# Supplementary material for: Long-term ecological and evolutionary dynamics in the gut microbiomes of carbapenemase-producing Enterobacteriaceae colonized subjects
Source: Nat Microbiol. 2022 Sep 15;7(10):1516–24. doi: 10.1038/s41564-022-01221-w (PMC9519440; doi:10.1038/s41564-022-01221-w)
Supplement: Supplementary file 4 — Taxonomic relative abundance values for various metagenomes based on MetaPhlAn analysis. [file 41564_2022_1221_MOESM4_ESM.xlsx]

## Sheet: Legend
Supplementary File 2: Taxonomic relative abundance values for various metagenomes based on MetaPhlAn analysis. Row names are MetaPhlAn taxonomic ids (genus or species, sorted by average abundances across samples) while column names are library IDs (see Supplementary File 1).

## Sheet: Genus
	MBH038	MBH039	MBH040	MBH041	MBH042	MBH043	MBH044	MBH045	MBH046	MBH047	MBH048	MBH049	MBH050	MBH051	MBH052	MBH053	MBH054	MBH055	MBH056	MBH057	MBH058	MBH059	MBH060	MBH061	MBH062	MBH063	MBH064	MBH065	MBH066	MBH067	MBH068	MBH069	MBH070	MBH071	MBH072	MBH073	MBH074	MBH075	MBH076	MBH077	MBH078	MBH079	MBH080	MBH081	MBH082	MBH083	MBH084	MBH085	MBH086
g__Bacteroides	16.7373	2.43732	1.20859	5.481	4.11148	52.5776	4.40086	4.06419	8.93598	27.1323	24.6437	48.787	66.429	4.28573	47.9039	53.8935	11.6085	59.8673	52.4528	27.7785	37.8992	20.8489	35.7756	34.7836	57.339	25.3241	38.0487	46.8859	66.9095	42.1438	40.1966	41.8926	34.8301	37.1055	8.21734	16.7577	32.2324	33.8919	22.3434	4.5382	9.74854	0.14941	75.5269	15.4196	32.2057	4.139	30.0774	33.0331	41.732
g__Escherichia	0.12778	0.54535	0.0608	7.16869	7.24991	0.03761	3.20753	10.2717	3.45013	4.92969	1.22624	3.96172	4.14122	46.7625	7.57127	2.68606	56.7007	6.7538	3.17497	36.6172	3.38246	0.03687	0.03663	33.5542	0.09425	37.6546	33.8387	0.67844	1.7317	9.51302	13.6128	0.54921	46.3487	18.4565	0.95607	0.07483	9.46684	31.0008	8.41274	44.6892	0.94577	14.8611	5.89254	23.4084	26.117	1.62333	0.07993	3.63981	11.6623
g__Bifidobacterium	13.5607	80.1944	80.9965	13.1627	0.07904	13.1208	0.42236	16.0473	0.07308	2.39301	41.7784	0.00131	0.04512	0.63842	1.1657	3.3152	0.0195	3.0513	0.63801	0.20587	18.8732	0.2896	19.0121	0.00272	0.95876	0.32532	0.00721	17.2272	0.11276	14.8132	0.00045	2.34203	0.82263	0.09782	53.8346	0.46423	15.9726	0.1336	0.30456	0.67357	11.5554	0.00166	0.08423	0.27483	0.31378	9.78203	1.83702	15.0276	0.18154
g__Alistipes	0.19596	1.37115	2.35596	3.10454	0.0243	1.59795	0.05108	0	7.38533	8.37062	0.02731	11.7421	5.30147	0.19997	10.4778	13.1859	10.7518	7.96855	20.0212	2.97299	0.00101	1.0358	3.51948	12.9424	17.8525	2.57019	19.3134	0.01057	6.77017	2.65103	23.9534	10.7792	1.24097	27.9946	0.00526	10.5108	1.09791	22.942	13.5833	9.3868	1.72137	0.37648	3.07076	4.04865	11.1691	1.45645	0.0055	3.98614	6.27209
g__Parabacteroides	10.0372	0.22822	0.36036	1.56102	2.5221	9.01981	2.57623	18.7062	0.70968	4.84239	2.26257	1.94213	6.18518	3.55955	2.41575	3.32654	1.20495	1.57387	3.45853	8.1397	0.23786	1.08423	3.19511	3.5034	5.81708	6.45421	1.69518	4.38663	3.90399	9.67896	1.52265	8.1127	7.83135	1.3442	0.37736	2.9579	7.47298	1.50595	3.45581	11.9412	1.94997	41.9318	1.70142	2.97273	1.89615	0.68117	3.83263	6.70471	1.56358
g__Klebsiella	0.12443	0.03076	0.06318	1.46199	0.7778	1.04267	3.57002	34.3338	0.00551	0.00336	1.01636	0	0.05341	15.7537	0.37907	0.17313	0	0.01752	0.46282	4.14943	0.11041	0.75632	1.61088	0	0	0.08718	0.02078	1.08554	0	0.78211	0	1.84938	0	0.1396	0.12796	0.68783	5.74513	0.17877	0.34402	4.54293	0.01041	33.8362	0.50856	0.07749	7.56443	0.24772	0.90921	0.01822	20.1456
g__Blautia	5.56803	0.35475	0.27268	1.61563	0.04881	3.36394	0.04403	7.66224	3.33384	4.34062	3.32692	1.52768	3.35394	0.43436	3.28622	2.20631	0.85411	3.15611	5.67831	0.94534	1.22153	1.3084	8.1343	0.8287	4.94146	0.50394	0.61745	3.76884	5.22609	6.93593	0.46202	7.51198	0.83003	0.33657	1.31283	2.7114	3.09924	0.5012	8.70723	0.1166	3.08909	0.00758	6.01438	12.4804	1.19002	1.26516	0.27302	0.18245	3.11467
g__Eubacterium	0.02397	0.50039	0.58861	0.98733	0.42921	0.08943	0.16432	0	4.55257	3.0711	0.00832	6.71703	0.06594	0.12137	0.03362	3.46643	2.58966	0.49366	0.18253	0.05607	0	0.01826	0.25336	1.89681	0.44354	0.05754	0.10134	0	0.11056	0.01266	2.03703	1.37862	0.25659	0.3974	0	2.09675	0.00056	0.59863	8.71331	0.13526	0.86037	0	0.00206	4.97707	0.28517	0.52832	3.43196	4.76899	0.39917
g__Lactobacillus	20.4628	5.84749	1.92111	3.45869	0.0016	0.20479	0.0061	0.67542	36.4492	0.10349	4.41943	10.9375	0.58177	0.61125	0	0.00433	3.79061	0	0.12968	0.1797	10.771	0.02186	3.69711	2.7762	0	0.1287	0.1263	7.67248	0.8517	1.51691	4.56535	0	0.49065	1.72247	16.5491	4.7964	0.88372	1.66127	3.25667	0.00284	3.29688	0	0.13807	4.00597	4.03605	1.47813	0.00013	0.02792	4.36192
g__Prevotella	0.01825	0	0	0	0.04392	0.0327	0.08026	0	0	0	0.00093	0	0.00527	0.79172	0	0.00237	0	0.00185	0	0.1943	0.0012	0	0	0	0.0048	0.1011	0	0	0	0	0	0	0	0	0.00451	0.01286	0.00611	0.01295	0.81993	0.28194	38.1145	0.00643	0.00683	0.11862	0.03474	58.3325	35.5202	0.04512	0.02341
g__Faecalibacterium	0.24774	0.00273	0.01207	0.0025	0	0	0	0	4.25791	0.0052	0	1.12439	0	0	0	0	1.50005	0	0	0	0	0	0	1.32168	0	0	0.03483	0	0	0	1.58076	0	0	0.00624	0	0.00959	0	0.05059	7.65647	0.01161	1.68842	0	0	6.16871	0.34803	1.64955	2.04631	0	0.07852
g__Streptococcus	2.74642	0.25553	0.19983	0.44084	5.32528	1.89519	2.35029	1.26955	7.96115	0.1085	1.50896	1.81125	0.46666	7.6182	0.34299	0.15319	2.05019	0.17064	0.15149	2.08018	0.88743	0.38746	2.81717	0.80651	0.08943	1.14074	0	0.37202	0.203	0.44178	0.28823	0.10022	0.10357	0.09835	0.13908	2.16808	1.0056	0.15246	3.79207	0	0.03084	0	0.40926	5.57619	0.33216	0.01906	0.19261	1.31006	1.14817
g__Subdoligranulum	0.78653	1.49818	0.90107	1.12307	0.20719	0.13457	0.09247	0.0171	0.50139	1.8717	0.03196	0.09158	1.12417	2.2452	3.65228	2.96	0.11003	3.57526	0.84012	3.6548	5.33338	0.05225	0.40683	0.05814	2.02507	7.59376	2.24939	3.17424	0.10514	0.18895	0.06626	1.9516	0.26117	3.55188	13.1123	1.86637	0.11474	1.75424	1.09309	4.61728	1.27434	0.00404	0.59665	1.82486	3.65624	0.33248	0.13498	4.52846	3.51972
g__Ruminococcus	0	0	0	0.00212	0	5.68984	0	0	3.00996	0	0	0.7432	0.17815	0	1.61995	0	0.00087	1.13414	2.22398	0	0	0.03093	3.59076	0	0.23338	0	0	0	0.3676	0	0	1.26493	2.55771	0	0	0	0	0	5.70926	0.02937	4.20483	0	0	6.74854	0	2.14937	0.56443	0	0
g__Clostridium	0.06309	0.51084	0.04694	0.63655	10.8149	0.15599	9.8128	1.29889	0.87495	8.59016	1.44845	1.10688	2.92085	6.69904	0.15291	1.29216	1.73337	0.80551	2.08341	3.38687	0	0.04939	0.29821	0.89828	0.42881	2.01596	2.80912	0.73081	5.97612	1.23834	0.81	0.83226	2.05441	4.59572	0.54046	2.68512	0.46598	3.50661	0.34973	0.00304	0.69431	0	1.05576	0.59393	5.41299	0.11418	0.16239	3.23919	1.80007
g__Enterococcus	0.06832	0.07138	0.04166	0.67038	60.7271	0.06935	39.1099	2.89269	0.22731	0.01051	0.92879	0	0	0.71149	0	0.02689	0	0.0075	0.00762	0.45337	2.09347	0	0	0	0.01358	0.08737	0.20778	1.18914	0	0.17235	0.00173	0.00937	0	0.39781	1.16931	0.01991	0.02828	0.34466	0.02828	1.11591	0	0.00289	0.00562	0.03953	0.4954	0.02044	0	0.00109	1.22865
g__Acidaminococcus	4.62101	0.10793	0.08201	0.00488	0.13398	0.05015	2.96383	0	0.00702	0.15509	0	0.00331	0	1.03783	0	0	0.00067	0	0	0.63116	0.00029	0.00611	0.1521	0	0	2.05334	0	0.00163	0	0.00732	0.00189	0	0	0	0	0	0.03248	0	0.00112	0.25829	3.69671	0	0.0003	0	0	2.25048	1.16837	1.43194	0
g__Collinsella	0.72402	2.91884	5.72334	15.0779	0.00477	2.78027	0.00741	0.00586	3.54552	13.9681	0.0012	1.10962	0	0.02039	0.14396	0.00029	1.50649	0	0	0	0	0.07714	7.24303	0.92906	0	0	0	0	0	0	1.27159	0	0	0	0.00938	34.5182	0	0.00555	1.97928	0.58799	1.68679	0.00101	0	2.48139	0	2.05757	0.56182	0.00538	0
g__Megasphaera	9.6536	0.0837	0.03647	0.01973	0.5575	1.61105	3.12464	0	0.63101	0.02396	0	0.89	0	3.70794	0.27554	0	0.11923	0	0	1.96793	0.01838	0.15174	1.44941	0	0	8.65496	0	0.21609	0	0.62105	0.43975	0	0	0	0.00648	0	2.78381	0	0	0.28225	4.23748	0	0.03416	0	0	2.49686	0	11.9963	0
g__Veillonella	0.72664	0.00316	0.00011	0.02226	2.96965	1.27585	6.62115	0.50335	0	0.00253	0.68572	0	0.00041	0.42642	0.02619	0	0	0	0	0.63752	0.06221	0.36419	0.5132	0	0	0.14986	0	0.00691	0.10624	0.21372	0	0.00362	0.01118	0.00349	0	0.00057	1.65944	0.00261	0.09846	0	0	0	0.0786	0.01235	0.0783	0	0.00218	0.3096	0
g__Akkermansia	0	0	0	0	0	0	0	0.18434	0	0.00049	0.77001	0	0	0	0	0	0.00175	0	0.01851	0.00509	6.64513	0	0	0	0	0	0.00033	4.14506	0	0	0	0	0	0	0.41096	0.00105	0	0.00072	0.01167	8.42305	0.00178	0	0	0.01319	0	0	0.04494	3.69506	0
g__Sutterella	0	0.02428	0.05289	0	0	0	0	0.01899	0.002	0.2098	2.18893	0	4.26315	0	0.00121	0	0.00308	0.00158	4.18695	0.00756	9.94923	0.00498	0	0	0	0	0	0.61781	1.13792	0	0	0	0	0	0.42502	0	0	0	0.3525	0.03669	1.8154	0	0	0.09726	0	1.11676	6.88639	0	0
g__Roseburia	0	0	0	0	0.01392	0	0.04513	0	0.17242	0	0	0.11839	0	0.0971	0	0.19307	0.12849	1.94744	0	0.11063	0	0	0	0.29633	1.98527	0.31703	0	0	0	0.36544	0.0244	2.09084	0	0	0	0	0	0	1.12566	0.00044	2.24337	0	0	0.29161	0	3.88448	0.04303	0.15289	0
g__Megamonas	7.62244	0.09934	0.01214	0.04125	0	0	0	0	0	0.02407	0	0	0	0	0	0	0	0	0	0	0	0	0	0	0	0	0	0	0	0	0	0	0	0	0	0.04666	0	0	0.18083	0	0	0	0	0	0	0.00047	7.92033	0	0
g__Proteus	0	0	0	0	0	0	0	0	0	0	0	0	0	0	0	0.00213	0	0	0	0	0	0	0	0	0	0	0	0	0	0.35745	0	0	0	0	0	0.00108	12.7909	0.00161	0.00549	0.11169	0.00017	0	0.04799	0.00117	0	0	0	0	0.00084
g__Myoviridae_noname	0	0	0	0	0	0	0	0	0	0	11.069	0	0	0	0	0.31119	0	0	0	0	0	0	0	0	0	0	0	0	0	0	0	0	0	0	0	0	0	0	1.15889	0	0	0	0	1.03758	0	0	0	0	0
g__Dorea	0.00137	0	0	0	0.00123	1.19548	0.00217	0	6.74394	0	0	2.49959	0.01518	0	0.08512	1.10957	1.38816	1.276	0.0025	0.01226	0	0.13991	1.24461	0.41004	0.71516	0.03815	0	0	0	0.02607	0.79213	1.11673	0	0.00515	0	0	0.01474	0	0.44858	0.00141	0.28737	0	0.00149	0.57909	0.0059	0.00568	1.02593	0.00217	0
g__Bilophila	0	0.06102	0.02706	0.01877	0.9563	0.4465	0.68248	0	0	0.32929	0	0	1.56261	0.38367	0.81226	2.3527	0	0.93506	0.64375	1.07222	0	0.09137	0.99131	0	0.60209	1.10986	0	0	0.0066	4.81186	0	1.51055	0	0	0	0.04691	1.03503	0.00054	1.46674	0.20958	0.15112	0	1.52335	2.02141	0	0.07657	0.62057	3.13622	0
g__Enterobacter	0.05115	0	0	0	0	0.00662	0	0.02277	0	0	0.04919	0	0	0.00201	0.46315	0.04782	0	0.00773	0.04681	0.00833	0	0.00807	0.15126	0	0.01315	0	0	0.11317	0	0.37899	0	0.15083	0	0	0.0021	0.00664	0.38941	0	0.01819	0.8146	0.00185	8.4232	0.03327	0	0	0.0925	0.04505	0	0.00071
g__Barnesiella	0.00255	0.17546	1.16008	0.26624	0	0	0	0	0	0.84207	0	0	0	0	0	2.06683	0.00054	1.34017	0	0	0	0	0	0.00268	1.95171	0	0	0	0	0	0	4.84312	0	0	0	3.95975	0	0	0	0.00264	0	0	0	0	0	0	0	0	0
g__Lachnospiraceae_noname	1.29885	0.07645	0.16509	0.22156	0.06715	0.18898	0.11026	0.79052	0.45671	1.55409	0.29342	0.09503	0.59743	0.92949	0.07882	0.13844	0.07273	0.10187	0.85161	0.50065	0.13662	0.02917	0.78266	0.03266	0.04372	0.57585	0.07536	0.3226	0.98403	0.75708	0.15264	0.16304	1.02218	0.0312	0.11926	0.62964	0.43143	0.09233	0.1468	0.01185	0.33501	0	0.52588	0.16429	0.08836	0.15559	0.13429	0.42263	0.39536
g__Oscillibacter	0.4004	0.25322	0.12123	0.29599	0	0.21248	0	0	0.00336	0.49878	0.1212	0.00381	0.35257	0	0.48633	1.69802	0.02161	1.7375	0.82373	0	0.41811	0.04702	0.38946	0.02577	0.57034	0.00314	0.5676	1.42068	0.15706	0.19645	0.01487	2.65022	0.24447	2.64101	0.41178	1.02726	0.1953	1.00038	0.25763	0.24311	0.28254	0	1.02139	0.43695	3.34932	0.27712	0.14702	0	0.98683
g__Tunalikevirus	0	0	0	0	0	0.62155	0	0	0	0	0	0	0	0	0	0	0	0	0	0	0	71.0657	0	0	0	0	0	0	0	0	0	0	0	0	0	0	0	0	0	0	0	0	0	0	0	0	0	0	0
g__Eggerthella	0.15173	0.05443	0.12183	0.40721	0.32142	0.13532	0.26596	0	0.46247	1.03443	0.54884	0.03478	0.1969	0.60523	0.01144	1.00538	0.08012	1.22291	0.42079	0.91812	0.3084	0.00826	0.34399	0.04374	0.40266	0.85814	0.00973	1.45594	0.05626	0.21541	0.07595	0.42699	0	0.01149	0.49345	6.01572	0	0.03742	0.72056	0.03042	0.04157	0	0.05842	1.64027	0.12881	0.01382	0.08046	0.45116	0.35484
g__Pseudomonas	0	0	0.00832	31.8541	0	0.03599	0	0.01477	0	0	0	0	0	0	12.2528	0	0	0	0	0	0	0	0	0	0	0	0	0	0	0	0	0	0	0	0	0	0	0	0	0.03085	0	0	0	0	0	0	0	0	0
g__Erysipelotrichaceae_noname	0.04983	0.38615	1.64411	7.74695	0	0.08444	0.00687	0.5594	0.16487	0.76288	0.26548	0.07164	0.28896	0.01008	0	0.06719	0.10569	0.03438	0.0874	0.02086	0.42801	0.00165	0.1635	0.0467	0.04305	0.00274	0.14789	0.64837	0.00252	0.04208	0.03366	0.02261	0	0.13184	0.11013	0.35895	0.006	0.10081	0.12041	1.36107	0.04839	0	0.07573	0.26597	0.13752	0.02435	0	0.04688	0.16584
g__Alphapapillomavirus	0	0	0	0	0	0	0	0	0	0	0	0	0	0	0	0	0	0	0	0	0	0	0	0	0	0	0	0	0	0	0	0	0	0	0	0	0	0	0	0	0	0	0	0	0	0	0	0	0
g__Bacteroidales_noname	0	0	0	0	0	0	0	0	0.28172	0.13507	0	1.32173	0	0	0	1.75201	0.91455	0.99786	0.00056	0	0	0	0	1.94932	1.79359	0	0.00092	0	0	0.12452	5.51931	6.69249	0	0	0	0	0.02026	0	0	0.28888	0.03719	0	0	0	0	0.01274	0	0	0
g__Odoribacter	0.00544	0.12405	0.12313	0.14333	0	0.01639	0	0.00504	0.02192	1.98028	0.00238	0.32521	0	0	0.64338	0	0.15371	0	0	0	0.00471	0.19343	0.07771	0.31717	0	0	0	0.00948	0	0.19556	0.14198	0	0	0	0	0.01309	0.00721	0	0.86851	0.37909	0	0	0.12468	0.25437	0	0	0.83629	0	0
g__Phieco32likevirus	0	0	0	0	0	0	0	0	0	0	0	0	0	0	0	0	0	0	0	0	0	0	0	0	0	0	0	0	0	0	0	0	0	0	0	0	0	0	0	0	0	0	0	0	0	0	0	0	0
g__Paraprevotella	1.47395	0	0	0	0	0	0	0	0.50395	0	0	0.92689	0	0	0	0	0.59586	0	0	0	0	0	0	1.17084	0	0	0	0	0	0	0.89821	0	0	0	0	0	0	0	0	0	0	0	0	0	0	0	0	0	0
g__Phascolarctobacterium	0.92352	0.00651	0	0.03179	0	0	0	0	0	0.33231	0	0	0	0	0	0	0	0	0	0	0	0	0	0	0	0	0	0	0	0	0	0	0	0	0	0.01441	0	0	0.0001	0.09778	3.45145	0	0	0	0	2.12562	0	0	0
g__Coprobacillus	0.06071	0.70075	0	1.33775	0	0.2083	0	0.35173	0.02909	1.49379	0.12274	0.00508	0.35425	0	0.02158	0.32462	0	0.153	0.09502	0	0.05538	0.02198	0.2741	0	0.23497	0	0.002	0.23913	0.00302	0.17855	0.00349	0.09461	0	0.00633	0.07091	0.09139	0.03926	0.00864	0.0135	0	0.01008	0	0.20981	0.00668	0.02252	0.00306	0	0.08376	0.03542
g__Morganella	0	0	0	0	0	0	0	0	0	0	0	0	0	0	0	0.00932	0	0.00384	0	0	0	0	0	0	0	0	0	0.00406	0	0.00318	0	0	0	0	0.06649	0	0.08528	0	0.00183	3.41867	0	0	0	0	0	0	0	0	0
g__Coprococcus	0	0	0	0	0	0	0	0	1.07727	0	0	0.32635	0	0	0	0.18196	0.7126	0.10592	0	0	0	0	0	0.44597	0.04693	0	0	0	0	0	0.40805	0.10398	0	0	0	0	0	0	0.30605	0	1.99418	0	0	0.13601	0	1.21225	0.14746	0	0
g__Felixounalikevirus	0	0	0	0	0	0	0	0	0	0	0	0	0	0	0	0	0	0	0	0	0	0	0	0	0	0	0	0	0	0	0	0	0	0	0	0	0	0	0	0	0	0	0	0	0	0	0	0	0
g__Fusobacterium	0	0	0	0.00566	1.28088	0.06199	0.31903	0	0	0	0	0	0.89697	0.19693	0.15294	0	0	0	0.70973	1.55244	0	0.70388	0.00361	0	0	0.61307	0	0	4.3505	0.38979	0	0	0.1071	0	0	0	0.17921	0	0.00086	0	0	0	0.7969	8e-05	0	0	0.78184	0.33938	0
g__T4likevirus	0	0	0	0	0	0	0	0	0	0	0	0	0	0	0	0	0	0	0	0	0	0	0	0	0	0	0	0	0	0	0	0	0	0	0	0	0	0	0	0	0	0	0	0	0	0	0	0	0
g__Acidaminococcaceae_unclassified	0	0.03887	0.02339	0	0	0.01712	0	0	0	0	0	0	0	0	0	0	0	0	0	0	0	0	0.00825	0	0	0	0	0	0	0	0	0	0	0	0	0	0	0	0	0	0	0	0	0	0	0	0.05768	0	0
g__Haemophilus	0.11272	0	0	0	0.0023	0.92023	0	0	0	0	0	0	0	0.00424	0	0	0	0	0	0.01728	0	0.00944	0.01191	0	0	0	0	0	0.00575	0	0	0.00672	0	0	0	0	0.58231	0	0.05336	0	0.02084	0	0	0	0	0	0.01882	0	0
g__Citrobacter	0	0	0	0	0	0	0	0	0	0	0	0	0	0	2.67782	0	0	0	0.07527	0	0	0.00076	0.00043	0	0	0	0	0.00589	0	0.06404	0	0.09843	0	0	0.00589	0	0.10055	0	0.00037	0.05707	0	0	0.01017	0	0.03959	0	0	0	0
g__Flavonifractor	0.02953	0.00964	0.00087	0.00885	0.00211	0.0344	0.00185	0.04191	0	0.00571	0.1009	0	0.03454	0.03654	0.12554	1.42566	0.00245	0.96715	0.06872	0.37779	0.10376	0.02736	0.04269	0	1.09186	0.37548	0	0.11316	0.03821	0.49407	0	0.96213	0.14299	0	0.03586	0.02086	0.0374	0	0.05889	0.00077	0.0014	0	0.02055	0.06985	0	0.00072	0.01581	0.20933	0
g__P2likeviruses	0	0	0	0	0.52129	0	0.11239	0	0	0	0	0	0	0.07184	0	0	0	0	0	1.12346	0	0.06669	0.04078	0	0	0	0	0	0	0	0	0	0	0	0	0	0	0	0	0	0	0	0	0	0	0	0	0	0
g__Peptostreptococcaceae_noname	0	0	0	0.00791	0	0.0229	0	0.1109	0	0.0094	0.56102	0	0.06499	0	0	0.03302	0.0088	0.03267	0.017	0	0.68345	0.00702	0.04687	0.01848	0.0087	0	0	0.02445	0	0.11325	0.00466	0.02056	0.05845	0	0.13202	0.07256	0.03338	0	0	0.00863	0.06315	0	0.26532	0	0.03166	0	0.02071	0.00835	0.20863
g__Pediococcus	0.00976	0.00657	0.00269	0	0.00415	0.005	18.9161	0.00307	0	0	0	0	0	0.03035	0	0	0	0.00134	0	0	0	0	1.9806	0	0	0	0	0	0	0	0	0.20596	0	0.06802	0	0	0	0.00994	0.00269	0	0	0	0	0	0	0	0	0	0
g__Methanobrevibacter	0.01005	0.42606	0.74248	1.08652	0	0.00117	0	0	0.04991	4.61435	0	0	0	0.01095	0	0	0	0	0	0	0	0	0	0	0	0	0	0	0	0	0	0	0	0	0	0.84626	0	0	0	0.44702	0	0	0	0	0	0	0	0	0
g__Weissella	0.07954	0.01166	0	0	0	0	0.02449	0.00533	0	0	0.02911	0	0	0.05182	0	0	0	0	0	0.01747	0.2574	0.00676	1.01844	0	0	0	0	3.07498	0	0	0	0	0	0.01913	1.16755	0.00874	0	0.00278	0.29771	0	0	0	0.00547	0	0.03604	0.0064	0	0	0
g__Coriobacteriaceae_noname	0	0	0	0	0	0	0	0	3.65472	0	0.00029	1.68316	0	0	0	0	1.12343	0	0	0	0	0	0	0.90659	0	0	0	0	0	0	1.0709	0	0	0	0	0	0	0	0.00214	0	0	0	0	0.01334	0	0	0.00174	0	0
g__Dysgonomonas	0	0	0	0	0	0	0	0	0	0	0	0	0	0	0	0	0	0	0	0	0	0	0	0	0	0	0	0	0	0	0	0	0	0	0	0	0	0	0	0	0	0	0	0	0	0	0	0	0
g__Bradyrhizobium	0	0	0	0	0	0	0	0	0	0	0	0	0	0	0	0	0	0.03537	0	0	0	0	0.09703	0	0	0.46084	0	0.14374	0.23167	0	0	0	0	0	0	0	0	0	0.04994	0.05597	0	0	0	0.05469	0	0.02693	0.13979	0.16962	0
g__Catenibacterium	0.61505	0	0	0	0	0	0	0	0	0	0	0	0	0	0	0	0	0	0	0	0	0	0	0	0	0	0	0	0	0	0	0	0	0	0	0	0	0	0.88178	0.0031	0	0	0	0.43587	0	0	0	0	0
g__Anaerostipes	0.00642	0.0131	0.00811	0.0052	0.00027	0.01604	0	0.10024	0.11444	0	0.25778	0.02532	0.00571	0	0.08318	0.10555	0.02811	0.19828	0.01903	0	0.02038	0.10923	0.19247	0.01338	0.03401	0	0	0.21648	0.00392	0.02688	0.01437	0.03631	0.01082	0	0.15167	1.20221	0.01367	0	0.12328	0	0.05303	0	0.03193	0.14768	0	0.01447	0.03693	0	0
g__Anaerotruncus	0.03654	0.08713	0.0822	0.02208	0	0	0	0	0	0.06851	0	0	0	0	0.13135	0.23526	0	0.14711	0.02921	0	0	0.00786	0.02352	0	0.06237	0	0.07147	0	0	0	0	0.02597	0	0.63353	0	0.18018	0	0.31646	0.04257	0.01699	0.01902	0	0.00854	0.0322	0.70753	0.01757	0	0	0.14812
g__Lactococcus	0	0	0	0	0	0	0	0.01418	0	0	0.17316	0	0	0.00686	0	0.08067	0	0	0	0	0	0	0	0	0	0	0	0	0	0.05296	0	0	0	0	0.00219	0.33188	0	0	0.0275	0	0	0	0	0	0.00513	0.06872	0	0	0
g__Nakaseomyces	0.05701	0	0	0.00374	0.0126	0	0.0011	0.00131	0	0	0	0	0	0	0	0	0	0	0	0	0.00316	0	0	0	0	0	0	0.01252	0	0	0	0	0	0	0.001	0	0.00049	0	0	0	0	0.05789	0	0	0	0	0	0	0
g__Sutterellaceae_unclassified	0.00852	0	0	0	0	0.90799	0	0	0.00386	0	0	0.00141	0	0.00268	1.75836	0.01218	0	0.00686	0	0.038	0	0.92683	0.28535	0	0.00928	0.1432	0	0	0	0	0	0.0654	0	0	0	0	0	0	0	0.24438	0	0.15956	0	0	0	0	0	0.06848	0
g__Desulfovibrio	0	0.05288	0.07028	0.04135	0	0	0	0	0.00336	0.46519	0	0	0	0.00413	0	0	0	0	0.03268	0	0	0	0	0	0	0.01664	0	0	0	0	0	0	0	0	0	0.1172	0	0	0.05753	0.09599	0.15868	0	0.00433	0.42359	0	0.09672	0.00226	0.00862	0
g__Synergistes	0	0.24565	0.57096	0.27209	0	0	0	0	0	4.68058	0	0	0	0	0	0	0	0	0	0	0	0	0	0	0	0	0	0	0	0	0	0	0	0	0	0	0	0	0	0	0	0	0	0	0	0	0	0	0
g__Actinomyces	0.26949	0.0144	0.02515	0.03502	0.12528	0.02371	0.10477	0	0.0172	0.06593	0.0151	0.00224	0.01888	0.03314	0	0.02275	0.00112	0.01357	0.00016	0.08518	0	0	0.03817	0	0.00145	0.08163	0	0	0.01363	0	0	0.00418	0.00226	0	0	0.12469	0.01188	0	0.02124	0.01353	0	0	0.01521	0.11232	0.00839	0	0.01059	0.02813	0.10557
g__Mitsuokella	0	0	0	0	0	0	0.00302	0	0	0	0.00346	0	0	0	0	0	0	0	0	0	0	0	0.00219	0	0	0	0	0.00624	0	0	0	0	0	0	0.00337	0.00497	0	0	0	0.00441	0	0	0	0	0	0	0	0	0
g__Clostridiales_noname	0.00069	0.00124	0	0.00605	0.38935	0.00298	0.18072	0.01053	0	0.07751	0.00524	0	0.05932	0.05603	0	0.0449	0	0.05175	0.1415	0.0407	0	0	0.01214	0	0.02194	0.036	0.00162	0.00826	0.4542	0.12395	0	0.05271	0.23244	0.01223	0.00621	0.01875	0.04745	0.01074	0.01768	0	0.00677	0	0.07657	0.02881	0.00639	0.00204	0.04366	0.25249	0.007
g__Rothia	0.00729	0	0	0	0.10828	0.05061	0.0495	0	0.12757	0.00024	0	0.02287	0.00201	0	0	0	0.07874	0.00138	0.00088	0	0	0.0018	0.0049	0.00255	0	0	0	0	0.02006	0.02871	0.00906	0	0	0	0	0.00312	0.03627	0	0.00384	0	0.00065	0.00192	0.00439	0.02343	0.01954	0	0.00228	0	0.02752
g__Candida	0	0	0	0	0	0	0	0	0	0	0	0	0	0	0	0	0.00892	0	0	0	0	0	0	0.00019	0	0	0	0	0	0	0.00109	0.01012	0	0	0	0	0	0	0	0	0	0.09805	0	0	0	0	0	0	0
g__Leuconostoc	0	0	0	0	0	0	0	0	0.02725	0	0	0	0	0.46514	0	0.00224	0	0.00038	0	0	0.05412	0	0	0	0	0	0	0	0	0	0	0	0	0	0	0	0.02192	0	0.00467	0	0	0	0	0	0	0	0	0	0
g__T7likevirus	0	0	0	0	0	0	0	0	0	0	0	0	0	0	0	0	0	0	0	0	0	0	0	0	0	0	0	0	0	0	0	0	0	0	0	0	0	0	0	0	0	0	0	0	0	0	0	0	0
g__Holdemania	0.01858	0.05316	0.09977	0.02466	0	0.01068	0	0	0	0.35823	0	0	0.08058	0	0.01363	0.07853	0	0.09745	0.07769	0	0	0	0.04372	0	0.11518	0	0	0	0	0	0	0.05942	0	0.05155	0	0.02171	0	0.05763	0.21489	0.0152	0.03257	0	0	0.22702	0.07761	0.02312	0	0.06035	0.05118
g__Burkholderiales_noname	0	0	0	0	0	0.00087	0	0	0.00243	0	0	0.01428	0.01209	0	0	0	0.00114	0	0.00682	0	0	0	0	0.00345	0	0	0.00301	0	0	0	0.01008	0	0	0.06373	0	0	0	0.03195	0	0	0	0	0	0	0.09043	0	0	0	0.09083
g__Olsenella	0.00199	0.00821	0.00486	0.01433	0.03613	0	0.04181	0	0	0.01795	0	0	0	0.03211	0	0	0	0	0	0.00469	0	0	0.00038	0	0	0.16834	0	0	0	0	0	0	0	0	0	0.17844	0	0	0.00011	0.00536	0.00077	0	0	0.0085	0	0.00471	0	0.32321	0
g__Parasutterella	0.00112	0	0	0	0	0.00223	0	0	0	0	0	0	0.33546	0	0	0	0	0	0.12754	0	0	0	0.00068	0	0	0	0	0	0	0	0	0	0.01805	0.02085	0	0	0	0.01118	0	0	0	0	0	0	0.03997	0	0	0	0.04549
g__Viruses_noname	0	0	0	0	0	0	0	0	0	0	0	0	0	0	0	0	0	0	0	0	0	0	0	0	0	0	0	0	0	0	0	0	0	0	0	0.03656	0	0	0	0	0	0	0	0	0	0	0	0	0
g__Adlercreutzia	0	0.00661	0.01439	0.02381	0	0	0	0	0	0.00723	0	0	0	0	0	0	0	0	0.00819	0	0	0	0.00441	0	0	0	0	0	0	0	0	0	0.51509	0	0	0.99671	0	0	0	0.00301	0.08779	0	0	0	0	0.08733	0	0	0
g__Dialister	0	0	0	0	0.00276	0	0.36258	0	0	0	0	0	0	1.24067	0	0	0	0	0	0.01597	0	0	0	0	0	0.24224	0	0	0	0	0	0	0	0	0	0	0	0	0	0	0	0	0	0	0	0	0	0.10818	0
g__Debaryomycetaceae_unclassified	0.00552	0	0	0	0	0	0	0	0	0	0	0	0	0	0	0	0	0	0	0	0	0	0	0	0	0	0	0	0	0	0	0	0	0	0	0	0	0	0	0	0	0.02026	0	0	0	0	0	0	0
g__Pyramidobacter	0	0	0	0	0	0	0	0	0	0.3338	0	0	0	0	0	0	0	0	0	0	0	0	0	0	0	0	0	0	0	0	0	0	0	0	0	0	0	0	0	0	0	0	0	0	0	0	0	0	0
g__Providencia	0	0	0	0	0	0	0	0	0	0	0	0	0	0	0	0	0	0	0	0	0	0	0	0	0	0	0	0	0	0	0	0	0	0	0	0	0.04962	0	0	0	0	0	0	0	0	0	0	0	0
g__Clostridiaceae_noname	0.00259	0.00277	0	0.00378	0	0	0	0	0	0.04172	0	0	0	0	0	0.00676	0	0.00443	0	0	0	0	0.00036	0	0.01095	0	0	0	0	0	0	0.00832	0	0	0	0	0	0	0.05545	0.16103	0.00342	0	0	0.02271	0	0.0015	0.10347	0.10306	0
g__Siphoviridae_noname	0	0	0	0	0	0	0	0	0	0.01755	0	0	0	0	0	0	0	0	0	0	0	0	0	0	0	0	0	0	0	0.02163	0	0	0	0	0	0.02349	0.09302	0	0	0	0	0	0.00888	0.01844	0	0	0	0	0.02379
g__Coprobacter	0	0.00068	0	0	0	0	0	0	0	0	0	0	0	0	0	0	0	0	0	0	0	0	0	0	0	0	0	0	0	0	0	0	0	0	0	0.00429	0	0	0	0	0	0	0	0	0	0	0	0	0
g__Porphyromonas	0	0.00026	0	0	0	0	0	0	0	0.04372	0.00962	0	0	0	0	0	0	0	0	0	0	0	0	0	0	0	0	0	0	0	0	0	0	0	0	0	0	0	0	0	0	0	0	0	0	0	0.00074	0	0
g__Oxalobacter	0	0.00013	0	0	0	0	0	0	0	0	0	0	0	0	0	0	0	0	0	0	0	0	0	0	0	0	0	0	0	0	0	0	0	0	0	0	0	0	0	0.0138	0.01593	0	0	0	0	0.00891	0	0	0
g__Podoviridae_noname	0	0	0	0	0	0	0	0	0	0	0	0	0	0	0	0	0	0	0	0	0	0	0	0	0	0	0	0	0	0	0	0	0	0	0	0	1.67856	0	0	0	0	0	0	0	0	0	0	0	0
g__Pantoea	0	0	0	0.01393	0.00353	0	0.00876	0.01654	0	0	0	0	0	0.05973	0	0	0	0	0	0.01946	0.00497	0	0	0	0	0.01136	0.04428	0	0	0	0	0	0.00703	0.01678	0	0	0	0.0173	0.0078	0.02557	0	0.03622	0	0.01506	0.01614	0	0	0	0.03362
g__Stenotrophomonas	0	0	0	0	0	0	0	0	0	0	0	0	0	0	0.56217	0	0	0	0	0	0	0	0	0	0	0	0	0	0	0	0	0	0	0	0	0	0	0	0	0	0	0	0	0	0	0	0	0	0
g__Gordonibacter	0.0088	0.00129	0	0	0	0	0	0	0.15511	0.00544	0	0.02177	0	0.00061	0	0	0.0277	0	0	0	0	0	0.00911	0.0124	0	0	0.00555	0	0	0	0.01464	0	0	0.02994	0	0.00172	0	0.05488	0.01834	0.00142	0.00647	0	0	0.04154	0.02267	0.00546	0	0.00096	0.0466
g__Stomatobaculum	0.00737	0	0	0	0	0	0	0	0	0	0	0	0	0	0	0	0	0	0	0	0	0	0	0	0	0	0	0	0	0	0	0	0	0	0	0	0	0	0	0	0	0	0	0	0	0	0	0	0
g__Slackia	0	0	0	0	0	0	0	0	0	0	0	0	0	0	0	0	0	0	0	0	0	0	0	0	0	0	0	0	0	0	0	0	0	0	0	0	0	0.00086	0	0	0	0	0	0	0	0	0	0	0
g__Corynebacterium	0	0.01608	0.00296	0.01379	0	0	0	0	0	0.0093	0	0	0	0	0.03759	0	0	0	0	0	0	0	0	0	0	0	0	0	0	0	0	0	0	0	0	0.99854	0	0	0	0	0	0	0	0	0	0	0	0	0.00503
g__Shigella	0	0	0	0	0.00545	0	0.01689	0	0	0	0	0	0	0.02016	0	0	0	0	0	0	0	0	0	0	0	0	0	0	0.12102	0	0	0	0	0	0	0	0	0	0	0	0	0	0	0	0	0	0	0	0
g__Comamonas	0	0	0	0	0	0	0	0	0	0	0	0	0	0	0	0	0	0	0	0	0	0	0	0	0	0	0	0	0	0	0	0	0	0	0	0	0.0116	0	0.00063	0.07668	0	0	0	0	0	0	0	0	0
g__Acinetobacter	0	0	0	0	0	0	0	0	0	0	0	0	0	0	0.11275	0	0	0	0	0	0	0	0	0	0	0	0	0	0	0	0	0	0	0	0	0	0	0	0	0	0	0	0	0	0	0.00437	0	0	0
g__Scardovia	0.02237	0.04004	0.00553	0.03595	0	0	0	0	0	0.01625	0	0	0	0.0023	0	0	0	0	0	0	0.00459	0	0	0	0	0	0	0	0	0	0	0	0	0	0.00627	0.10334	0.00436	0	0	0	0	0.00478	0	0	0.03029	0	0	0	0.02624
g__T5likevirus	0	0	0	0	0	0	0	0	0	0	0	0	0	0	0	0	0	0	0	0	0	0	0	0	0	0	0	0	0	0	0	0	0	0	0	0	0	0	0	0	0	0	0	0	0	0	0	0	0
g__Mastadenovirus	0	0	0	0	0	0	0	0	0	0.00741	0	0	0	0	0	0	0	0	0	0	0	0	0	0	0	0	0	0	0	0	0	0	0	0	0	0.00353	0	0	0	0	0	0	0	0	0	0	0	0	0
g__Granulicatella	0.00122	0	0	0	0.01677	0.00666	0.0061	0	0.01198	0	0	0.00377	0	0	0	0	0	0	0	0	0	0	0.00409	0	0	0	0	0	0	0	0	0	0	0	0	0	0.01141	0	0.00605	0	0.00201	0	0	0.00727	0	0	0.00614	0	0
g__Aeromonas	0	0	0	0	0	0	0	0	0	0	0	0	0	0	0	0	0	0	0	0	0	0	0	0	0	0	0	0	0	0.10098	0	0	0	0	0	0	0.00232	0	0.15725	0	0	0	0	0.05067	0	0	0	0	0
g__Atopobium	0.02505	0.00758	0.00574	0.00447	0.01637	0	0.02679	0	0	0.00719	0	0	0	0.00743	0	0	0	0	0	0.00092	0	0	0.00031	0	0	0	0	0	0	0	0	0	0	0	0	0	0	0	0.00293	0	0	0	0	0.03048	0.00088	0	0	0	0.00576
g__Naumovozyma	0.00433	0	0	0.00137	0.00145	0	0	0	0	0	0	0	0	0	0	0	0	0	0	0	0	0	0	0	0	0	0	0	0	0	0	0	0	0	0	0	0	0	0	0	0	0.01006	0	0	0	0	0	0	0
g__Mogibacterium	0	0	0	0	0	0	0	0	0	0	0	0	0	0	0	0	0	0	0	0	0	0	0	0	0	0	0	0	0	0	0	0	0	0	0	0	0	0	0	0	0	0	0	0	0	0	0	0	0
g__Parvimonas	0	0	0	0	0	0	0	0	0	0	0	0	0	0	0	0	0	0	0	0	0	0	0	0	0	0	0	0	0	0	0	0	0	0	0	0	0	0	0	0	0	0	0	0	0	0	0	0	0
g__Rhodopseudomonas	0	0	0	0	0	0	0	0	0	0	0	0	0	0	0	0	0	0	0	0	0	0	0	0	0	0	0	0	0	0	0	0	0	0	0	0	0	0	0	0	0	0	0	0.00141	0	0	0.01159	0.0182	0
g__Ruminococcaceae_noname	0.05968	0	0	0	0	0	0	0	0	0	0	0	0	0	0	0	0	0	0	0	0	0	0	0	0	0	0	0	0	0	0	0	0	0	0	0	0	0	0.00072	0.0017	0.00803	0	0	0.00019	0	0.00307	0.00138	0	0
g__Alloscardovia	0.05822	0	0	0	0	0	0	0	0	0	0	0	0	0	0	0	0	0	0	0	0	0	0	0	0	0	0	0	0	0	0	0	0	0	0	0	0	0	0	0.00694	0	0	0	0	0	0	0	0	0
g__Lambdalikevirus	0	0	0	0	0	0	0	0	0	0	0	0	0	0	0	0	0	0	0	0	0	0	0	0	0	0	0	0	0	0	0	0	0	0	0	0	0	0	0	0	0	0	0	0	0	0	0	0	0
g__Lautropia	0	0	0	0	0	0	0	0	0	0	0	0	0	0	0	0	0	0	0	0	0	0	0	0	0	0	0	0	0	0	0	0	0	0	0	0	0	0	0	0	0	0	0	0	0	0	0	0	0
g__Turicibacter	0	0	0	0	0	0	0	0	0	0	0	0	0	0	0	0	0	0	0	0	0	0	0	0	0	0	0	0	0	0	0	0	0	0	0	0	0	0	0	0.00699	0	0	0	0	0	0	0	0	0
g__Anaeroglobus	0	0	0	0	0.01522	0	0.01691	0	0	0	0	0	0	0.00118	0	0	0	0	0	0	0	0	0	0	0	0	0	0	0	0	0	0	0	0	0	0	0	0	0	0	0	0	0	0	0	0	0	0	0
g__Staphylococcus	0	0.00174	0	0	0	0	0	0	0	0	0	0	0	0	0	0	0	0	0	0	0	0	0	0	0	0	0	0	0	0	0	0	0	0	0	0.08744	0	0	0	0	0	0	0	0	0	0	0	0	0
g__Fretibacterium	0	0	0	0	0	0	0	0	0	0	0	0	0	0	0	0	0	0	0	0	0	0	0	0	0	0	0	0	0	0	0	0	0	0	0	0	0	0	0	0	0	0	0	0	0	0	0	0	0
g__Salmonella	0	0	0	0	0	0	0	0	0	0	0	0	0	0	0	0	0	0	0	0	0	0	0	0	0	0	0	0	0	0	0	0	0	0	0	0	0	0	0	0	0	0	0	0	0	0	0	0	0
g__Alloprevotella	0	0	0	0	0	0	0	0	0	0	0	0	0	0	0	0	0	0	0	0	0	0	0	0	0	0	0	0	0	0	0	0	0	0	0	0	0	0	0	0	0	0	0	0	0	0	0	0	0
g__Solobacterium	0	0	0	0	0.00255	0	0.00049	0	0	0	0	0	0	0	0	0	0	0	0	0	0	0	0.00191	0	0	0	0	0	0	0	0	0	0	0	0	0	0	0	0	0	0	0	0	0.00058	0	0	0	0	0
g__Tannerella	0	0	0	0	0	0	0	0	0	0	0	0	0	0	0	0	0	0	0	0	0	0	0	0	0	0	0	0	0	0	0	0	0	0	0	0	0	0	0	0	0	0	0	0	0	0	0	0	0
g__Campylobacter	0	0	0	0	0	0	0.02323	0	0	0	0	0	0	0	0	0	0	0	0	0	0	0	0	0	0	0	0	0	0	0	0	0	0	0	0	0	0	0	0.00071	0	0	0	0	0	0	0	0	0	0
g__Gemella	0	0	0	0	0	0.00155	0	0	0	0	0	0	0	0	0	0	0	0	0	0	0	0.00136	0.00076	0	0	0	0	0	0	0	0	0	0	0	0	0	0	0	0	0	0.00108	0	0	0.00194	0	0	0.00117	0	0
g__Gardnerella	0	0	0	0	0	0	0	0	0	0	0	0	0	0	0	0	0	0	0	0	0	0	0	0	0	0	0	0	0	0	0	0	0	0	0	0	0	0	0	0	0	0	0	0	0	0	0	0	0
g__Pseudoflavonifractor	0	0	0	0	0	0	0	0	0	0	0	0	0	0	0	0	0	0	0	0	0	0	0	0	0	0	0	0	0	0	0	0	0	0	0	0	0	0	0.00875	0.01316	0.00394	0	0	0.02425	0	0.00044	0	0	0
g__Giardia	0	0	0	0	0	0	0	0	0	0	0	0	0	0	0	0	0	0	0	0	0	0	0	0	0	0	0	0	0	0	0	0	0	0	0	0	0	0	0	0	0	0	0	0	0	0	0	0	0
g__Inovirus	0	0	0	0	0	0	0	0	0	0	0	0	0	0	0	0	0	0	0	0	0	0	0	0	0	0	0	0	0	0	0	0	0	0	0	0	0	0	0	0	0	0	0	0	0	0	0	0	0
g__Ochrobactrum	0	0	0	0	0	0	0	0	0	0	0	0	0	0	0	0	0	0	0	0	0	0	0	0	0	0	0	0	0	0	0	0	0	0	0	0	0	0	0	0	0	0	0	0	0	0	0	0	0
g__Propionibacterium	0	0	0	0	0.05437	0	0.04024	0	0	0	0	0	0	0.00853	0	0	0	0	0	0	0	0	0	0	0	0.00733	0	0	0	0	0	0	0	0	0	0	0	0	0	0	0	0	0	0	0	0	0	0	0
g__Peptostreptococcus	0	0	0	0	0	0	0	0	0	0	0	0	0	0	0	0	0	0	0	0	0	0	0	0	0	0.02261	0	0	0	0	0	0	0	0	0	0	0.00119	0	0	0	0	0	0	0	0	0	0	0.05363	0
g__Cronobacter	0	0	0	0	0	0	0	0	0	0	0	0	0	0	0	0	0	0	0	0	0	0	0	0	0	0	0	0	0	0	0	0	0	0	0	0	0	0	0	0	0	0	0	0	0	0	0	0	0
g__Lysinibacillus	0	0	0	0	0	0	0	0	0	0	0	0	0	0	0.03421	0	0	0	0	0	0	0	0	0	0	0	0	0	0	0	0	0	0	0	0	0	0	0	0	0	0	0	0	0	0	0	0	0	0
g__Actinobacillus	0	0	0	0	0	0.00932	0	0	0	0	0	0	0	0	0	0	0	0	0	0	0	0	0	0	0	0	0	0	0	0	0	0	0	0	0	0	0	0	0	0	0.00084	0	0	0	0	0	0	0	0
g__Eremothecium	0	0	0	0	0	0	0	0	0	0	0	0	0	0	0	0	0	0	0	0	0	0	0	0	0	0	0	0	0	0	0	0	0	0	0	0	0	0	0	0	0	0	0	0	0	0	0	0	0
g__Butyricimonas	0	0	0	0	0	0	0	0	0	0.00024	0.0007	0	0	0	0	0	0	0	0	0	0	0	0	0	0	0	0	0	0	0	0	0	0	0	0	0	0	0	0.02051	0.01595	0	0	0.00024	0.01672	0	0	0	0	0
g__Neisseria	0	0	0	0	0	0	0	0	0	0	0	0	0	0	0	0	0	0	0	0	0	0	0	0	0	0	0	0	0	0	0	0	0	0	0	0	0	0	0	0	0	0	0	0	0	0	0	0	0
g__Pseudoramibacter	0	0	0	0	0	0	0.00741	0	0	0	0	0	0	0.00142	0	0	0	0	0	0	0	0	0	0	0	0	0	0	0	0	0	0	0	0	0	0	0	0	0	0	0	0	0	0	0	0	0	0	0
g__Saccharomycetaceae_unclassified	0	0	0	0	0	0	0	0	0	0	0	0	0	0	0	0	0	0	0	0	0	0	0	0	0	0	0	0	0	0	0	0	0	0	0	0	0	0	0	0	0	0	0	0	0	0	0	0	0
g__Parascardovia	0	0	0	0	0	0	0	0	0	0	0	0	0	0	0	0	0	0	0	0	0	0	0	0	0	0	0	0	0	0	0	0	0	0	0	0	0	0	0.00111	0	0	0	0	0.00851	0	0	0	0	0
g__Clostridiales_Family_XIII_Incertae_Sedis_unclassified	0	0	0	0	0	0	0.00175	0	0	0.00135	0	0	0	0.0015	0	0	0	0	0.00246	0	0	0	0.00063	0	0	0	0	0	0	0	0	0	0	0	0	0	0	0	0.00178	0	0	0	0	0.00496	0	0	0.00082	0	0
g__Abiotrophia	0	0	0	0	0	0	0	0	0	0	0	0	0	0	0	0	0	0	0	0	0	0	0	0	0	0	0	0	0	0	0	0	0	0	0	0	0	0	0	0	0	0	0	0	0	0	0	0	0
g__Finegoldia	0	0.00448	0	0	0	0	0	0	0	0.01274	0	0	0	0	0	0	0	0	0	0	0	0	0	0	0	0	0	0	0	0	0	0	0	0	0	0	0	0	0	0	0	0	0	0	0	0	0	0.00112	0
g__Butyricicoccus	0	0	0	0	0	0	0	0	0	0	0	0	0	0	0	0	0	0	0	0	0	0	0	0	0	0	0	0	0	0	0	0	0	0	0	0	0	0	0	0	0	0	0	0	0	0	0	0	0
g__Anaerococcus	0	0.00339	0	0	0	0	0	0	0	0.00954	0	0	0	0	0	0	0	0	0	0	0	0	0	0	0	0	0	0	0	0	0	0	0	0	0	0	0	0	0	0	0	0	0	0	0	0	0	0	0
g__Brevibacterium	0	0	0	0	0	0	0	0	0	0	0	0	0	0	0	0	0	0	0	0	0	0	0	0	0	0	0	0	0	0	0	0	0	0	0	0.05805	0	0	0	0	0	0	0	0	0	0	0	0	0
g__Cellulosilyticum	0	0	0	0	0	0	0	0	0	0	0	0	0	0	0	0	0	0	0	0	0	0	0	0	0	0	0	0	0	0	0	0	0	0	0	0	0	0	0	0	0	0	0	0	0	0	0	0	0
g__Betapapillomavirus	0	0	0	0	0	0	0	0	0	0	0	0	0	0	0	0	0	0	0	0	0	0	0	0	0	0	0	0	0	0	0	0	0	0	0	0	0	0	0	0	0	0	0	0	0	0	0	0	0
g__Achromobacter	0	0	0	0	0	0	0	0	0	0	0	0	0	0	0	0	0	0	0	0	0	0	0	0	0	0	0	0	0	0	0	0	0	0	0	0	0	0	0	0	0	0	0	0	0	0	0	0	0
g__Shimwellia	0	0	0	0	0	0	0	0	0	0	0	0	0	0	0	0	0	0	0	0	0	0	0	0	0	0	0	0	0	0	0	0	0	0	0	0	0	0	0	0	0	0	0	0	0	0	0	0	0
g__Varibaculum	0	0	0	0	0	0	0	0	0	0	0.09714	0	0	0	0	0	0	0	0	0	0	0	0	0	0	0	0	0	0	0	0	0	0	0	0.00366	0	0	0	0	0	0	0	0	0	0	0	0	0	0
g__Anaerofustis	0	0	0	0	0.00404	0	0.00261	0	0	0	0	0	0	0.00106	0	0	0	0	0	0	0.02952	0	0	0	0	0	0	0.008	0	0	0	0	0	0	0.0122	0	0	0	0.00424	0	0	0	0	0.00274	0	0	0	0	0
g__Bordetella	0	0	0	0	0	0	0	0	0	0	0	0	0	0	0	0	0	0	0	0	0	0	0	0	0	0	0	0	0	0	0	0	0	0	0	0	0	0	0	0	0	0	0	0	0	0	0	0	0
g__Arcobacter	0	0	0	0	0	0	0	0	0	0	0	0	0	0	0	0	0	0	0	0	0	0	0	0	0	0	0	0	0	0	0	0	0	0	0	0	0	0	0	0	0	0	0	0	0	0	0	0	0
g__C2likevirus	0	0	0	0	0	0	0	0	0	0	0	0	0	0	0	0	0	0	0	0	0	0	0	0	0	0	0	0	0	0	0	0	0	0	0	0	0	0	0	0.00168	0	0	0	0	0	0	0	0	0
g__Burkholderia	0	0.00189	0	0	0	0	0	0	0	0	0	0	0	0	0	0	0	0	0	0	0	0	0	0	0	0	0	0	0	0	0	0	0	0	0	0	0	0	0	0.01348	0.00526	0	0	0	0	0.00266	0.01079	0	0
g__Bacteroidetes_noname	0	0	0	0	0	0	0	0	0	0.00224	0	0	0	0	0	0	0	0	0	0	0	0	0	0	0	0	0	0	0	0	0	0	0	0	0	0	0	0	0	0	0	0	0	0	0	0	0	0	0
g__Cryptobacterium	0	0.0207	0.03346	0.00269	0	0	0	0	0	0.00099	0	0	0	0	0	0	0	0	0	0	0	0	0	0	0	0	0	0	0	0	0	0	0	0	0	0	0	0	0	0	0	0	0	0	0	0	0	0	0
g__Caudovirales_noname	0	0	0	0	0	0	0	0	0	0	0	0	0	0	0	0	0	0	0	0	0	0	0	0	0	0	0	0	0	0	0	0	0	0	0	0	0	0	0	0	0	0	0	0	0	0	0	0	0
g__P22likevirus	0	0	0	0	0	0	0	0	0	0	0	0	0	0	0	0	0	0	0	0	0	0	0	0	0	0	0	0	0	0	0	0	0	0	0	0	0	0	0	0	0	0	0	0	0	0	0	0	0
g__Brevundimonas	0	0	0	0	0	0	0	0	0	0	0	0	0	0	0	0	0	0	0	0	0	0	0	0	0	0	0	0	0	0	0	0	0	0	0	0	0	0	0	0	0	0	0	0	0	0	0	0	0
g__Saccharomyces	0	0	0	0	0	0	0	0	0	0	0	0	0	0	0	0	0	0	0	0	0	0	0	0	0	0	0	0	0	0	0	0	0	0	0	0	0	0	0	0	0	0	0	0	0	0	0	0	0
g__Raoultella	0.00478	0	0	0	0	0	0	0	0	0	0	0	0	0	0	0	0	0	0	0	0	0	0	0	0	0	0	0	0	0	0	0	0	0	0	0	0	0	0	0	0	0	0	0	0	0	0	0	0
g__Clostridiales_Family_XIII_Incertae_Sedis_noname	0	0	0	0	0	0	0	0	0	0	0	0	0	0	0	0	0	0	0	0	0	0	0	0	0	0	0	0	0	0	0	0	0	0	0	0	0	0	0	0	0	0	0	0	0	0	0	0	0
g__Candidatus_Saccharibacteria_noname_unclassified	0	0	0	0	0	0	0.00075	0	0	0	0	0	0	0	0	0	0	0	0	0	0	0	0.0004	0	0	0	0	0	0	0	0	0	0	0	0	0	0	0	0	0	0	0	0	0	0	0	0	0	0
g__Dermatophilaceae_unclassified	0	0	0	0	0	0	0	0	0	0	0	0	0	0	0	0	0	0	0	0	0	0	0	0	0	0	0	0	0	0	0	0	0	0	0	0	0	0	0	0	0	0	0	0	0	0	0	0	0
g__Gammaretrovirus	0	0	0	0	0	0	0	0	0	0	0	0	0	0	0	0	0	0	0	0	0	0	0	0	0	0	0	0	0.03905	0	0	0	0	0	0	0	0	0	0	0	0	0	0	0	0	0	0	0	0
g__Propionibacteriaceae_unclassified	0	0	0	0	0	0	0	0	0	0	0	0	0	0	0	0	0	0	0	0	0	0	0	0	0	0.01339	0	0	0	0	0	0	0	0	0	0	0	0	0	0	0	0	0.00302	0	0	0	0	0	0
g__Deinococcus	0	0	0	0	0	0.00289	0	0	0	0	0	0	0	0	0	0	0	0	0	0	0	0	0	0	0	0	0	0	0	0	0	0	0	0	0	0.00368	0	0	0	0	0	0	0	0	0	0	0	0	0.00344
g__Macrococcus	0	0	0	0	0	0	0	0	0	0	0	0	0	0	0	0	0	0	0	0	0	0	0	0	0	0	0	0	0	0	0	0	0	0	0	0	0	0	0	0	0	0	0	0	0	0	0	0	0
g__Epsilon15likevirus	0	0	0	0	0	0	0	0	0	0	0	0	0	0	0	0	0	0	0	0	0	0	0	0	0	0	0	0	0	0	0	0	0	0	0	0	0	0	0	0	0	0	0	0	0	0	0	0	0
g__Treponema	0	0	0	0	0	0	0	0	0	0	0	0	0	0	0	0	0	0	0	0	0	0	0	0	0	0	0	0	0	0	0	0	0	0	0	0	0	0	0	0	0	0	0	0	0	0	0	0	0
g__Candidatus_Saccharibacteria_noname	0	0	0	0	0.00423	0	0.0003	0	0	0	0	0	0	0	0	0	0	0	0	0	0	0	0	0	0	0	0	0	0	0	0	0	0	0	0	0	0	0	0	0	0	0	0	0	0	0	0	0	0
g__Anelloviridae_noname	0	0	0	0	0	0	0	0	0	0	0	0	0	0	0	0	0	0	0	0	0	0	0	0	0	0	0	0	0	0	0	0	0	0.00754	0	0	0	0	0	0	0	0	0	0	0	0	0	0	0
g__Sinobacteraceae_unclassified	0	0	0	0	0	0	0	0	0	0	0	0	0	0	0	0	0	0	0	0	0	0	0	0	0	0	0	0	0	0	0	0	0	0	0	0	0	0	0	0	0	0	0	0	0	0	0	0	0
g__Begomovirus	0	0	0	0	0	0	0	0	0	0	0	0	0	0	0	0	0	0	0	0	0	0	0	0	0	0	0	0	0	0	0	0	0	0	0	0	0	0	0	0	0	0	0	0	0	0	0	0	0
g__PhiCD119likevirus	0	0	0	0	0	0	0	0	0	0	0	0	0.00589	0	0	0	0	0	0	0	0	0	0	0	0	0	0	0.00363	0	0	0	0	0	0	0	0	0	0	0	0	0	0	0	0	0	0	0	0	0
g__Actinobaculum	0	0	0	0	0	0	0	0	0	0	0	0	0	0	0	0	0	0	0	0	0	0	0	0	0	0	0	0	0	0	0	0	0	0	0	0	0	0	0	0	0	0	0	0	0	0	0	0	0
g__Oribacterium	0	0	0	0	0.00045	0	0.00341	0	0	0	0	0	0	0	0	0	0	0	0	0	0	0	0	0	0	0	0	0	0	0	0	0	0	0	0	0	0	0	0	0	0	0	0	0	0	0	0	0	0
g__Aggregatibacter	0	0	0	0	0	0	0.00162	0	0	0	0	0	0	0	0	0	0	0	0	0	0	0	0	0	0	0	0	0	0	0	0	0	0	0	0	0	0	0	0	0	0	0	0	0	0	0	0	0	0
g__Halomonas	0	0	0	0	0	0	0	0	0	0	0	0	0	0	0	0	0	0	0	0	0	0	0	0	0	0	0	0	0	0	0	0	0	0	0	0	0	0	0	0	0	0.00941	0	0	0	0	0	0	0
g__Cellulophaga	0	0	0	0	0	0	0	0	0	0	0	0	0	0	0	0	0	0	0	0	0	0	0	0	0	0	0	0	0	0	0	0	0	0	0	0	0	0	0	0	0	0	0	0	0	0	0	0	0
g__Rhodobiaceae_unclassified	0	0	0	0	0	0	0	0	0	0	0	0	0	0	0	0	0	0	0	0	0	0	0	0	0	0	0	0	0	0	0	0	0	0	0	0	0	0	0	0	0	0	0	0	0	0	0	0	0
g__Betatorquevirus	0	0	0	0	0	0	0	0	0	0	0	0	0	0	0	0	0	0	0	0	0	0	0	0	0	0	0	0	0	0	0	0	0	0	0	0	0	0	0	0	0	0	0	0	0	0	0	0	0
g__Helicobacter	0	0	0	0	0	0	0	0	0	0	0	0	0	0	0	0	0	0	0	0	0	0	0	0	0	0	0	0	0	0	0	0	0	0	0	0	0	0	0	0	0	0	0	0	0	0	0	0	0
g__Agromyces	0	0	0	0	0	0	0	0	0	0	0	0	0	0	0	0	0	0	0	0	0	0	0	0	0	0	0	0	0	0	0	0	0	0	0	0	0	0	0	0	0	0	0	0	0	0	0	0	0
g__Plesiomonas	0	0	0	0	0	0	0	0	0	0	0	0	0	0	0	0	0	0	0	0	0	0	0	0	0	0	0	0	0	0	0	0	0	0	0	0	0	0	0	0	0	0	0.00032	0	0	0	0	0	0
g__Kingella	0	0	0	0	0	0	0	0	0	0	0	0	0	0	0	0	0	0	0	0	0	0	0	0	0	0	0	0	0	0	0	0	0	0	0	0	0	0	0	0	0	0	0	0	0	0	0	0	0
g__Bacillus	0	0	0	0	0	0	0	0	0	0	0	0	0	0	0	0	0	0	0	0	0	0	0	0	0	0	0	0	0	0	0	0	0	0	0	0	0	0	0	0	0	0	0	0	0	0	0	0	0
g__Leptotrichia	0	0	0	0	0	0	0	0	0	0	0	0	0	0	0	0	0	0	0	0	0	0	0	0	0	0	0	0	0	0	0	0	0	0	0	0	0	0	0	0	0	0	0	0	0	0	0	0	0
g__Leptotrichiaceae_unclassified	0	0	0	0	0	0	0	0	0	0	0	0	0	0	0	0	0	0	0	0	0	0	0	0	0	0	0	0	0	0	0	0	0	0	0	0	0	0	0	0	0	0	0	0	0	0	0	0	0
g__Peptoniphilus	0	0	0	0	0	0	0	0	0	0	0	0	0	0	0	0	0	0	0	0	0	0	0	0	0	0	0	0	0	0	0	0	0	0	0	0	0	0	0	0	0	0	0	0	0	0	0	0	0
g__Serratia	0	0	0	0	0	0	0	0	0	0	0	0	0	0	0	0	0	0	0	0	0	0	0	0	0	0	0	0	0	0	0	0	0	0	0	0	0	0	0	0	0	0	0	0	0	0	0	0	0
g__Granulicella	0	0	0	0	0	0	0	0	0	0	0	0	0	0	0	0	0	0	0	0	0	0	0	0	0	0	0	0	0	0	0	0	0	0	0	0	0	0	0	0	0.00088	0	0	0	0	0	0	0	0
g__Eikenella	0	0	0	0	0	0	0	0	0	0	0	0	0	0	0	0	0	0	0	0	0	0	0	0	0	0	0	0	0	0	0	0	0	0	0	0	0	0	0	0	0	0	0	0	0	0	0	0	0
g__Limnohabitans	0	0	0	0	0	0	0	0	0	0	0	0	0	0	0	0	0	0	0	0	0	0	0	0	0	0	0	0	0	0	0	0	0	0	0	0	0	0	0	0.00869	0	0	0	0	0	0	0	0	0
g__Polaromonas	0	0	0	0	0	0	0	0	0	0	0	0	0	0	0	0	0	0	0	0	0	0	0	0	0	0	0	0	0	0	0	0	0	0	0	0	0	0	0	0.00534	0	0	0	0	0	0	0	0	0
g__Badnavirus	0	0	0	0	0	0	0	0	0	0	0	0	0	0	0	0	0	0	0	0	0	0	0	0	0	0	0	0	0	0	0	0	0	0	0	0	0	0	0	0	0	0	0	0	0	0	0	0	0
g__Lymphocryptovirus	0	0	0	0	0	0	0	0	0	0	0	0	0	0	0	0	0	0	0	0	0	0	0	0	0	0	0	0	0	0	0	0	0	0	0	0	0	0	0	0	0	0	0	0	0	0	0	0	0
g__Enhydrobacter	0	0	0	0	0	0	0	0	0	0	0	0	0	0	0.0072	0	0	0	0	0	0	0	0	0	0	0	0	0	0	0	0	0	0	0	0	0	0	0	0	0	0	0	0	0	0	0	0	0	0
g__Dermabacteraceae_unclassified	0	0	0	0	0	0	0	0	0	0	0	0	0	0	0	0	0	0	0	0	0	0	0	0	0	0	0	0	0	0	0	0	0	0	0	0	0	0	0	0	0	0	0	0	0	0	0	0	0
g__Cardiobacteriaceae_unclassified	0	0	0	0	0.00156	0	0.00415	0	0	0	0	0	0	0	0	0	0	0	0	0	0	0	0	0	0	0	0	0	0	0	0	0	0	0	0	0	0	0	0	0	0	0	0	0	0	0	0	0	0
g__Dietzia	0	0	0	0	0	0	0	0	0	0	0	0	0	0	0	0	0	0	0	0	0	0	0	0	0	0	0	0	0	0	0	0	0	0	0	0	0	0	0	0	0	0	0	0	0	0	0	0	0
g__Pseudoalteromonadaceae_unclassified	0	0	0	0	0	0	0	0	0	0	0	0	0	0	0	0	0	0	0	0	0	0	0	0	0	0	0	0	0	0	0	0	0	0	0	0	0	0	0	0	0	0	0	0	0	0	0	0	0
g__Geobacillus	0	0	0	0	0	0	0	0	0.00092	0	0	0	0	0	0	0	0	0	0	0	0	0	0	0	0	0	0	0	0	0	0	0	0	0	0	0	0	0	0	0	0	0	0	0	0	0	0	0	0
g__Riemerella	0	0	0	0	0	0	0	0	0	0	0	0	0	0	0	0	0	0	0	0	0	0	0	0	0	0	0	0	0	0	0	0	0	0	0	0	0	0	0	0	0	0	0	0	0	0	0	0	0
g__Marvinbryantia	0	0	0	0	0	0	0	0	0	0	0	0	0	0	0	0	0	0	0	0	0	0	0	0	0	0	0	0	0	0	0	0	0	0	0	0	0	0	0	0	0	0	0	0	0	0	0	0	0
g__Ureaplasma	0	0	0	0	0	0	0	0	0	0	0	0	0	0	0	0	0	0	0	0	0	0	0	0	0	0	0	0	0	0	0	0	0	0	0	0	0	0	0	0	0	0	0	0	0	0	0	0	0
g__Spiribacter	0	0	0	0	0	0	0	0	0	0	0	0	0	0	0	0	0	0	0	0	0	0	0	0	0	0	0	0	0	0	0	0	0	0	0	0	0	0	0	0	0	0	0	0	0	0	0	0	0
g__Agrobacterium	0	0	0	0	0	0	0	0	0	0	0	0	0	0	0	0	0	0	0	0	0	0	0	0	0	0	0	0	0	0	0	0	0	0	0	0	0	0	0	0	0	0	0	0	0	0	0	0	0
g__Selenomonas	0	0	0	0	0	0	0	0	0	0	0	0	0	0	0	0	0	0	0	0	0	0	0	0	0	0	0	0	0	0	0	0	0	0	0	0	0	0	0	0	0	0	0	0	0	0	0	0	0
g__Kosakonia	0	0	0	0	0	0	0	0	0	0	0	0	0	0	0	0	0	0	0	0	0	0	0	0	0	0	0	0	0	0	0	0	0	0	0	0	0	0	0	0	0	0	0	0	0	0	0	0	0
g__Cardiobacterium	0	0	0	0	0	0	0.00315	0	0	0	0	0	0	0	0	0	0	0	0	0	0	0	0	0	0	0	0	0	0	0	0	0	0	0	0	0	0	0	0	0	0	0	0	0	0	0	0	0	0
g__Aspergillaceae_unclassified	0	0	0	0	0	0	0	0	0	0	0	0	0	0	0	0	0	0	0	0	0	0	0	0	0	0	0	0	0	0	0	0	0	0	0	0	0	0	0	0	0	0	0	0	0	0	0	0	0
g__Lachnoanaerobaculum	0	0	0	0	0	0	0	0	0	0	0	0	0	0	0	0	0	0	0	0	0	0	0	0	0	0	0	0	0	0	0	0	0	0	0	0	0	0	0	0	0	0	0	0	0	0	0	0	0
g__Mobiluncus	0	0	0	0	0	0	0	0	0	0	0	0	0	0	0	0	0	0	0	0	0	0	0	0	0	0	0	0	0	0	0	0	0	0	0	0	0	0	0	0	0	0	0	0	0	0	0	0	0
g__Buchnera	0	0	0	0	0	0	0	0	0	0	0	0	0	0	0	0	0	0	0	0	0	0	0	0	0	0	0	0	0	0	0	0	0	0	0	0	0	0	0	0	0	0	0	0	0	0	0	0	0
g__Halarchaeum	0	0	0	0	0	0	0	0	0	0	0	0	0	0	0	0	0	0	0	0	0	0	0	0	0	0	0	0	0	0	0	0	0	0.00148	0	0	0	0	0	0	0	0	0	0	0	0	0	0	0
g__Kocuria	0	0	0	0	0	0	0	0	0	0	0	0	0	0	0	0	0	0	0	0	0	0	0	0	0	0	0	0	0	0	0	0	0	0	0	0	0	0	0	0	0	0	0	0	0	0	0	0	0
g__Sinorhizobium	0	0	0	0	0	0	0	0	0	0	0	0	0	0	0	0	0	0	0	0	0	0	0	0	0	0	0	0	0	0	0	0	0	0	0	0	0	0	0	0	0	0	0	0	0	0	0	0	0
g__Oligella	0	0	0	0	0	0	0	0	0	0	0	0	0	0	0	0	0	0	0	0	0	0	0	0	0	0	0	0	0	0	0	0	0	0	0	0	0	0	0	0	0	0	0	0	0	0	0	0	0
g__Yersinia	0	0	0	0	0	0	0	0	0	0	0	0	0	0	0	0	0	0	0	0	0	0	0	0	0	0	0	0	0	0	0	0	0	0	0	0	0.00075	0	0	0	0	0	0	0	0	0	0	0	0
g__Shinella	0	0	0	0	0	0	0	0	0	0	0	0	0	0	0	0	0	0	0	0	0	0	0	0	0	0	0	0	0	0	0	0	0	0	0	0	0	0	0	0	0	0	0	0	0	0	0	0	0
g__Aerococcus	0	0	0	0	0	0	0	0	0	0	0	0	0	0	0	0	0	0	0	0	0	0	0	0	0	0	0	0	0	0	0	0	0	0	0	0	0	0	0	0	0	0	0	0	0	0	0	0	0
[truncated: 314 more columns]

## Sheet: Species
	MBH038	MBH039	MBH040	MBH041	MBH042	MBH043	MBH044	MBH045	MBH046	MBH047	MBH048	MBH049	MBH050	MBH051	MBH052	MBH053	MBH054	MBH055	MBH056	MBH057	MBH058	MBH059	MBH060	MBH061	MBH062	MBH063	MBH064	MBH065	MBH066	MBH067	MBH068	MBH069	MBH070	MBH071	MBH072	MBH073	MBH074	MBH075	MBH076	MBH077	MBH078	MBH079	MBH080	MBH081	MBH082	MBH083	MBH084	MBH085	MBH086
s__Escherichia_coli	0.08148	0.39912	0.0338	5.14445	4.82266	0.01867	2.04789	6.52957	2.32381	3.36312	0.81352	2.60699	2.83457	36.0739	4.98942	1.50021	38.8202	3.47911	1.91682	28.4014	2.30178	0.02898	0.021	22.3256	0.08837	25.6706	33.8387	0.33613	1.21939	5.31002	9.68283	0.38264	32.7255	18.4565	0.66545	0.07483	6.18894	31.0008	5.42936	26.5081	0.69264	9.8315	3.77841	15.6372	22.7751	1.05985	0.03619	2.16272	9.98854
s__Bifidobacterium_longum	7.25216	27.7057	50.5688	1.84879	0.03877	2.1854	0.15786	15.8605	0.0536	0.14058	33.1939	0.00131	0.02727	0	0.2969	0.00078	0	0	0.02887	0	1.03323	0.07073	3.6876	0	0	0	0	0.7346	0.05376	13.397	0.00045	0	0.04079	0	4.84	0.07508	14.6989	0.00093	0.12375	0.07818	0.12785	0	0.06944	0.02618	0.00057	0.25318	0.36223	4.70801	0
s__Escherichia_unclassified	0.0463	0.14623	0.02699	2.02423	2.42724	0.01894	1.15963	3.74216	1.12632	1.56657	0.41272	1.35473	1.30664	10.6886	2.58185	1.18584	17.8804	3.27469	1.25815	8.21581	1.08067	0.00789	0.01563	11.2286	0.00588	11.984	0	0.34232	0.51231	4.203	3.92995	0.16657	13.6232	0	0.29063	0	3.2779	0	2.98338	18.1811	0.25313	5.02962	2.10661	7.77127	3.34191	0.56347	0.04374	1.47709	1.67372
s__Bacteroides_stercoris	6.10704	0.51478	0.11101	0.52008	0	0.00252	0	0.18558	1.33709	0.12144	0.38939	6.13008	0.00496	0.00641	0.10424	28.0387	3.41547	43.433	0.04153	0.0172	0.08549	0.0812	0.00932	15.6753	37.9837	0.08049	2.38382	19.571	0.02019	0.01776	6.58488	22.5707	0.0162	14.4954	0.08715	0.96489	0.01202	18.4471	2.52219	0.02901	0.00186	0	0.00296	4.28481	14.6637	0.00547	0.01256	0.01648	25.7671
s__Klebsiella_pneumoniae	0.12443	0.0246	0.06318	1.46199	0.71904	0.51004	3.57002	30.4207	0	0	1.01636	0	0.05341	15.5251	0.21759	0.12283	0	0.01752	0.46282	4.11889	0.11041	0.39313	0.91942	0	0	0.07239	0	0.87051	0	0.77934	0	1.84938	0	0.10157	0.10867	0.68783	5.74513	0.17877	0.34402	4.03185	0.01041	29.7705	0.50856	0.07591	7.31975	0.24405	0.90921	0	19.5412
s__Bacteroides_ovatus	0.01221	0.01702	0.02309	0.03293	1.74517	1.72461	0.93193	1.53697	0.69561	0.07795	2.81072	1.13441	21.5071	1.71534	4.899	0.39713	0.38083	0.6493	18.4514	17.1073	4.40847	1.95582	4.77853	1.29387	0.30541	10.7758	0.40266	5.06341	10.3275	13.0967	1.39704	0.6295	11.9837	0.38457	1.86655	1.38885	19.3033	0.41603	0.1981	0.01403	0.31506	0.04859	39.2542	0.04134	1.28912	0.20171	1.10639	5.15401	0.36653
s__Bacteroides_dorei	0.0041	0.06237	0.03924	0.06734	0.00845	1.27387	0	0.52769	0.24976	0.03969	3.95035	1.43347	0.91532	0.00138	0.44359	0.80986	0.40831	1.27455	1.10419	0.00959	3.55617	0.22103	1.23749	1.94378	1.71377	0.09802	12.4123	10.4304	2.93131	0.00918	5.47011	2.1163	6.6409	14.7479	3.66136	4.80835	0.00128	8.94576	2.12555	0.02163	0.00259	0.0005	0.00137	0.58482	9.7678	0.0045	0.45273	0.00736	7.9688
s__Faecalibacterium_prausnitzii	0.24774	0.00273	0.01207	0.0025	0	0	0	0	4.25791	0.0052	0	1.12439	0	0	0	0	1.50005	0	0	0	0	0	0	1.32168	0	0	0.03483	0	0	0	1.58076	0	0	0.00624	0	0.00959	0	0.05059	7.65647	0.01161	1.68842	0	0	6.16871	0.34803	1.64955	2.04631	0	0.07852
s__Bifidobacterium_adolescentis	0.00016	0	0	0.00411	0.00241	10.1174	0	0	0	0	0	0	0	0	0.86057	3.31442	0.01377	3.0513	0	0	0.00105	0.15879	14.2835	0.00272	0.95876	0	0	0.0088	0	0	0	2.33957	0	0	0.03952	0.00107	0	0	0.00249	0.22539	6.92844	0	0	0.00432	0.00605	6.45244	0.36052	10.2758	0
s__Alistipes_putredinis	0.00579	0.32536	0.11783	0.86556	0	0	0	0	6.61853	0.37737	0.02248	9.74371	0	0	0	4.97261	5.89629	5.46484	0.01426	0.00601	0	0.00999	0	7.24304	15.4606	0.00298	0	0	0	0.08613	13.3777	9.57838	0.00153	0.00491	0	4.87786	0.01211	0.02097	7.17466	3.22902	1.09615	0.36989	0.02775	1.60147	0	1.28711	0	0	0
s__Bacteroides_uniformis	2.13593	0.35897	0.27848	1.07426	0.00209	0.23923	0.00122	1.70491	0.25974	0.34705	15.7799	27.6897	3.95432	0.01969	0.23984	20.7428	0.02995	11.497	2.87094	0.06223	25.6813	0.03475	0.24621	1.23635	8.38434	0.15516	0.29469	10.597	5.66481	7.0782	2.66084	5.37207	1.165	0.26034	1.89117	6.22433	2.99516	0.25038	4.16752	0.19636	0.75817	0.00444	1.33436	3.52977	0.78753	0.39972	4.48436	0.81514	0.21065
s__Bacteroides_caccae	4.09012	1.07051	0.46013	1.47907	1.07005	2.05518	1.23931	0.00206	5.25465	3.83628	0.01561	7.95845	5.60612	1.46656	2.07288	0.50153	5.02575	0.34363	5.81032	4.82743	0.00086	1.85564	0.96413	10.4595	4.98637	9.19147	0.00842	0.01357	10.5673	0.0222	19.3341	5.39538	6.29822	0.00838	0	0.62827	0	0.00108	1.90722	1.19829	1.49455	0	0	0.99435	0.00068	0.4597	0.00264	10.6702	0
s__Parabacteroides_unclassified	0	0.01796	0.12086	0.59769	2.51661	6.91577	2.55504	0	0.34031	1.87271	0	0	4.70324	3.55712	0.65446	0.21051	0.35847	0	2.35662	8.1397	0	0.23419	0.07826	1.73715	0	6.45421	0.26377	0	1.465	7.42599	0	3.26365	5.71335	1.12437	0	0	4.33786	1.32448	2.43901	0	0.20817	5.18962	0.44462	2.11579	1.68166	0.08303	2.54099	6.70211	0.5837
s__Bacteroides_fragilis	0.06043	0.12596	0.05441	1.60443	0.08165	0.00447	0.45658	0	0.07128	22.188	0.00075	0.00307	0.54409	0.53965	0.01834	0.00081	0	0	0.08117	1.77066	0	0	0	0	0	2.61851	14.2597	0.0038	0.27876	16.3707	0.00468	0.07242	6.53354	3.17051	0	1.20069	3.70729	2.52265	0.00376	0.00232	0.0056	0.04173	19.8633	0.00295	1.16762	0.00321	0.018	0.72709	6.32074
s__Bacteroides_vulgatus	4.08703	0.04501	0.09362	0.2411	1.02983	0.03265	1.6653	0.00015	0.35736	0.12978	0.01227	1.23257	11.3805	0.42717	0.00552	0.43705	0.95389	0.88495	11.9675	1.16235	0.00135	0.01015	0.03986	1.04852	1.22377	0.90376	0.00959	0.01247	25.0776	0.00608	0.50359	1.07642	0.04599	0.0073	0	0.0414	0	0.00107	0	0.48568	0.44773	0.00657	0	0.00208	0.00301	0.11678	2.86568	14.8916	0.0033
s__Prevotella_copri	0	0	0	0	0	0	0	0	0	0	0	0	0	0	0	0	0	0	0	0	0	0	0	0	0	0	0	0	0	0	0	0	0	0	0.00451	0.01286	0.00611	0.01295	0.81664	0.03467	28.5024	0.00643	0.00683	0.11179	0.02732	41.1409	35.5125	0.01078	0.00791
s__Subdoligranulum_unclassified	0.66657	1.12563	0.73108	1.12307	0.20719	0.13457	0.09247	0.0171	0.50139	1.8717	0.03196	0.09158	1.12417	2.2452	3.65228	2.96	0.11003	2.2624	0.84012	3.6548	5.33338	0.05225	0.40683	0.05814	2.02507	7.59376	2.24939	3.17424	0.10514	0.18895	0.06626	1.9516	0.26117	0	13.1123	1.34939	0.11474	0	0.76411	3.94503	0.96199	0.00404	0.59665	1.37283	1.3479	0.25994	0.13498	4.52846	0
s__Ruminococcus_gnavus	1.65665	0.00889	0.00808	0.12324	0.00709	3.00533	0.00621	5.64263	0.32302	0.28981	2.15203	0.18821	3.17368	0.2438	2.81238	0.43798	0.1956	0.65424	5.22135	0.79713	0.92801	0.95813	7.55153	0.39765	0.66363	0.3494	0.36604	2.80408	4.93673	2.24949	0.17139	0.96153	0.52755	0.01826	0.8722	0.55583	1.99514	0.03183	0.08352	0	0.33139	0.00103	3.35122	0.0566	0.48154	0.11273	0.1723	0.13606	0.07969
s__Bacteroides_thetaiotaomicron	0.05231	0.13368	0.08051	0.35411	0	3.1475	0	0.00017	0.2097	0.1314	0.00476	1.17094	4.55678	0	8.39832	0.77181	0.89838	0.20249	0.98823	0	0.00501	1.18179	1.29913	1.61013	0.83527	0	7.61485	0.00464	1.23827	1.66479	2.23141	1.95184	0.54057	2.65603	0.00228	0.27648	2.36299	2.27212	3.85562	0.19842	0.26027	0.00724	5.17127	0.89614	3.72933	0.27051	5.33818	0	0.75927
s__Bifidobacterium_bifidum	0.38883	16.4244	16.453	10.4474	0.01177	0.01764	0.03678	0.0576	0.00714	2.19917	0	0	0	0	0	0	0	0	0	0	0	0	0.00621	0	0	0	0	0	0	0	0	0	0	0	6.16276	0.13506	0	0	0.00206	0.36314	4.43711	0	0	0	0	3.03451	1.10887	0	0
s__Eubacterium_rectale	0	0	0	0	0	0	0	0	3.23798	9e-05	0.00832	5.49683	0	0	0	0	2.1889	0	0	0	0	0	0	1.73126	0	0	0	0	0	0	1.76511	0	0	0	0	0	0	0	0	0	0	0	0	0	0	0	2.74123	0	0
s__Ruminococcus_torques	3.02709	0.23286	0.18972	1.17175	0.03072	0.3381	0.02856	0.25204	1.18033	3.5693	0.10913	0.92656	0.13084	0.09737	0.47384	1.62269	0.35687	2.20962	0.24647	0.07402	0.03777	0.35027	0.54578	0.2357	4.16637	0.06173	0.03354	0.09843	0.25577	4.68644	0.13677	6.35747	0.07991	0.23707	0.05315	1.70718	1.1041	0.36352	8.46002	0.04516	1.97712	0.00656	2.66316	12.055	0.63706	0.82112	0.06254	0.0398	2.75486
s__Alistipes_onderdonkii	0.18718	0.71043	1.07416	0.48333	0	0.79605	0	0	0.74809	0.5513	0.00483	1.99808	3.51334	0.00196	6.61263	8.19	4.85497	2.49575	18.2354	0.00891	0	0.53672	0.64773	5.69905	2.37143	0.10087	1.04368	0.00779	6.77017	0.28703	10.5738	1.16838	1.2359	16.5414	0.00323	3.84933	0.1944	5.63546	5.85772	3.64584	0.00519	0.00659	0.75626	1.80763	4.92438	0.00165	0	0.00478	3.55722
s__Bacteroides_massiliensis	0.00093	0	0	0.01529	0.00924	23.3372	0	0	0	0	0	0	0	0	2.85036	0	0	0.00022	0	0	0	5.52688	5.64909	0	0	0	0	0	0	0	0	0	0	0	0	0	0	0.00387	3.36603	0.0084	1.3379	0	0	3.87971	0.00045	0.40461	15.0588	0	0
s__Parabacteroides_merdae	4.64541	0.09633	0.0326	0.31918	0.00151	1.65415	0.02022	18.6607	0.2684	0.68398	2.25524	1.83248	1.44172	0.00037	0.54631	2.69426	0.77525	1.5095	1.10176	0	0.23607	0.16259	1.16305	1.56449	5.59159	0	0	4.11229	1.54363	0	1.46456	4.61914	0.48569	0	0.36954	1.65743	0	0	0.00743	7.71206	0.00631	20.5222	0.00063	0.0021	0	0.00036	0	0	0
s__Acidaminococcus_unclassified	4.61969	0.09796	0.07749	0.00488	0	0	0	0	0	0.15124	0	0	0	0	0	0	0	0	0	0	0	0	0	0	0	0	0	0	0	0	0	0	0	0	0	0	0	0	0.00112	0.25014	3.69671	0	0	0	0	2.25048	1.16837	0	0
s__Collinsella_aerofaciens	0.72402	2.91884	5.72334	15.0779	0.00406	2.78027	0.00741	0.00586	3.54552	13.9681	0.0012	1.10962	0	0.02039	0.14396	0.00029	1.50649	0	0	0	0	0.07714	7.24303	0.92906	0	0	0	0	0	0	1.27159	0	0	0	0.00938	34.5182	0	0.00555	1.97928	0.52012	1.66795	0.00101	0	2.48139	0	2.0494	0.51043	0	0
s__Enterococcus_faecium	0.06832	0.03418	0.02464	0.48272	60.2463	0.06935	39.0475	0.18341	0	0	0.03406	0	0	0.20334	0	0.00924	0	0	0.00105	0.20927	0.22225	0	0	0	0	0	0.14071	0.10788	0	0.11577	0	0	0	0.17653	0.44153	0	0	0.10926	0	0.00682	0	0	0	0	0	0	0	0	0
s__Streptococcus_salivarius	0.84526	0.17814	0.1257	0.3294	4.69005	1.36273	2.07672	0.63401	5.88784	0.01097	1.01266	1.4242	0.23208	7.10498	0.31319	0.10582	1.34209	0.0704	0.10035	1.78072	0.58545	0.27533	1.7437	0.55739	0.04231	1.09806	0	0.23063	0.1763	0	0.19062	0.07913	0.05189	0.01803	0.06022	0.30777	0.34288	0.09448	2.19372	0	0.01003	0	0.20643	2.65203	0.18274	0.00972	0.15883	1.24839	0.90425
s__Megasphaera_unclassified	9.47368	0.0837	0.03647	0.01828	0	1.61105	2.04123	0	0.63101	0.02396	0	0.89	0	3.70794	0.27554	0	0.11923	0	0	1.93233	0	0.15174	1.44941	0	0	8.63837	0	0.13246	0	0.62105	0.43975	0	0	0	0.00139	0	2.78381	0	0	0.21052	4.23748	0	0.03416	0	0	2.49686	0	11.9608	0
s__Bacteroides_eggerthii	0.00025	0	0	0.01493	0.00406	18.0515	0	0	0	0	0	0	0	0	18.9303	0	0	0.00074	0.00059	0	0.00318	7.37987	18.6162	0	0.00028	0	0.37206	0	0	0	0	0	0	0.6472	0	0	0	0.39419	1.11406	0.01308	0	0	0	0.9099	0.0694	0.00038	0.00205	0	0.09189
s__Akkermansia_muciniphila	0	0	0	0	0	0	0	0.18434	0	0.00049	0.77001	0	0	0	0	0	0.00175	0	0.01851	0.00509	6.64513	0	0	0	0	0	0.00033	4.14506	0	0	0	0	0	0	0.41096	0.00105	0	0.00072	0.01167	8.42305	0.00178	0	0	0.01319	0	0	0.04494	3.69506	0
s__Ruminococcus_bromii	0	0	0	0.00212	0	5.68984	0	0	0	0	0	0	0.17815	0	1.61995	0	0.00087	1.13414	2.22398	0	0	0.03093	3.59076	0	0.23338	0	0	0	0.3676	0	0	1.26493	2.55771	0	0	0	0	0	1.97725	0.02937	0	0	0	4.65218	0	0	0	0	0
s__Bifidobacterium_pseudocatenulatum	3.89828	0	0	0	0	0.77614	0	0	0	0	0	0	0	0	0.00823	0	0	0	0	0	0	0.05893	0.94736	0	0	0	0	1.06256	0	0	0	0	0	0.09782	3.41399	0.00878	0	0.13118	0.00081	0.00295	0.00427	0	0	0	0.30716	0.00519	0.0054	0	0.18154
s__Bifidobacterium_breve	1.98816	34.9161	13.6494	0.61052	0.0261	0.0046	0.08513	0.12929	0.01235	0.03169	8.58447	0	0.01785	0	0	0	0.00573	0	0.60914	0.00877	17.3423	0	0.00592	0	0	0	0.00721	14.2247	0.059	1.39212	0	0.00247	0.78185	0	35.2518	0.15899	1.0146	0.00149	0.00651	0.00391	0.05768	0.00166	0.00537	0	0	0.03671	0	0	0
s__Bacteroides_plebeius	0	0	0	0	0	0	0	0	0.07754	0	0.00254	0.61091	14.7723	0	0	0	0.07595	0.00229	7.0725	0	0	0	0	0.10516	0	0	0	0	6.9919	0	0.86278	0.00066	0.29281	0	0	0	0	0	0	0	0	0	0	0	0	0	0.00856	0	0
s__Parabacteroides_distasonis	5.38994	0.08248	0.11959	0.60469	0.0032	0.2432	0	0.04552	0.10097	2.25546	0.00734	0.10964	0.04022	0.00206	1.09611	0	0.07123	0.00014	0	0	0.00179	0.63904	1.76122	0.20177	0	0	0	0.27434	0.89536	2.25297	0.05809	0.01107	1.63231	0	0.00782	0.24502	3.13512	0.00343	0.2099	2.07363	1.17563	13.3132	1.25617	0.08559	0	0.44413	0.18957	0.0026	0.00059
s__Sutterella_wadsworthensis	0	0.02428	0.05289	0	0	0	0	0.01899	0.002	0.2098	2.18893	0	4.26315	0	0	0	0.00308	0.00158	4.18695	0.00756	9.94923	0.00012	0	0	0	0	0	0.61781	1.13792	0	0	0	0	0	0.42502	0	0	0	0.3525	0.03669	1.8154	0	0	0.09726	0	1.11676	6.88639	0	0
s__Proteus_mirabilis	0	0	0	0	0	0	0	0	0	0	0	0	0	0	0	0.002	0	0	0	0	0	0	0	0	0	0	0	0	0	0	0	0	0	0	0	0	1.24516	0.00161	0.00351	0.10717	0	0	0	0.00082	0	0	0	0	0.00084
s__Megamonas_unclassified	6.31246	0.07321	0.00979	0.02424	0	0	0	0	0	0.0165	0	0	0	0	0	0	0	0	0	0	0	0	0	0	0	0	0	0	0	0	0	0	0	0	0	0.04334	0	0	0.13545	0	0	0	0	0	0	0.00047	7.23987	0	0
s__Lactobacillus_salivarius	3.52699	5e-05	0	0	0	0.16773	0	0	0	0	0.0168	0	0.18327	0	0	0	0	0	0.04826	0	0.14494	0.02186	2.03587	0	0	0	0.05879	0.16738	0.16298	0.00183	0	0	0.24415	0.00169	0.04259	0	0.17762	0.28265	2.90871	0	0	0	0.04145	2.43162	1.93382	0	0.00013	0	3.44034
s__Lactobacillus_fermentum	4.06952	0.61939	0.67301	2.32916	0	0.00784	0	0.04963	0	0.04512	0.58509	0	0.08245	0.02331	0	0	0	0	0.01698	0	1.17363	0	0.02886	0	0	0	0	1.44595	0.33367	1.20148	0	0	0.04585	1.66785	4.20789	2.66747	0.35821	1.10677	0.10945	0	0	0	0.03625	0.93723	0.397	0	0	0.00555	0.34687
s__Ruminococcus_sp_5_1_39BFAA	0	0	0	0	0	0	0	0	2.76962	0	0	0.7432	0	0	0	0	0	0	0	0	0	0	0	0	0	0	0	0	0	0	0	0	0	0	0	0	0	0	3.73178	0	3.05263	0	0	2.09598	0	1.47995	0.56443	0	0
s__Clostridium_bolteae	0.03325	0.2335	0.01355	0.1733	2.47936	0.13017	3.31391	1.18309	0.15846	0.90177	0.50139	0.1262	0.62433	1.51354	0.10556	0.47577	0.14179	0.12705	0.57185	0.49477	0	0.02569	0.21031	0.10168	0.10771	0.30526	0.3262	0.66623	1.04992	1.22647	0.07121	0.30544	0.47903	0.42535	0.30743	0.54786	0.37893	0.28861	0.04985	0	0.06174	0	0.9726	0.06893	0.12051	0.07768	0.08767	0.73577	0.3506
s__Barnesiella_intestinihominis	0.00255	0.17546	1.16008	0.26624	0	0	0	0	0	0.84207	0	0	0	0	0	2.06683	0.00054	1.34017	0	0	0	0	0	0.00268	1.95171	0	0	0	0	0	0	4.84312	0	0	0	3.95975	0	0	0	0.00264	0	0	0	0	0	0	0	0	0
s__Enterobacter_cloacae	0	0	0	0	0	0.00195	0	0.02277	0	0	0.04919	0	0	0.00201	0.46315	0.04782	0	0.00773	0.03348	0.00833	0	0.00807	0.13217	0	0.01315	0	0	0.11317	0	0.13127	0	0.15083	0	0	0.0021	0.00664	0.10077	0	0.01819	0.8146	0.00185	8.4232	0.01289	0	0	0.06826	0.04505	0	0.00071
s__Prevotella_stercorea	0	0	0	0	0	0	0	0	0	0	0	0	0	0	0	0	0	0	0	0	0	0	0	0	0	0	0	0	0	0	0	0	0	0	0	0	0	0	0.00329	0.24701	9.60913	0	0	0.00527	0.00743	17.1916	0.00642	0.00063	0
s__Veillonella_parvula	0.05355	0.00047	0	0.01403	1.81708	0.99354	4.96765	0.12252	0	0	0.17431	0	0	0.28938	0.00077	0	0	0	0	0.42622	0.03519	0.26876	0.3629	0	0	0.12093	0	0	0.00586	0.02706	0	0	0	0	0	0	0.42713	0	0.01864	0	0	0	0.00867	0.00617	0.00436	0	0	0.21496	0
s__Alistipes_unclassified	0	0	0	0	0.0243	0.74483	0.05108	0	0	0	0	0	0	0.19559	3.33621	0	0	0	0	2.86872	0.00101	0.47206	2.76975	0	0	2.32247	11.852	0.00278	0	1.78047	0	0	0	3.73412	0.00203	0	0.7241	9.7825	0	0	0	0	0.68137	0	2.34967	0	0.0055	3.66933	0
s__Bilophila_unclassified	0	0.0547	0.02422	0.01877	0.39342	0.42279	0.22693	0	0	0.28985	0	0	1.46435	0.16421	0.78177	0.81608	0	0.24447	0.61187	0.41124	0	0.08827	0.93787	0	0.20671	0.43737	0	0	0.0066	4.51747	0	0.38396	0	0	0	0.04691	0.95259	0.00054	1.46603	0.1729	0.14679	0	1.50055	2.02079	0	0.07491	0.57074	1.2395	0
s__Bacteroides_cellulosilyticus	0	0.01015	0.00583	0.02164	0	0	0	0.10667	0.00095	0.15091	1.67605	0	0.21661	0	0	0	0	0	0.18079	0.00092	4.15743	0	0	0	0	0	0	1.1871	0.00754	0.33659	0	0	0	0	0.70375	0.50949	0.10526	0	0.48317	0.12867	0.15989	0	0.2009	0.04566	0	0.05793	0	0	0
s__Dorea_longicatena	0	0	0	0	0	1.19548	0	0	5.34139	0	0	2.05095	0	0	0.08512	1.10957	0.85069	1.276	0	0	0	0.13991	1.24461	0.21448	0.71516	0	0	0	0	0	0.59662	1.11673	0	0	0	0	0	0	0.3594	0	0	0	0	0.42119	0	0	0.80651	0	0
s__Oscillibacter_unclassified	0.4004	0.25322	0.12123	0.29599	0	0.21248	0	0	0.00336	0.49878	0.1212	0.00381	0.35257	0	0.48633	1.69802	0.02161	1.7375	0.82373	0	0.41811	0.04702	0.38946	0.02577	0.57034	0.00314	0.5676	1.42068	0.15706	0.19645	0.01487	2.65022	0.24447	2.64101	0.41178	1.02726	0.1953	1.00038	0.25763	0.24311	0.28254	0	0.84085	0.43695	2.32452	0.27712	0.14702	0	0.62075
s__Klebsiella_phage_KP36	0	0	0	0	0	0.62155	0	0	0	0	0	0	0	0	0	0	0	0	0	0	0	71.0657	0	0	0	0	0	0	0	0	0	0	0	0	0	0	0	0	0	0	0	0	0	0	0	0	0	0	0
s__Veillonella_unclassified	0.49902	0.00269	0.00011	0.00681	0.97337	0.25915	1.58694	0	0	0.00253	0	0	0.00041	0.08701	0.02541	0	0	0	0	0.1146	0.00507	0.08029	0.12128	0	0	0.02448	0	0.00691	0.06378	0.18666	0	0.00362	0.01118	0.00349	0	0.00057	1.23231	0.00261	0.0611	0	0	0	0.06993	0.00619	0.02672	0	0.00218	0.05275	0
s__Streptococcus_parasanguinis	0.58374	0.007	0.00014	0.00877	0.35908	0.39699	0.18615	0.04585	1.82024	0.00275	0.00547	0.35847	0.23458	0.22858	0.0298	0.04568	0.64577	0.09169	0.05113	0.11333	0	0.06748	0.62133	0.23524	0.04712	0.01935	0	0	0.0267	0	0.09135	0.02108	0.05168	0.08032	0	0.10513	0.18508	0.05799	0.69352	0	0	0	0.13662	1.25896	0.06968	0	0.00706	0.02525	0.03785
s__Roseburia_inulinivorans	0	0	0	0	0.0099	0	0.03578	0	0.10592	0	0	0.04165	0	0.00126	0	0.14253	0.07913	1.52588	0	0.06077	0	0	0	0.05148	1.4432	0.04658	0	0	0	0.36544	0.02193	1.34107	0	0	0	0	0	0	0.71974	0	1.52759	0	0	0.22604	0	2.06765	0.01871	0.02608	0
s__Enterococcus_phage_phiEF24C	0	0	0	0	0	0	0	0	0	0	0	0	0	0	0	0	0	0	0	0	0	0	0	0	0	0	0	0	0	0	0	0	0	0	0	0	0	0	0	0	0	0	0	0	0	0	0	0	0
s__Pseudomonas_aeruginosa	0	0	0.00832	31.8525	0	0.03599	0	0	0	0	0	0	0	0	10.4092	0	0	0	0	0	0	0	0	0	0	0	0	0	0	0	0	0	0	0	0	0	0	0	0	0.03085	0	0	0	0	0	0	0	0	0
s__Bacteroides_salyersiae	0.07319	0.08064	0.02514	0.02363	0	0.40767	0	0	0	0.04639	0	0	2.34552	0	1.90005	0.19093	0	0.43141	3.83957	0	0	0.19131	0.49514	0	0.79824	0	0	0	3.59636	2.1089	0	1.03484	0.16202	0	0	0.4906	0.61196	0	0.00133	1.99855	0.20314	0.04034	2.1917	0	0	0.09662	0	0	0
s__Lactobacillus_ruminis	0	0	0	0	0	0	0	0	36.2786	0.0021	0.02123	10.836	0	0	0	0.00433	3.77639	0	0	0	0	0	0	2.74897	0	0	0	0	0	0	4.49755	0	0	0	0	0	0	0	0.00031	0.00284	3.29688	0	0	0	0	1.47813	0	0	0
s__Bacteroides_clarus	0.00088	8e-05	0	0.0045	0	1.90192	0	0	0	0.00099	0	0	0	0	1.77752	0	0	0	0	0	0	1.19103	1.55653	0	0	0	0	0	0	0.11029	0	0	0	0	0	0.00814	0.60742	0	0	0	0.08055	0	2.07265	0.00024	0	0.07424	0	0	0
s__Eggerthella_unclassified	0.10605	0.03536	0.08605	0.2605	0.26011	0.11182	0.1962	0	0.44931	0.71711	0.54544	0.03374	0.15047	0.46423	0.01144	0.66333	0.07451	0.82706	0.30169	0.71233	0.3038	0.00826	0.29753	0.04029	0.27487	0.67909	0.00973	1.45008	0.05389	0.19427	0.07231	0.26355	0	0.01149	0.48811	4.18407	0	0.03712	0.61758	0.02332	0.04157	0	0.04809	1.42043	0.12867	0.01382	0.06789	0.37749	0.35304
s__Ruminococcus_obeum	0.81412	0.10165	0.06497	0.05598	0.011	0.01131	0.00772	0	1.83048	0.09629	0	0.4129	0.00028	0.09248	0	0.09007	0.30164	0.13332	0.00218	0.07311	0	0	0.01855	0.19534	0.10712	0.09281	0.15484	0	0.00297	0	0.15386	0.18497	0.00224	0.04404	0.00125	0.00342	0	0.03142	0.15686	0.07144	0.69884	0	0	0.16816	0.04179	0.32252	0.03818	0.00659	0.13215
s__Bacteroides_xylanisolvens	0.1127	0.01465	0.03535	0.0228	0.16085	0.03615	0.10528	0	0.05481	0.05362	0.00141	0.13497	0.61301	0.10441	0.0605	0.03716	0.01634	0.02636	0.03912	2.78798	0	0.02087	0.06411	0.11907	0.02018	1.48159	0.19693	0.00251	0.20058	1.30609	0.40356	0.06968	1.15122	0.28851	0.00508	0.21483	2.51045	0.11656	0.04448	0.00144	0.0987	0	5.42825	0.00295	0.56582	0.03284	0.6344	0.74243	0.22754
s__Bacteroides_coprocola	0	0	0	0	0	0	0	0	0.25191	0	0	0.82194	0	0	0	0	0.26524	0	0	0	0	0	0	1.13647	0	0	0	0	0	0	0.489	0	0	0	0	0	0	0	0	0	0	0	0	0	0	0	0	0	0
s__Klebsiella_phage_0507_KN2_1	0	0	0	0	0	0	0	0	0	0	11.069	0	0	0	0	0.31119	0	0	0	0	0	0	0	0	0	0	0	0	0	0	0	0	0	0	0	0	0	0	0	0	0	0	0	0	0	0	0	0	0
s__Streptococcus_infantarius	0.91249	0	0	0	0	0	0	0.58969	0	0	0.43685	0	0	0.0314	0	0	0	0	0	0.04973	0.00653	0	0	0	0	0	0	0	0	0.03383	0	0	0	0	0	0	0.10153	0	0	0	0	0	0	0	0	0.00481	0	0	0
s__Sutterella_parvirubra	0	0	0	0	0	0	0	0	0	0	0	0	0	0	0.00121	0	0	0	0	0	0	0.00487	0	0	0	0	0	0	0	0	0	0	0	0	0	0	0	0	0	0	0	0	0	0	0	0	0	0	0
s__Eubacterium_eligens	0	0	0	0	0	0	0	0	0.10744	0	0	0.59905	0	0	0	0	0.04077	0	0	0	0	0	0	0.03687	0	0	0	0	0	0	0.12378	0	0	0	0	0	0	0	0	0	0	0	0	0	0	0	0.20644	4.70351	0
s__Bacteroides_sp_4_3_47FAA	0	0	0	0	0	0	0	0	0	0	0	0	0	0	0	0	0	0	0	0	0	0	0	0	0	0	0	0	0	0	0	0	0	0	0	0	0	0	0	0	0	0	0	0	0	0	0	0	0
s__Eubacterium_hallii	0	0	0	0	0	0	0	0	0.33787	0	0	0.05547	0.05932	0	0	3.44272	0.15784	0.46364	0.18253	0	0	0	0	0.05148	0.42553	0	0	0	0.11056	0	0.06591	1.36803	0.25659	0	0	0	0	0	0.08681	0.00029	0.85413	0	0	0.08959	0	0.52738	0.05732	0	0
s__Clostridium_nexile	0.00346	0.08963	0.00978	0.06858	0.07694	0	0.13301	0	0	0.33121	0	0	1.30752	3.57537	0	0.01386	0	0.07098	0.76307	1.70027	0	0	0	0	0.05397	0.91228	0	0	4.1768	0	0	0.01242	1.04894	0	0	0.0053	0	0	0.00136	0	0	0	0	0.00143	0	0	0	0.74893	0
s__Alphapapillomavirus_10	0	0	0	0	0	0	0	0	0	0	0	0	0	0	0	0	0	0	0	0	0	0	0	0	0	0	0	0	0	0	0	0	0	0	0	0	0	0	0	0	0	0	0	0	0	0	0	0	0
s__Roseburia_intestinalis	0	0	0	0	0	0	0	0	0.04718	0	0	0.06149	0	0	0	0.05054	0.02463	0.42156	0	0	0	0	0	0.21219	0.54207	0	0	0	0	0	0	0.74978	0	0	0	0	0	0	0.01377	0	0.07448	0	0	0.00963	0	0.41737	0	0	0
s__Subdoligranulum_sp_4_3_54A2FAA	0.11996	0.37251	0.16999	0	0	0	0	0	0	0	0	0	0	0	0	0	0	1.31286	0	0	0	0	0	0	0	0	0	0	0	0	0	0	0	3.55188	0	0.51698	0	1.75424	0.32897	0.67225	0.31235	0	0	0.45204	2.30834	0.07254	0	0	3.51972
s__Parabacteroides_goldsteinii	0	0	0	0	0.00079	0	0.00098	0	0	0.0018	0	0	0	0	0	0.42177	0	0.06423	0	0	0	0	0	0	0.22549	0	1.43141	0	0	0	0	0.21884	0	0.21984	0	0.00324	0	0.17804	0.03423	1.71296	0.01967	2.90673	0	0.08222	0.21449	0.00622	0	0	0.97929
s__Klebsiella_unclassified	0	0.00616	0	0	0.05876	0	0	3.91318	0.00551	0.00336	0	0	0	0	0.16148	0.05031	0	0	0	0	0	0	0	0	0	0	0.02078	0.21503	0	0.00277	0	0	0	0.03803	0.01929	0	0	0	0	0.51109	0	4.06577	0	0	0.24468	0	0	0.01822	0.60438
s__Bacteroidales_bacterium_ph8	0	0	0	0	0	0	0	0	0.28172	0.13507	0	1.32173	0	0	0	1.75201	0.91455	0.99786	0.00056	0	0	0	0	1.94932	1.79359	0	0.00092	0	0	0.12452	5.51931	6.69249	0	0	0	0	0.02026	0	0	0.28888	0.03719	0	0	0	0	0.01274	0	0	0
s__Lactobacillus_reuteri	0	0	0	0	0	0	0	0.11	0	0.00162	0.9787	0	0	0	0	0	0	0	0.00586	0	2.3445	0	0	0	0	0	0.01465	0.70599	0.06495	0	0	0	0.0203	0	1.23391	0	0	0	0	0	0	0	0	0	0	0	0	0	0
s__Alistipes_shahii	0.00265	0.18524	0.2413	0.47159	0	0.03701	0	0	0.01223	2.45762	0	0.00033	1.34852	0.00138	0.33112	0.00095	0	0.0001	0.7119	0.08637	0	0.01549	0.05797	0	0	0.1074	0	0	0	0	0	0.00194	0	0	0	1.61065	0	0	0.11161	1.89046	0.08993	0	0.0011	0.09212	0	0.03886	0	0.30819	0
s__Odoribacter_splanchnicus	0	0.12405	0.12313	0.14333	0	0	0	0	0	1.98028	0	0.32521	0	0	0.64338	0	0.15371	0	0	0	0	0.19343	0.07771	0.31717	0	0	0	0	0	0.19556	0.14198	0	0	0	0	0	0	0	0.86851	0.29737	0	0	0.12468	0.25437	0	0	0.83629	0	0
s__Cronobacter_phage_vB_CsaP_GAP52	0	0	0	0	0	0	0	0	0	0	0	0	0	0	0	0	0	0	0	0	0	0	0	0	0	0	0	0	0	0	0	0	0	0	0	0	0	0	0	0	0	0	0	0	0	0	0	0	0
s__Alistipes_indistinctus	0	0.01575	0.13063	0.22522	0	0.02007	0	0	0.00482	1.42617	0	0	0.11516	0	0.19429	0	0	0	0.17683	0	0	0.00119	0.04381	0	0	0	0	0	0	0.33044	0	0	0	0	0	0.01857	0.10999	0	0.43593	0.18912	0.5005	0	0.57049	0.54519	0	0.11596	0	0	0
s__Phascolarctobacterium_succinatutens	0.92352	0.00651	0	0.03179	0	0	0	0	0	0.33231	0	0	0	0	0	0	0	0	0	0	0	0	0	0	0	0	0	0	0	0	0	0	0	0	0	0.01441	0	0	0.0001	0.09778	3.45145	0	0	0	0	2.12562	0	0	0
s__Clostridium_symbiosum	0.00303	0.00625	0.0051	0.12039	2.52129	0	0.53625	0	0	0.50557	0	0	0.01826	0.43904	0	0.05858	0	0.05809	0.08118	0.15629	0	0	0.00382	0	0.01464	0.11631	0.15268	0	0.08061	0	0	0.01178	0.05632	0.42884	0	0.67832	0.00824	0.42165	0.05394	0	0.00619	0	0.04427	0.08777	0.22215	0.00236	0	0.48968	0.31145
s__Parabacteroides_johnsonii	0.00179	0.03144	0.0873	0.03946	0	0.2067	0	0	0	0.02845	0	0	0	0	0.11887	0	0	0	0.00015	0	0	0.0484	0.19257	0	0	0	0	0	0	0	0	0	0	0	0	1.0522	0	0	0.76524	0.44259	0.54018	0	0	0.68704	0	0.14744	1.10207	0	0
s__Morganella_morganii	0	0	0	0	0	0	0	0	0	0	0	0	0	0	0	0.00932	0	0.00384	0	0	0	0	0	0	0	0	0	0.00406	0	0.00318	0	0	0	0	0.06649	0	0.08528	0	0.00183	3.41867	0	0	0	0	0	0	0	0	0
s__Coprobacillus_unclassified	0.06071	0	0	0	0	0.2083	0	0.35173	0.02909	0	0.12274	0.00508	0.35425	0	0.02158	0.32462	0	0.153	0.09502	0	0.05538	0.02198	0.2741	0	0.23497	0	0.002	0.23913	0.00302	0.17855	0.00349	0.09461	0	0.00633	0.07091	0	0.03926	0.00864	0.0135	0	0.01008	0	0.20981	0.00668	0.02252	0.00306	0	0.08376	0.03542
s__Lachnospiraceae_bacterium_2_1_58FAA	0.0869	0	0	0	0	0	0	0.79052	0.0325	0.00051	0.29342	0.01401	0.39564	0	0	0.02641	0	0.00062	0.63218	0	0.13662	0	0.00117	0	0.00033	0	0.00063	0.3226	0.84908	0.28376	0	0.04414	0.89096	0	0.11926	0.00109	0.16438	0.00318	0.04945	0	0.01408	0	0.16978	0.01818	0.00044	0.00181	0.05353	0	0.00679
s__Bacteroides_finegoldii	0	0	0	0	0	0.36321	0	0	0	0	0	0	0	0	6.2035	1.96518	0.00162	1.12114	0	0	0	1.19859	0.81981	0.00127	1.08774	0	0	0	0	0	0	1.59993	0	0	0	0	0	0.00267	2.44711	0	0	0	0.00029	0.15959	0	0	0	0	0
s__Clostridium_hathewayi	0.00491	0.03934	0.00703	0.19971	1.35773	0.00331	1.48331	0.09629	0.0263	4.95209	0.40296	0	0.56111	0.61772	0.02023	0.49866	0	0.33269	0.26419	0.30287	0	0.00309	0.0099	0	0.17919	0.18313	0.08603	0.02552	0.17231	0	0	0.11972	0.29003	0.21404	0.19731	0.17366	0	0.43657	0.04229	0	0.02133	0	0	0.03113	0.07007	0.01475	0.00573	0.31879	0.2943
s__Erwinia_phage_phiEa21_4	0	0	0	0	0	0	0	0	0	0	0	0	0	0	0	0	0	0	0	0	0	0	0	0	0	0	0	0	0	0	0	0	0	0	0	0	0	0	0	0	0	0	0	0	0	0	0	0	0
s__Bifidobacterium_dentium	0.0258	1.14833	0.32536	0.25187	0	0	0.14259	0	0	0.02157	0	0	0	0.63842	0	0	0	0	0	0.1971	0.49664	0	0.00428	0	0	0.32532	0	0.36724	0	0.02404	0	0	0	0	1.05586	0.07027	0.25909	0	0.1688	0	0	0	0.00942	0.24434	0	0	0	0.04085	0
s__Enterococcus_faecalis	0	0.0004	0	0	0	0	0.00135	2.28517	0.22597	0	0.30271	0	0	0	0	0	0	0	0.00622	0	0.02056	0	0	0	0	0	0.00457	0.00517	0	0.02138	0.00173	0	0	0.00479	0	0.01755	0.00818	0	0.00259	0.63906	0	0.00289	0	0	0.00142	0.02044	0	0	0.00323
s__Paraprevotella_unclassified	1.1932	0	0	0	0	0	0	0	0.42764	0	0	0.76954	0	0	0	0	0.52451	0	0	0	0	0	0	0.99252	0	0	0	0	0	0	0.77925	0	0	0	0	0	0	0	0	0	0	0	0	0	0	0	0	0	0
s__Roseburia_hominis	0	0	0	0	0	0	0	0	0.01933	0	0	0.01524	0	0	0	0	0.02473	0	0	0	0	0	0	0.03266	0	0	0	0	0	0	0.00247	0	0	0	0	0	0	0	0.39216	0	0.6413	0	0	0.05593	0	1.39946	0.02432	0	0
s__Klebsiella_phage_KP27	0	0	0	0	0	0	0	0	0	0	0	0	0	0	0	0	0	0	0	0	0	0	0	0	0	0	0	0	0	0	0	0	0	0	0	0	0	0	0	0	0	0	0	0	0	0	0	0	0
s__Coprococcus_comes	0	0	0	0	0	0	0	0	0.91405	0	0	0.25014	0	0	0	0.18196	0.57174	0.10592	0	0	0	0	0	0.35209	0.04693	0	0	0	0	0	0.34378	0.10398	0	0	0	0	0	0	0.30605	0	1.99385	0	0	0.13601	0	1.2101	0.02259	0	0
s__Lactobacillus_gasseri	2.80258	0.01251	0.12113	0.22239	0	0.02921	0	0	0	0.01759	0.14616	0	0.29736	0	0	0	0	0	0.05635	0	1.91577	0	0.13355	0	0	0	0	1.29078	0.21173	0.26929	0	0	0.14948	0	3.04944	0.33282	0.16659	0.00731	0.19881	0	0	0	0.05206	0.4402	0.22238	0	0	0	0.09093
s__Veillonella_ratti	0	0	0	0	0	0	0	0	0	0	0	0	0	0	0	0	0	0	0	0	0	0	0	0	0	0	0	0	0	0	0	0	0	0	0	0	0	0	0	0	0	0	0	0	0	0	0	0	0
s__Haemophilus_parainfluenzae	0.11272	0	0	0	0.0023	0.92023	0	0	0	0	0	0	0	0.00424	0	0	0	0	0	0.01728	0	0.00944	0.01191	0	0	0	0	0	0.00575	0	0	0.00672	0	0	0	0	0.58231	0	0.05336	0	0.01676	0	0	0	0	0	0.01882	0	0
s__Flavonifractor_plautii	0.02953	0.00964	0.00087	0.00885	0.00211	0.0344	0.00185	0.04191	0	0.00571	0.1009	0	0.03454	0.03654	0.12554	1.42566	0.00245	0.96715	0.06872	0.37779	0.10376	0.02736	0.04269	0	1.09186	0.37548	0	0.11316	0.03821	0.49407	0	0.96213	0.14299	0	0.03586	0.02086	0.0374	0	0.05889	0.00077	0.0014	0	0.02055	0.06985	0	0.00072	0.01581	0.20933	0
s__Collinsella_tanakaei	0	0	0	0	0	0	0	0	0	0	0	0	0	0	0	0	0	0	0	0	0	0	0	0	0	0	0	0	0	0	0	0	0	0	0	0	0	0	0	0.06787	0	0	0	0	0	0	0	0	0
s__Clostridium_clostridioforme	0.00304	0.00247	0	0.02321	3.42832	0.01722	3.21185	0	0	0	0	0	0	0.16523	0	0.04007	0	0.02611	0	0.44204	0	0	0.0194	0	0.00973	0.25282	0.03419	0	0	0	0	0.01953	0	0.37552	0	0	0	0.42641	0	0	0.00617	0	0	0	0.0676	0.00278	0	0.22839	0.03118
s__Streptococcus_pasteurianus	0	0	0	0	0	0	0	0	0	0	0	0	0	0	0	0	0	0	0	0	0	0	0	0	0	0	0	0	0	0	0	0	0	0	0	0	0	0	0.33172	0	0	0	0	0.54386	0	0	0	0.00377	0
s__Bacteroides_coprophilus	0	0	0	0	0	0	0	0	0.10387	0	0	0.44981	0	0	0	0	0.12374	0	0	0	0	0	0	0.12824	0	0	0	0	0	0	0.21918	0	0	0	0	0	0	0	0.00045	0.01426	4.48563	0	0	0	0	1.92737	0	0	0
s__Lactobacillus_mucosae	0.11672	4.73517	0.83429	0.3932	0.0016	0	0.00538	0.01143	0	0	0	0	0	0.23763	0	0	0	0	0	0.1797	0	0	0	0	0	0.1287	0	0	0	0	0	0	0	0	0	0.60955	0	0	0	0	0	0	0	0	0	0	0	0.02238	0
s__Alistipes_finegoldii	0.00035	0.08819	0.16287	0.52725	0	0	0	0	0	0.51246	0	0	0.00694	0	0	0	0	0	0.00822	0	0	0	0	0	0	0.03298	5.6614	0	0	0	0.00109	0.00552	0.00354	5.8833	0	0.14922	0.00209	6.00064	0.00306	0.34916	0.02537	0	0.00039	0.00224	2.70702	0.01087	0	0.00111	0.98422
s__Clostridium_leptum	0.00453	0.00614	0.00033	0.00595	0	0	0	0	0	0.00557	0	0	0.22588	0	0.02711	0	0	0	0.10237	0	0	0.00937	0.03198	0	0	0	0	0	0	0	0	0	0	0.01918	0	1.11585	0	0.03459	0.04479	0	0.4553	0	0	0.10633	0.50611	0.00468	0.0349	0	0.01253
s__Clostridium_sp_ATCC_BAA_442	0	0	0	0	0	0	0	0	0.60352	0	0	0.73904	0	0	0	0	1.15185	0	0	0	0	0	0	0.66864	0	0	2.21001	0	0	0	0.62949	0	0	3.09192	0	0	0	1.81588	0.12397	0	0	0	0	0.22326	4.3464	0	0	0	0.77714
s__Bacteroides_intestinalis	0.00021	0	0	0	0	0	0	0	0	0	0	0	0	0	0	0	0	0	0	0	0	0	0	0	0	0	0.09373	0	0	0	0	0	0	0.43933	0	0	0	0.51329	0	0.20953	0.094	0	0	0	0.14861	0.08269	0	0	0.01078
s__Coriobacteriaceae_bacterium_phI	0	0	0	0	0	0	0	0	3.65472	0	0.00029	1.68316	0	0	0	0	1.12343	0	0	0	0	0	0	0.90659	0	0	0	0	0	0	1.0709	0	0	0	0	0	0	0	0.00214	0	0	0	0	0.01334	0	0	0.00174	0	0
s__Megamonas_rupellensis	1.2904	0	0	0	0	0	0	0	0	0	0	0	0	0	0	0	0	0	0	0	0	0	0	0	0	0	0	0	0	0	0	0	0	0	0	0	0	0	0	0	0	0	0	0	0	0	0.16163	0	0
s__Dorea_formicigenerans	0	0	0	0	0	0	0	0	1.40255	0	0	0.44864	0	0	0	0	0.53746	0	0	0	0	0	0	0.19556	0	0	0	0	0	0	0.19551	0	0	0	0	0	0	0	0.08918	0	0.00653	0	0	0.1579	0	0.00568	0.21941	0	0
s__Alistipes_sp_AP11	0	0.03679	0.60557	0.52184	0	0	0	0	0	2.96217	0	0	0.28657	0	0	0	0	0	0.82856	0	0	0	0	0	0	0	0.75636	0	0	0	0	0	0	1.83096	0	0	0	1.50245	0	0	0	0	0	0	1.18806	0	0	0	1.73065
s__Methanobrevibacter_smithii	0.01005	0.39821	0.71839	1.07092	0	0	0	0	0.01513	4.30134	0	0	0	0.00496	0	0	0	0	0	0	0	0	0	0	0	0	0	0	0	0	0	0	0	0	0	0.63465	0	0	0	0.31257	0	0	0	0	0	0	0	0	0
s__Bradyrhizobium_sp_DFCI_1	0	0	0	0	0	0	0	0	0	0	0	0	0	0	0	0	0	0.03537	0	0	0	0	0.09703	0	0	0.46084	0	0.14374	0.23167	0	0	0	0	0	0	0	0	0	0.04994	0.05597	0	0	0	0.05469	0	0.02693	0.13979	0.16962	0
s__Pseudomonas_phage_phiCTX	0	0	0	0	0	0	0	0	0	0	0	0	0	0	0	0	0	0	0	0	0	0	0	0	0	0	0	0	0	0	0	0	0	0	0	0	0	0	0	0	0	0	0	0	0	0	0	0	0
s__Catenibacterium_mitsuokai	0.61505	0	0	0	0	0	0	0	0	0	0	0	0	0	0	0	0	0	0	0	0	0	0	0	0	0	0	0	0	0	0	0	0	0	0	0	0	0	0.88178	0.0031	0	0	0	0.43587	0	0	0	0	0
s__Streptococcus_vestibularis	0.3852	0	0	0	0.04077	0.10262	0.01618	0	0.18075	0	0	0.01816	0	0.2072	0	0	0.03769	0	0	0.01904	0	0.0392	0.30172	0.00358	0	0.01034	0	0	0	0	0	0	0	0	0	1.69522	0	0	0.28946	0	0	0	0	0.56051	0.04511	0	0.00192	0.02708	0.18097
s__Lactobacillus_rhamnosus	0.00418	0.33254	0.07003	0.08117	0	0	0	0.03034	0	0.01179	0.4545	0	0	0	0	0	0	0	0.00084	0	3.19883	0	0.00623	0	0	0	0	1.74475	0	0.04431	0	0	0	0	5.40024	0.06875	0.1747	0	0.00212	0	0	0	0	0	0	0	0	0	0
s__Dysgonomonas_mossii	0	0	0	0	0	0	0	0	0	0	0	0	0	0	0	0	0	0	0	0	0	0	0	0	0	0	0	0	0	0	0	0	0	0	0	0	0	0	0	0	0	0	0	0	0	0	0	0	0
s__Blautia_producta	0.07016	0.01136	0.00991	0.26466	0	0.00883	0.00154	1.7565	0	0.38522	0.91317	0	0.04913	0.00071	0	0.05557	0	0.1588	0.2083	0.00108	0.00917	0	0.01557	0	0.00434	0	0.06303	0.6155	0.03062	0	0	0.00802	0.22033	0.03719	0.17045	0.44497	0	0.07443	0.00122	0	0.08174	0	0	0.00058	0.02962	0.0088	0	0	0.14798
s__Eubacterium_sp_3_1_31	0	0	0	0	0	0.01089	0	0	0	0	0	0	0	0	0	0	0	0	0	0	0	0	0.02615	0	0	0	0	0	0	0	0	0	0	0	0	0	0	0	1.28539	0	0	0	0	3.01419	0	0.0004	0	0	0
s__Eggerthella_lenta	0.04568	0.01907	0.03578	0.14672	0.06132	0.02349	0.06976	0	0.01316	0.31732	0.0034	0.00104	0.04642	0.141	0	0.34206	0.0056	0.39585	0.1191	0.20579	0.00461	0	0.04646	0.00345	0.12779	0.17906	0	0.00586	0.00238	0.02114	0.00364	0.16344	0	0	0.00535	1.83165	0	0.0003	0.10298	0.0071	0	0	0.01033	0.21984	0.00014	0	0.01257	0.07367	0.0018
s__Fusobacterium_mortiferum	0	0	0	0	0	0.06199	0	0	0	0	0	0	0	0	0.08673	0	0	0	0	0.14456	0	0.70388	0.00361	0	0	0	0	0	0	0	0	0	0	0	0	0	0	0	0.00086	0	0	0	0	8e-05	0	0	0.78184	0.19849	0
s__Lactobacillus_delbrueckii	5.33023	0.03349	0.00858	0.00194	0	0	0	0.0765	0	0	0.80433	0	0	0	0	0	0	0	0	0	0.01907	0	0.00081	0	0	0	0	0.11451	0	0	0	0	0	0	0.09162	0	0	0	0	0	0	0	0	0.00139	0	0	0	0	0
s__Erysipelotrichaceae_bacterium_3_1_53	0	0.0008	0	0.00376	0	0	0	0.39446	0.13863	0.01156	0.20151	0.03646	0.00988	0	0	0	0.03631	0	0.00252	0	0.4088	0	0	0.01853	0	0	0	0.585	0	0	0.01851	0	0	0.00914	0.09494	0	0	0.00342	0.0243	1.35869	0.00464	0	0	0.05343	0.00029	0	0	0	0
s__Eubacterium_siraeum	0	0	0	0	0	0	0	0	0	0	0	0	0	0	0	0	0	0	0	0	0	0	0	0	0	0	0	0	0	0	0	0	0	0	0	0.00373	0	0.01351	7.32688	0.02552	0.00026	0	0	1.83704	0	0	0	0	0
s__Weissella_confusa	0.07801	0.00545	0	0	0	0	0	0.00533	0	0	0.01722	0	0	0.05014	0	0	0	0	0	0.01747	0.2574	0	0	0	0	0	0	3.07498	0	0	0	0	0	0.01913	1.16755	0	0	0.00278	0.27974	0	0	0	0.00547	0	0	0	0	0	0
s__Anaerotruncus_colihominis	0.0125	0.08713	0.05831	0.02102	0	0	0	0	0	0.06851	0	0	0	0	0.13135	0.21073	0	0.14711	0.02314	0	0	0.00074	0.02189	0	0.06237	0	0.07104	0	0	0	0	0.02196	0	0.63353	0	0.15858	0	0.31646	0.03816	0.00962	0.00567	0	0.00693	0.0322	0.70753	0.00406	0	0	0.14812
s__Clostridium_asparagiforme	0.00049	0.00225	0.00014	0.00735	0.9507	0.0017	1.13427	0.01951	0.03867	0.00377	0.02574	0.15477	0.14276	0.25576	0	0.12176	0.38295	0.08477	0.26332	0.18468	0	0.01125	0.00817	0.10834	0.05476	0.12519	0	0.03141	0.44387	0	0.09644	0.03868	0.11099	0.04087	0.02735	0.10625	0	0.08142	0.02151	0	0.00352	0	0	0.05008	0.0791	0.00527	0.01987	0.6396	0.02265
s__Candida_glabrata	0.05701	0	0	0.00374	0.0126	0	0.0011	0.00131	0	0	0	0	0	0	0	0	0	0	0	0	0.00316	0	0	0	0	0	0	0.01252	0	0	0	0	0	0	0.001	0	0.00049	0	0	0	0	0.05789	0	0	0	0	0	0	0
s__Pediococcus_acidilactici	0	0.0048	0	0	0.00415	0.005	18.9161	0	0	0	0	0	0	0.00839	0	0	0	0.00134	0	0	0	0	1.9806	0	0	0	0	0	0	0	0	0.00138	0	0.02205	0	0	0	0.00184	0	0	0	0	0	0	0	0	0	0	0
s__Lactococcus_garvieae	0	0	0	0	0	0	0	0	0	0	0	0	0	0	0	0	0	0	0	0	0	0	0	0	0	0	0	0	0	0.05296	0	0	0	0	0	0.33188	0	0	0.02573	0	0	0	0	0	0	0.04054	0	0	0
s__Eubacterium_limosum	0.02397	0.50039	0.58861	0.98733	0.42921	0.0286	0.16432	0	0.01163	3.07101	0	0	0.00662	0.12137	0.03362	0	0	0	0	0.05607	0	0	0.07588	0	0	0.05754	0.10134	0	0	0.01266	0	0	0	0.3974	0	2.09303	0.00056	0.58512	0.01405	0.10945	0.00598	0	0.00206	0.03562	0.28517	0.00054	0	0.06548	0.39917
s__Eubacterium_ventriosum	0	0	0	0	0	0.04994	0	0	0.19239	0	0	0.1242	0	0	0	0	0.03125	0	0	0	0	0.01826	0.15133	0.01	0	0	0	0	0	0	0.024	0	0	0	0	0	0	0	0.00018	0	0	0	0	0.00063	0	0	0.42471	0	0
s__Lactobacillus_casei_paracasei	0.0029	0.06459	0.04739	0.03275	0	0	0	0.02809	0.06311	0	0.03575	0	0	0	0	0	0	0	0	0	0.02639	0	0	0	0	0	0	0	0	0	0.03699	0	0	0	0.04185	0	0	0	0.00378	0	0	0	0	0.00207	0.00873	0	0	0	0.00095
s__Lachnospiraceae_bacterium_3_1_57FAA_CT1	0.00151	0.01851	0.0707	0.14798	0.06293	0	0.10971	0	0.00117	0.96478	0	0	0.11628	0.7215	0.00228	0	0	0	0.03929	0.15405	0	0	0.03623	0	0	0.14637	0	0	0	0.03122	0	0	0.01892	0.01399	0	0.20766	0	0.02005	0.02173	0.00665	0.0037	0	0.07527	0.01346	0.06864	0.0003	0	0.16901	0.21803
s__Lactobacillus_oris	3.88465	0.0497	0.16667	0.39808	0	0	0	0	0	0.02359	0.18475	0	0	0	0	0	0	0	0	0	0.4542	0	0	0	0	0	0	1.81959	0	0	0	0	0	0	2.03754	1.11781	0.0066	0	0.03348	0	0	0	0.0083	0.03991	0	0	0	0	0
s__Citrobacter_freundii	0	0	0	0	0	0	0	0	0	0	0	0	0	0	1.71113	0	0	0	0.03408	0	0	0	0	0	0	0	0	0	0	0.04261	0	0.07034	0	0	0.00562	0	0.05282	0	0.00037	0	0	0	0.00434	0	0.01712	0	0	0	0
s__Ruminococcus_callidus	0	0	0	0	0	0	0	0	0	0	0	0	0	0	0	0	0	0	0	0	0	0	0	0	0	0	0	0	0	0	0	0	0	0	0	0	0	0	0	0	1.15219	0	0	0	0	0.66942	0	0	0
s__Megasphaera_micronuciformis	0.06565	0	0	0.00145	0.5575	0	1.08341	0	0	0	0	0	0	0	0	0	0	0	0	0.0356	0.01838	0	0	0	0	0	0	0.08364	0	0	0	0	0	0	0.00509	0	0	0	0	0	0	0	0	0	0	0	0	0	0
s__Acidaminococcus_sp_BV3L6	0	0	0	0	0	0	0	0	0	0	0	0	0	0	0	0	0	0	0	0	0	0	0	0	0	0	0	0	0	0	0	0	0	0	0	0	0	0	0	0	0	0	0	0	0	0	0	0	0
s__Proteus_penneri	0	0	0	0	0	0	0	0	0	0	0	0	0	0	0	0	0	0	0	0	0	0	0	0	0	0	0	0	0	0.35745	0	0	0	0	0	0	11.5457	0	0.00079	0	0	0	0.04799	0	0	0	0	0	0
s__Anaerostipes_unclassified	0.00642	0.00894	0	0	0.00027	0.01604	0	0.10024	0	0	0.25778	0	0.00571	0	0.08318	0.10555	0	0.19828	0.01307	0	0.02038	0.10923	0.19185	0	0.03401	0	0	0.21648	0.00346	0	0	0.03631	0.0079	0	0.15167	1.1761	0	0	0.12328	0	0.05303	0	0.03193	0.14768	0	0.01447	0	0	0
s__Enterococcus_avium	0	0.00057	0.00012	0	0.00556	0	0.00221	0.42411	0	0	0.58492	0	0	0	0	0	0	0.0075	0.00036	0	1.80273	0	0	0	0	0	0.01173	1.0761	0	0.0352	0	0.00937	0	0.00342	0.72503	0	0.01369	0.00509	0.00618	0.1189	0	0	0.00562	0.00865	0.00429	0	0	0	0.01292
s__Lachnospiraceae_bacterium_5_1_63FAA	0.00012	0.05242	0.09439	0.05751	0.00066	0	0.00027	0	0.30229	0.00455	0	0.08019	0	0.0052	0	0	0.06442	0	0	0.0243	0	0	0	0.03266	0	0.00669	0	0	0	0.30951	0.0419	0	0	0	0	0.37607	0.19291	0	0	0	0	0	0	0	0	0	0.02167	0.01335	0
s__Lactobacillus_crispatus	0	0	0	0	0	0	0	0	0	0	0	0	0	0	0	0	0	0	0	0	0	0	0	0	0	0	0	0	0	0	0	0	0	0.0238	0	0	0	0.17996	0	0	0	0	0	0	1.11928	0	0	0	0.05731
s__Synergistes_sp_3_1_syn1	0	0.24565	0.57096	0.27209	0	0	0	0	0	4.68058	0	0	0	0	0	0	0	0	0	0	0	0	0	0	0	0	0	0	0	0	0	0	0	0	0	0	0	0	0	0	0	0	0	0	0	0	0	0	0
s__Lactobacillus_plantarum	0	4e-05	0	0	0	0	0.00072	0.00965	0.00494	0	0.05389	0	0	0.03732	0	0	0	0	0	0	0.0285	0	1.24603	0	0	0	0	0.00146	0	0	0	0	0	0.00493	0.0136	0	0	0.00325	0	0	0	0	0	0.09541	0.06814	0	0	0	0.08556
s__Fusobacterium_varium	0	0	0	0.00566	1.2707	0	0.2972	0	0	0	0	0	0.73686	0.19693	0.02907	0	0	0	0.69079	1.40652	0	0	0	0	0	0.61307	0	0	4.24358	0.01241	0	0	0.1071	0	0	0	0.10623	0	0	0	0	0	0.06541	0	0	0	0	0.14089	0
s__Roseburia_unclassified	0	0	0	0	0.00401	0	0.00935	0	0	0	0	0	0	0.09584	0	0	0	0	0	0.04986	0	0	0	0	0	0.27045	0	0	0	0	0	0	0	0	0	0	0	0	0	0.00044	0	0	0	0	0	0	0	0.12682	0
s__Veillonella_atypica	0.07132	0	0	0.00142	0.17694	0.00312	0.06535	0.38083	0	0	0.51142	0	0	0.05003	0	0	0	0	0	0.0967	0.02195	0.00595	0.0142	0	0	0.00445	0	0	0.03313	0	0	0	0	0	0	0	0	0	0.016	0	0	0	0	0	0.04722	0	0	0.03386	0
s__Desulfovibrio_desulfuricans	0	0.05288	0.07028	0.04135	0	0	0	0	0.00336	0.46519	0	0	0	0.00413	0	0	0	0	0.03268	0	0	0	0	0	0	0.01664	0	0	0	0	0	0	0	0	0	0.1172	0	0	0.05753	0.03055	0	0	0.00433	0.42359	0	0.00204	0.00226	0.00862	0
s__Eubacterium_biforme	0.01215	0.3774	1.61977	7.60698	0	0.00355	0	0	0	0.45435	0	0	0	0	0	0	0	0	0	0	0	0	0	0	0	0	0	0	0	0	0	0	0	0	0	0	0	0	0	0.00238	0	0	0	0	0	0	0	0	0
s__Clostridium_bartlettii	0	0	0	0.00777	0	0	0	0	0	0.00875	0	0	0	0	0	0.03302	0.0088	0.01092	0.00779	0	0	0.00331	0.04687	0.01848	0	0	0	0	0	0.09891	0.00466	0	0	0	0	0.07256	0	0	0	0	0	0	0	0	0	0	0	0.00835	0
s__Megamonas_hypermegale	0.01959	0.01693	0	0.00881	0	0	0	0	0	0.00548	0	0	0	0	0	0	0	0	0	0	0	0	0	0	0	0	0	0	0	0	0	0	0	0	0	0.00332	0	0	0.03467	0	0	0	0	0	0	0	0	0	0
s__Clostridiales_bacterium_1_7_47FAA	0.00069	0.00124	0	0.00605	0.38935	0.00298	0.18072	0.01053	0	0.07751	0.00524	0	0.05932	0.05603	0	0.0449	0	0.05175	0.1415	0.0407	0	0	0.01214	0	0.02194	0.036	0.00162	0.00826	0.4542	0.12395	0	0.05271	0.23244	0.01223	0.00621	0.01875	0.04745	0.01074	0.01768	0	0.00677	0	0.07657	0.02881	0.00639	0.00204	0.04366	0.25249	0.007
s__Acidaminococcus_fermentans	0	0.00817	0.00452	0	0.07227	0.04997	1.79256	0	0	0.00384	0	0	0	0.58441	0	0	0	0	0	0.35266	0	0.00611	0.1521	0	0	0.84126	0	0	0	0	0	0	0	0	0	0	0	0	0	0.00815	0	0	0	0	0	0	0	0.48087	0
s__Acidaminococcus_intestini	0.00133	0.0018	0	0	0.06171	0.00018	1.17127	0	0.00702	0	0	0.00331	0	0.45342	0	0	0.00067	0	0	0.2785	0.00029	0	0	0	0	1.21208	0	0.00163	0	0.00732	0.00189	0	0	0	0	0	0.03248	0	0	0	0	0	0.0003	0	0	0	0	0.95108	0
s__Citrobacter_unclassified	0	0	0	0	0	0	0	0	0	0	0	0	0	0	0.96669	0	0	0	0.0412	0	0	0.00076	0.00043	0	0	0	0	0.00589	0	0.02143	0	0.0281	0	0	0.00028	0	0.04772	0	0	0	0	0	0.00583	0	0.02248	0	0	0	0
s__Streptococcus_gallolyticus	0	0	0	0	0	0	0	0	0	0	0	0	0	0	0	0	0	0	0	0	0	0	0	0	0	0.00127	0	0	0	0	0	0	0	0	0	0	0	0	9e-05	0	0	0	0	0	0	0	0	0	0
s__Bilophila_wadsworthia	0	0.00632	0.00283	0	0	0.02371	0	0	0	0.03944	0	0	0.09826	0	0.03049	0	0	0	0.03188	0	0	0.00309	0.05344	0	0	0	0	0	0	0.29439	0	0	0	0	0	0	0.08244	0	0.0007	0.03669	0.00433	0	0.02279	0.00062	0	0.00166	0.04983	0	0
s__Bilophila_sp_4_1_30	0	0	0	0	0.56287	0	0.45555	0	0	0	0	0	0	0.21946	0	1.53662	0	0.69059	0	0.66097	0	0	0	0	0.39538	0.67249	0	0	0	0	0	1.12659	0	0	0	0	0	0	0	0	0	0	0	0	0	0	0	1.89672	0
s__Lachnospiraceae_bacterium_1_1_57FAA	0.82121	0	0	0	0.0023	0.03649	0	0	0.0389	0	0	0	0	0	0	0	0	0	0	0	0	0	0.24607	0	0	0	0.03537	0	0	0.07133	0	0	0	0	0	0	0.07364	0.03721	0.02012	0	0.03623	0	0.27811	0.04163	0	0.01222	0.02475	0	0.13014
s__Erysipelotrichaceae_bacterium_6_1_45	0.01177	0.0005	0.00121	0.01022	0	0.00447	0.00687	0	0	0.0113	0	0	0.01345	0.00527	0	0.00418	0	0.00825	0.00442	0.00777	0	0	0.00763	0	0.00878	0	0.09742	0	0	0	0	0.00716	0	0.10122	0	0.01875	0	0.08518	0.00153	0	0.00205	0	0	0.00544	0.11458	0.00044	0	0.02573	0.14128
s__Clostridium_difficile	0	0	0	0	0	0	0	0.1109	0	0.00065	0.56102	0	0.01066	0	0	0	0	0	0.0029	0	0.63107	0	0	0	0	0	0	0.01974	0	0.01434	0	0	0.05845	0	0.05657	0	0.03338	0	0	0	0	0	0.26532	0	0.03166	0	0	0	0.20863
s__Lachnospiraceae_bacterium_1_4_56FAA	0.30149	0	0	0	0	0.06518	0	0	0.01216	0	0	0.00083	0.03676	0	0	0	0.00831	0	0.12406	0	0	0.00719	0.12846	0	0	0	0	0	0.0622	0	0	0	0.07767	0	0	0	0	0	0	0	0.02486	0	0	0	0	0.01556	0	0	0
s__Lachnospiraceae_bacterium_5_1_57FAA	0.00025	0	0	0.01222	0	0	0	0	0	0.56766	0	0	0.02359	0.17648	0	0.03212	0	0.02629	0.02916	0.16624	0	0	0	0	0.00212	0.20389	0.00256	0	0.00862	0.01191	0	0.03086	0.00338	0.01648	0	0.02039	0	0.02829	0.00472	0	0.19811	0	0.00234	0.03137	0.01726	0.1032	0	0.11455	0.03926
s__Veillonella_dispar	0.10275	0	0	0	0.00227	0.02003	0.0012	0	0	0	0	0	0	0	0	0	0	0	0	0	0	0.0092	0.01482	0	0	0	0	0	0.00347	0	0	0	0	0	0	0	0	0	0.00272	0	0	0	0	0	0	0	0	0.00803	0
s__Paraprevotella_clara	0.27895	0	0	0	0	0	0	0	0.07631	0	0	0.15714	0	0	0	0	0.07136	0	0	0	0	0	0	0.17832	0	0	0	0	0	0	0.11896	0	0	0	0	0	0	0	0	0	0	0	0	0	0	0	0	0	0
s__Pediococcus_unclassified	0.00976	0.00177	0.00269	0	0	0	0	0.00307	0	0	0	0	0	0.02196	0	0	0	0	0	0	0	0	0	0	0	0	0	0	0	0	0	0.16126	0	0.03453	0	0	0	0.00739	0	0	0	0	0	0	0	0	0	0	0
s__Rothia_mucilaginosa	0.00484	0	0	0	0.10828	0.05061	0.0495	0	0.058	0.00024	0	0.0146	0.00201	0	0	0	0.05255	0.00138	0.00088	0	0	0.00108	0.0046	0.00184	0	0	0	0	0.02006	0.02609	0.00457	0	0	0	0	0	0.02995	0	0.0032	0	0.00065	0	0.00062	0.01977	0	0	0.00228	0	0
s__Morganella_phage_MmP1	0	0	0	0	0	0	0	0	0	0	0	0	0	0	0	0	0	0	0	0	0	0	0	0	0	0	0	0	0	0	0	0	0	0	0	0	0	0	0	0	0	0	0	0	0	0	0	0	0
s__Megasphaera_elsdenii	0.11427	0	0	0	0	0	0	0	0	0	0	0	0	0	0	0	0	0	0	0	0	0	0	0	0	0.01659	0	0	0	0	0	0	0	0	0	0	0	0	0	0.07173	0	0	0	0	0	0	0	0.03557	0
s__Mitsuokella_multacida	0	0	0	0	0	0	0	0	0	0	0	0	0	0	0	0	0	0	0	0	0	0	0	0	0	0	0	0	0	0	0	0	0	0	0	0	0	0	0	0	0	0	0	0	0	0	0	0	0
s__Burkholderiales_bacterium_1_1_47	0	0	0	0	0	0.00087	0	0	0.00243	0	0	0.01428	0.01209	0	0	0	0.00114	0	0.00682	0	0	0	0	0.00345	0	0	0.00301	0	0	0	0.01008	0	0	0.06373	0	0	0	0.03195	0	0	0	0	0	0	0.09043	0	0	0	0.09083
s__Clostridium_ramosum	0.01218	0	0	0	0	0.07563	0	0.16494	0.00685	0	0.06397	0	0.165	0	0	0.0579	0	0.0215	0.0134	0	0.01921	0.00165	0.11443	0	0.02818	0	0	0.06336	0	0.01472	0	0.01391	0	0	0.01519	0	0.0007	0	0.00528	0	0.02614	0	0.03629	0.0016	0.00631	0.01614	0	0.02115	0.01777
s__Coprococcus_catus	0	0	0	0	0	0	0	0	0.16322	0	0	0.07621	0	0	0	0	0.14086	0	0	0	0	0	0	0.09388	0	0	0	0	0	0	0.06428	0	0	0	0	0	0	0	0	0	0	0	0	0	0	0	0.12486	0	0
s__Streptococcus_anginosus	0	0.00383	0.01986	0.02382	0	0	0	0	0	0.09004	0.04428	0	0	0.03103	0	0.00169	0	0.00738	0	0.10391	0	0	0.00722	0	0	0.01171	0	0	0	0.31848	0	0	0	0	0	0.04797	0.28116	0	0.04514	0	0	0	0.0548	0.14285	0	0	0	0.00022	0
s__Eubacterium_cylindroides	0	0	0	0	0	0	0	0	0	0	0	0	0	0	0	0	0	0	0	0	0	0	0	0	0	0	0	0	0	0	0	0	0	0	0	0	0	0	0	0	0	0	0	0	0	0	0	0	0
s__Enterobacteria_phage_PsP3	0	0	0	0	0.52129	0	0.11239	0	0	0	0	0	0	0.07184	0	0	0	0	0	1.12346	0	0.06669	0.04078	0	0	0	0	0	0	0	0	0	0	0	0	0	0	0	0	0	0	0	0	0	0	0	0	0	0
s__Anaerostipes_hadrus	0	0.00416	0.00811	0.0052	0	0	0	0	0.09472	0	0	0.02436	0	0	0	0	0.02811	0	0	0	0	0	0	0.01338	0	0	0	0	0	0.02688	0.01146	0	0	0	0	0.02612	0.01367	0	0	0	0	0	0	0	0	0	0.03693	0	0
s__Citrobacter_koseri	0	0	0	0	0	0	0	0	0	0	0	0	0	0	0	0	0	0	0	0	0	0	0	0	0	0	0	0	0	0	0	0	0	0	0	0	0	0	0	0.05707	0	0	0	0	0	0	0	0	0
s__Streptococcus_thermophilus	0.00319	0	0	0	0	0.00148	0	0	0	0	0	0	0	0.00264	0	0	0	0	0	0	0	0	0.0721	0	0	0	0	0	0	0	0	0	0	0	0	0.00171	0	0	0.00456	0	0.00037	0	0	0.00315	0.0055	0	0	0	0
s__Enterococcus_raffinosus	0	0	0	0	0.47527	0	0.05885	0	0	0	0	0	0	0.50815	0	0	0	0	0	0.2441	0.04297	0	0	0	0	0.07942	0	0	0	0	0	0	0	0	0	0	0	0	0.0195	0.12738	0	0	0	0.02982	0	0	0	0	0.01038
s__Lachnospiraceae_bacterium_8_1_57FAA	0	0	0	0	0	0	0	0	0.0669	0	0	0	0	0	0.06649	0	0	0	0.00802	0	0	0	0	0	0	0	0.0368	0	0.01997	0	0.11074	0	0.00428	0	0	0	0	0	0	0	0	0	0	0	0	0	0	0.00426	0
s__Blautia_hydrogenotrophica	0	0	0	0	0	0	0	0.01107	0	0	0.15258	0	0	0	0	0	0	0	0	0	0.24658	0	0	0	0	0	0	0.25084	0	0	0	0	0	0	0.21577	0	0	0	0.00562	0	0	0	0	0.20004	0	0	0	0	0
s__Lactobacillus_vaginalis	0.04297	0	0	0	0	0	0	0.05899	0	0	0.43287	0	0.01869	0	0	0	0	0	0	0	0.32541	0	0.09983	0	0	0	0.03181	0	0.07837	0	0	0	0.03087	0.02421	0.01827	0	0	0.08133	0	0	0	0	0	0	0.2867	0	0	0	0.33905
s__Bacteroides_faecis	0	0.00352	0.0018	0.0049	0.0001	0	0.00125	0	0.0117	0.00881	0	0.01671	0.01234	0.00224	0	0.00056	0.01307	0.00027	0.00493	0.01069	0	0	0	0.02591	0	0.00389	0	0	0.00738	0.01627	0.03541	0.00288	0	0	0	0.0014	0.01528	0	0.00301	0.00532	0.00267	0	0.00569	0.00214	0.00155	0.00075	0.00249	0.00454	0
s__Enterococcus_gallinarum	0	0	0	0.00273	0	0	0	0	0	0	0	0	0	0	0	0	0	0	0	0	0	0	0	0	0.01358	0	0	0	0	0	0	0	0	0	0.00057	0	0	0	0	0.11582	0	0	0	0	0	0	0	0	0
s__Bacteroides_sp_2_1_22	0	0	0	0	0	0	0	0	0	0	0	0	0	0	0	0	0	0	0	0	0	0	0	0	0	0	0	0	0	0	0	0	0	0	0	0	0	0	0	0	0	0	0	0	0	0	0	0	0
s__Olsenella_unclassified	0.00199	0.00389	0.00417	0.00253	0.03613	0	0.04181	0	0	0.00994	0	0	0	0.03211	0	0	0	0	0	0.00469	0	0	0	0	0	0.16834	0	0	0	0	0	0	0	0	0	0.17844	0	0	0.00011	0.00391	0.00077	0	0	0	0	0.00471	0	0.32321	0
s__Bifidobacterium_animalis	0	0	0	0	0	0	0	0	0	0	0	0	0	0	0	0	0	0	0	0	0	0	0	0	0	0	0	0	0	0	0	0	0	0	0	0	0	0	0	0	0	0	0	0	0	0	0	0	0
s__Pseudomonas_unclassified	0	0	0	0	0	0	0	0.01477	0	0	0	0	0	0	0	0	0	0	0	0	0	0	0	0	0	0	0	0	0	0	0	0	0	0	0	0	0	0	0	0	0	0	0	0	0	0	0	0	0
s__Parasutterella_excrementihominis	0.00112	0	0	0	0	0.00223	0	0	0	0	0	0	0.33546	0	0	0	0	0	0.12754	0	0	0	0.00068	0	0	0	0	0	0	0	0	0	0.01805	0.02085	0	0	0	0.01118	0	0	0	0	0	0	0.03997	0	0	0	0.04549
s__Acidaminococcus_sp_D21	0	0	0	0	0	0	0	0	0	0	0	0	0	0	0	0	0	0	0	0	0	0	0	0	0	0	0	0	0	0	0	0	0	0	0	0	0	0	0	0	0	0	0	0	0	0	0	0	0
s__Fusobacterium_ulcerans	0	0	0	0	0.00419	0	0	0	0	0	0	0	0.16011	0	0.03714	0	0	0	0.01894	0.00136	0	0	0	0	0	0	0	0	0.10692	0.37738	0	0	0	0	0	0	0.07298	0	0	0	0	0	0.73148	0	0	0	0	0	0
s__Lachnospiraceae_bacterium_3_1_46FAA	0	0.00176	0	0.00384	0	0	0	0	0.00281	0.01426	0	0	0	0	0	0	0	0	0	0	0	0	0	0	0	0	0	0	0	0	0	0	0	0	0	0.00059	0	0	0.002	0.00331	0	0	0	0.00332	0	0	0	0	0
s__Bifidobacterium_catenulatum	0.00734	0	0	0	0	0.01969	0	0	0	0	0	0	0	0	0	0	0	0	0	0	0	0.00116	0.07725	0	0	0	0	0.82926	0	0	0	0	0	0	3.07067	0.01497	0	0	0.00015	0	0	0	0	0	0	0	0	0.00302	0
s__Klebsiella_sp_MS_92_3	0	0	0	0	0	0.53263	0	0	0	0	0	0	0	0.22396	0	0	0	0	0	0	0	0.36319	0.69146	0	0	0	0	0	0	0	0	0	0	0	0	0	0	0	0	0	0	0	0	0	0	0	0	0	0
s__Vibrio_phage_pYD38_A	0	0	0	0	0	0	0	0	0	0	0	0	0	0	0	0	0	0	0	0	0	0	0	0	0	0	0	0	0	0	0	0	0	0	0	0	0	0	0	0	0	0	0	0	0	0	0	0	0
s__Leuconostoc_lactis	0	0	0	0	0	0	0	0	0	0	0	0	0	0.00775	0	0	0	0.00038	0	0	0.02787	0	0	0	0	0	0	0	0	0	0	0	0	0	0	0	0.01122	0	0.00023	0	0	0	0	0	0	0	0	0	0
s__Peptostreptococcaceae_noname_unclassified	0	0	0	0.00014	0	0.0229	0	0	0	0	0	0	0.05434	0	0	0	0	0.02175	0.00631	0	0.05238	0.00371	0	0	0.0087	0	0	0.0047	0	0	0	0.02056	0	0	0.07544	0	0	0	0	0.00863	0.06315	0	0	0	0	0	0.02071	0	0
s__Adlercreutzia_equolifaciens	0	0.00661	0.01439	0.02381	0	0	0	0	0	0.00723	0	0	0	0	0	0	0	0	0.00819	0	0	0	0.00441	0	0	0	0	0	0	0	0	0	0.51509	0	0	0.99671	0	0	0	0.00301	0.08779	0	0	0	0	0.08733	0	0	0
s__Clostridium_citroniae	0	0.0012	0	0	0.00058	0.00359	0.00021	0	0.04745	0.00262	0.02822	0.08688	0.02459	0	0	0.03066	0.05678	0.02994	0.01933	0	0	0	0.01463	0.01963	0.0088	0	0	0.00765	0.03687	0.01187	0.01287	0.0188	0.02179	0	0.00837	0.00864	0.07881	0	0.00639	0	0.00462	0	0.03889	0.01215	0	0.00376	0.01422	0	0
s__Lachnospiraceae_bacterium_2_1_46FAA	0.0849	0	0	0	0	0	0	0	0	0	0	0	0	0	0	0	0	0	0	0	0	0	0	0	0	0	0	0	0	0	0	0	0	0	0	0	0	0	0	0	0	0	0	0	0	0	0	0	0
s__Collinsella_unclassified	0	0	0	0	0.00071	0	0	0	0	0	0	0	0	0	0	0	0	0	0	0	0	0	0	0	0	0	0	0	0	0	0	0	0	0	0	0	0	0	0	0	0	0	0	0	0	0	0	0.00538	0
s__Escherichia_phage_phAPEC8	0	0	0	0	0	0	0	0	0	0	0	0	0	0	0	0	0	0	0	0	0	0	0	0	0	0	0	0	0	0	0	0	0	0	0	0	0	0	1.15889	0	0	0	0	1.03758	0	0	0	0	0
s__Streptococcus_mutans	0	0.06656	0.05413	0.07884	0	0.00422	0	0	0	0.00474	0	0	0	0	0	0	0	0	0	0	0	0	0.02987	0	0	0	0	0	0	0	0	0	0	0	0	0.01029	0	0	0.1856	0	0	0	0	0.25375	0	0	0	0	0
s__Erysipelotrichaceae_bacterium_2_2_44A	0.00231	0.00545	0.01815	0.10621	0	0	0	0	0.00802	0.24246	0	0.01456	0	0.00481	0	0.00224	0.03036	0.0025	0.00106	0.01068	0	0	0.00176	0.0153	0.00305	0.00236	0.01681	0	0	0.01143	0.00573	0.00056	0	0.00159	0	0.17115	0.00511	0.00611	0.00173	0	0.00372	0	0.0215	0.00127	0.00759	0.00467	0	0	0.00532
s__Candida_albicans	0	0	0	0	0	0	0	0	0	0	0	0	0	0	0	0	0.00892	0	0	0	0	0	0	0.00019	0	0	0	0	0	0	0.00109	0	0	0	0	0	0	0	0	0	0	0.09805	0	0	0	0	0	0	0
s__Holdemania_filiformis	0.00581	0.00157	0	0	0	0.01068	0	0	0	0	0	0	0.08058	0	0	0.07853	0	0.09745	0.07769	0	0	0	0.04048	0	0.11518	0	0	0	0	0	0	0.05942	0	0.05056	0	0	0	0.04445	0.17224	0.00346	0.03257	0	0	0.22702	0.01739	0.02312	0	0	0.02125
s__Weissella_cibaria	0	0.00066	0	0	0	0	0	0	0	0	0	0	0	0.00167	0	0	0	0	0	0	0	0	0	0	0	0	0	0	0	0	0	0	0	0	0	0.00624	0	0	0.0162	0	0	0	0	0	0.03604	0	0	0	0
s__Megamonas_funiformis	0	0.0092	0.00236	0.00821	0	0	0	0	0	0.00209	0	0	0	0	0	0	0	0	0	0	0	0	0	0	0	0	0	0	0	0	0	0	0	0	0	0	0	0	0.0107	0	0	0	0	0	0	0	0.51884	0	0
s__Oscillibacter_sp_KLE_1745	0	0	0	0	0	0	0	0	0	0	0	0	0	0	0	0	0	0	0	0	0	0	0	0	0	0	0	0	0	0	0	0	0	0	0	0	0	0	0	0	0	0	0.18054	0	1.02481	0	0	0	0.36608
s__Pyramidobacter_piscolens	0	0	0	0	0	0	0	0	0	0.3338	0	0	0	0	0	0	0	0	0	0	0	0	0	0	0	0	0	0	0	0	0	0	0	0	0	0	0	0	0	0	0	0	0	0	0	0	0	0	0
s__Dysgonomonas_unclassified	0	0	0	0	0	0	0	0	0	0	0	0	0	0	0	0	0	0	0	0	0	0	0	0	0	0	0	0	0	0	0	0	0	0	0	0	0	0	0	0	0	0	0	0	0	0	0	0	0
s__Coprobacillus_sp_29_1	0	0.70075	0	1.33775	0	0	0	0	0	1.49379	0	0	0	0	0	0	0	0	0	0	0	0	0	0	0	0	0	0	0	0	0	0	0	0	0	0.09139	0	0	0	0	0	0	0	0	0	0	0	0	0
s__Clostridium_hylemonae	0.01038	0.01722	0.01102	0.03805	0	0	0	0	0.00055	1.64114	0	0	0.00074	0	0	0	0	0	0.00299	0	0	0	0	0	0	0	0	0	0.00097	0	0	0	0.04205	0	0	0.04805	0	0	0.0041	0.00304	0.00011	0	0	0.01003	0	0	0	0	0
s__Bacteroides_nordii	0	0	0	0	0	0	0	0	0	0	0	0	0	0.00288	0	0	0	0	0	0.02221	0	0	0	0	0	0.0154	0	0	0	0	0	0	0	0	0	0	0	0.00509	0.10374	0.01322	0	0	0	0.08313	0.01114	0	0.0906	0.00415	0.00541
s__Enterobacter_aerogenes	0.05115	0	0	0	0	0.00468	0	0	0	0	0	0	0	0	0	0	0	0	0.01334	0	0	0	0.01909	0	0	0	0	0	0	0.24772	0	0	0	0	0	0	0.28864	0	0	0	0	0	0.02038	0	0	0.02425	0	0	0
s__Providencia_rettgeri	0	0	0	0	0	0	0	0	0	0	0	0	0	0	0	0	0	0	0	0	0	0	0	0	0	0	0	0	0	0	0	0	0	0	0	0	0.04403	0	0	0	0	0	0	0	0	0	0	0	0
s__Candida_dubliniensis	0	0	0	0	0	0	0	0	0	0	0	0	0	0	0	0	0	0	0	0	0	0	0	0	0	0	0	0	0	0	0	0	0	0	0	0	0	0	0	0	0	0	0	0	0	0	0	0	0
s__Dialister_invisus	0	0	0	0	0.00276	0	0.36258	0	0	0	0	0	0	1.24067	0	0	0	0	0	0.01597	0	0	0	0	0	0.24224	0	0	0	0	0	0	0	0	0	0	0	0	0	0	0	0	0	0	0	0	0	0.10818	0
s__Anaerotruncus_unclassified	0.02404	0	0.02389	0.00105	0	0	0	0	0	0	0	0	0	0	0	0.02454	0	0	0.00607	0	0	0.00712	0.00163	0	0	0	0.00043	0	0	0	0	0.00401	0	0	0	0.0216	0	0	0.00441	0.00737	0.01335	0	0.00161	0	0	0.01351	0	0	0
s__Enterococcus_casseliflavus	0	0	0	0	0	0	0	0	0.00134	0	0.0071	0	0	0	0	0	0	0	0	0	0.00496	0	0	0	0	0	0	0	0	0	0	0	0	0	0.00217	0	0	0	0	0.02748	0	0	0	0	0.00469	0	0	0	0
s__Prevotella_histicola	0.01825	0	0	0	0	0	0	0	0	0	0	0	0	0	0	0	0	0	0	0	0	0	0	0	0	0	0	0	0	0	0	0	0	0	0	0	0	0	0	0	0	0	0	0	0	0	0	0	0
s__Dorea_unclassified	0.00137	0	0	0	0.00123	0	0.00217	0	0	0	0	0	0.01518	0	0	0	0	0	0.0025	0.01226	0	0	0	0	0	0.03815	0	0	0	0.02607	0	0	0	0.00515	0	0	0.01474	0	0	0.00141	0.28084	0	0.00149	0	0.0059	0	0	0.00217	0
s__Clostridiaceae_bacterium_JC118	0.00259	0.00277	0	0.00378	0	0	0	0	0	0.04172	0	0	0	0	0	0.00676	0	0.00443	0	0	0	0	0.00036	0	0.01095	0	0	0	0	0	0	0.00832	0	0	0	0	0	0	0.05545	0.16103	0.00342	0	0	0.02271	0	0.0015	0.10347	0.10306	0
s__Lachnospiraceae_bacterium_7_1_58FAA	0.00247	0.00376	0	0	0.00127	0	0.00027	0	0	0.00233	0	0	0.0023	0.02631	0	0.07718	0	0.06958	0.00393	0.15607	0	0	0	0	0.03993	0.2189	0	0	0	0.04934	0	0.08682	0.01641	0.00072	0	0.02385	0.0005	0.00361	0.03283	0.00188	0.05804	0	0.00039	0.03479	0.00203	0.02251	0.01102	0.12146	0.00115
s__Bacteroides_oleiciplenus	0	0	0	0	0	0	0	0	0	0	0	0	0	0	0	0	0	0	0	0	0	0	0	0	0	0	0	0	0	0	0	0	0	0	0	0	0	0	0	0	0.00023	0	0	0	0	0	0	0	0
s__Leuconostoc_unclassified	0	0	0	0	0	0	0	0	0.01887	0	0	0	0	0	0	0.00224	0	0	0	0	0.02625	0	0	0	0	0	0	0	0	0	0	0	0	0	0	0	0.00292	0	0.00444	0	0	0	0	0	0	0	0	0	0
s__Methanobrevibacter_unclassified	0	0.02785	0.0241	0.0156	0	0.00117	0	0	0.03478	0.31301	0	0	0	0.00599	0	0	0	0	0	0	0	0	0	0	0	0	0	0	0	0	0	0	0	0	0	0.21161	0	0	0	0.13445	0	0	0	0	0	0	0	0	0
s__Collinsella_intestinalis	0	0	0	0	0	0	0	0	0	0	0	0	0	0	0	0	0	0	0	0	0	0	0	0	0	0	0	0	0	0	0	0	0	0	0	0	0	0	0	0	0.01884	0	0	0	0	0.00817	0.05139	0	0
s__Coprobacter_fastidiosus	0	0.00068	0	0	0	0	0	0	0	0	0	0	0	0	0	0	0	0	0	0	0	0	0	0	0	0	0	0	0	0	0	0	0	0	0	0.00429	0	0	0	0	0	0	0	0	0	0	0	0	0
s__Streptococcus_australis	0	0	0	0	0.03873	0.01297	0.00861	0	0	0	0	0	0	0	0	0	0	0	0	0	0	0	0.02061	0	0	0	0	0	0	0	0	0	0	0	0	0	0	0	0.00078	0	0.01679	0	0	0.00564	0	0.00453	0.01979	0	0
s__Actinomyces_graevenitzii	0.16068	0	0	0	0	0.00662	0	0	0	0	0	0	0.01888	0	0	0.02192	0	0.00985	0.00016	0	0	0	0	0	0.00145	0	0	0	0.01363	0	0	0.00289	0.00126	0	0	0	0	0	0.00308	0.00255	0	0	0	0.00638	0.00566	0	0.00438	0	0.04093
s__Eubacterium_ramulus	0	0	0	0	0	0	0	0	0.66524	0	0	0.44147	0	0	0	0.02372	0.1709	0.03002	0	0	0	0	0	0.06721	0.01801	0	0	0	0	0	0.05822	0.01059	0	0	0	0	0	0	0	0	0	0	0	0	0	0	0.00227	0	0
s__Desulfovibrio_piger	0	0	0	0	0	0	0	0	0	0	0	0	0	0	0	0	0	0	0	0	0	0	0	0	0	0	0	0	0	0	0	0	0	0	0	0	0	0	0	0.06544	0.15868	0	0	0	0	0.09468	0	0	0
s__Actinomyces_odontolyticus	0.01408	0.00057	0	0.00074	0.12272	0.01419	0.08405	0	0.0172	0.01056	0	0.00224	0	0.02121	0	0.00061	0.00112	0.00331	0	0.01916	0	0	0.02982	0	0	0.01681	0	0	0	0	0	0	0.001	0	0	0.08374	0.01188	0	0	0.01098	0	0	0.01129	0.00083	0	0	0.00621	0.0108	0.02457
s__Prevotella_bivia	0	0	0	0	0	0.0327	0	0	0	0	0.00093	0	0	0	0	0.00237	0	0.00185	0	0	0.0012	0	0	0	0.0048	0	0	0	0	0	0	0	0	0	0	0	0	0	0	0	0.00304	0	0	0.00155	0	0	0.00121	0	0.0155
s__Cronobacter_phage_vB_CsaM_GAP161	0	0	0	0	0	0	0	0	0	0	0	0	0	0	0	0	0	0	0	0	0	0	0	0	0	0	0	0	0	0	0	0	0	0	0	0	0	0	0	0	0	0	0	0	0	0	0	0	0
s__Lactobacillus_farciminis	0	0	0	0	0	0	0	0	0	0	0	0	0	0	0	0	0	0	0	0	0	0	0	0	0	0	0.02104	0	0	0	0	0	0	0	0	0	0	0	0	0	0	0	0	0.05816	0	0	0	0	0
s__Klebsiella_oxytoca	0	0	0	0	0	0	0	0	0	0	0	0	0	0.00382	0	0	0	0	0	0.03054	0	0	0	0	0	0.01479	0	0	0	0	0	0	0	0	0	0	0	0	0	0	0	0	0	0.00157	0	0.00293	0	0	0
s__Alistipes_senegalensis	0	0.0094	0.0236	0.00976	0	0	0	0	0.00167	0.08354	0	0	0.03094	0.00104	0.00357	0.02232	0.00053	0.00786	0.046	0.00297	0	0.00036	0.00022	0.00033	0.02044	0.00349	0	0	0	0.16695	0.00083	0.02503	0	0	0	0.00521	0.05523	0	0.00032	0.08319	0.00422	0	0.05935	0	0	0.002	0	0.00273	0
s__Erysipelotrichaceae_bacterium_21_3	0.01073	0.00091	0.00142	0.01977	0	0.00079	0	0	0	0.04242	0	0	0.09703	0	0	0.00287	0	0.00213	0.06171	0.00241	0	0	0.0021	0	0.00305	0.00038	0	0	0.00252	0.01593	0	0.00097	0	0	0	0.16904	0	0	0.00328	0	0.00432	0	0.00617	0.00869	0.00023	0.00279	0	0	0
s__Holdemania_unclassified	0.01278	0	0	0.02466	0	0	0	0	0	0	0	0	0	0	0.01363	0	0	0	0	0	0	0	0.00324	0	0	0	0	0	0	0	0	0	0	0.00098	0	0.02171	0	0.01318	0	0.01174	0	0	0	0	0.06022	0	0	0.06035	0.02992
s__Oxalobacter_formigenes	0	0.00013	0	0	0	0	0	0	0	0	0	0	0	0	0	0	0	0	0	0	0	0	0	0	0	0	0	0	0	0	0	0	0	0	0	0	0	0	0	0.0138	0.01593	0	0	0	0	0.00891	0	0	0
s__Pantoea_unclassified	0	0	0	0.01393	0.00353	0	0.00876	0.01654	0	0	0	0	0	0.05973	0	0	0	0	0	0.01946	0.00497	0	0	0	0	0.01136	0.04428	0	0	0	0	0	0.00703	0.01678	0	0	0	0.0173	0.0078	0.02557	0	0.03622	0	0.01506	0.01614	0	0	0	0.03362
s__Clostridium_innocuum	0.00068	0.0011	0.00355	0	0	0	0	0	0.01138	0.00079	0	0.02062	0.0036	0	0	0	0.03902	0	0.00429	0	0	0	0.00372	0.01286	0	0	0.03367	0	0	0	0.00942	0	0	0.01989	0	0	0.00019	0.0061	0.00398	0	0	0	0.01178	0.01045	0.00853	0	0	0	0.00148
s__Lactobacillus_pentosus	0	0	0	0	0	0	0	0.3008	0	0.00168	0.70535	0	0	0	0	0	0	0	0.00139	0	1.13978	0	0	0	0	0	0	0.38206	0	0	0	0	0	0	0.40926	0	0	0	0	0	0	0	0	0	0	0	0	0	0.00091
s__Enterobacter_hormaechei	0	0	0	0	0	0	0	0	0	0	0	0	0	0	0	0	0	0	0	0	0	0	0	0	0	0	0	0	0	0	0	0	0	0	0	0	0	0	0	0	0	0	0	0	0	0	0	0	0
s__Lachnospiraceae_bacterium_9_1_43BFAA	0	0	0	0	0	0.02641	0	0	0	0	0	0	0.02285	0	0.00621	0	0	0.00091	0.01498	0	0	0.00798	0.08545	0	0	0	0	0	0.04369	0	0	0.00076	0.01055	0	0	0	0	0	0.01311	0	0	0	0	0.01921	0	0	0.02023	0	0
s__Klebsiella_phage_KP34	0	0	0	0	0	0	0	0	0	0	0	0	0	0	0	0	0	0	0	0	0	0	0	0	0	0	0	0	0	0	0	0	0	0	0	0	1.67856	0	0	0	0	0	0	0	0	0	0	0	0
s__Stenotrophomonas_maltophilia	0	0	0	0	0	0	0	0	0	0	0	0	0	0	0.53519	0	0	0	0	0	0	0	0	0	0	0	0	0	0	0	0	0	0	0	0	0	0	0	0	0	0	0	0	0	0	0	0	0	0
s__Gordonibacter_pamelaeae	0.0088	0.00129	0	0	0	0	0	0	0.15511	0.00544	0	0.02177	0	0.00061	0	0	0.0277	0	0	0	0	0	0.00911	0.0124	0	0	0.00555	0	0	0	0.01464	0	0	0.02994	0	0.00172	0	0.05488	0.01834	0.00142	0.00647	0	0	0.04154	0.02267	0.00546	0	0.00096	0.0466
s__Lactococcus_lactis	0	0	0	0	0	0	0	0.01418	0	0	0.17316	0	0	0.00686	0	0.08067	0	0	0	0	0	0	0	0	0	0	0	0	0	0	0	0	0	0	0.00219	0	0	0	0.00177	0	0	0	0	0	0.00513	0.02818	0	0	0
s__Lactobacillus_phage_Lc_Nu	0	0	0	0	0	0	0	0	0	0.01755	0	0	0	0	0	0	0	0	0	0	0	0	0	0	0	0	0	0	0	0.02163	0	0	0	0	0	0.02349	0.09302	0	0	0	0	0	0.00888	0.01844	0	0	0	0	0
s__Streptococcus_sanguinis	0.00742	0	0	0	0.18231	0	0.06264	0	0.02097	0	0	0	0	0.01235	0	0	0	0.00091	0	0	0	0	0.00048	0	0	0	0	0	0	0	0	0	0	0	0	0	0	0	0.00716	0	0	0	0	0.02994	0.00161	0	0	0.00453	0
s__Clostridium_scindens	0	0	0	0	0	0	0	0	0	0.00163	0	0	0.01566	0.13236	0	0.00121	0	0.00033	0.0151	0.10595	0	0	0	0	0	0.12098	0	0	0.01476	0	0	0.00033	0.00527	0	0	0.00119	0	0.00149	0.00153	0	0.00308	0	0	0.00247	0.00106	0.0016	0	0.07804	0.00022
s__Streptococcus_gordonii	0	0	0	0	0	0	0	0	0.03162	0	0	0.00745	0	0	0	0	0.00121	0	0	0.01344	0	0	0.0098	0.01007	0	0	0	0	0	0.00384	0.00627	0	0	0	0	0	0.04625	0	0.01873	0	0	0	0.00117	0.02901	0.02752	0	0	0	0.02509
s__Mitsuokella_unclassified	0	0	0	0	0	0	0.00302	0	0	0	0.00346	0	0	0	0	0	0	0	0	0	0	0	0.00219	0	0	0	0	0.00624	0	0	0	0	0	0	0.00337	0.00497	0	0	0	0.00441	0	0	0	0	0	0	0	0	0
s__Prevotella_buccae	0	0	0	0	0.04392	0	0.08026	0	0	0	0	0	0.00527	0.79172	0	0	0	0	0	0.1943	0	0	0	0	0	0.1011	0	0	0	0	0	0	0	0	0	0	0	0	0	0	0	0	0	0	0	0	0	0.03194	0
s__Stomatobaculum_longum	0.00737	0	0	0	0	0	0	0	0	0	0	0	0	0	0	0	0	0	0	0	0	0	0	0	0	0	0	0	0	0	0	0	0	0	0	0	0	0	0	0	0	0	0	0	0	0	0	0	0
s__Dialister_succinatiphilus	0	0	0	0	0	0	0	0	0	0	0	0	0	0	0	0	0	0	0	0	0	0	0	0	0	0	0	0	0	0	0	0	0	0	0	0	0	0	0	0	0	0	0	0	0	0	0	0	0
s__Weissella_unclassified	0.00153	0.00554	0	0	0	0	0.01624	0	0	0	0.01189	0	0	0	0	0	0	0	0	0	0	0.00676	0	0	0	0	0	0	0	0	0	0	0	0	0	0.0025	0	0	0	0	0	0	0	0	0	0.0064	0	0	0
s__Enterococcus_asini	0	0.03623	0.0169	0.18493	0	0	0	0	0	0.01051	0	0	0	0	0	0	0	0	0	0	0	0	0	0	0	0	0	0	0	0	0	0	0	0	0	0.00236	0.00641	0	0	0	0	0	0	0	0	0	0	0.00109	0
s__Clostridium_sp_L2_50	0	0	0	0	0	0	0	0	0	0	0	0	0	0	0	0	0	0	0	0	0	0	0	0	0	0	0	0	0	0	0	0	0	0	0	0	0	0	0	0	0	0	0	0	0	0	0	0	0
s__Prevotella_melaninogenica	0	0	0	0	0	0	0	0	0	0	0	0	0	0	0	0	0	0	0	0	0	0	0	0	0	0	0	0	0	0	0	0	0	0	0	0	0	0	0	0	0	0	0	0	0	0	0	0	0
s__Porphyromonas_asaccharolytica	0	0	0	0	0	0	0	0	0	0	0	0	0	0	0	0	0	0	0	0	0	0	0	0	0	0	0	0	0	0	0	0	0	0	0	0	0	0	0	0	0	0	0	0	0	0	0	0	0
s__Enterococcus_hirae	0	0	0	0	0	0	0	0	0	0	0	0	0	0	0	0.01765	0	0	0	0	0	0	0	0	0	0.00795	0.05078	0	0	0	0	0	0	0.21307	0	0	0	0.23031	0	0	0	0	0	0	0.485	0	0	0	1.20211
s__Slackia_piriformis	0	0	0	0	0	0	0	0	0	0	0	0	0	0	0	0	0	0	0	0	0	0	0	0	0	0	0	0	0	0	0	0	0	0	0	0	0	0	0	0	0	0	0	0	0	0	0	0	0
s__Clostridium_sp_KLE_1755	0	0.11284	0	0	0	0	0	0	0	0.24477	0	0	0	0	0	0	0	0	0	0	0	0	0	0	0	0	0	0	0	0	0	0	0	0	0	0	0	0	0	0	0.12148	0	0	0	0	0	0	0	0
s__Actinomyces_sp_HPA0247	0	0	0	0	0	0	0	0	0	0	0	0	0	0	0	0	0	0	0	0	0	0	0	0	0	0	0	0	0	0	0	0	0	0	0	0	0	0	0	0	0	0	0	0.06834	0	0	0	0	0
s__Streptococcus_infantis	0.00912	0	0	0	0.00837	0.00901	0	0	0	0	0	0	0	0	0	0	0	0.00025	0	0	0	0	0.00589	0	0	0	0	0	0	0	0	0	0	0	0	0	0.02027	0	0	0	0.00014	0	0.00013	0.03228	0	0	0.00439	0.00081	0
s__Lactobacillus_amylovorus	0	0	0	0	0	0	0	0	0	0	0	0	0	0	0	0	0	0	0	0	0	0	0	0	0	0	0	0	0	0	0	0	0	0	0.00285	0	0	0	0	0	0	0	0	0	0	0	0	0	0
s__Shigella_sonnei	0	0	0	0	0.00545	0	0.01689	0	0	0	0	0	0	0.02016	0	0	0	0	0	0	0	0	0	0	0	0	0	0	0.12102	0	0	0	0	0	0	0	0	0	0	0	0	0	0	0	0	0	0	0	0
s__Clostridium_perfringens	0	0	0	0	0	0	0	0	0	0	0	0	0	0	0	0	0	0	0	0	0	0	0	0	0	0	0	0	0	0	0	0	0	0	0	0	0	0	0	0	0	0	0	0.00034	0	0	0	0	0
s__Lachnospiraceae_bacterium_6_1_63FAA	0	0	0	0	0	0.06089	0	0	0	0	0	0	0	0	0.00384	0.0026	0	0.00447	0	0	0	0.014	0.28527	0	0.00134	0	0	0	0	0	0	0.00015	0	0	0	0	0	0	0.00104	0	0	0	0	0.00092	0	0	0	0	0
s__T5likevirus_unclassified	0	0	0	0	0	0	0	0	0	0	0	0	0	0	0	0	0	0	0	0	0	0	0	0	0	0	0	0	0	0	0	0	0	0	0	0	0	0	0	0	0	0	0	0	0	0	0	0	0
s__Human_adenovirus_E	0	0	0	0	0	0	0	0	0	0	0	0	0	0	0	0	0	0	0	0	0	0	0	0	0	0	0	0	0	0	0	0	0	0	0	0	0	0	0	0	0	0	0	0	0	0	0	0	0
s__Alistipes_sp_HGB5	0	0	0	0	0	0	0	0	0	0	0	0	0	0	0	0	0	0	0	0	0	0	0	0	0	0	0	0	0	0	0	0	0	0	0	0	0	0	0	0	0	0	0.97406	0	0	0	0	0	0
s__Streptococcus_macedonicus	0	0	0	0	0	0	0	0	0	0	0	0	0	0	0	0	0	0	0	0	0.00666	0	0	0	0	0	0	0	0	0.00407	0	0	0	0	0	0	0	0	0.00011	0	0	0	0	0	0	0	0	0	0
s__Lactobacillus_saerimneri	0	0	0	0	0	0	0	0	0.03587	0	0	0.06308	0	0	0	0	0.01283	0	0	0	0	0	0	0.01903	0	0	0	0	0	0	0.01915	0	0	0	0	0	0	0	0	0	0	0	0	0	0	0	0	0	0
s__Pseudomonas_putida	0	0	0	0	0	0	0	0	0	0	0	0	0	0	1.84358	0	0	0	0	0	0	0	0	0	0	0	0	0	0	0	0	0	0	0	0	0	0	0	0	0	0	0	0	0	0	0	0	0	0
s__Pediococcus_lolii	0	0	0	0	0	0	0	0	0	0	0	0	0	0	0	0	0	0	0	0	0	0	0	0	0	0	0	0	0	0	0	0.04333	0	0.00301	0	0	0	0	0	0	0	0	0	0	0	0	0	0	0
s__Naumovozyma_unclassified	0.00433	0	0	0.00137	0.00145	0	0	0	0	0	0	0	0	0	0	0	0	0	0	0	0	0	0	0	0	0	0	0	0	0	0	0	0	0	0	0	0	0	0	0	0	0.01006	0	0	0	0	0	0	0
s__Mogibacterium_sp_CM50	0	0	0	0	0	0	0	0	0	0	0	0	0	0	0	0	0	0	0	0	0	0	0	0	0	0	0	0	0	0	0	0	0	0	0	0	0	0	0	0	0	0	0	0	0	0	0	0	0
s__Streptococcus_lutetiensis	0	0	0	0	0	0	0	0	0	0	0	0	0	0	0	0	0	0	0	0	0	0	0	0	0	0	0	0	0	0	0	0	0	0	0	0	0	0	0	0	0	0	0	0	0	0	0	0	0
s__Rhodopseudomonas_palustris	0	0	0	0	0	0	0	0	0	0	0	0	0	0	0	0	0	0	0	0	0	0	0	0	0	0	0	0	0	0	0	0	0	0	0	0	0	0	0	0	0	0	0	0.00141	0	0	0.01159	0.0182	0
s__Ruminococcaceae_bacterium_D16	0.05968	0	0	0	0	0	0	0	0	0	0	0	0	0	0	0	0	0	0	0	0	0	0	0	0	0	0	0	0	0	0	0	0	0	0	0	0	0	0.00072	0.0017	0.00803	0	0	0.00019	0	0.00307	0.00138	0	0
s__Erysipelotrichaceae_bacterium_5_2_54FAA	0	0	0	0	0	0	0	0	0	0	0	0	0	0	0	0	0	0	0	0	0	0	0	0	0	0	0	0	0	0	0	0	0	0	0	0	0	0	0.08031	0	0	0	0	0.18508	0	0	0	0	0
s__Alloscardovia_omnicolens	0.05822	0	0	0	0	0	0	0	0	0	0	0	0	0	0	0	0	0	0	0	0	0	0	0	0	0	0	0	0	0	0	0	0	0	0	0	0	0	0	0.00694	0	0	0	0	0	0	0	0	0
s__Scardovia_wiggsiae	0.02237	0.03783	0.00283	0.02638	0	0	0	0	0	0	0	0	0	0.0023	0	0	0	0	0	0	0.00459	0	0	0	0	0	0	0	0	0	0	0	0	0	0.00315	0.05153	0.00436	0	0	0	0	0.00082	0	0	0.03029	0	0	0	0.02624
s__Enterobacteria_phage_mEp237	0	0	0	0	0	0	0	0	0	0	0	0	0	0	0	0	0	0	0	0	0	0	0	0	0	0	0	0	0	0	0	0	0	0	0	0	0	0	0	0	0	0	0	0	0	0	0	0	0
s__Parvimonas_unclassified	0	0	0	0	0	0	0	0	0	0	0	0	0	0	0	0	0	0	0	0	0	0	0	0	0	0	0	0	0	0	0	0	0	0	0	0	0	0	0	0	0	0	0	0	0	0	0	0	0
s__Streptococcus_mitis_oralis_pneumoniae	0	0	0	0	0.00598	0.00515	0	0	0.0195	0	0	0.00297	0	0	0	0	0.02342	0	0	0	0	0.00544	0.004	0.00024	0	0	0	0	0	0.01723	0	0	0	0	0	0	0.00136	0	0.00268	0	0.0035	0	0.00012	0.00825	0	0	0.00062	0	0
s__Granulicatella_unclassified	0.00122	0	0	0	0.01183	0.00628	0.00369	0	0.01038	0	0	0.00377	0	0	0	0	0	0	0	0	0	0	0.00291	0	0	0	0	0	0	0	0	0	0	0	0	0	0.01141	0	0.00478	0	0.00201	0	0	0.00542	0	0	0.00614	0	0
s__Comamonas_testosteroni	0	0	0	0	0	0	0	0	0	0	0	0	0	0	0	0	0	0	0	0	0	0	0	0	0	0	0	0	0	0	0	0	0	0	0	0	0	0	0	0	0	0	0	0	0	0	0	0	0
s__Actinomyces_viscosus	0.00187	0.01266	0.02434	0.03371	0	0.0029	0	0	0	0.04866	0	0	0	0.00044	0	0.00022	0	0.00041	0	0	0	0	0.00746	0	0	0	0	0	0	0	0	0.00128	0	0	0	0.04095	0	0	0.00534	0	0	0	0.00367	0.00617	0.00273	0	0	0	0.03536
s__Clostridium_sp_HGF2	0	0	0	0	0	0	0	0	0	0	0	0	0	0	0	0	0	0	0	0	0	0	0	0	0	0	0	0	0	0	0	0	0	0	0	0	0	0	0	0	0	0	0	0	0	0	0	0	0
s__Odoribacter_unclassified	0.00544	0	0	0	0	0.01639	0	0.00504	0.02192	0	0.00238	0	0	0	0	0	0	0	0	0	0.00471	0	0	0	0	0	0	0.00948	0	0	0	0	0	0	0	0.01309	0.00721	0	0	0.08173	0	0	0	0	0	0	0	0	0
s__Klebsiella_phage_JD001	0	0	0	0	0	0	0	0	0	0	0	0	0	0	0	0	0	0	0	0	0	0	0	0	0	0	0	0	0	0	0	0	0	0	0	0	0	0	0	0	0	0	0	0	0	0	0	0	0
s__Weissella_paramesenteroides	0	0	0	0	0	0	0.00825	0	0	0	0	0	0	0	0	0	0	0	0	0	0	0	1.01844	0	0	0	0	0	0	0	0	0	0	0	0	0	0	0	0.00177	0	0	0	0	0	0	0	0	0	0
s__Lactobacillus_acidophilus	0	0	0	0	0	0	0	0	0	0	0	0	0	0	0	0	0	0	0	0	0	0	0	0	0	0	0	0	0	0	0	0	0	0	0	0	0	0	0	0	0	0	0	0	0	0	0	0	0
s__Anaerostipes_caccae	0	0	0	0	0	0	0	0	0.01972	0	0	0.00096	0	0	0	0	0	0	0.00596	0	0	0	0.00062	0	0	0	0	0	0.00046	0	0.00292	0	0.00292	0	0	0	0	0	0	0	0	0	0	0	0	0	0	0	0
s__Lautropia_mirabilis	0	0	0	0	0	0	0	0	0	0	0	0	0	0	0	0	0	0	0	0	0	0	0	0	0	0	0	0	0	0	0	0	0	0	0	0	0	0	0	0	0	0	0	0	0	0	0	0	0
s__Streptococcus_tigurinus	0	0	0	0	0	0	0	0	0	0	0	0	0	0	0	0	0	0	0	0	0	0	0	0	0	0	0	0	0	0.06434	0	0	0	0	0	0	0.02707	0	0.01881	0	0	0	0.00934	0.05595	0	0	0	0	0
s__Anaerostipes_sp_3_2_56FAA	0	0	0	0	0	0	0	0	0	0	0	0	0	0	0	0	0	0	0	0	0	0	0	0	0	0	0	0	0	0	0	0	0	0	0	0	0	0	0	0	0	0	0	0	0	0	0	0	0
s__Atopobium_parvulum	0.02505	0	0	0	0.01637	0	0.02679	0	0	0	0	0	0	0.00743	0	0	0	0	0	0.00092	0	0	0.00031	0	0	0	0	0	0	0	0	0	0	0	0	0	0	0	0.00065	0	0	0	0	0.00576	0.00088	0	0	0	0.00576
s__Clostridium_methylpentosum	0	0	0	0	0	0	0	0	0	0	0	0	0	0	0	0	0	0	0	0	0	0	0	0	0	0	0	0	0	0	0	0	0	0	0	0	0	0	0	0	0.01075	0	0	0	0	0.0013	0	0	0
s__Holdemania_sp_AP2	0	0.05159	0.09977	0	0	0	0	0	0	0.35823	0	0	0	0	0	0	0	0	0	0	0	0	0	0	0	0	0	0	0	0	0	0	0	0	0	0	0	0	0.04265	0	0	0	0	0	0	0	0	0	0
s__Clostridium_sp_D5	0	0	0	0	0	0	0	0	0	0	0	0	0	0	0	0.05159	0	0.07555	0	0	0	0	0	0	0	0	0	0	0	0	0	0.30556	0	0	0	0	0	0	0	0	0	0	0	0	0	0	0	0	0
s__Streptococcus_sp_GMD4S	0	0	0	0	0	0	0	0	0	0	0	0	0	0	0	0	0	0	0	0	0	0	0	0	0	0	0	0	0	0	0	0	0	0	0	0	0	0	0	0	0	0	0	0	0	0	0	0	0
s__Olsenella_uli	0	0	0	0	0	0	0	0	0	0	0	0	0	0	0	0	0	0	0	0	0	0	0.00038	0	0	0	0	0	0	0	0	0	0	0	0	0	0	0	0	0.00145	0	0	0	0.00733	0	0	0	0	0
s__Enterococcus_phage_phiFL3A	0	0	0	0	0	0	0	0	0	0	0	0	0	0	0	0	0	0	0	0	0	0	0	0	0	0	0	0	0	0	0	0	0	0	0	0	0	0	0	0	0	0	0	0	0	0	0	0	0
s__Rothia_dentocariosa	0.00245	0	0	0	0	0	0	0	0	0	0	0	0	0	0	0	0	0	0	0	0	0	0.00015	0	0	0	0	0	0	0.00262	0	0	0	0	0	0	0.00632	0	0.00041	0	0	0	0	0.00366	0.01954	0	0	0	0.02752
s__Paraprevotella_xylaniphila	0.0018	0	0	0	0	0	0	0	0	0	0	0.00022	0	0	0	0	0	0	0	0	0	0	0	0	0	0	0	0	0	0	0	0	0	0	0	0	0	0	0	0	0	0	0	0	0	0	0	0	0
s__Corynebacterium_amycolatum	0	0.0157	0	0.01379	0	0	0	0	0	0.00867	0	0	0	0	0	0	0	0	0	0	0	0	0	0	0	0	0	0	0	0	0	0	0	0	0	0.59765	0	0	0	0	0	0	0	0	0	0	0	0	0
s__Aeromonas_unclassified	0	0	0	0	0	0	0	0	0	0	0	0	0	0	0	0	0	0	0	0	0	0	0	0	0	0	0	0	0	0	0	0	0	0	0	0	0.00207	0	0.00805	0	0	0	0	0.00803	0	0	0	0	0
s__Comamonas_unclassified	0	0	0	0	0	0	0	0	0	0	0	0	0	0	0	0	0	0	0	0	0	0	0	0	0	0	0	0	0	0	0	0	0	0	0	0	0.0116	0	0.00063	0.07668	0	0	0	0	0	0	0	0	0
s__Anaeroglobus_geminatus	0	0	0	0	0.01522	0	0.01691	0	0	0	0	0	0	0.00118	0	0	0	0	0	0	0	0	0	0	0	0	0	0	0	0	0	0	0	0	0	0	0	0	0	0	0	0	0	0	0	0	0	0	0
s__Lactobacillus_johnsonii	0.6821	0	0	0	0	0	0	0	0.0667	0	0	0.03835	0	0	0	0	0.00139	0	0	0	0	0	0	0.0082	0	0	0	0	0	0	0.01166	0	0	0	0	0	0	0	0	0	0	0	0	0	0	0	0	0	0
s__Candida_tropicalis	0	0	0	0	0	0	0	0	0	0	0	0	0	0	0	0	0	0	0	0	0	0	0	0	0	0	0	0	0	0	0	0.01012	0	0	0	0	0	0	0	0	0	0	0	0	0	0	0	0	0
s__Acinetobacter_unclassified	0	0	0	0	0	0	0	0	0	0	0	0	0	0	0.05944	0	0	0	0	0	0	0	0	0	0	0	0	0	0	0	0	0	0	0	0	0	0	0	0	0	0	0	0	0	0	0.0021	0	0	0
s__Streptococcus_agalactiae	0	0	0	0	0	0	0	0	0	0	0.0097	0	0	0	0	0	0	0	0	0	0.28879	0	0	0	0	0	0	0.14138	0	0	0	0	0	0	0.07886	0	0	0	0	0	0	0	0	0	0	0	0	0	0
s__Fretibacterium_fastidiosum	0	0	0	0	0	0	0	0	0	0	0	0	0	0	0	0	0	0	0	0	0	0	0	0	0	0	0	0	0	0	0	0	0	0	0	0	0	0	0	0	0	0	0	0	0	0	0	0	0
s__Lachnospiraceae_bacterium_4_1_37FAA	0	0	0	0	0	0	0	0	0	0	0	0	0	0	0	0.00012	0	0	0	0	0	0	0	0	0	0	0	0	0.00047	0	0	0.0003	0	0	0	0	0	0	0.00179	0	0	0	0	0.00142	0	0	0.00308	0	0
s__Clostridium_sp_7_2_43FAA	0	0	0	0	0	0	0	0	0	0	0	0	0	0	0	0	0	0	0	0	0	0	0	0	0	0	0	0	0	0	0	0	0	0	0	0	0	0	0	0	0	0	0	0	0	0	0	0	0
s__Turicibacter_unclassified	0	0	0	0	0	0	0	0	0	0	0	0	0	0	0	0	0	0	0	0	0	0	0	0	0	0	0	0	0	0	0	0	0	0	0	0	0	0	0	0.00689	0	0	0	0	0	0	0	0	0
s__Acinetobacter_baumannii	0	0	0	0	0	0	0	0	0	0	0	0	0	0	0	0	0	0	0	0	0	0	0	0	0	0	0	0	0	0	0	0	0	0	0	0	0	0	0	0	0	0	0	0	0	0.00227	0	0	0
s__Escherichia_fergusonii	0	0	0	0	0	0	0	0	0	0	0	0	0	0	0	0	0	0	0	0	0	0	0	0	0	0	0	0	0	0	0	0	0	0	0	0	0	0	0	0	0	0	0.00752	0	0	0	0	0	0
s__Corynebacterium_aurimucosum	0	0	0	0	0	0	0	0	0	0.00064	0	0	0	0	0	0	0	0	0	0	0	0	0	0	0	0	0	0	0	0	0	0	0	0	0	0.34316	0	0	0	0	0	0	0	0	0	0	0	0	0
s__Rothia_unclassified	0	0	0	0	0	0	0	0	0.06956	0	0	0.00827	0	0	0	0	0.02619	0	0	0	0	0.00072	0.00015	0.00071	0	0	0	0	0	0	0.00449	0	0	0	0	0.00312	0	0	0.00023	0	0	0.00192	0.00377	0	0	0	0	0	0
s__Actinomyces_naeslundii	0.09286	0	0	0	0	0	0.00022	0	0	0	0	0	0	0.00321	0	0	0	0	0	0	0	0	0	0	0	0	0	0	0	0	0	0	0	0	0	0	0	0	0	0	0	0	0	0	0	0	0	0.0027	0
s__Actinomyces_sp_ICM47	0	0	0	0	0	0	0	0	0	0	0	0	0	0	0	0	0	0	0	0	0	0	0	0	0	0	0	0	0	0	0	0	0	0	0	0	0	0	0	0	0	0	0	0	0	0	0	0	0
s__Clostridium_butyricum	0	0	0	0	0	0	0	0	0	0	0	0	0	0	0	0	0	0	0	0	0	0	0	0	0	0	0	0	0	0	0	0	0	0	0	0	0	0	0	0	0	0	0	0	0	0	0	0	0
s__Porphyromonas_endodontalis	0	0	0	0	0	0	0	0	0	0	0	0	0	0	0	0	0	0	0	0	0	0	0	0	0	0	0	0	0	0	0	0	0	0	0	0	0	0	0	0	0	0	0	0	0	0	0	0	0
s__Solobacterium_moorei	0	0	0	0	0.00255	0	0.00049	0	0	0	0	0	0	0	0	0	0	0	0	0	0	0	0.00191	0	0	0	0	0	0	0	0	0	0	0	0	0	0	0	0	0	0	0	0	0.00058	0	0	0	0	0
s__Alloprevotella_tannerae	0	0	0	0	0	0	0	0	0	0	0	0	0	0	0	0	0	0	0	0	0	0	0	0	0	0	0	0	0	0	0	0	0	0	0	0	0	0	0	0	0	0	0	0	0	0	0	0	0
s__Salmonella_enterica	0	0	0	0	0	0	0	0	0	0	0	0	0	0	0	0	0	0	0	0	0	0	0	0	0	0	0	0	0	0	0	0	0	0	0	0	0	0	0	0	0	0	0	0	0	0	0	0	0
s__Providencia_unclassified	0	0	0	0	0	0	0	0	0	0	0	0	0	0	0	0	0	0	0	0	0	0	0	0	0	0	0	0	0	0	0	0	0	0	0	0	0.00559	0	0	0	0	0	0	0	0	0	0	0	0
s__Tannerella_forsythia	0	0	0	0	0	0	0	0	0	0	0	0	0	0	0	0	0	0	0	0	0	0	0	0	0	0	0	0	0	0	0	0	0	0	0	0	0	0	0	0	0	0	0	0	0	0	0	0	0
s__Eubacterium_dolichum	0	0	0	0	0	0	0	0	0	0	0	0	0	0	0	0	0	0	0	0	0	0	0.03387	0	0	0	0	0	0	0	0	0	0	0	0	0	0	0	0	0	0.00752	0	0	0	0	0.00032	0	0	0
s__Enterobacter_sp_MGH_8	0	0	0	0	0	0	0	0	0	0	0	0	0	0	0	0	0	0	0	0	0	0	0	0	0	0	0	0	0	0	0	0	0	0	0	0	0	0	0	0	0	0	0	0	0	0	0	0	0
s__Enterococcus_dispar	0	0	0	0	0	0	0	0	0	0	0	0	0	0	0	0	0	0	0	0	0	0	0	0	0	0	0	0	0	0	0	0	0	0	0	0	0	0	0	0	0	0	0	0	0	0	0	0	0
s__Eubacterium_brachy	0	0	0	0	0	0	0	0	0	0	0	0	0	0	0	0	0	0	0	0	0	0	0	0	0	0	0	0	0	0	0	0	0	0	0	0	0	0	0	0	0	0	0	0	0	0	0	0	0
s__Actinomyces_oris	0	0.00116	0.00082	0.00057	0	0	0	0	0	0.00502	0	0	0	0	0	0	0	0	0	0	0	0	0.0004	0	0	0	0	0	0	0	0	0	0	0	0	0	0	0	0.01282	0	0	0	0.00025	0.03053	0	0	0	0	0.0047
s__Ruminococcus_sp_JC304	0	0	0	0	0	0	0	0	0.24034	0	0	0	0	0	0	0	0	0	0	0	0	0	0	0	0	0	0	0	0	0	0	0	0	0	0	0	0	0	0	0	0	0	0	0	0	0	0	0	0
s__Enterobacteria_phage_phiP27	0	0	0	0	0	0	0	0	0	0	0	0	0	0	0	0	0	0	0	0	0	0	0	0	0	0	0	0	0	0	0	0	0	0	0	0	0	0	0	0	0	0	0	0	0	0	0	0	0
s__Proteus_unclassified	0	0	0	0	0	0	0	0	0	0	0	0	0	0	0	0.00012	0	0	0	0	0	0	0	0	0	0	0	0	0	0	0	0	0	0	0	0.00108	0	0	0.00119	0.00452	0.00017	0	0	0.00036	0	0	0	0	0
s__Staphylococcus_aureus	0	0	0	0	0	0	0	0	0	0	0	0	0	0	0	0	0	0	0	0	0	0	0	0	0	0	0	0	0	0	0	0	0	0	0	0	0	0	0	0	0	0	0	0	0	0	0	0	0
s__Gardnerella_vaginalis	0	0	0	0	0	0	0	0	0	0	0	0	0	0	0	0	0	0	0	0	0	0	0	0	0	0	0	0	0	0	0	0	0	0	0	0	0	0	0	0	0	0	0	0	0	0	0	0	0
s__Acinetobacter_junii	0	0	0	0	0	0	0	0	0	0	0	0	0	0	0	0	0	0	0	0	0	0	0	0	0	0	0	0	0	0	0	0	0	0	0	0	0	0	0	0	0	0	0	0	0	0	0	0	0
s__Pseudoflavonifractor_capillosus	0	0	0	0	0	0	0	0	0	0	0	0	0	0	0	0	0	0	0	0	0	0	0	0	0	0	0	0	0	0	0	0	0	0	0	0	0	0	0.00875	0.01316	0.00394	0	0	0.02425	0	0.00044	0	0	0
s__Clostridium_sp_MSTE9	0	0	0	0	0	0	0	0	0	0	0.49014	0	0	0	0	0	0	0	0	0	0	0	0	0	0	0	0	0	0	0	0	0	0	0	0	0	0	0	0	0	0	0	0	0	0	0	0	0	0
s__Blautia_hansenii	0	0	0	0	0	0.00037	0	0	0	0	0	0	0	0	0	0	0	0.00013	0	0	0	0	0.00288	0	0	0	0	0	0	0	0	0	0	0	0	0	0	0	0	0	0	0	0	0	0	0	0	0	0
s__Eubacterium_saphenum	0	0	0	0	0	0	0	0	0	0	0	0	0	0	0	0	0	0	0	0	0	0	0	0	0	0	0	0	0	0	0	0	0	0	0	0	0	0	0	0	0	0	0	0	0	0	0	0	0
s__Scardovia_unclassified	0	0	0.00269	0.00504	0	0	0	0	0	0.01125	0	0	0	0	0	0	0	0	0	0	0	0	0	0	0	0	0	0	0	0	0	0	0	0	0.00312	0	0	0	0	0	0	0.00396	0	0	0	0	0	0	0
s__Giardia_intestinalis	0	0	0	0	0	0	0	0	0	0	0	0	0	0	0	0	0	0	0	0	0	0	0	0	0	0	0	0	0	0	0	0	0	0	0	0	0	0	0	0	0	0	0	0	0	0	0	0	0
s__Bradyrhizobium_sp_BTAi1	0	0	0	0	0	0	0	0	0	0	0	0	0	0	0	0	0	0	0	0	0	0	0	0	0	0	0	0	0	0	0	0	0	0	0	0	0	0	0	0	0	0	0	0	0	0	0	0	0
s__Enterobacteria_phage_M13	0	0	0	0	0	0	0	0	0	0	0	0	0	0	0	0	0	0	0	0	0	0	0	0	0	0	0	0	0	0	0	0	0	0	0	0	0	0	0	0	0	0	0	0	0	0	0	0	0
s__Atopobium_rimae	0	0.00758	0.00574	0.00447	0	0	0	0	0	0.00719	0	0	0	0	0	0	0	0	0	0	0	0	0	0	0	0	0	0	0	0	0	0	0	0	0	0	0	0	0.00228	0	0	0	0	0.02472	0	0	0	0	0
s__Propionibacterium_propionicum	0	0	0	0	0.05437	0	0.04024	0	0	0	0	0	0	0.00853	0	0	0	0	0	0	0	0	0	0	0	0.00733	0	0	0	0	0	0	0	0	0	0	0	0	0	0	0	0	0	0	0	0	0	0	0
s__Cronobacter_sakazakii	0	0	0	0	0	0	0	0	0	0	0	0	0	0	0	0	0	0	0	0	0	0	0	0	0	0	0	0	0	0	0	0	0	0	0	0	0	0	0	0	0	0	0	0	0	0	0	0	0
s__Ochrobactrum_intermedium	0	0	0	0	0	0	0	0	0	0	0	0	0	0	0	0	0	0	0	0	0	0	0	0	0	0	0	0	0	0	0	0	0	0	0	0	0	0	0	0	0	0	0	0	0	0	0	0	0
s__Bacteroides_sp_1_1_6	0	0	0	0	0	0	0	0	0	0	0	0	0	0	0	0	0	0	0	0	0	0	0	0	0	0	0	0	0	0	0	0	0	0	0	0	0	0	0	0	0	0	0	0	0	0	0	0	0
s__Pediococcus_pentosaceus	0	0	0	0	0	0	0	0	0	0	0	0	0	0	0	0	0	0	0	0	0	0	0	0	0	0	0	0	0	0	0	0	0	0.00843	0	0	0	0.0007	0.00269	0	0	0	0	0	0	0	0	0	0
s__Granulicatella_adiacens	0	0	0	0	0.00494	0.00039	0.00242	0	0.00159	0	0	0	0	0	0	0	0	0	0	0	0	0	0.00118	0	0	0	0	0	0	0	0	0	0	0	0	0	0	0	0.00128	0	0	0	0	0.00186	0	0	0	0	0
s__Prevotella_oris	0	0	0	0	0	0	0	0	0	0	0	0	0	0	0	0	0	0	0	0	0	0	0	0	0	0	0	0	0	0	0	0	0	0	0	0	0	0	0	0	0	0	0	0	0	0	0	0	0
s__Peptostreptococcus_unclassified	0	0	0	0	0	0	0	0	0	0	0	0	0	0	0	0	0	0	0	0	0	0	0	0	0	0.02261	0	0	0	0	0	0	0	0	0	0	0.00119	0	0	0	0	0	0	0	0	0	0	0.05363	0
s__Actinomyces_johnsonii	0	0	0	0	0.00256	0	0.0205	0	0	0.00013	0	0	0	0.00828	0	0	0	0	0	0.06603	0	0	0	0	0	0.06482	0	0	0	0	0	0	0	0	0	0	0	0	0	0	0	0	0	8e-05	0	0	0	0.01463	0
s__Leuconostoc_citreum	0	0	0	0	0	0	0	0	0	0	0	0	0	0.30189	0	0	0	0	0	0	0	0	0	0	0	0	0	0	0	0	0	0	0	0	0	0	0	0	0	0	0	0	0	0	0	0	0	0	0
s__Actinobacillus_unclassified	0	0	0	0	0	0.00932	0	0	0	0	0	0	0	0	0	0	0	0	0	0	0	0	0	0	0	0	0	0	0	0	0	0	0	0	0	0	0	0	0	0	0.00084	0	0	0	0	0	0	0	0
s__Eremothecium_unclassified	0	0	0	0	0	0	0	0	0	0	0	0	0	0	0	0	0	0	0	0	0	0	0	0	0	0	0	0	0	0	0	0	0	0	0	0	0	0	0	0	0	0	0	0	0	0	0	0	0
s__Butyricimonas_synergistica	0	0	0	0	0	0	0	0	0	0.00024	0.0007	0	0	0	0	0	0	0	0	0	0	0	0	0	0	0	0	0	0	0	0	0	0	0	0	0	0	0	0.02051	0.01595	0	0	0.00024	0.01672	0	0	0	0	0
s__Campylobacter_gracilis	0	0	0	0	0	0	0.02323	0	0	0	0	0	0	0	0	0	0	0	0	0	0	0	0	0	0	0	0	0	0	0	0	0	0	0	0	0	0	0	0.00071	0	0	0	0	0	0	0	0	0	0
s__Turicibacter_sanguinis	0	0	0	0	0	0	0	0	0	0	0	0	0	0	0	0	0	0	0	0	0	0	0	0	0	0	0	0	0	0	0	0	0	0	0	0	0	0	0	0.0001	0	0	0	0	0	0	0	0	0
s__Streptococcus_sobrinus	0	0	0	0	0	0	0	0	0	0	0	0	0	0	0	0	0	0	0	0	0	0	0	0	0	0	0	0	0	0	0	0	0	0	0	0	0	0	0	0	0	0	0	0	0	0	0	0	0
s__Aeromonas_caviae	0	0	0	0	0	0	0	0	0	0	0	0	0	0	0	0	0	0	0	0	0	0	0	0	0	0	0	0	0	0	0	0	0	0	0	0	0	0	0	0	0	0	0	0	0	0	0	0	0
s__Lactobacillus_curvatus	0	0	0	0	0	0	0	0	0	0	0	0	0	0.31299	0	0	0	0	0	0	0	0	0	0	0	0	0	0	0	0	0	0	0	0	0	0	0	0	0	0	0	0	0	0	0	0	0	0	0
s__Haemophilus_parahaemolyticus	0	0	0	0	0	0	0	0	0	0	0	0	0	0	0	0	0	0	0	0	0	0	0	0	0	0	0	0	0	0	0	0	0	0	0	0	0	0	0	0	0	0	0	0	0	0	0	0	0
s__Pseudomonas_phage_PaP2	0	0	0	0	0	0	0	0	0	0	0	0	0	0	0	0	0	0	0	0	0	0	0	0	0	0	0	0	0	0	0	0	0	0	0	0	0	0	0	0	0	0	0	0	0	0	0	0	0
s__Ruminococcus_sp	0	0	0	0	0	0	0	0	0	0	0	0	0	0	0	0	0	0	0	0	0	0	0	0	0	0	0	0	0	0	0	0	0	0	0	0	0	0	0	0	0	0	0	0	0	0	0	0	0
s__Enterococcus_pallens	0	0	0	0	0	0	0	0	0	0	0	0	0	0	0	0	0	0	0	0	0	0	0	0	0	0	0	0	0	0	0	0	0	0	0	0	0	0	0	0	0	0	0	0	0	0	0	0	0
s__Clostridium_glycolicum	0	0	0	0	0	0	0	0	0	0	0	0	0	0	0	0	0	0	0	0	0	0	0	0	0	0	0	0	0	0	0	0	0	0	0	0	0	0	0	0	0	0	0	0	0	0	0	0	0
s__Clostridium_sporogenes	0	0	0	0	0	0	0	0	0	0	0	0	0	0	0	0	0	0	0	0	0	0	0	0	0	0	0	0	0	0	0	0	0	0	0	0	0	0	0	0	0	0	0	0	0	0	0	0	0
s__Shigella_flexneri	0	0	0	0	0	0	0	0	0	0	0	0	0	0	0	0	0	0	0	0	0	0	0	0	0	0	0	0	0	0	0	0	0	0	0	0	0	0	0	0	0	0	0	0	0	0	0	0	0
s__Pseudoramibacter_alactolyticus	0	0	0	0	0	0	0.00741	0	0	0	0	0	0	0.00142	0	0	0	0	0	0	0	0	0	0	0	0	0	0	0	0	0	0	0	0	0	0	0	0	0	0	0	0	0	0	0	0	0	0	0
s__Fusobacterium_nucleatum	0	0	0	0	0.00599	0	0.02183	0	0	0	0	0	0	0	0	0	0	0	0	0	0	0	0	0	0	0	0	0	0	0	0	0	0	0	0	0	0	0	0	0	0	0	0	0	0	0	0	0	0
s__Enterobacteria_phage_HK544	0	0	0	0	0	0	0	0	0	0	0	0	0	0	0	0	0	0	0	0	0	0	0	0	0	0	0	0	0	0	0	0	0	0	0	0	0	0	0	0	0	0	0	0	0	0	0	0	0
s__Staphylococcus_haemolyticus	0	0	0	0	0	0	0	0	0	0	0	0	0	0	0	0	0	0	0	0	0	0	0	0	0	0	0	0	0	0	0	0	0	0	0	0.08744	0	0	0	0	0	0	0	0	0	0	0	0	0
s__Corynebacterium_durum	0	0	0	0	0	0	0	0	0	0	0	0	0	0	0	0	0	0	0	0	0	0	0	0	0	0	0	0	0	0	0	0	0	0	0	0	0	0	0	0	0	0	0	0	0	0	0	0	0
s__Aeromonas_veronii	0	0	0	0	0	0	0	0	0	0	0	0	0	0	0	0	0	0	0	0	0	0	0	0	0	0	0	0	0	0	0	0	0	0	0	0	0	0	0.14921	0	0	0	0	0.04264	0	0	0	0	0
s__Porphyromonas_uenonis	0	0	0	0	0	0	0	0	0	0	0.00962	0	0	0	0	0	0	0	0	0	0	0	0	0	0	0	0	0	0	0	0	0	0	0	0	0	0	0	0	0	0	0	0	0	0	0	0	0	0
s__Lysinibacillus_unclassified	0	0	0	0	0	0	0	0	0	0	0	0	0	0	0.03421	0	0	0	0	0	0	0	0	0	0	0	0	0	0	0	0	0	0	0	0	0	0	0	0	0	0	0	0	0	0	0	0	0	0
s__Parascardovia_denticolens	0	0	0	0	0	0	0	0	0	0	0	0	0	0	0	0	0	0	0	0	0	0	0	0	0	0	0	0	0	0	0	0	0	0	0	0	0	0	0.00111	0	0	0	0	0.00851	0	0	0	0	0
s__Abiotrophia_defectiva	0	0	0	0	0	0	0	0	0	0	0	0	0	0	0	0	0	0	0	0	0	0	0	0	0	0	0	0	0	0	0	0	0	0	0	0	0	0	0	0	0	0	0	0	0	0	0	0	0
s__Finegoldia_magna	0	0.00448	0	0	0	0	0	0	0	0.01274	0	0	0	0	0	0	0	0	0	0	0	0	0	0	0	0	0	0	0	0	0	0	0	0	0	0	0	0	0	0	0	0	0	0	0	0	0	0.00112	0
s__Slackia_unclassified	0	0	0	0	0	0	0	0	0	0	0	0	0	0	0	0	0	0	0	0	0	0	0	0	0	0	0	0	0	0	0	0	0	0	0	0	0	0.00086	0	0	0	0	0	0	0	0	0	0	0
s__Aeromonas_hydrophila	0	0	0	0	0	0	0	0	0	0	0	0	0	0	0	0	0	0	0	0	0	0	0	0	0	0	0	0	0	0.10098	0	0	0	0	0	0	0.00024	0	0	0	0	0	0	0	0	0	0	0	0
s__Butyricicoccus_pullicaecorum	0	0	0	0	0	0	0	0	0	0	0	0	0	0	0	0	0	0	0	0	0	0	0	0	0	0	0	0	0	0	0	0	0	0	0	0	0	0	0	0	0	0	0	0	0	0	0	0	0
s__Actinomyces_turicensis	0	0	0	0	0	0	0	0	0	0	0.0151	0	0	0	0	0	0	0	0	0	0	0	0	0	0	0	0	0	0	0	0	0	0	0	0	0	0	0	0	0	0	0	0	0	0	0	0	0	0
s__Streptococcus_intermedius	0	0	0	0	0	0	0	0	0	0	0	0	0	0	0	0	0	0	0	0	0	0	0	0	0	0	0	0	0	0	0	0	0	0	0	0	0	0	0	0	0	0	0	0	0	0	0	0	0
s__Neisseria_unclassified	0	0	0	0	0	0	0	0	0	0	0	0	0	0	0	0	0	0	0	0	0	0	0	0	0	0	0	0	0	0	0	0	0	0	0	0	0	0	0	0	0	0	0	0	0	0	0	0	0
s__Lactobacillus_brevis	0	0	0	0	0	0	0	0	0	0	0	0	0	0	0	0	0	0	0	0	0	0	0.14592	0	0	0	0	0	0	0	0	0	0	0	0	0	0	0	0	0	0	0	0	0	0	0	0	0	0
s__Leuconostoc_pseudomesenteroides	0	0	0	0	0	0	0	0	0.00838	0	0	0	0	0.12049	0	0	0	0	0	0	0	0	0	0	0	0	0	0	0	0	0	0	0	0	0	0	0	0	0	0	0	0	0	0	0	0	0	0	0
s__Enterococcus_mundtii	0	0	0	0	0	0	0	0	0	0	0	0	0	0	0	0	0	0	0	0	0	0	0	0	0	0	0	0	0	0	0	0	0	0	0	0	0	0	0	0	0	0	0	0	0	0	0	0	0
s__Gemella_unclassified	0	0	0	0	0	0.00155	0	0	0	0	0	0	0	0	0	0	0	0	0	0	0	0.00136	0.00076	0	0	0	0	0	0	0	0	0	0	0	0	0	0	0	0	0	0	0	0	0.00194	0	0	0.00117	0	0
s__Brevibacterium_massiliense	0	0	0	0	0	0	0	0	0	0	0	0	0	0	0	0	0	0	0	0	0	0	0	0	0	0	0	0	0	0	0	0	0	0	0	0.05805	0	0	0	0	0	0	0	0	0	0	0	0	0
s__Corynebacterium_nuruki	0	0	0	0	0	0	0	0	0	0	0	0	0	0	0	0	0	0	0	0	0	0	0	0	0	0	0	0	0	0	0	0	0	0	0	0	0	0	0	0	0	0	0	0	0	0	0	0	0
s__Cellulosilyticum_lentocellum	0	0	0	0	0	0	0	0	0	0	0	0	0	0	0	0	0	0	0	0	0	0	0	0	0	0	0	0	0	0	0	0	0	0	0	0	0	0	0	0	0	0	0	0	0	0	0	0	0
s__Corynebacterium_pyruviciproducens	0	0	0	0	0	0	0	0	0	0	0	0	0	0	0	0	0	0	0	0	0	0	0	0	0	0	0	0	0	0	0	0	0	0	0	0	0	0	0	0	0	0	0	0	0	0	0	0	0.00503
s__Betapapillomavirus_1	0	0	0	0	0	0	0	0	0	0	0	0	0	0	0	0	0	0	0	0	0	0	0	0	0	0	0	0	0	0	0	0	0	0	0	0	0	0	0	0	0	0	0	0	0	0	0	0	0
s__Actinomyces_sp_ICM39	0	0	0	0	0	0	0	0	0	0	0	0	0	0	0	0	0	0	0	0	0	0	0	0	0	0	0	0	0	0	0	0	0	0	0	0	0	0	0	0	0	0	0	0	0	0	0	0	0
s__Gemella_sanguinis	0	0	0	0	0	0	0	0	0	0	0	0	0	0	0	0	0	0	0	0	0	0	0	0	0	0	0	0	0	0	0	0	0	0	0	0	0	0	0	0	0.00108	0	0	0	0	0	0	0	0
s__Campylobacter_concisus	0	0	0	0	0	0	0	0	0	0	0	0	0	0	0	0	0	0	0	0	0	0	0	0	0	0	0	0	0	0	0	0	0	0	0	0	0	0	0	0	0	0	0	0	0	0	0	0	0
s__Gemella_haemolysans	0	0	0	0	0	0	0	0	0	0	0	0	0	0	0	0	0	0	0	0	0	0	0	0	0	0	0	0	0	0	0	0	0	0	0	0	0	0	0	0	0	0	0	0	0	0	0	0	0
s__Coprococcus_eutactus	0	0	0	0	0	0	0	0	0	0	0	0	0	0	0	0	0	0	0	0	0	0	0	0	0	0	0	0	0	0	0	0	0	0	0	0	0	0	0	0	0.00033	0	0	0	0	0.00215	0	0	0
s__Lysinibacillus_fusiformis	0	0	0	0	0	0	0	0	0	0	0	0	0	0	0	0	0	0	0	0	0	0	0	0	0	0	0	0	0	0	0	0	0	0	0	0	0	0	0	0	0	0	0	0	0	0	0	0	0
s__Cronobacter_phage_ENT47670	0	0	0	0	0	0	0	0	0	0	0	0	0	0	0	0	0	0	0	0	0	0	0	0	0	0	0	0	0	0	0	0	0	0	0	0	0	0	0	0	0	0	0	0	0	0	0	0	0
s__Lactobacillus_phage_Sha1	0	0	0	0	0	0	0	0	0	0	0	0	0	0	0	0	0	0	0	0	0	0	0	0	0	0	0	0	0	0	0	0	0	0	0	0	0	0	0	0	0	0	0	0	0	0	0	0	0
s__Streptococcus_phage_858	0	0	0	0	0	0	0	0	0	0	0	0	0	0	0	0	0	0	0	0	0	0	0	0	0	0	0	0	0	0	0	0	0	0	0	0	0	0	0	0	0	0	0	0	0	0	0	0	0
s__Atopobium_vaginae	0	0	0	0	0	0	0	0	0	0	0	0	0	0	0	0	0	0	0	0	0	0	0	0	0	0	0	0	0	0	0	0	0	0	0	0	0	0	0	0	0	0	0	0	0	0	0	0	0
s__Porphyromonas_bennonis	0	0.00026	0	0	0	0	0	0	0	0.04372	0	0	0	0	0	0	0	0	0	0	0	0	0	0	0	0	0	0	0	0	0	0	0	0	0	0	0	0	0	0	0	0	0	0	0	0	0.00074	0	0
s__Shimwellia_blattae	0	0	0	0	0	0	0	0	0	0	0	0	0	0	0	0	0	0	0	0	0	0	0	0	0	0	0	0	0	0	0	0	0	0	0	0	0	0	0	0	0	0	0	0	0	0	0	0	0
s__Parvimonas_micra	0	0	0	0	0	0	0	0	0	0	0	0	0	0	0	0	0	0	0	0	0	0	0	0	0	0	0	0	0	0	0	0	0	0	0	0	0	0	0	0	0	0	0	0	0	0	0	0	0
s__Streptococcus_constellatus	0	0	0	0	0	0	0	0	0.00022	0	0	0	0	0	0	0	0	0	0	0	0	0	0	0	0	0	0	0	0	0	0	0	0	0	0	0	0	0	0	0	0	0	0	0	0	0	0	0	0
s__Prevotella_disiens	0	0	0	0	0	0	0	0	0	0	0	0	0	0	0	0	0	0	0	0	0	0	0	0	0	0	0	0	0	0	0	0	0	0	0	0	0	0	0	0	0	0	0	0	0	0	0	0	0
s__Varibaculum_cambriense	0	0	0	0	0	0	0	0	0	0	0.09714	0	0	0	0	0	0	0	0	0	0	0	0	0	0	0	0	0	0	0	0	0	0	0	0.00366	0	0	0	0	0	0	0	0	0	0	0	0	0	0
s__Anaerofustis_stercorihominis	0	0	0	0	0.00404	0	0.00261	0	0	0	0	0	0	0.00106	0	0	0	0	0	0	0.02952	0	0	0	0	0	0	0.008	0	0	0	0	0	0	0.0122	0	0	0	0.00424	0	0	0	0	0.00274	0	0	0	0	0
s__Bordetella_unclassified	0	0	0	0	0	0	0	0	0	0	0	0	0	0	0	0	0	0	0	0	0	0	0	0	0	0	0	0	0	0	0	0	0	0	0	0	0	0	0	0	0	0	0	0	0	0	0	0	0
s__Achromobacter_xylosoxidans	0	0	0	0	0	0	0	0	0	0	0	0	0	0	0	0	0	0	0	0	0	0	0	0	0	0	0	0	0	0	0	0	0	0	0	0	0	0	0	0	0	0	0	0	0	0	0	0	0
s__Corynebacterium_striatum	0	0	0	0	0	0	0	0	0	0	0	0	0	0	0.03759	0	0	0	0	0	0	0	0	0	0	0	0	0	0	0	0	0	0	0	0	0.0262	0	0	0	0	0	0	0	0	0	0	0	0	0
s__Yersinia_phage_phiYeO3_12	0	0	0	0	0	0	0	0	0	0	0	0	0	0	0	0	0	0	0	0	0	0	0	0	0	0	0	0	0	0	0	0	0	0	0	0	0	0	0	0	0	0	0	0	0	0	0	0	0
s__Bifidobacterium_pseudolongum	0	0	0	0	0	0	0	0	0	0	0	0	0	0	0	0	0	0	0	0	0	0	0	0	0	0	0	0	0	0	0	0	0	0	0	0	0	0	0	0	0	0	0	0	0	0	0	0	0
s__Salmonella_unclassified	0	0	0	0	0	0	0	0	0	0	0	0	0	0	0	0	0	0	0	0	0	0	0	0	0	0	0	0	0	0	0	0	0	0	0	0	0	0	0	0	0	0	0	0	0	0	0	0	0
s__Enterococcus_durans	0	0	0	0	0	0	0	0	0	0	0	0	0	0	0	0	0	0	0	0	0	0	0	0	0	0	0	0	0	0	0	0	0	0	0	0	0	0	0	0.08046	0	0	0	0	0	0	0	0	0
s__C2likevirus_unclassified	0	0	0	0	0	0	0	0	0	0	0	0	0	0	0	0	0	0	0	0	0	0	0	0	0	0	0	0	0	0	0	0	0	0	0	0	0	0	0	0.00168	0	0	0	0	0	0	0	0	0
s__Lactobacillus_sakei	0	0	0	0	0	0	0	0	0	0	0	0	0	0	0	0	0	0	0	0	0	0	0	0	0	0	0	0	0	0	0	0	0	0	0	0	0	0	0	0	0	0	0	0	0	0	0	0	0
s__Burkholderia_unclassified	0	0.00189	0	0	0	0	0	0	0	0	0	0	0	0	0	0	0	0	0	0	0	0	0	0	0	0	0	0	0	0	0	0	0	0	0	0	0	0	0	0.01348	0.00526	0	0	0	0	0.00266	0.01079	0	0
s__Actinomyces_massiliensis	0	0	0	0	0	0	0	0	0	0.00156	0	0	0	0	0	0	0	0	0	0	0	0	0.0005	0	0	0	0	0	0	0	0	0	0	0	0	0	0	0	0	0	0	0	0	0	0	0	0	0	0
s__Prevotella_nigrescens	0	0	0	0	0	0	0	0	0	0	0	0	0	0	0	0	0	0	0	0	0	0	0	0	0	0	0	0	0	0	0	0	0	0	0	0	0	0	0	0	0	0	0	0	0	0	0	0	0
s__Enterococcus_saccharolyticus	0	0	0	0	0	0	0	0	0	0	0	0	0	0	0	0	0	0	0	0	0	0	0	0	0	0	0	0	0	0	0	0	0	0	0	0	0	0	0	0	0	0	0	0	0	0	0	0	0
s__Stenotrophomonas_unclassified	0	0	0	0	0	0	0	0	0	0	0	0	0	0	0.02698	0	0	0	0	0	0	0	0	0	0	0	0	0	0	0	0	0	0	0	0	0	0	0	0	0	0	0	0	0	0	0	0	0	0
s__Clostridium_bifermentans	0	0	0	0	0	0	0	0	0	0	0	0	0	0	0	0	0	0	0	0	0	0	0	0	0	0	0	0	0	0	0	0	0	0	0	0	0	0	0	0	0	0	0	0	0	0	0	0	0
s__Bacteroidetes_bacterium_oral_taxon_272	0	0	0	0	0	0	0	0	0	0.00224	0	0	0	0	0	0	0	0	0	0	0	0	0	0	0	0	0	0	0	0	0	0	0	0	0	0	0	0	0	0	0	0	0	0	0	0	0	0	0
s__Cryptobacterium_curtum	0	0.0207	0.03346	0.00269	0	0	0	0	0	0.00099	0	0	0	0	0	0	0	0	0	0	0	0	0	0	0	0	0	0	0	0	0	0	0	0	0	0	0	0	0	0	0	0	0	0	0	0	0	0	0
s__Providencia_phage_Redjac	0	0	0	0	0	0	0	0	0	0	0	0	0	0	0	0	0	0	0	0	0	0	0	0	0	0	0	0	0	0	0	0	0	0	0	0	0	0	0	0	0	0	0	0	0	0	0	0	0
s__Salmonella_phage_HK620	0	0	0	0	0	0	0	0	0	0	0	0	0	0	0	0	0	0	0	0	0	0	0	0	0	0	0	0	0	0	0	0	0	0	0	0	0	0	0	0	0	0	0	0	0	0	0	0	0
s__Anaerococcus_vaginalis	0	0.00119	0	0	0	0	0	0	0	0.00612	0	0	0	0	0	0	0	0	0	0	0	0	0	0	0	0	0	0	0	0	0	0	0	0	0	0	0	0	0	0	0	0	0	0	0	0	0	0	0
s__Staphylococcus_epidermidis	0	0	0	0	0	0	0	0	0	0	0	0	0	0	0	0	0	0	0	0	0	0	0	0	0	0	0	0	0	0	0	0	0	0	0	0	0	0	0	0	0	0	0	0	0	0	0	0	0
s__Scardovia_inopinata	0	0.00221	0	0.00453	0	0	0	0	0	0.005	0	0	0	0	0	0	0	0	0	0	0	0	0	0	0	0	0	0	0	0	0	0	0	0	0	0.05181	0	0	0	0	0	0	0	0	0	0	0	0	0
s__Haemophilus_paraphrohaemolyticus	0	0	0	0	0	0	0	0	0	0	0	0	0	0	0	0	0	0	0	0	0	0	0	0	0	0	0	0	0	0	0	0	0	0	0	0	0	0	0	0	0	0	0	0	0	0	0	0	0
s__Brevundimonas_diminuta	0	0	0	0	0	0	0	0	0	0	0	0	0	0	0	0	0	0	0	0	0	0	0	0	0	0	0	0	0	0	0	0	0	0	0	0	0	0	0	0	0	0	0	0	0	0	0	0	0
s__Pseudomonas_nitroreducens	0	0	0	0	0	0	0	0	0	0	0	0	0	0	0	0	0	0	0	0	0	0	0	0	0	0	0	0	0	0	0	0	0	0	0	0	0	0	0	0	0	0	0	0	0	0	0	0	0
s__Prevotella_nanceiensis	0	0	0	0	0	0	0	0	0	0	0	0	0	0	0	0	0	0	0	0	0	0	0	0	0	0	0	0	0	0	0	0	0	0	0	0	0	0	0	0	0	0	0	0	0	0	0	0	0
s__Arcobacter_butzleri	0	0	0	0	0	0	0	0	0	0	0	0	0	0	0	0	0	0	0	0	0	0	0	0	0	0	0	0	0	0	0	0	0	0	0	0	0	0	0	0	0	0	0	0	0	0	0	0	0
s__Saccharomyces_cerevisiae	0	0	0	0	0	0	0	0	0	0	0	0	0	0	0	0	0	0	0	0	0	0	0	0	0	0	0	0	0	0	0	0	0	0	0	0	0	0	0	0	0	0	0	0	0	0	0	0	0
s__Raoultella_ornithinolytica	0.00478	0	0	0	0	0	0	0	0	0	0	0	0	0	0	0	0	0	0	0	0	0	0	0	0	0	0	0	0	0	0	0	0	0	0	0	0	0	0	0	0	0	0	0	0	0	0	0	0
s__Eubacterium_infirmum	0	0	0	0	0	0	0	0	0	0	0	0	0	0	0	0	0	0	0	0	0	0	0	0	0	0	0	0	0	0	0	0	0	0	0	0	0	0	0	0	0	0	0	0	0	0	0	0	0
s__Staphylococcus_phage_PVL	0	0	0	0	0	0	0	0	0	0	0	0	0	0	0	0	0	0	0	0	0	0	0	0	0	0	0	0	0	0	0	0	0	0	0	0	0	0	0	0	0	0	0	0	0	0	0	0	0
s__Citrobacter_youngae	0	0	0	0	0	0	0	0	0	0	0	0	0	0	0	0	0	0	0	0	0	0	0	0	0	0	0	0	0	0	0	0	0	0	0	0	0	0	0	0	0	0	0	0	0	0	0	0	0
s__Anaerococcus_obesiensis	0	0.0022	0	0	0	0	0	0	0	0.00342	0	0	0	0	0	0	0	0	0	0	0	0	0	0	0	0	0	0	0	0	0	0	0	0	0	0	0	0	0	0	0	0	0	0	0	0	0	0	0
s__Escherichia_albertii	0	0	0	0	0	0	0	0	0	0	0	0	0	0	0	0	0	0	0	0	0	0	0	0	0	0	0	0	0	0	0	0	0	0	0	0	0	0	0	0	0	0	0	0	0	0	0	0	0
s__Ruminococcus_albus	0	0	0	0	0	0	0	0	0	0	0	0	0	0	0	0	0	0	0	0	0	0	0	0	0	0	0	0	0	0	0	0	0	0	0	0	0	0	0.00024	0	0	0	0	0.00038	0	0	0	0	0
s__Klebsiella_variicola	0	0	0	0	0	0	0	0	0	0	0	0	0	0.00083	0	0	0	0	0	0	0	0	0	0	0	0	0	0	0	0	0	0	0	0	0	0	0	0	0	0	0	0	0	0	0	0.00074	0	0	0
s__Prevotella_timonensis	0	0	0	0	0	0	0	0	0	0	0	0	0	0	0	0	0	0	0	0	0	0	0	0	0	0	0	0	0	0	0	0	0	0	0	0	0	0	0	0.00027	0	0	0	0	0	0	0	0	0
s__Lactobacillus_rossiae	0	0	0	0	0	0	0	0	0	0	0	0	0	0	0	0	0	0	0	0	0	0	0	0	0	0	0	0	0	0	0	0	0	0	0	0	0	0	0	0	0	0	0	0	0	0	0	0	0
s__Streptococcus_cristatus	0	0	0	0	0	0	0	0	0	0	0	0	0	0	0	0	0	0	0	0	0	0	0.00044	0	0	0	0	0	0	0	0	0	0	0	0	0	0	0	0	0	0	0	0	0	0	0	0	0	0
s__Neisseria_flavescens	0	0	0	0	0	0	0	0	0	0	0	0	0	0	0	0	0	0	0	0	0	0	0	0	0	0	0	0	0	0	0	0	0	0	0	0	0	0	0	0	0	0	0	0	0	0	0	0	0
s__Campylobacter_ureolyticus	0	0	0	0	0	0	0	0	0	0	0	0	0	0	0	0	0	0	0	0	0	0	0	0	0	0	0	0	0	0	0	0	0	0	0	0	0	0	0	0	0	0	0	0	0	0	0	0	0
s__Leuconostoc_mesenteroides	0	0	0	0	0	0	0	0	0	0	0	0	0	0.03501	0	0	0	0	0	0	0	0	0	0	0	0	0	0	0	0	0	0	0	0	0	0	0.00779	0	0	0	0	0	0	0	0	0	0	0	0
s__Acinetobacter_radioresistens	0	0	0	0	0	0	0	0	0	0	0	0	0	0	0.05332	0	0	0	0	0	0	0	0	0	0	0	0	0	0	0	0	0	0	0	0	0	0	0	0	0	0	0	0	0	0	0	0	0	0
s__Achromobacter_unclassified	0	0	0	0	0	0	0	0	0	0	0	0	0	0	0	0	0	0	0	0	0	0	0	0	0	0	0	0	0	0	0	0	0	0	0	0	0	0	0	0	0	0	0	0	0	0	0	0	0
s__Slackia_exigua	0	0	0	0	0	0	0	0	0	0	0	0	0	0	0	0	0	0	0	0	0	0	0	0	0	0	0	0	0	0	0	0	0	0	0	0	0	0	0	0	0	0	0	0	0	0	0	0	0
s__Porcine_type_C_oncovirus	0	0	0	0	0	0	0	0	0	0	0	0	0	0	0	0	0	0	0	0	0	0	0	0	0	0	0	0	0.03905	0	0	0	0	0	0	0	0	0	0	0	0	0	0	0	0	0	0	0	0
s__Deinococcus_unclassified	0	0	0	0	0	0.00289	0	0	0	0	0	0	0	0	0	0	0	0	0	0	0	0	0	0	0	0	0	0	0	0	0	0	0	0	0	0.00368	0	0	0	0	0	0	0	0	0	0	0	0	0.00344
s__Macrococcus_caseolyticus	0	0	0	0	0	0	0	0	0	0	0	0	0	0	0	0	0	0	0	0	0	0	0	0	0	0	0	0	0	0	0	0	0	0	0	0	0	0	0	0	0	0	0	0	0	0	0	0	0
s__Epsilon15likevirus_unclassified	0	0	0	0	0	0	0	0	0	0	0	0	0	0	0	0	0	0	0	0	0	0	0	0	0	0	0	0	0	0	0	0	0	0	0	0	0	0	0	0	0	0	0	0	0	0	0	0	0
s__Olsenella_profusa	0	0.00432	0.00069	0.0118	0	0	0	0	0	0.00801	0	0	0	0	0	0	0	0	0	0	0	0	0	0	0	0	0	0	0	0	0	0	0	0	0	0	0	0	0	0	0	0	0	0.00117	0	0	0	0	0
s__Streptococcus_peroris	0	0	0	0	0	0	0	0	0	0	0	0	0	0	0	0	0	0	0	0	0	0	0	0	0	0	0	0	0	0	0	0	0	0	0	0	0	0	0	0	0	0	0.00064	0	0	0	0	0	0
s__Corynebacterium_tuberculostearicum	0	0	0	0	0	0	0	0	0	0	0	0	0	0	0	0	0	0	0	0	0	0	0	0	0	0	0	0	0	0	0	0	0	0	0	0.01014	0	0	0	0	0	0	0	0	0	0	0	0	0
s__Anaerococcus_prevotii	0	0	0	0	0	0	0	0	0	0	0	0	0	0	0	0	0	0	0	0	0	0	0	0	0	0	0	0	0	0	0	0	0	0	0	0	0	0	0	0	0	0	0	0	0	0	0	0	0
s__Neisseria_bacilliformis	0	0	0	0	0	0	0	0	0	0	0	0	0	0	0	0	0	0	0	0	0	0	0	0	0	0	0	0	0	0	0	0	0	0	0	0	0	0	0	0	0	0	0	0	0	0	0	0	0
s__Treponema_socranskii	0	0	0	0	0	0	0	0	0	0	0	0	0	0	0	0	0	0	0	0	0	0	0	0	0	0	0	0	0	0	0	0	0	0	0	0	0	0	0	0	0	0	0	0	0	0	0	0	0
s__Haemophilus_sputorum	0	0	0	0	0	0	0	0	0	0	0	0	0	0	0	0	0	0	0	0	0	0	0	0	0	0	0	0	0	0	0	0	0	0	0	0	0	0	0	0	0.00409	0	0	0	0	0	0	0	0
s__Staphylococcus_phage_ROSA	0	0	0	0	0	0	0	0	0	0	0	0	0	0	0	0	0	0	0	0	0	0	0	0	0	0	0	0	0	0	0	0	0	0	0	0.03656	0	0	0	0	0	0	0	0	0	0	0	0	0
s__Lactobacillus_helveticus	0	0	0	0	0	0	0	0	0	0	0	0	0	0	0	0	0	0	0	0	0	0	0	0	0	0	0	0	0	0	0	0	0	0	0	0	0	0	0	0	0	0	0	0	0	0	0	0	0
s__Pseudomonas_denitrificans	0	0	0	0	0	0	0	0	0	0	0	0	0	0	0	0	0	0	0	0	0	0	0	0	0	0	0	0	0	0	0	0	0	0	0	0	0	0	0	0	0	0	0	0	0	0	0	0	0
s__Arcobacter_unclassified	0	0	0	0	0	0	0	0	0	0	0	0	0	0	0	0	0	0	0	0	0	0	0	0	0	0	0	0	0	0	0	0	0	0	0	0	0	0	0	0	0	0	0	0	0	0	0	0	0
s__Torque_teno_virus	0	0	0	0	0	0	0	0	0	0	0	0	0	0	0	0	0	0	0	0	0	0	0	0	0	0	0	0	0	0	0	0	0	0.00754	0	0	0	0	0	0	0	0	0	0	0	0	0	0	0
s__Haemophilus_haemolyticus	0	0	0	0	0	0	0	0	0	0	0	0	0	0	0	0	0	0	0	0	0	0	0	0	0	0	0	0	0	0	0	0	0	0	0	0	0	0	0	0	0	0	0	0	0	0	0	0	0
s__candidate_division_TM7_single_cell_isolate_TM7c	0	0	0	0	0.00423	0	0.0003	0	0	0	0	0	0	0	0	0	0	0	0	0	0	0	0	0	0	0	0	0	0	0	0	0	0	0	0	0	0	0	0	0	0	0	0	0	0	0	0	0	0
s__Ageratum_yellow_vein_Taiwan_virus	0	0	0	0	0	0	0	0	0	0	0	0	0	0	0	0	0	0	0	0	0	0	0	0	0	0	0	0	0	0	0	0	0	0	0	0	0	0	0	0	0	0	0	0	0	0	0	0	0
s__Streptococcus_parauberis	0	0	0	0	0	0	0	0	0	0	0	0	0	0	0	0	0	0	0	0	0	0	0	0	0	0	0	0	0	0	0	0	0	0	0	0	0	0	0	0	0	0	0	0	0	0	0	0	0
s__PhiCD119likevirus_unclassified	0	0	0	0	0	0	0	0	0	0	0	0	0.00589	0	0	0	0	0	0	0	0	0	0	0	0	0	0	0.00363	0	0	0	0	0	0	0	0	0	0	0	0	0	0	0	0	0	0	0	0	0
s__Oribacterium_sinus	0	0	0	0	0.00045	0	0.00341	0	0	0	0	0	0	0	0	0	0	0	0	0	0	0	0	0	0	0	0	0	0	0	0	0	0	0	0	0	0	0	0	0	0	0	0	0	0	0	0	0	0
s__Corynebacterium_jeikeium	0	0	0	0	0	0	0	0	0	0	0	0	0	0	0	0	0	0	0	0	0	0	0	0	0	0	0	0	0	0	0	0	0	0	0	0.01223	0	0	0	0	0	0	0	0	0	0	0	0	0
s__Lactobacillus_coryniformis	0	0	0	0	0	0	0	0	0	0	0	0	0	0	0	0	0	0	0	0	0	0	0	0	0	0	0	0	0	0	0	0	0	0	0	0	0	0	0	0	0	0	0	0	0	0	0	0	0
s__Alloprevotella_unclassified	0	0	0	0	0	0	0	0	0	0	0	0	0	0	0	0	0	0	0	0	0	0	0	0	0	0	0	0	0	0	0	0	0	0	0	0	0	0	0	0	0	0	0	0	0	0	0	0	0
s__Lactobacillus_coleohominis	0	0	0	0	0	0	0	0	0	0	0	0	0	0	0	0	0	0	0	0	0	0	0	0	0	0	0	0	0	0	0	0	0	0	0	0	0	0	0	0	0	0	0	0	0	0	0	0	0
s__Prevotella_multiformis	0	0	0	0	0	0	0	0	0	0	0	0	0	0	0	0	0	0	0	0	0	0	0	0	0	0	0	0	0	0	0	0	0	0	0	0	0	0	0	0	0	0	0	0	0	0	0	0	0
s__Lactobacillus_zeae	0	0	0	0	0	0	0	0	0	0	0	0	0	0	0	0	0	0	0	0	0	0	0	0	0	0	0	0	0	0	0	0	0	0	0	0	0	0	0	0	0	0	0	0	0	0	0	0	0
s__Haemophilus_influenzae	0	0	0	0	0	0	0	0	0	0	0	0	0	0	0	0	0	0	0	0	0	0	0	0	0	0	0	0	0	0	0	0	0	0	0	0	0	0	0	0	0	0	0	0	0	0	0	0	0
s__Halomonas_unclassified	0	0	0	0	0	0	0	0	0	0	0	0	0	0	0	0	0	0	0	0	0	0	0	0	0	0	0	0	0	0	0	0	0	0	0	0	0	0	0	0	0	0.00941	0	0	0	0	0	0	0
s__Lactobacillus_phage_PL_1	0	0	0	0	0	0	0	0	0	0	0	0	0	0	0	0	0	0	0	0	0	0	0	0	0	0	0	0	0	0	0	0	0	0	0	0	0	0	0	0	0	0	0	0	0	0	0	0	0.02379
s__Ochrobactrum_anthropi	0	0	0	0	0	0	0	0	0	0	0	0	0	0	0	0	0	0	0	0	0	0	0	0	0	0	0	0	0	0	0	0	0	0	0	0	0	0	0	0	0	0	0	0	0	0	0	0	0
s__Providencia_alcalifaciens	0	0	0	0	0	0	0	0	0	0	0	0	0	0	0	0	0	0	0	0	0	0	0	0	0	0	0	0	0	0	0	0	0	0	0	0	0	0	0	0	0	0	0	0	0	0	0	0	0
s__Peptostreptococcus_stomatis	0	0	0	0	0	0	0	0	0	0	0	0	0	0	0	0	0	0	0	0	0	0	0	0	0	0	0	0	0	0	0	0	0	0	0	0	0	0	0	0	0	0	0	0	0	0	0	0	0
s__Actinobaculum_schaalii	0	0	0	0	0	0	0	0	0	0	0	0	0	0	0	0	0	0	0	0	0	0	0	0	0	0	0	0	0	0	0	0	0	0	0	0	0	0	0	0	0	0	0	0	0	0	0	0	0
s__Cellulophaga_unclassified	0	0	0	0	0	0	0	0	0	0	0	0	0	0	0	0	0	0	0	0	0	0	0	0	0	0	0	0	0	0	0	0	0	0	0	0	0	0	0	0	0	0	0	0	0	0	0	0	0
s__Lactobacillus_gastricus	0	0	0	0	0	0	0	0	0	0	0	0	0	0	0	0	0	0	0	0	0	0	0	0	0	0	0	0	0	0	0	0	0	0	0	0	0	0	0	0	0	0	0	0	0	0	0	0	0
s__Enterobacter_asburiae	0	0	0	0	0	0	0	0	0	0	0	0	0	0	0	0	0	0	0	0	0	0	0	0	0	0	0	0	0	0	0	0	0	0	0	0	0	0	0	0	0	0	0	0	0	0	0	0	0
s__Torque_teno_mini_virus_9	0	0	0	0	0	0	0	0	0	0	0	0	0	0	0	0	0	0	0	0	0	0	0	0	0	0	0	0	0	0	0	0	0	0	0	0	0	0	0	0	0	0	0	0	0	0	0	0	0
s__Lactobacillus_antri	0	0	0	0	0	0	0	0	0	0	0	0	0	0	0	0	0	0	0	0	0	0	0	0	0	0	0	0	0	0	0	0	0	0	0	0	0	0	0	0	0	0	0	0	0	0	0	0	0
s__Helicobacter_bilis	0	0	0	0	0	0	0	0	0	0	0	0	0	0	0	0	0	0	0	0	0	0	0	0	0	0	0	0	0	0	0	0	0	0	0	0	0	0	0	0	0	0	0	0	0	0	0	0	0
s__Aggregatibacter_segnis	0	0	0	0	0	0	0	0	0	0	0	0	0	0	0	0	0	0	0	0	0	0	0	0	0	0	0	0	0	0	0	0	0	0	0	0	0	0	0	0	0	0	0	0	0	0	0	0	0
s__Actinomyces_cardiffensis	0	0	0	0	0	0	0	0	0	0	0	0	0	0	0	0	0	0	0	0	0	0	0	0	0	0	0	0	0	0	0	0	0	0	0	0	0	0	0	0	0	0	0	0	0	0	0	0	0
s__Agromyces_unclassified	0	0	0	0	0	0	0	0	0	0	0	0	0	0	0	0	0	0	0	0	0	0	0	0	0	0	0	0	0	0	0	0	0	0	0	0	0	0	0	0	0	0	0	0	0	0	0	0	0
s__Enterococcus_sulfureus	0	0	0	0	0	0	0	0	0	0	0	0	0	0	0	0	0	0	0	0	0	0	0	0	0	0	0	0	0	0	0	0	0	0	0	0	0	0	0	0	0	0	0	0	0	0	0	0	0
s__Corynebacterium_kroppenstedtii	0	0	0	0	0	0	0	0	0	0	0	0	0	0	0	0	0	0	0	0	0	0	0	0	0	0	0	0	0	0	0	0	0	0	0	0	0	0	0	0	0	0	0	0	0	0	0	0	0
s__Lactobacillus_hilgardii	0	0	0	0	0	0	0	0	0	0	0	0	0	0	0	0	0	0	0	0	0	0	0	0	0	0	0	0	0	0	0	0	0	0	0	0	0	0	0	0	0	0	0	0	0	0	0	0	0
s__Plesiomonas_shigelloides	0	0	0	0	0	0	0	0	0	0	0	0	0	0	0	0	0	0	0	0	0	0	0	0	0	0	0	0	0	0	0	0	0	0	0	0	0	0	0	0	0	0	0.00032	0	0	0	0	0	0
s__Peptostreptococcus_anaerobius	0	0	0	0	0	0	0	0	0	0	0	0	0	0	0	0	0	0	0	0	0	0	0	0	0	0	0	0	0	0	0	0	0	0	0	0	0	0	0	0	0	0	0	0	0	0	0	0	0
s__Prevotella_salivae	0	0	0	0	0	0	0	0	0	0	0	0	0	0	0	0	0	0	0	0	0	0	0	0	0	0	0	0	0	0	0	0	0	0	0	0	0	0	0	0	0	0	0	0	0	0	0	0	0
s__Lachnospiraceae_bacterium_ICM7	0	0	0	0	0	0	0	0	0	0	0	0	0	0	0	0	0	0	0	0	0	0	0	0	0	0	0	0	0	0	0	0	0	0	0	0	0	0	0	0	0	0	0	0	0	0	0	0	0
s__Bacillus_amyloliquefaciens	0	0	0	0	0	0	0	0	0	0	0	0	0	0	0	0	0	0	0	0	0	0	0	0	0	0	0	0	0	0	0	0	0	0	0	0	0	0	0	0	0	0	0	0	0	0	0	0	0
s__Leptotrichia_unclassified	0	0	0	0	0	0	0	0	0	0	0	0	0	0	0	0	0	0	0	0	0	0	0	0	0	0	0	0	0	0	0	0	0	0	0	0	0	0	0	0	0	0	0	0	0	0	0	0	0
s__Lachnospiraceae_bacterium_oral_taxon_082	0	0	0	0	0	0	0	0	0	0	0	0	0	0	0	0	0	0	0	0	0	0	0	0	0	0	0	0	0	0	0	0	0	0	0	0	0	0	0	0	0	0	0	0	0	0	0	0	0
s__Human_adenovirus_D	0	0	0	0	0	0	0	0	0	0.00741	0	0	0	0	0	0	0	0	0	0	0	0	0	0	0	0	0	0	0	0	0	0	0	0	0	0.00353	0	0	0	0	0	0	0	0	0	0	0	0	0
s__Prevotella_micans	0	0	0	0	0	0	0	0	0	0	0	0	0	0	0	0	0	0	0	0	0	0	0	0	0	0	0	0	0	0	0	0	0	0	0	0	0	0	0	0	0	0	0	0	0	0	0	0	0
s__Peptoniphilus_harei	0	0	0	0	0	0	0	0	0	0	0	0	0	0	0	0	0	0	0	0	0	0	0	0	0	0	0	0	0	0	0	0	0	0	0	0	0	0	0	0	0	0	0	0	0	0	0	0	0
s__Serratia_marcescens	0	0	0	0	0	0	0	0	0	0	0	0	0	0	0	0	0	0	0	0	0	0	0	0	0	0	0	0	0	0	0	0	0	0	0	0	0	0	0	0	0	0	0	0	0	0	0	0	0
s__Subdoligranulum_variabile	0	5e-05	0	0	0	0	0	0	0	0	0	0	0	0	0	0	0	0	0	0	0	0	0	0	0	0	0	0	0	0	0	0	0	0	0	0	0	0	0	0	0	0	0	0	0	0	0	0	0
s__Granulicella_unclassified	0	0	0	0	0	0	0	0	0	0	0	0	0	0	0	0	0	0	0	0	0	0	0	0	0	0	0	0	0	0	0	0	0	0	0	0	0	0	0	0	0.00088	0	0	0	0	0	0	0	0
s__Prevotella_marshii	0	0	0	0	0	0	0	0	0	0	0	0	0	0	0	0	0	0	0	0	0	0	0	0	0	0	0	0	0	0	0	0	0	0	0	0	0	0	0	0	0	0	0	0	0	0	0	0	0
s__Aggregatibacter_unclassified	0	0	0	0	0	0	0.00162	0	0	0	0	0	0	0	0	0	0	0	0	0	0	0	0	0	0	0	0	0	0	0	0	0	0	0	0	0	0	0	0	0	0	0	0	0	0	0	0	0	0
s__Eikenella_corrodens	0	0	0	0	0	0	0	0	0	0	0	0	0	0	0	0	0	0	0	0	0	0	0	0	0	0	0	0	0	0	0	0	0	0	0	0	0	0	0	0	0	0	0	0	0	0	0	0	0
s__Limnohabitans_unclassified	0	0	0	0	0	0	0	0	0	0	0	0	0	0	0	0	0	0	0	0	0	0	0	0	0	0	0	0	0	0	0	0	0	0	0	0	0	0	0	0.00869	0	0	0	0	0	0	0	0	0
s__Lactobacillus_animalis	0	0	0	0	0	0	0	0	0	0	0	0	0	0	0	0	0	0	0	0	0	0	0	0	0	0	0	0	0	0	0	0	0	0	0	0	0	0	0	0	0	0	0	0	0	0	0	0	0
s__Clostridium_phytofermentans	0	0	0	0	0	0	0	0	0	0	0	0	0	0	0	0	0	0	0	0	0	0	0	0	0	0	0	0	0	0	0	0	0	0	0	0	0	0	0	0	0	0	0	0	0	0	0	0	0
s__Brevibacterium_unclassified	0	0	0	0	0	0	0	0	0	0	0	0	0	0	0	0	0	0	0	0	0	0	0	0	0	0	0	0	0	0	0	0	0	0	0	0	0	0	0	0	0	0	0	0	0	0	0	0	0
s__Corynebacterium_accolens	0	0.00038	0.00296	0	0	0	0	0	0	0	0	0	0	0	0	0	0	0	0	0	0	0	0	0	0	0	0	0	0	0	0	0	0	0	0	0.00453	0	0	0	0	0	0	0	0	0	0	0	0	0
s__Kingella_oralis	0	0	0	0	0	0	0	0	0	0	0	0	0	0	0	0	0	0	0	0	0	0	0	0	0	0	0	0	0	0	0	0	0	0	0	0	0	0	0	0	0	0	0	0	0	0	0	0	0
s__Prevotella_veroralis	0	0	0	0	0	0	0	0	0	0	0	0	0	0	0	0	0	0	0	0	0	0	0	0	0	0	0	0	0	0	0	0	0	0	0	0	0	0	0	0	0	0	0	0	0	0	0	0	0
s__Polaromonas_unclassified	0	0	0	0	0	0	0	0	0	0	0	0	0	0	0	0	0	0	0	0	0	0	0	0	0	0	0	0	0	0	0	0	0	0	0	0	0	0	0	0.00534	0	0	0	0	0	0	0	0	0
s__Banana_streak_OL_virus	0	0	0	0	0	0	0	0	0	0	0	0	0	0	0	0	0	0	0	0	0	0	0	0	0	0	0	0	0	0	0	0	0	0	0	0	0	0	0	0	0	0	0	0	0	0	0	0	0
s__Corynebacterium_matruchotii	0	0	0	0	0	0	0	0	0	0	0	0	0	0	0	0	0	0	0	0	0	0	0	0	0	0	0	0	0	0	0	0	0	0	0	0	0	0	0	0	0	0	0	0	0	0	0	0	0
s__Prevotella_oralis	0	0	0	0	0	0	0	0	0	0	0	0	0	0	0	0	0	0	0	0	0	0	0	0	0	0	0	0	0	0	0	0	0	0	0	0	0	0	0	0	0	0	0	0	0	0	0	0	0
s__Enhydrobacter_aerosaccus	0	0	0	0	0	0	0	0	0	0	0	0	0	0	0.0072	0	0	0	0	0	0	0	0	0	0	0	0	0	0	0	0	0	0	0	0	0	0	0	0	0	0	0	0	0	0	0	0	0	0
s__Ochrobactrum_unclassified	0	0	0	0	0	0	0	0	0	0	0	0	0	0	0	0	0	0	0	0	0	0	0	0	0	0	0	0	0	0	0	0	0	0	0	0	0	0	0	0	0	0	0	0	0	0	0	0	0
s__Actinobaculum_massiliense	0	0	0	0	0	0	0	0	0	0	0	0	0	0	0	0	0	0	0	0	0	0	0	0	0	0	0	0	0	0	0	0	0	0	0	0	0	0	0	0	0	0	0	0	0	0	0	0	0
s__Clostridium_celatum	0	0	0	0	0	0	0	0	0	0	0	0	0	0	0	0	0	0	0	0	0	0	0	0	0	0	0	0	0	0	0	0	0	0	0	0	0	0	0	0	0	0	0	0	0	0	0	0	0
s__Human_herpesvirus_4	0	0	0	0	0	0	0	0	0	0	0	0	0	0	0	0	0	0	0	0	0	0	0	0	0	0	0	0	0	0	0	0	0	0	0	0	0	0	0	0	0	0	0	0	0	0	0	0	0
s__Lactobacillus_iners	0	0	0	0	0	0	0	0	0	0	0	0	0	0	0	0	0	0	0	0	0	0	0	0	0	0	0	0	0	0	0	0	0	0	0	0	0	0	0	0	0	0	0	0	0	0	0	0	0
s__Dietzia_unclassified	0	0	0	0	0	0	0	0	0	0	0	0	0	0	0	0	0	0	0	0	0	0	0	0	0	0	0	0	0	0	0	0	0	0	0	0	0	0	0	0	0	0	0	0	0	0	0	0	0
s__Prevotella_multisaccharivorax	0	0	0	0	0	0	0	0	0	0	0	0	0	0	0	0	0	0	0	0	0	0	0	0	0	0	0	0	0	0	0	0	0	0	0	0	0	0	0	0	0	0	0	0	0	0	0	0	0
s__Prevotella_dentalis	0	0	0	0	0	0	0	0	0	0	0	0	0	0	0	0	0	0	0	0	0	0	0	0	0	0	0	0	0	0	0	0	0	0	0	0	0	0	0	0	0	0	0	0	0	0	0	0	0
s__Geobacillus_unclassified	0	0	0	0	0	0	0	0	0.00092	0	0	0	0	0	0	0	0	0	0	0	0	0	0	0	0	0	0	0	0	0	0	0	0	0	0	0	0	0	0	0	0	0	0	0	0	0	0	0	0
s__Riemerella_unclassified	0	0	0	0	0	0	0	0	0	0	0	0	0	0	0	0	0	0	0	0	0	0	0	0	0	0	0	0	0	0	0	0	0	0	0	0	0	0	0	0	0	0	0	0	0	0	0	0	0
s__Marvinbryantia_formatexigens	0	0	0	0	0	0	0	0	0	0	0	0	0	0	0	0	0	0	0	0	0	0	0	0	0	0	0	0	0	0	0	0	0	0	0	0	0	0	0	0	0	0	0	0	0	0	0	0	0
s__Spiribacter_unclassified	0	0	0	0	0	0	0	0	0	0	0	0	0	0	0	0	0	0	0	0	0	0	0	0	0	0	0	0	0	0	0	0	0	0	0	0	0	0	0	0	0	0	0	0	0	0	0	0	0
s__Pseudomonas_fragi	0	0	0	0	0	0	0	0	0	0	0	0	0	0	0	0	0	0	0	0	0	0	0	0	0	0	0	0	0	0	0	0	0	0	0	0	0	0	0	0	0	0	0	0	0	0	0	0	0
s__Kingella_unclassified	0	0	0	0	0	0	0	0	0	0	0	0	0	0	0	0	0	0	0	0	0	0	0	0	0	0	0	0	0	0	0	0	0	0	0	0	0	0	0	0	0	0	0	0	0	0	0	0	0
s__Corynebacterium_propinquum	0	0	0	0	0	0	0	0	0	0	0	0	0	0	0	0	0	0	0	0	0	0	0	0	0	0	0	0	0	0	0	0	0	0	0	0.00463	0	0	0	0	0	0	0	0	0	0	0	0	0
s__Staphylococcus_xylosus	0	0	0	0	0	0	0	0	0	0	0	0	0	0	0	0	0	0	0	0	0	0	0	0	0	0	0	0	0	0	0	0	0	0	0	0	0	0	0	0	0	0	0	0	0	0	0	0	0
s__Clostridium_sordellii	0	0	0	0	0	0	0	0	0	0	0	0	0	0	0	0	0	0	0	0	0	0	0	0	0	0	0	0	0	0	0	0	0	0	0	0	0	0	0	0	0	0	0	0	0	0	0	0	0
s__Prevotella_denticola	0	0	0	0	0	0	0	0	0	0	0	0	0	0	0	0	0	0	0	0	0	0	0	0	0	0	0	0	0	0	0	0	0	0	0	0	0	0	0	0	0	0	0	0	0	0	0	0	0
s__Agrobacterium_unclassified	0	0	0	0	0	0	0	0	0	0	0	0	0	0	0	0	0	0	0	0	0	0	0	0	0	0	0	0	0	0	0	0	0	0	0	0	0	0	0	0	0	0	0	0	0	0	0	0	0
s__Selenomonas_noxia	0	0	0	0	0	0	0	0	0	0	0	0	0	0	0	0	0	0	0	0	0	0	0	0	0	0	0	0	0	0	0	0	0	0	0	0	0	0	0	0	0	0	0	0	0	0	0	0	0
s__Candida_unclassified	0	0	0	0	0	0	0	0	0	0	0	0	0	0	0	0	0	0	0	0	0	0	0	0	0	0	0	0	0	0	0	0	0	0	0	0	0	0	0	0	0	0	0	0	0	0	0	0	0
s__Actinomyces_neuii	0	0	0	0	0	0	0	0	0	0	0	0	0	0	0	0	0	0	0	0	0	0	0	0	0	0	0	0	0	0	0	0	0	0	0	0	0	0	0	0	0	0	0	0	0	0	0	0	0
s__Enterococcus_cecorum	0	0	0	0	0	0	0	0	0	0	0	0	0	0	0	0	0	0	0	0	0	0	0	0	0	0	0	0	0	0	0	0	0	0	0	0	0	0	0	0	0	0	0	0.00106	0	0	0	0	0
s__Kosakonia_radicincitans	0	0	0	0	0	0	0	0	0	0	0	0	0	0	0	0	0	0	0	0	0	0	0	0	0	0	0	0	0	0	0	0	0	0	0	0	0	0	0	0	0	0	0	0	0	0	0	0	0
s__Brevibacterium_mcbrellneri	0	0	0	0	0	0	0	0	0	0	0	0	0	0	0	0	0	0	0	0	0	0	0	0	0	0	0	0	0	0	0	0	0	0	0	0	0	0	0	0	0	0	0	0	0	0	0	0	0
s__Prevotella_oulorum	0	0	0	0	0	0	0	0	0	0	0	0	0	0	0	0	0	0	0	0	0	0	0	0	0	0	0	0	0	0	0	0	0	0	0	0	0	0	0	0	0	0	0	0	0	0	0	0	0
s__candidate_division_TM7_single_cell_isolate_TM7b	0	0	0	0	0	0	0	0	0	0	0	0	0	0	0	0	0	0	0	0	0	0	0	0	0	0	0	0	0	0	0	0	0	0	0	0	0	0	0	0	0	0	0	0	0	0	0	0	0
s__Cardiobacterium_valvarum	0	0	0	0	0	0	0.00315	0	0	0	0	0	0	0	0	0	0	0	0	0	0	0	0	0	0	0	0	0	0	0	0	0	0	0	0	0	0	0	0	0	0	0	0	0	0	0	0	0	0
s__Ureaplasma_urealyticum	0	0	0	0	0	0	0	0	0	0	0	0	0	0	0	0	0	0	0	0	0	0	0	0	0	0	0	0	0	0	0	0	0	0	0	0	0	0	0	0	0	0	0	0	0	0	0	0	0
s__Human_adenovirus_B	0	0	0	0	0	0	0	0	0	0	0	0	0	0	0	0	0	0	0	0	0	0	0	0	0	0	0	0	0	0	0	0	0	0	0	0	0	0	0	0	0	0	0	0	0	0	0	0	0
s__Corynebacterium_glucuronolyticum	0	0	0	0	0	0	0	0	0	0	0	0	0	0	0	0	0	0	0	0	0	0	0	0	0	0	0	0	0	0	0	0	0	0	0	0	0	0	0	0	0	0	0	0	0	0	0	0	0
s__Lachnoanaerobaculum_saburreum	0	0	0	0	0	0	0	0	0	0	0	0	0	0	0	0	0	0	0	0	0	0	0	0	0	0	0	0	0	0	0	0	0	0	0	0	0	0	0	0	0	0	0	0	0	0	0	0	0
s__Corynebacterium_pseudogenitalium	0	0	0	0	0	0	0	0	0	0	0	0	0	0	0	0	0	0	0	0	0	0	0	0	0	0	0	0	0	0	0	0	0	0	0	0	0	0	0	0	0	0	0	0	0	0	0	0	0
s__Mobiluncus_unclassified	0	0	0	0	0	0	0	0	0	0	0	0	0	0	0	0	0	0	0	0	0	0	0	0	0	0	0	0	0	0	0	0	0	0	0	0	0	0	0	0	0	0	0	0	0	0	0	0	0
s__Ureaplasma_unclassified	0	0	0	0	0	0	0	0	0	0	0	0	0	0	0	0	0	0	0	0	0	0	0	0	0	0	0	0	0	0	0	0	0	0	0	0	0	0	0	0	0	0	0	0	0	0	0	0	0
s__Buchnera_aphidicola	0	0	0	0	0	0	0	0	0	0	0	0	0	0	0	0	0	0	0	0	0	0	0	0	0	0	0	0	0	0	0	0	0	0	0	0	0	0	0	0	0	0	0	0	0	0	0	0	0
s__Neisseria_meningitidis	0	0	0	0	0	0	0	0	0	0	0	0	0	0	0	0	0	0	0	0	0	0	0	0	0	0	0	0	0	0	0	0	0	0	0	0	0	0	0	0	0	0	0	0	0	0	0	0	0
s__Prevotella_buccalis	0	0	0	0	0	0	0	0	0	0	0	0	0	0	0	0	0	0	0	0	0	0	0	0	0	0	0	0	0	0	0	0	0	0	0	0	0	0	0	0	0	0	0	0	0	0	0	0.00176	0
s__Staphylococcus_caprae_capitis	0	0.00174	0	0	0	0	0	0	0	0	0	0	0	0	0	0	0	0	0	0	0	0	0	0	0	0	0	0	0	0	0	0	0	0	0	0	0	0	0	0	0	0	0	0	0	0	0	0	0
s__Pseudomonas_stutzeri	0	0	0	0.00156	0	0	0	0	0	0	0	0	0	0	0	0	0	0	0	0	0	0	0	0	0	0	0	0	0	0	0	0	0	0	0	0	0	0	0	0	0	0	0	0	0	0	0	0	0
s__Halarchaeum_acidiphilum	0	0	0	0	0	0	0	0	0	0	0	0	0	0	0	0	0	0	0	0	0	0	0	0	0	0	0	0	0	0	0	0	0	0.00148	0	0	0	0	0	0	0	0	0	0	0	0	0	0	0
s__Alloprevotella_rava	0	0	0	0	0	0	0	0	0	0	0	0	0	0	0	0	0	0	0	0	0	0	0	0	0	0	0	0	0	0	0	0	0	0	0	0	0	0	0	0	0	0	0	0	0	0	0	0	0
s__Kocuria_unclassified	0	0	0	0	0	0	0	0	0	0	0	0	0	0	0	0	0	0	0	0	0	0	0	0	0	0	0	0	0	0	0	0	0	0	0	0	0	0	0	0	0	0	0	0	0	0	0	0	0
s__Ruminococcus_flavefaciens	0	0	0	0	0	0	0	0	0	0	0	0	0	0	0	0	0	0	0	0	0	0	0	0	0	0	0	0	0	0	0	0	0	0	0	0	0	0	0	0	0	0	0	0	0	0	0	0	0
s__Leuconostoc_gelidum	0	0	0	0	0	0	0	0	0	0	0	0	0	0	0	0	0	0	0	0	0	0	0	0	0	0	0	0	0	0	0	0	0	0	0	0	0	0	0	0	0	0	0	0	0	0	0	0	0
s__Sinorhizobium_unclassified	0	0	0	0	0	0	0	0	0	0	0	0	0	0	0	0	0	0	0	0	0	0	0	0	0	0	0	0	0	0	0	0	0	0	0	0	0	0	0	0	0	0	0	0	0	0	0	0	0
s__Oligella_unclassified	0	0	0	0	0	0	0	0	0	0	0	0	0	0	0	0	0	0	0	0	0	0	0	0	0	0	0	0	0	0	0	0	0	0	0	0	0	0	0	0	0	0	0	0	0	0	0	0	0
s__Corynebacterium_variabile	0	0	0	0	0	0	0	0	0	0	0	0	0	0	0	0	0	0	0	0	0	0	0	0	0	0	0	0	0	0	0	0	0	0	0	0	0	0	0	0	0	0	0	0	0	0	0	0	0
s__Prevotella_pallens	0	0	0	0	0	0	0	0	0	0	0	0	0	0	0	0	0	0	0	0	0	0	0	0	0	0	0	0	0	0	0	0	0	0	0	0	0	0	0	0	0	0	0	0	0	0	0	0	0
s__Yersinia_enterocolitica	0	0	0	0	0	0	0	0	0	0	0	0	0	0	0	0	0	0	0	0	0	0	0	0	0	0	0	0	0	0	0	0	0	0	0	0	0.00075	0	0	0	0	0	0	0	0	0	0	0	0
s__Shinella_zoogloeoides	0	0	0	0	0	0	0	0	0	0	0	0	0	0	0	0	0	0	0	0	0	0	0	0	0	0	0	0	0	0	0	0	0	0	0	0	0	0	0	0	0	0	0	0	0	0	0	0	0
s__Aerococcus_viridans	0	0	0	0	0	0	0	0	0	0	0	0	0	0	0	0	0	0	0	0	0	0	0	0	0	0	0	0	0	0	0	0	0	0	0	0	0	0	0	0	0	0	0	0	0	0	0	0	0
s__Agrobacterium_tumefaciens	0	0	0	0	0	0	0	0	0	0	0	0	0	0	0	0	0	0	0	0	0	0	0	0	0	0	0	0	0	0	0	0	0	0	0	0	0	0	0	0	0	0	0	0	0	0	0	0	0
s__Lymphocryptovirus_unclassified	0	0	0	0	0	0	0	0	0	0	0	0	0	0	0	0	0	0	0	0	0	0	0	0	0	0	0	0	0	0	0	0	0	0	0	0	0	0	0	0	0	0	0	0	0	0	0	0	0
s__Gemella_morbillorum	0	0	0	0	0	0	0	0	0	0	0	0	0	0	0	0	0	0	0	0	0	0	0	0	0	0	0	0	0	0	0	0	0	0	0	0	0	0	0	0	0	0	0	0	0	0	0	0	0
s__Enterobacter_mori	0	0	0	0	0	0	0	0	0	0	0	0	0	0	0	0	0	0	0	0	0	0	0	0	0	0	0	0	0	0	0	0	0	0	0	0	0	0	0	0	0	0	0	0	0	0	0	0	0
[truncated: 314 more columns]
