# Supplementary material for: Long-term ecological and evolutionary dynamics in the gut microbiomes of carbapenemase-producing Enterobacteriaceae colonized subjects
Source: Nat Microbiol. 2022 Sep 15;7(10):1516–24. doi: 10.1038/s41564-022-01221-w (PMC9519440; doi:10.1038/s41564-022-01221-w)
Supplement: Supplementary file 5 — Top ten differentially abundant taxa based on comparisons between metagenomes from distinct community configurations. [file 41564_2022_1221_MOESM5_ESM.xlsx]

## Sheet: Legend
Supplementary File 3: Top 10 differentially abundant taxa (by Wilcoxon p-value) based on comparisons between metagenomes from distinct community configurations in Figure 1a. While community configuration I was found to be distinct from others typically due to an enrichment of Bacteroides/Parabacteroides species, community configuration II was enriched in Bifidobacterium species, and community con…

## Sheet: Genus
I vs. II	p-value	fold change	I vs. III	p-value	fold change	I vs. IV	p-value	fold change
Bacteroides	6.11e-33	3.063	Bacteroides	2.93e-37	4.189	Bacteroides	8.15e-15	22.442
Bifidobacterium	2.78e-27	5.938	Parabacteroides	5.7e-10	1.209	Pantoea	8.07e-14	7.921
Olsenella	1.53e-18	8.301	Pantoea	2.84e-09	2.96	Escherichia	4.12e-13	5.625
Phascolarctobacterium	3.99e-13	45.208	Blautia	1.11e-05	1.539	Lachnospiraceae unclassified	2.4e-09	5.409
Parabacteroides	4.79e-11	2.159	Escherichia	1.43e-05	2.125	Blautia	4.13e-09	4.631
Collinsella	9e-11	3.115	Lachnospiraceae unclassified	1.48e-05	2.029	Parabacteroides	5.88e-09	2.001
Mitsuokella	2.9e-09	18.489	Enterococcus	1.59e-05	13.616	Klebsiella	2.77e-08	10.231
Adlercreutzia	6.58e-09	3.05	Naumovozyma	1.66e-05	23.678	Clostridiales unclassified	3.39e-07	18.64
Escherichia	1.34e-08	4.666	Oscillibacter	2.88e-05	1.971	Oscillibacter	3.52e-07	9.603
Fusobacterium	1.85e-07	19.051	Granulicatella	0.000122	2.903	Dorea	2.05e-06	112.675
II vs. III	p-value	fold change	II vs. IV	p-value	fold change	III vs. IV	p-value	fold change
Bifidobacterium	3.07e-20	5.796	Pantoea	1.36e-14	14.678	Escherichia	8.45e-09	2.647
Pantoea	1.86e-12	5.486	Escherichia	2.37e-13	26.243	Pantoea	2.42e-06	2.676
Escherichia	4.43e-12	9.914	Bifidobacterium	2.44e-12	22.839	Bacteroides	4.21e-06	5.358
Collinsella	2.46e-09	3.11	Bacteroides	6.02e-10	7.326
Phascolarctobacterium	1.37e-07	9.587	Collinsella	9.81e-10	42.54
Adlercreutzia	2.26e-07	25.386	Eubacterium	5.25e-09	49.297
Olsenella	3.88e-07	9.615	Lachnospiraceae unclassified	6.53e-09	4.35
Acidaminococcus	1.84e-06	2.929	Klebsiella	1.09e-08	19.029
Megasphaera	2.81e-06	5.503	Faecalibacterium	4.25e-08	153.45
Eubacterium	4.03e-06	2.181	Dorea	5.6e-08	147.223
More abundant in I
More abundant in II
More abundant in III
More abundant in IV
Bonferroni-corrected p-value cut-off 0.05/224 genera = 2.23E-04 (or 10 most significant p-values)

## Sheet: Species
I vs. II	p-value	fold change	I vs. III	p-value	fold change	I vs. IV	p-value	fold change
Olsenella unclassified	1.57e-18	19.009	Bacteroides ovatus	1.62e-13	5.165	Pantoea unclassified	8.07e-14	7.921
Bifidobacterium bifidum	4.3e-17	11.503	Bacteroides thetaiotaomicron	1.7e-11	3.907	Escherichia unclassified	3.84e-13	6.204
Bifidobacterium longum	4.65e-16	5.972	Ruminococcus gnavus	5.98e-11	2.383	Escherichia coli	1.51e-12	5.399
Phascolarctobacterium succinatutens	3.99e-13	45.208	Bacteroides xylanisolvens	1.95e-09	3.852	Bacteroides ovatus	2.5e-11	38.049
Ruminococcus callidus	6.09e-12	195.643	Pantoea unclassified	2.84e-09	2.96	Bacteroides thetaiotaomicron	1.59e-09	21.831
Bacteroides thetaiotaomicron	6.12e-12	5.212	Bacteroides dorei	2.9e-08	4.357	Ruminococcus gnavus	1.7e-09	3.736
Collinsella aerofaciens	2.82e-09	3.519	Parabacteroides distasonis	1.54e-06	2.384	Bacteroides dorei	4.45e-09	85.19
Adlercreutzia equolifaciens	6.58e-09	3.05	Granulicatella adiacens	1.84e-06	9.174	Klebsiella pneumoniae	2.22e-08	8.998
Megasphaera elsdenii	1.07e-08	3.613	Bacteroides uniformis	2.92e-06	2.562	Bacteroides uniformis	2.28e-08	23.643
Desulfovibrio piger	1.8e-08	96.038	Clostridium bolteae	3.25e-06	1.099	Dysgonomonas unclassified	5.13e-08	54694.1
II vs. III	p-value	fold change	II vs. IV	p-value	fold change	III vs. IV	p-value	fold change
Bifidobacterium longum	1.36e-15	6.975	Pantoea unclassified	1.36e-14	14.678	Escherichia unclassified	5.39e-09	2.82
Pantoea unclassified	1.86e-12	5.486	Escherichia unclassified	2.24e-13	26.949	Escherichia coli	7.13e-08	2.576
Escherichia coli	4.81e-11	10.067	Escherichia coli	2.5e-13	25.936	Pantoea unclassified	2.42e-06	2.676
Bifidobacterium bifidum	1.5e-10	6.69	Bifidobacterium longum	3.06e-11	45.481
Escherichia unclassified	4.36e-10	9.556	Klebsiella pneumoniae	1.02e-08	16.604
Phascolarctobacterium succinatutens	1.37e-07	9.587	Faecalibacterium prausnitzii	4.25e-08	153.45
Collinsella aerofaciens	2.21e-07	3.114	Ruminococcus obeum	7.95e-08	17.416
Adlercreutzia equolifaciens	2.26e-07	25.386	Bifidobacterium bifidum	1.49e-07	233.835
Bifidobacterium breve	7.24e-07	3.819	Bacteroides ovatus	1.55e-07	10.429
Olsenella unclassified	9.72e-07	10.004	Ruminococcus torques	2.28e-07	5.777
More abundant in I
More abundant in II
More abundant in III
More abundant in IV
Bonferroni-corrected p-value cut-off 0.05/610 species = 8.20E-05 (or 10 most significant p-values)
