# Supplementary material for: Long-term ecological and evolutionary dynamics in the gut microbiomes of carbapenemase-producing Enterobacteriaceae colonized subjects
Source: Nat Microbiol. 2022 Sep 15;7(10):1516–24. doi: 10.1038/s41564-022-01221-w (PMC9519440; doi:10.1038/s41564-022-01221-w)
Supplement: Supplementary file 6 — Pathway abundance values for various metagenomes based on HUMAnN analysis. [file 41564_2022_1221_MOESM6_ESM.xlsx]

## Sheet: Legend
Supplementary File 4: Pathway abundance values for various metagenomes based on HUMANn analysis. Row names are HUMANn pathway ids while column names are library IDs (see Supplementary File 1).

## Sheet: Pathways
	MBH039	MBH040	MBH041	MBH042	MBH044	MBH045	MBH047	MBH048	MBH051	MBH057	MBH058	MBH063	MBH064	MBH065	MBH071	MBH072	MBH073	MBH075	MBH077	MBH079	MBH082	MBH085	MBH086	MBH088	MBH096	MBS1117	MBS1119	MBS1120	MBS1122	MBS1125	MBS1127	MBS1129	MBS1130	MBS1131	MBS1132	MBS1134	MBS1138	MBS1139	MBS1140	MBS1146	MBS1147	MBS1148	MBS1154	MBS1155	MBS1156	MBS1157	MBS1158	MBS1164	MBS1165
PWY0-1296: purine ribonucleosides degradation|g__Erysipelotrichaceae_noname.s__Clostridium_ramosum	0	0	0	0	0	1.36e-06	0	6.24e-07	0	0	3.16e-07	0	0	1.14e-06	0	1.1e-06	0	0	0	0	0	0	1.48e-07	0	0	0	0	0	0	0	4.76e-07	1.44e-06	0	7.57e-06	6.74e-07	2.35e-06	0	0	1.25e-06	0	1.45e-06	0	0	5.21e-06	2.39e-06	0	5.2e-07	0	0
NONMEVIPP-PWY: methylerythritol phosphate pathway I|g__Catenibacterium.s__Catenibacterium_mitsuokai	0	0	0	0	0	0	0	0	0	0	0	0	0	0	0	0	0	0	0	0	0	0	0	0	1.42e-05	0	0	0	2.87e-05	0	0	0	0	0	0	0	0	0	0	0	0	0	0	0	0	6.32e-06	0	0	0
PWY-6386: UDP-N-acetylmuramoyl-pentapeptide biosynthesis II (lysine-containing)|g__Lactobacillus.s__Lactobacillus_ruminis	0	0	0	0	0	0	0	0	0	0	0	0	0	0	0	0	0	0	0	0	0	0	0	0	0	0	0	0	0	0	0	0	0	0	7.06e-07	0	0	0	0	0	0	0	0	0	0	0	0	0	0
DENOVOPURINE2-PWY: superpathway of purine nucleotides de novo biosynthesis II|g__Haemophilus.s__Haemophilus_parainfluenzae	0	0	0	0	0	0	0	0	0	0	0	0	0	0	0	0	0	0	0	0	0	0	0	0	0	0	0	0	0	0	0	0	0	0	0	0	0	0	0	0	0	0	1.32e-06	0	0	0	0	0	0
COMPLETE-ARO-PWY: superpathway of aromatic amino acid biosynthesis|g__Campylobacter.s__Campylobacter_gracilis	0	0	0	0	1.81e-07	0	0	0	0	0	0	0	0	0	0	0	0	0	0	0	0	0	0	0	0	0	0	0	0	0	0	0	0	0	0	0	0	0	0	0	0	0	0	0	0	0	0	0	0
COLANSYN-PWY: colanic acid building blocks biosynthesis|g__Shigella.s__Shigella_sonnei	0	0	0	0	2.73e-07	0	0	0	7.84e-06	0	0	0	0	0	0	0	0	0	0	0	0	0	0	0	0	0	0	0	0	0	0	0	0	0	0	0	0	0	0	0	0	0	0	0	0	0	0	0	0
PWY-7221: guanosine ribonucleotides de novo biosynthesis|g__Bacteroides.s__Bacteroides_sp_2_1_22	0	0	0	0	0	0	0	0	0	0	0	0	0	0	0	0	0	0	0	0	0	0	0	0	0	0	0	0	0	0	0	0	0	0	0	0	0	0	0	0	0	0	0	0	0	0	0	0	0
PWY-5097: L-lysine biosynthesis VI|g__Cellulosilyticum.s__Cellulosilyticum_lentocellum	0	0	0	0	0	0	0	0	0	0	0	0	0	0	0	0	0	0	0	0	0	0	0	0	0	0	0	0	0	0	0	0	0	0	0	0	0	0	0	0	0	0	0	0	0	0	0	0	0
PWY-5028: L-histidine degradation II|g__Pseudomonas.s__Pseudomonas_aeruginosa	0	0	9.85e-05	0	0	0	0	0	0	0	0	0	0	0	0	0	0	0	1.17e-07	0	0	0	0	1.77e-06	1.07e-05	0	0	0	0	0	0	0	0.000141605	0	0	0	0	0	0	0	0	0	0	0	0	0	0	0	0
CALVIN-PWY: Calvin-Benson-Bassham cycle|g__Megamonas.s__Megamonas_funiformis	0	0	0	0	0	0	0	0	0	0	0	0	0	0	0	0	0	0	0	0	0	0	0	0	0	0	0	0	0	0	0	0	0	0	0	0	0	0	0	0	0	0	0	0	0	0	0	0	0
PWY-5154: L-arginine biosynthesis III (via N-acetyl-L-citrulline)|g__Shigella.s__Shigella_sonnei	0	0	0	0	7.56e-07	0	0	0	2.85e-05	0	0	0	0	0	0	0	0	0	0	0	0	0	0	0	0	0	0	0	0	0	0	0	0	0	0	0	0	0	0	0	0	0	0	0	0	0	0	0	0
VALSYN-PWY: L-valine biosynthesis|g__Bacteroides.s__Bacteroides_finegoldii	0	0	0	0	0	0	0	0	0	0	0	0	0	0	0	0	0	0	0	0	0	0	0	0	1.34e-06	0	0	0	3.49e-07	0	0	0	0	0	0	0	0	0	0	0	0	0	0	0	0	1.17e-06	0	0	0
PWY-561: superpathway of glyoxylate cycle and fatty acid degradation|g__Salmonella.s__Salmonella_enterica	0	0	0	0	0	0	0	0	0	0	0	0	0	0	0	0	0	0	0	0	0	0	0	0	0	0	7.7e-07	0	0	0	0	0	0	0	0	0	0	0	0	0	0	0	0	0	0	0	0	0	0
PWY-6936: seleno-amino acid biosynthesis|g__Corynebacterium.s__Corynebacterium_kroppenstedtii	0	0	0	0	0	0	0	0	0	0	0	0	0	0	0	0	0	0	0	0	0	0	0	0	0	0	0	0	0	0	0	0	0	0	0	0	0	0	0	0	0	0	0	0	0	0	0	0	0
PWY-6737: starch degradation V|g__Lachnospiraceae_noname.s__Lachnospiraceae_bacterium_6_1_63FAA	0	0	0	0	0	0	0	0	0	0	0	0	0	0	0	0	0	0	0	0	0	0	0	0	0	0	0	0	0	0	0	0	0	0	3.31e-07	0	0	0	0	0	0	0	0	0	1.26e-05	0	0	0	0
PWY-1042: glycolysis IV (plant cytosol)|g__Giardia.s__Giardia_intestinalis	0	0	0	0	0	0	0	0	0	0	0	0	0	0	0	0	0	0	0	0	0	0	0	0	0	0	0	0	0	0	0	0	0	0	0	0	0	0	0	0	0	0	0	0	0	0	0	0	0
PWY-7219: adenosine ribonucleotides de novo biosynthesis|g__Atopobium.s__Atopobium_vaginae	0	0	0	0	0	0	0	0	0	0	0	0	0	0	0	0	0	0	0	0	0	0	0	0	0	0	0	0	0	0	0	0	0	0	0	0	0	0	0	0	0	0	0	0	0	0	0	0	0
PWY-6121: 5-aminoimidazole ribonucleotide biosynthesis I|g__Mogibacterium.s__Mogibacterium_sp_CM50	0	0	0	0	0	0	0	0	0	0	0	0	0	0	0	0	0	0	0	0	0	0	0	0	0	0	0	0	0	0	0	0	0	0	0	0	0	0	0	0	0	0	0	0	0	0	0	0	0
PANTO-PWY: phosphopantothenate biosynthesis I|g__Burkholderiales_noname.s__Burkholderiales_bacterium_1_1_47	0	0	0	0	0	0	0	0	0	0	0	0	0	0	0	0	0	0	0	0	0	0	1.02e-07	0	0	0	0	0	0	0	0	0	0	0	0	0	0	0	0	0	0	0	0	0	0	0	0	0	0
UNINTEGRATED|g__Lactobacillus.s__Lactobacillus_acidophilus	0	0	0	0	0	0	0	0	0	0	0	0	0	0	0	0	0	0	0	0	0	0	0	0	0	0	0	0	0	0	0.000233993	0	0	0	0	0	0	0	0	0	0	0	0	0	0	0	0	0	0
PWY-6123: inosine-5'-phosphate biosynthesis I	0.000913013	0.00106407	0.000275419	0.000208718	0.000241943	0.000296648	0.000241029	0.000445711	0.000220058	0.000199314	0.00037737	0.000190138	0.000286691	0.000396111	0.000272103	0.000674145	9.88e-05	0.000285164	0.000159551	0.000238559	0.000231391	0.000134994	0.000257528	0.000177637	0.000228232	0.000300337	0.000234545	0.00101355	0.00020507	0.000349977	0.000209373	0.000391765	0.000266821	0.000148804	0.000339941	0.00041594	0.000240726	0.000250512	0.000220892	0.000457978	0.000555474	0.000208458	0.000419372	0.000442481	0.000242758	0.000139145	0.000361329	0.000323322	0.000373054
PWY-6122: 5-aminoimidazole ribonucleotide biosynthesis II|g__Erysipelotrichaceae_noname.s__Erysipelotrichaceae_bacterium_3_1_53	0	0	0	0	0	1.34e-06	0	1.99e-06	0	0	2.27e-06	0	0	3.22e-06	0	9.34e-07	0	0	4.6e-06	0	0	0	0	4.78e-06	2.21e-07	1.19e-06	0	0	6.72e-07	0	0	0	0	0	0	9.28e-06	0	0	0	0	5.27e-06	0	0	1.15e-05	0	5.19e-07	0	0	0
GLYCOGENSYNTH-PWY: glycogen biosynthesis I (from ADP-D-Glucose)|g__Enterobacter.s__Enterobacter_hormaechei	0	0	0	0	0	0	0	0	0	0	0	0	0	0	0	0	0	0	0	0	0	0	0	0	0	0	0	0	0	0	0	0	0	0	0	0	0	0	0	0	0	0	0	0	0	0	0	0	0
PWY-7663: gondoate biosynthesis (anaerobic)|g__Bacteroides.s__Bacteroides_eggerthii	0	0	0	0	0	0	0	0	0	0	0	0	5.14e-07	0	2.39e-06	0	0	1.35e-06	0	0	0	0	2.06e-07	0	7.33e-07	0	0	0	2.15e-06	0	0	0	0	0	0	0	0	0	0	0	0	0	0	0	0	2.45e-06	0	0	0
PWY-4722: creatinine degradation II	0	0	0	0	0	0	0	0	0	0	0	0	0	0	0	0	0	0	0	0	0	0	0	0	0	0	1.04e-06	0	0	0	0	0	0	0	0	0	0	0	0	0	0	0	0	0	0	0	0	0	0
PWY-6122: 5-aminoimidazole ribonucleotide biosynthesis II|g__Actinomyces.s__Actinomyces_oris	0	0	0	0	0	0	0	0	0	0	0	0	0	0	0	0	0	0	0	0	0	0	0	0	0	0	0	0	0	0	0	0	0	0	0	0	0	0	0	0	0	0	0	0	0	0	0	0	0
PWY-5384: sucrose degradation IV (sucrose phosphorylase)|g__Roseburia.s__Roseburia_intestinalis	0	0	0	0	0	0	0	0	0	0	0	0	0	0	0	0	0	0	0	0	0	0	0	0	0	0	0	0	0	0	0	0	0	0	0	0	0	0	5.32e-06	0	0	0	0	0	0	0	0	0	0
UNINTEGRATED|g__Stenotrophomonas.s__Stenotrophomonas_maltophilia	0	0	0	0	0	0	0	0	0	0	0	0	0	0	0	0	0	0	0	0	0	0	0	0	0	0	0	0	0	0.0103408	0	0	0	0	0	0	0	0	0	0	0	0	0	0	0	0	0	0	0
PWY-7663: gondoate biosynthesis (anaerobic)|g__Odoribacter.s__Odoribacter_splanchnicus	1.44e-06	7.4e-07	2.92e-07	0	0	0	7.72e-06	0	0	0	0	0	0	0	0	0	0	0	8.32e-07	0	0	0	0	4.27e-07	1.15e-06	0	0	5.44e-07	9.84e-07	0	0	3.36e-06	0	0	0	0	0	0	0	0	0	0	0	0	0	0	1.91e-06	0	0
VALSYN-PWY: L-valine biosynthesis|g__Streptococcus.s__Streptococcus_salivarius	2.53e-06	1.75e-06	1.61e-06	3.1e-05	1.1e-05	3.02e-06	0	9.48e-06	2.15e-05	3.41e-06	4.44e-06	4.18e-06	0	2.03e-06	1.42e-07	3.48e-07	2.8e-06	2.73e-07	0	0	9.1e-07	5.12e-06	3.75e-06	0	0	3.2e-06	3.86e-06	1.71e-06	8.08e-07	0	3.88e-05	2.43e-07	0	2.16e-05	3.33e-07	0	5.65e-07	1.3e-06	4.27e-05	0	2.17e-07	2.34e-07	5.72e-06	1.45e-05	3.28e-05	8.6e-07	0	0	0
PWY-621: sucrose degradation III (sucrose invertase)|g__Salmonella.s__Salmonella_enterica	0	0	0	0	0	0	0	0	0	0	0	0	0	0	0	0	0	0	0	0	0	0	0	0	0	0	0	0	0	0	2.62e-06	0	0	0	0	0	0	0	0	0	0	0	0	0	0	0	0	0	0
ILEUSYN-PWY: L-isoleucine biosynthesis I (from threonine)|g__Stenotrophomonas.s__Stenotrophomonas_maltophilia	0	0	0	0	0	0	0	0	0	0	0	0	0	0	0	0	0	0	0	0	0	0	0	0	0	0	0	0	0	5.81e-06	0	0	0	0	0	0	0	0	0	0	0	0	0	0	0	0	0	0	0
SER-GLYSYN-PWY: superpathway of L-serine and glycine biosynthesis I|g__Porphyromonas.s__Porphyromonas_asaccharolytica	0	0	0	0	0	0	0	0	0	0	0	0	0	0	0	0	0	0	0	0	0	0	0	0	0	0	0	0	0	0	0	0	0	0	0	0	0	0	0	0	0	0	0	0	0	0	0	0	0
ILEUSYN-PWY: L-isoleucine biosynthesis I (from threonine)|g__Butyricicoccus.s__Butyricicoccus_pullicaecorum	0	0	0	0	0	0	0	0	0	0	0	0	0	0	0	0	0	0	0	0	0	0	0	0	0	0	0	0	0	0	0	0	0	0	0	0	0	0	0	0	0	0	0	0	0	0	0	0	0
PWY-7219: adenosine ribonucleotides de novo biosynthesis|g__Acidaminococcus.s__Acidaminococcus_sp_BV3L6	0	0	0	0	0	0	0	0	0	0	0	0	0	0	0	0	0	0	0	0	0	0	0	0	0	0	0	0	0	0	0	0	0	2.31e-07	0	0	0	0	0	0	0	0	0	0	4.01e-06	0	0	0	0
PWY-7237: myo-, chiro- and scillo-inositol degradation|g__Klebsiella.s__Klebsiella_pneumoniae	3.07e-07	1.58e-06	1.06e-05	3.57e-06	1.56e-05	6.6e-05	0	8.59e-06	1.63e-05	5.08e-06	1.44e-07	4.03e-07	0	6.42e-06	1.93e-07	9.52e-07	1.72e-06	3.3e-07	8.59e-06	6.63e-05	9.77e-06	1.45e-07	3.18e-05	1.92e-06	2.21e-05	1e-05	1.29e-05	0	0	2.33e-05	7.37e-06	6.03e-07	0.000105744	6.57e-06	1.21e-06	0	0	1.41e-06	0	1.33e-05	9.36e-07	7.07e-07	0	7.31e-07	7.67e-06	1.3e-07	8.13e-07	0.000272671	0.000284341
PWY-6124: inosine-5'-phosphate biosynthesis II|g__Streptococcus.s__Streptococcus_mutans	1.24e-06	9.19e-07	5.88e-07	0	0	0	0	0	0	0	0	0	0	0	0	0	0	0	0	0	0	0	0	0	0	0	0	7.08e-07	0	0	0	0	0	0	0	0	0	0	0	0	0	0	0	0	0	0	0	0	0
PWY-5097: L-lysine biosynthesis VI|g__Parabacteroides.s__Parabacteroides_johnsonii	3.7e-07	0	8.86e-08	0	0	0	0	0	0	0	0	0	0	0	0	0	4.72e-06	0	1.75e-06	0	0	0	0	0	6.39e-08	0	0	1.02e-06	0	0	0	0	0	0	0	0	0	0	0	0	0	0	0	0	0	0	0	0	0
NONMEVIPP-PWY: methylerythritol phosphate pathway I|g__Prevotella.s__Prevotella_buccae	0	0	0	1.63e-07	9.73e-07	0	0	0	9.1e-06	1.28e-06	0	1.36e-06	0	0	0	0	0	0	0	0	0	0	0	0	0	0	0	0	0	0	0	0	0	0	0	0	0	0	0	0	0	0	0	0	0	0	0	0	0
PWY-6151: S-adenosyl-L-methionine cycle I|g__Turicibacter.s__Turicibacter_sanguinis	0	0	0	0	0	0	0	0	0	0	0	0	0	0	0	0	0	0	0	0	0	0	0	0	0	0	0	1.67e-06	0	0	0	0	0	0	0	0	0	0	0	0	0	0	0	0	0	0	0	0	0
PWY-6700: queuosine biosynthesis|g__Parabacteroides.s__Parabacteroides_distasonis	2.23e-06	1.1e-06	6.63e-06	0	0	7.2e-07	2.44e-05	0	0	0	0	0	0	6.46e-06	0	0	1.77e-06	0	2.53e-05	0.000110107	0	0	0	3.17e-05	2.79e-06	3.13e-06	0	1.03e-05	1.81e-06	3.3e-05	0	0	0	0	0	0	0	2.08e-05	0	8.81e-05	4.7e-05	0	2.63e-05	3.2e-06	3.69e-05	2.98e-07	2.44e-05	0	0
HEXITOLDEGSUPER-PWY: superpathway of hexitol degradation (bacteria)|g__Salmonella.s__Salmonella_enterica	0	0	0	0	0	0	0	0	0	0	0	0	0	0	0	0	0	0	0	0	0	0	0	0	0	0	4.38e-07	0	0	0	0	0	0	0	0	0	0	0	0	0	0	0	0	0	0	0	0	0	0
PWY-6151: S-adenosyl-L-methionine cycle I|g__Bacteroides.s__Bacteroides_eggerthii	0	0	0	0	0	0	0	0	0	0	0	0	1.11e-06	0	3.14e-06	0	0	1.92e-06	0	0	3.83e-07	0	8.84e-07	1.76e-07	8.82e-07	0	0	0	2.28e-06	0	0	0	0	0	0	0	0	0	0	0	0	0	0	0	0	2.42e-06	0	0	0
NONMEVIPP-PWY: methylerythritol phosphate pathway I	0.000711904	0.000912444	0.000294913	0.000142893	0.00015246	0.000241728	0.000359842	0.00044483	0.000160531	0.000193943	0.000298628	0.000190535	0.000284797	0.000505474	0.000377884	0.000411437	0.000267892	0.000313404	0.000207208	0.000175052	0.000267674	0.000321589	0.000303112	0.000328616	0.000428809	0.000472153	0.000172192	0.000738181	0.000402354	0.000262435	0.00012808	0.000419053	0.000139105	0.000113399	0.000508005	0.000389385	0.000484172	0.000251845	0.000236339	0.000361131	0.000550139	0.000222789	0.000436045	0.000462359	0.000220806	0.000334688	0.000419407	0.000183786	0.000331339
LACTOSECAT-PWY: lactose and galactose degradation I|g__Enterococcus.s__Enterococcus_faecium	0	0	0	0	0	2.26e-06	0	3.71e-06	0	1.3e-07	4.87e-06	0	6.47e-07	3.09e-06	4.78e-07	2.51e-06	0	4.89e-07	0	0	0	0	0	0	0	1.26e-06	0	0	0	5.2e-06	0	0	0	0	0	1.35e-06	0	3.66e-05	0	0	0	0	3.48e-06	6.09e-07	0	0	0	0	0
VALSYN-PWY: L-valine biosynthesis|g__Clostridium.s__Clostridium_clostridioforme	0	0	4.39e-07	4.48e-05	3.92e-05	0	0	0	1.54e-06	2.24e-06	0	1.69e-06	1.52e-07	0	2.34e-06	0	0	2.89e-06	0	0	4.67e-07	2.65e-06	2.03e-07	0	0	0	0	0	6.31e-07	0	0	6.15e-07	0	0	0	0	8.79e-07	0	2.62e-06	0	0	1.15e-06	0	0	0	1.27e-06	0	0	0
PWY-7220: adenosine deoxyribonucleotides de novo biosynthesis II|g__Morganella.s__Morganella_morganii	0	0	0	0	0	0	0	0	0	0	0	0	0	0	0	2.68e-07	0	0	7.63e-06	0	0	0	0	0	0	0	5.4e-06	0	0	0	0	0	0	1.74e-06	0	0	0	0	0	0	0	0	0	0	0	0	0	0	0
PWY-6147: 6-hydroxymethyl-dihydropterin diphosphate biosynthesis I|g__Enterobacter.s__Enterobacter_sp_MGH_8	0	0	0	0	0	0	0	0	0	0	0	0	0	0	0	0	0	0	0	0	0	0	0	0	1.35e-07	0	0	0	0	0	0	0	0	0	0	0	0	0	0	0	0	0	0	0	0	0	0	0	0
PEPTIDOGLYCANSYN-PWY: peptidoglycan biosynthesis I (meso-diaminopimelate containing)|g__Bacteroides.s__Bacteroides_salyersiae	9.6e-07	0	0	0	0	0	2.08e-07	0	0	0	0	0	0	0	0	0	1.43e-06	0	6.06e-06	1.52e-07	0	0	0	1.36e-05	3.63e-07	0	0	0	1.33e-06	0	0	3.56e-05	0	0	5.83e-06	0	0	0	0	0	0	1.15e-06	0	0	0	1.16e-06	0	0	0
PWY-6277: superpathway of 5-aminoimidazole ribonucleotide biosynthesis|g__Fusobacterium.s__Fusobacterium_nucleatum	0	0	0	0	2.87e-07	0	0	0	0	0	0	0	0	0	0	0	0	0	0	0	0	0	0	0	0	0	0	0	0	0	0	0	0	0	0	0	0	0	0	0	0	0	0	0	0	0	0	0	0
UNINTEGRATED|g__Gordonibacter.s__Gordonibacter_pamelaeae	0	0	0	0	0	0	0	0	0	0	0	0	0	0	0.000111012	0	0	0.000139552	0	0	7.02e-05	0	0.00013345	0	0	0	0	0	0	0	0	0	0	0	0	0	0	0	0	0	0.00017523	0	0	0	0	0	0.000136438	0	0
PWY-6609: adenine and adenosine salvage III|g__Actinomyces.s__Actinomyces_sp_ICM39	0	0	0	0	0	0	0	0	0	0	0	0	0	0	0	0	0	0	0	0	0	0	0	0	0	0	0	0	0	0	0	0	0	0	0	0	0	0	0	0	0	0	0	0	0	0	0	0	0
PWY-6121: 5-aminoimidazole ribonucleotide biosynthesis I|g__Coprococcus.s__Coprococcus_comes	0	0	0	0	0	0	0	0	0	0	0	0	0	0	0	0	0	0	0	0	0	0	0	0	0	0	0	0	0	0	0	0	0	0	0	0	0	0	0	0	0	0	0	0	0	0	0	0	0
PWY-6387: UDP-N-acetylmuramoyl-pentapeptide biosynthesis I (meso-diaminopimelate containing)|g__Fusobacterium.s__Fusobacterium_varium	0	0	0	2.79e-05	8.54e-06	0	0	0	1.96e-06	1.25e-05	0	6.19e-06	0	0	0	0	0	0	0	0	0	1.92e-06	0	0	0	0	0	0	0	0	0	2.41e-07	0	0	0	0	0	0	4.68e-06	0	0	0	0	0	0	0	0	0	0
PWY-621: sucrose degradation III (sucrose invertase)|g__Blautia.s__Ruminococcus_torques	0	0	0	0	0	0	0	0	0	0	0	0	0	0	0	0	0	0	2.1e-07	0	0	0	0	0	0	0	0	0	0	0	0	0	0	0	0	0	0	0	0	0	0	0	0	0	0	0	0	0	0
PWY-6121: 5-aminoimidazole ribonucleotide biosynthesis I|g__Klebsiella.s__Klebsiella_pneumoniae	4.24e-07	7.38e-07	1.14e-05	5.12e-06	2.42e-05	7.94e-05	0	7.35e-06	2.73e-05	6.22e-06	5.28e-07	0	1.47e-07	6.42e-06	2.77e-07	7.45e-07	1.39e-06	4.24e-07	8.15e-06	6.07e-05	1.4e-05	0	4.23e-05	1.09e-06	1.95e-05	1.28e-05	1.95e-05	0	0	2.69e-05	6.9e-06	6.52e-07	8.13e-05	1.06e-05	0	0	0	1.36e-06	0	1.43e-05	5.86e-07	7.23e-07	0	8.74e-07	8.93e-06	0	7.1e-07	0.000238626	0.000276828
1CMET2-PWY: N10-formyl-tetrahydrofolate biosynthesis|g__Bacteroides.s__Bacteroides_uniformis	6.21e-06	5.27e-06	7.64e-06	0	0	6.43e-06	1.46e-05	0.000126802	0	7.62e-07	0.000145968	7.39e-06	0.000119531	7.02e-05	0.000132912	1.74e-05	2.94e-05	7.52e-05	1.92e-06	0	6e-05	3.47e-05	0.000102273	4.58e-06	4.44e-06	1.42e-05	0	3.68e-06	6.51e-06	0	0	4.38e-05	0	0	0.000102417	0	0.000107138	0	3.12e-05	0	0	6.37e-06	0	6.61e-05	0	5.65e-06	2.24e-06	0	0
PWY-5686: UMP biosynthesis|g__Rothia.s__Rothia_mucilaginosa	0	0	0	3.68e-07	1.11e-07	0	0	0	0	0	0	0	0	0	0	0	0	0	0	0	0	0	0	0	0	0	0	0	0	0	0	0	0	0	0	0	0	0	0	0	0	0	0	0	0	0	0	0	1.44e-07
PWY-7357: thiamin formation from pyrithiamine and oxythiamine (yeast)|g__Klebsiella.s__Klebsiella_variicola	0	0	0	0	0	0	0	0	0	0	0	0	0	0	0	0	0	0	0	0	0	0	0	0	0	0	0	0	0	0	0	0	0	0	0	0	0	0	0	0	0	0	0	0	0	0	0	0	0
PWY66-422: D-galactose degradation V (Leloir pathway)|g__Citrobacter.s__Citrobacter_youngae	0	0	0	0	0	0	0	0	0	0	0	0	0	0	0	0	0	0	0	0	0	0	0	0	0	0	0	0	0	0	0	0	0	0	0	0	0	0	0	0	0	0	0	0	0	0	0	0	0
PWY-7409: phospholipid remodeling (phosphatidylethanolamine, yeast)|g__Shigella.s__Shigella_sonnei	0	0	0	0	4.24e-07	0	0	0	5.41e-06	0	0	0	0	0	0	0	0	0	0	0	0	0	0	0	0	0	0	0	0	0	0	0	0	0	0	0	0	0	0	0	0	0	0	0	0	0	0	0	0
PWY-4981: L-proline biosynthesis II (from arginine)|g__Pediococcus.s__Pediococcus_lolii	0	0	0	0	0	0	0	0	0	0	0	0	0	0	0	0	0	0	0	0	0	0	0	0	0	0	0	0	0	0	0	0	0	9.75e-06	0	0	0	0	0	0	0	0	0	0	0	0	0	0	0
PWY-5189: tetrapyrrole biosynthesis II (from glycine)|g__Corynebacterium.s__Corynebacterium_jeikeium	0	0	0	0	0	0	0	0	0	0	0	0	0	0	0	0	0	0	0	0	0	0	0	0	0	0	0	0	0	0	0	0	0	0	0	0	0	0	0	0	0	0	0	0	0	0	0	0	0
PWY-6387: UDP-N-acetylmuramoyl-pentapeptide biosynthesis I (meso-diaminopimelate containing)|g__Bacteroides.s__Bacteroides_fragilis	2.29e-06	1.16e-06	7.98e-06	8.59e-07	4.02e-06	0	0.000130533	0	4.33e-06	1.06e-05	0	2.71e-05	4.43e-05	0	1.29e-05	0	5.71e-06	1.09e-05	0	9.23e-08	3.82e-06	9.39e-06	2.39e-05	0	0	0	0	2.23e-05	0	0.000237496	0	7.35e-05	3.26e-07	3.14e-07	7.79e-05	0	0	6.72e-05	3.5e-06	4.88e-07	5.87e-05	3.31e-06	7.72e-05	3.26e-06	3.21e-06	0	4.59e-05	0	0
PWY0-862: (5Z)-dodec-5-enoate biosynthesis	1.88e-05	9.58e-06	0.000195712	7.09e-05	8.5e-05	0.00015762	6.03e-05	3.36e-05	0.000174688	0.000118362	3.11e-05	0.000144176	0.000187305	3.16e-05	0.000143347	1.71e-05	3.71e-06	0.00019677	0.000164169	0.000196099	0.000171289	1.92e-05	0.000120689	0.000132502	8.33e-05	3.95e-05	0.00022072	5.25e-06	4.02e-05	0.00011578	0.000112507	8.32e-05	0.000238879	0.000108031	5.9e-05	0.000132543	0.000131069	8.69e-05	8.18e-05	0.000222423	1.68e-05	0.000211252	4.42e-05	1.23e-05	0.000126611	4.89e-05	8.26e-05	0.000237029	0.000214002
UDPNAGSYN-PWY: UDP-N-acetyl-D-glucosamine biosynthesis I|g__Streptococcus.s__Streptococcus_sp_GMD4S	0	0	0	0	0	0	0	0	0	0	0	0	0	0	0	0	0	0	0	0	0	0	0	0	0	0	0	0	0	0	0	0	0	0	0	0	0	0	0	0	0	0	0	0	0	0	0	0	0
PWY-5686: UMP biosynthesis|g__Clostridium.s__Clostridium_hathewayi	1.69e-07	0	7.71e-07	8.32e-06	8.08e-06	3.17e-07	2.71e-05	2.35e-06	1.68e-06	7.43e-07	0	2.28e-07	0	0	5.49e-07	1.61e-06	7.52e-07	1.63e-06	0	0	7.76e-08	4.77e-07	8.24e-07	1.27e-06	6.24e-08	0	0	6.46e-06	0	0	0	1.6e-06	0	0	0	0	0	0	2.06e-06	0	3.84e-06	0	0	3.03e-06	0	0	1.08e-06	0	0
PWY-5103: L-isoleucine biosynthesis III|g__Streptococcus.s__Streptococcus_infantis	0	0	0	0	0	0	0	0	0	0	0	0	0	0	0	0	0	0	0	0	0	0	0	0	0	0	0	0	0	0	0	0	0	0	0	0	0	0	4.21e-07	0	0	0	2.6e-06	0	0	0	0	0	0
PWY0-1319: CDP-diacylglycerol biosynthesis II|g__Actinomyces.s__Actinomyces_sp_ICM39	0	0	0	0	0	0	0	0	0	0	0	0	0	0	0	0	0	0	0	0	0	0	0	0	0	0	0	0	0	0	0	0	0	0	0	0	0	0	0	0	0	0	0	0	0	0	0	0	0
PWY-6386: UDP-N-acetylmuramoyl-pentapeptide biosynthesis II (lysine-containing)|g__Peptostreptococcaceae_noname.s__Clostridium_bartlettii	0	0	0	0	0	0	0	0	0	0	0	0	0	0	0	0	0	0	0	0	0	0	0	0	1.28e-07	2.86e-07	0	0	0	0	0	0	0	0	0	0	0	0	0	0	0	0	0	5.49e-07	0	0	0	0	0
PWY-7219: adenosine ribonucleotides de novo biosynthesis|g__Megasphaera.s__Megasphaera_micronuciformis	0	0	0	3.48e-06	5.92e-06	0	0	0	0	6.18e-08	1.14e-07	0	0	7.97e-07	0	0	0	0	0	0	0	0	0	0	0	1.83e-06	7e-06	0	0	0	1.49e-05	0	0	0	0	0	0	0	0	0	0	0	0	0	0	0	0	0	0
GLYCOLYSIS: glycolysis I (from glucose 6-phosphate)|g__Staphylococcus.s__Staphylococcus_aureus	0	0	0	0	0	0	0	0	0	0	0	0	0	0	0	0	0	0	0	0	0	0	0	0	0	0	0	0	0	0	0	0	0	0	0	0	0	0	0	0	0	0	0	0	0	0	0	0	0
PWY-4242: pantothenate and coenzyme A biosynthesis III|g__Streptococcus.s__Streptococcus_mitis_oralis_pneumoniae	0	0	0	0	0	0	0	0	0	0	0	0	0	0	0	0	0	0	0	0	0	0	0	0	0	0	0	0	0	0	0	0	0	0	0	0	0	0	0	0	0	0	0	0	0	0	0	0	0
PWY0-1296: purine ribonucleosides degradation|g__Enterococcus.s__Enterococcus_asini	8.61e-07	1.58e-07	1.46e-06	0	0	0	1.23e-07	0	0	0	0	0	0	0	0	0	0	0	0	0	0	0	0	0	0	1.14e-06	0	1.22e-06	0	0	0	0	0	0	0	0	0	0	0	0	0	0	0	7.84e-07	0	0	0	0	0
DTDPRHAMSYN-PWY: dTDP-L-rhamnose biosynthesis I|g__Clostridium.s__Clostridium_asparagiforme	0	0	0	5.88e-06	6.15e-06	0	0	0	5.3e-07	2.98e-07	0	0	0	2.36e-07	0	4.33e-07	3.32e-07	2.97e-07	0	0	6.32e-08	2.85e-06	1.29e-07	2.36e-07	1.72e-07	0	0	0	0	0	0	3.46e-07	0	0	0	0	0	0	1.36e-06	0	0	0	0	3.01e-07	0	0	0	0	0
PWY0-1296: purine ribonucleosides degradation|g__Enterococcus.s__Enterococcus_avium	0	0	0	0	0	2.24e-06	0	9.48e-06	0	0	2.11e-05	0	0	9.48e-06	0	1.02e-05	0	0	6.83e-07	0	0	0	0	5.59e-07	0	1.63e-06	2.45e-07	0	0	4.08e-07	0	0	0	5.02e-07	0	5.82e-06	0	2.54e-06	0	0	2.41e-06	0	0	1.32e-06	5.34e-07	0	8.27e-07	0	0
PWY-7237: myo-, chiro- and scillo-inositol degradation|g__Oscillibacter.s__Oscillibacter_sp_KLE_1745	0	0	0	0	0	0	0	0	0	0	0	0	0	0	0	0	0	0	0	0	8.3e-06	0	3.2e-06	4.22e-06	1.82e-06	0	0	0	0	0	0	0	0	0	0	0	0	0	0	0	0	0	0	0	0	0	0	0	0
PWY-7234: inosine-5'-phosphate biosynthesis III|g__Methanobrevibacter.s__Methanobrevibacter_smithii	5.11e-06	8.27e-06	4.19e-06	0	0	0	2.12e-05	0	0	0	0	0	0	0	0	0	2.38e-06	0	9.06e-07	0	0	0	0	1.41e-07	1.06e-07	0	0	1.23e-05	6.51e-07	0	0	0	0	0	0	0	0	0	0	0	0	0	0	0	0	3.04e-06	0	0	0
PWY-7222: guanosine deoxyribonucleotides de novo biosynthesis II|g__Streptococcus.s__Streptococcus_mitis_oralis_pneumoniae	0	0	0	0	0	0	0	0	0	0	0	0	0	0	0	0	0	0	0	0	0	0	0	0	0	0	0	0	0	0	0	0	0	0	0	0	0	0	0	0	0	0	2.16e-06	0	0	0	0	0	0
COMPLETE-ARO-PWY: superpathway of aromatic amino acid biosynthesis|g__Salmonella.s__Salmonella_enterica	0	0	0	0	0	0	0	0	0	0	0	0	0	0	0	0	0	0	0	0	0	0	0	0	0	0	2.58e-06	0	0	0	0	0	0	0	0	0	0	0	0	0	0	0	0	0	0	0	0	0	0
PWY-6609: adenine and adenosine salvage III|g__Morganella.s__Morganella_morganii	0	0	0	0	0	0	0	0	0	0	0	0	0	0	0	1.42e-06	0	0	1.69e-05	0	0	0	0	0	0	0	7.36e-06	0	0	0	0	0	0	4.81e-06	0	0	0	0	0	0	0	0	0	0	0	0	0	0	0
BIOTIN-BIOSYNTHESIS-PWY: biotin biosynthesis I|g__Klebsiella.s__Klebsiella_sp_MS_92_3	0	0	0	0	0	0	0	0	8.04e-06	0	0	0	0	0	0	0	0	0	0	0	0	0	0	0	0	0	0	0	0	0	0	0	0	0	0	0	0	0	0	0	0	0	0	0	4.21e-06	0	0	0	0
HEXITOLDEGSUPER-PWY: superpathway of hexitol degradation (bacteria)|g__Citrobacter.s__Citrobacter_freundii	0	0	0	0	0	0	0	0	0	0	0	0	0	0	0	0	0	0	0	0	2.64e-07	0	0	0	0	0	1e-06	0	0	0	4.23e-07	7.85e-07	0	0	0	0	0	0	0	0	0	0	0	0	0	0	3.78e-06	0	0
PWY-7219: adenosine ribonucleotides de novo biosynthesis|g__Erysipelotrichaceae_noname.s__Erysipelotrichaceae_bacterium_3_1_53	0	0	0	0	0	1.29e-06	0	1.84e-06	0	0	2.95e-06	0	0	6.21e-06	0	1.34e-06	0	0	5.86e-06	0	0	0	0	5.22e-06	2.24e-07	1.03e-06	0	0	1.16e-06	0	0	0	0	0	0	8.17e-06	0	0	0	0	5.69e-06	0	0	1.43e-05	0	5.47e-07	0	0	0
PWY-7221: guanosine ribonucleotides de novo biosynthesis|g__Pediococcus.s__Pediococcus_pentosaceus	0	0	0	0	0	0	0	0	0	0	0	0	0	0	0	0	0	0	0	0	0	0	0	0	0	0	8.67e-08	0	0	0	0	0	0	0	0	7.03e-07	0	0	0	0	0	0	0	0	0	0	0	0	0
TRPSYN-PWY: L-tryptophan biosynthesis|g__Citrobacter.s__Citrobacter_youngae	0	0	0	0	0	0	0	0	0	0	0	0	0	0	0	0	0	0	0	0	0	0	0	0	0	0	0	0	0	0	0	0	0	0	0	0	0	0	0	0	0	0	0	0	0	0	0	0	0
PWY-6163: chorismate biosynthesis from 3-dehydroquinate|g__Blautia.s__Blautia_hansenii	0	0	0	0	0	0	0	0	0	0	0	0	0	0	0	0	0	0	0	0	0	0	0	0	0	0	0	0	0	0	0	0	0	0	0	0	0	0	0	0	0	0	0	0	0	0	0	0	0
PWY-6126: superpathway of adenosine nucleotides de novo biosynthesis II|g__Enterobacter.s__Enterobacter_cloacae	0	0	0	0	0	0	0	0	0	0	0	0	0	0	0	0	0	0	3.59e-06	3.58e-05	0	0	0	0	4.13e-06	0	2.65e-06	0	6.47e-07	0	2.78e-06	0	0	0	0	0	0	0	0	0	0	0	0	0	8.24e-07	0	0	0	0
PWY-3841: folate transformations II|g__Streptococcus.s__Streptococcus_sanguinis	0	0	0	4.5e-07	3.06e-07	0	0	0	0	0	0	0	0	0	0	0	0	0	0	0	0	0	0	0	0	0	0	0	0	0	1.82e-07	0	0	0	0	0	0	0	4.7e-07	0	0	0	0	0	0	0	0	0	0
PWY-5667: CDP-diacylglycerol biosynthesis I|g__Bacteroides.s__Bacteroides_uniformis	5.01e-06	3.46e-06	5.57e-06	0	0	5.08e-06	1.21e-05	0.000114682	4.41e-08	6.83e-07	0.000130545	5.65e-06	0.000116545	6.31e-05	0.00013649	1.57e-05	2.6e-05	7.35e-05	1.16e-06	0	6.14e-05	2.6e-05	0.000103655	4.02e-06	4.23e-06	1.52e-05	0	7.08e-06	6.49e-06	0	0	3.67e-05	0	3.38e-07	8.08e-05	0	7.62e-05	8.15e-07	3.07e-05	0	5.39e-07	6.45e-06	0	6.69e-05	0	4.16e-06	1.99e-06	0	3.92e-07
RHAMCAT-PWY: L-rhamnose degradation I|g__Bacteroides.s__Bacteroides_finegoldii	0	0	0	0	0	0	0	0	0	0	0	0	0	0	0	0	0	0	0	0	0	0	0	0	1.15e-06	0	0	0	2.72e-07	0	0	0	0	0	0	0	0	0	0	0	0	0	0	0	0	8.65e-07	0	0	0
PWY-6936: seleno-amino acid biosynthesis|g__Providencia.s__Providencia_alcalifaciens	0	0	0	0	0	0	0	0	0	0	0	0	0	0	0	0	0	0	0	0	0	0	0	0	0	0	0	0	0	0	0	0	0	0	0	0	0	0	0	0	0	0	0	0	0	0	0	0	0
PWY-7221: guanosine ribonucleotides de novo biosynthesis|g__Clostridiales_noname.s__Clostridiales_bacterium_1_7_47FAA	0	0	0	6.35e-06	2.52e-06	0	1.45e-06	0	4.44e-07	5.27e-07	0	4.94e-07	0	0	2.55e-07	0	0	0	0	0	0	1.06e-06	0	3.64e-07	5.67e-08	0	0	0	6.62e-07	0	0	0	0	0	0	0	0	0	1.43e-06	0	0	0	0	3.84e-07	0	6.11e-07	0	0	6.03e-07
PWY-5100: pyruvate fermentation to acetate and lactate II|g__Actinomyces.s__Actinomyces_odontolyticus	0	0	0	4.34e-07	5.02e-07	0	0	0	1.04e-07	0	0	0	0	0	0	0	3.78e-07	0	8.17e-08	0	0	0	0	9.29e-08	9.26e-08	0	0	0	0	0	0	0	0	0	0	0	0	1.92e-07	2.06e-07	0	0	2.25e-07	1.82e-06	0	0	0	0	0	3.64e-07
FASYN-INITIAL-PWY: superpathway of fatty acid biosynthesis initiation (E. coli)|g__Streptococcus.s__Streptococcus_sanguinis	0	0	0	9.8e-07	3.56e-07	0	0	0	0	0	0	0	0	0	0	0	0	0	0	0	0	0	0	0	0	0	0	0	0	0	3.33e-07	0	0	0	0	0	0	0	0	0	0	0	0	0	0	0	0	0	0
PWY-6703: preQ0 biosynthesis|g__Sutterella.s__Sutterella_parvirubra	0	0	0	0	0	0	0	0	0	0	0	0	0	0	0	0	0	0	0	0	0	0	0	0	0	0	0	0	0	0	0	0	0	0	0	0	0	0	0	0	0	0	0	0	0	0	0	0	0
PWY-7279: aerobic respiration II (cytochrome c) (yeast)|g__Bradyrhizobium.s__Bradyrhizobium_sp_DFCI_1	0	0	0	0	0	0	0	0	0	0	0	0	0	0	0	0	0	0	0	0	0	2.4e-07	0	0	1.11e-07	0	0	0	0	0	0	0	0	1.99e-07	2.28e-07	0	0	0	0	0	0	0	0	0	0	1.06e-06	9.33e-07	0	4.58e-07
PWY-6545: pyrimidine deoxyribonucleotides de novo biosynthesis III|g__Lactobacillus.s__Lactobacillus_vaginalis	0	0	0	0	0	0	0	3.07e-06	0	0	1.34e-06	0	0	0	0	0	0	1.79e-07	0	0	6.33e-07	0	1.53e-06	0	0	6.31e-07	0	0	0	0	0	0	0	0	0	0	5.14e-06	0	0	0	0	0	0	0	0	0	0	0	0
PWY-6151: S-adenosyl-L-methionine cycle I|g__Lachnospiraceae_noname.s__Lachnospiraceae_bacterium_6_1_63FAA	0	0	0	0	0	0	0	0	0	0	0	0	0	0	0	0	0	0	0	0	0	0	0	0	0	0	0	0	0	0	0	0	0	0	0	0	0	0	0	0	0	0	0	0	1.64e-05	0	0	0	0
PWY-5989: stearate biosynthesis II (bacteria and plants)|g__Bacteroides.s__Bacteroides_xylanisolvens	0	0	0	0	0	0	0	0	0	0	0	0	0	0	0	0	0	0	0	0	2.04e-07	0	0	0	0	0	0	0	0	0	0	0	0	0	0	0	0	0	0	0	0	0	0	0	0	0	0	0	0
PWY-5667: CDP-diacylglycerol biosynthesis I|g__Alistipes.s__Alistipes_finegoldii	1.6e-06	2.04e-06	3.55e-06	0	0	0	3.45e-06	0	0	0	0	8.99e-07	5.06e-05	0	6.28e-05	0	4.48e-07	6.16e-05	1.79e-07	0	2.54e-05	0	8.6e-06	3.45e-07	1.04e-06	0	0	4.05e-07	2.74e-06	0	0	0	0	0	0	0	0	0	0	0	0	0	0	0	0	1.6e-06	0	0	0
PWY-5989: stearate biosynthesis II (bacteria and plants)	1.77e-05	9.26e-06	7.4e-05	8.5e-05	7.99e-05	0.000121879	5.71e-05	3.02e-05	0.000150049	0.000112714	2.84e-05	0.000111407	0.000169153	3.85e-05	0.000117016	2.65e-05	3.68e-06	0.000163873	0.000134487	0.000138184	0.000154176	1.87e-05	0.000100015	0.000113535	7.51e-05	3.83e-05	0.000172423	5.2e-06	3.71e-05	9.47e-05	8.68e-05	8.11e-05	0.000118242	7.46e-05	5.71e-05	0.000111619	0.000115967	8.2e-05	7.12e-05	0.000221348	1.67e-05	0.000175245	0.000115734	1.18e-05	0.000100872	3.74e-05	7.98e-05	0.000220944	0.000164249
PWY-7115: C4 photosynthetic carbon assimilation cycle, NAD-ME type	1.03e-05	2.92e-06	9.72e-06	3.24e-06	0	0	1.79e-05	2.85e-06	4.46e-06	0	0	0	0	0	0	0	4.98e-06	0	1.19e-06	0	0	0	0	0	1.56e-05	0	7.76e-06	1.96e-06	4.14e-05	0	2.68e-06	0	0	0	0	2.88e-06	0	0	1.36e-06	0	8.74e-06	3.45e-07	8.02e-07	0	8.27e-07	3.16e-05	6.49e-06	0	0
PWY-7221: guanosine ribonucleotides de novo biosynthesis|g__Odoribacter.s__Odoribacter_splanchnicus	1.03e-06	0	4.56e-07	0	0	0	5.6e-06	0	0	0	0	0	0	0	0	0	0	0	4.88e-07	0	0	0	0	8.09e-08	7.13e-07	0	0	6.04e-07	1.11e-06	0	0	2.81e-06	0	0	0	0	0	0	0	0	0	0	0	0	0	0	1.73e-06	0	0
P164-PWY: purine nucleobases degradation I (anaerobic)	8.47e-06	2.76e-06	1.24e-05	1.56e-05	1.9e-05	1.24e-05	4.52e-05	1.97e-05	3.55e-05	1.8e-05	2.81e-05	2.07e-05	0	2.44e-06	5.82e-06	1.33e-05	7.34e-06	1.01e-05	4.08e-05	0	1.11e-05	1.11e-05	2.73e-05	3.32e-05	4.51e-05	1.27e-05	0	4.55e-06	2.43e-05	0	0	2.25e-06	0	3.3e-05	0	0	0	0	4.11e-05	1.38e-05	0	0	0	7.17e-06	1.26e-05	2.93e-06	4.77e-06	0	0
VALSYN-PWY: L-valine biosynthesis|g__Ruminococcus.s__Ruminococcus_bromii	0	0	0	0	0	0	0	0	0	0	0	0	0	0	0	0	0	0	7.34e-08	0	0	0	0	0	0	0	0	0	0	0	0	0	0	0	0	0	0	0	2.76e-07	0	0	0	0	0	0	0	2.23e-06	0	0
PWY-6122: 5-aminoimidazole ribonucleotide biosynthesis II|g__Lachnospiraceae_noname.s__Lachnospiraceae_bacterium_5_1_57FAA	0	0	0	0	0	0	7.37e-06	0	8.7e-07	5.45e-07	0	1.54e-06	0	0	3.53e-07	0	0	4.94e-07	0	0	5.33e-07	1.03e-06	1.26e-06	0	0	0	0	0	0	0	0	0	0	0	0	0	0	0	1.35e-06	0	0	0	0	0	0	0	0	0	0
PWY-6282: palmitoleate biosynthesis I (from (5Z)-dodec-5-enoate)|g__Raoultella.s__Raoultella_ornithinolytica	0	0	0	0	0	0	0	0	0	0	0	0	0	0	0	0	0	0	0	0	0	0	0	0	0	0	0	0	0	0	0	0	0	0	0	0	0	0	0	0	0	0	0	0	6.68e-07	0	0	0	0
VALSYN-PWY: L-valine biosynthesis|g__Coprobacter.s__Coprobacter_fastidiosus	0	0	0	0	0	0	0	0	0	0	0	0	0	0	0	0	0	0	0	0	0	0	0	0	0	0	0	0	0	0	0	0	0	0	0	0	0	0	0	0	0	0	0	0	0	0	0	0	0
PWY-7219: adenosine ribonucleotides de novo biosynthesis|g__Bacteroides.s__Bacteroides_vulgatus	3.2e-06	2.46e-06	3.82e-06	1.35e-05	1.55e-05	0	4.15e-06	1.91e-06	1.53e-05	3.96e-05	0	2.82e-05	8.59e-07	4.77e-06	0	0	8.94e-07	0	7.76e-06	0	0	0.000132164	0	9.22e-06	1.08e-05	1.31e-05	0	8.89e-07	5.77e-06	8.37e-07	1.96e-07	0.0001143	0	7.36e-07	0.000180896	0	0	1.95e-06	5.01e-05	2.44e-05	1.24e-06	9.74e-05	2.19e-06	0	1.72e-06	1.55e-05	4.97e-06	0	4.31e-07
PWY0-1319: CDP-diacylglycerol biosynthesis II|g__Campylobacter.s__Campylobacter_ureolyticus	0	0	0	0	0	0	0	0	0	0	0	0	0	0	0	0	0	0	0	0	0	0	0	0	0	0	0	0	0	0	0	0	0	0	0	0	0	0	0	0	0	0	0	0	0	0	0	0	0
NONOXIPENT-PWY: pentose phosphate pathway (non-oxidative branch)|g__Blautia.s__Ruminococcus_gnavus	0	0	3.59e-07	0	0	1.91e-05	1.32e-06	1.42e-05	7.18e-07	1.58e-06	4.04e-06	0	6.94e-07	1.77e-05	0	5.87e-06	2e-06	1.7e-07	0	0	1.05e-06	4.31e-07	2.28e-07	0	0	2.37e-05	0	0	0	8.45e-06	0	5.09e-06	0	0	1e-05	8.33e-05	2.12e-06	1.1e-05	9.07e-07	0	1.87e-05	3.67e-06	2.89e-05	6.79e-06	0	0	9.09e-06	0	7.71e-05
NONMEVIPP-PWY: methylerythritol phosphate pathway I|g__Roseburia.s__Roseburia_intestinalis	0	0	0	0	0	0	0	0	0	0	0	0	0	0	0	0	0	0	0	0	0	0	0	0	0	0	0	0	0	0	0	0	0	0	0	0	0	0	0	0	0	0	0	0	0	0	0	0	0
PWY-6386: UDP-N-acetylmuramoyl-pentapeptide biosynthesis II (lysine-containing)|g__Coprobacter.s__Coprobacter_fastidiosus	0	0	0	0	0	0	0	0	0	0	0	0	0	0	0	0	0	0	0	0	0	0	0	0	0	0	0	0	0	0	0	0	0	0	0	0	0	0	0	0	0	0	0	0	0	0	0	0	0
PWY-7663: gondoate biosynthesis (anaerobic)|g__Haemophilus.s__Haemophilus_influenzae	0	0	0	0	0	0	0	0	0	0	0	0	0	0	0	0	0	0	0	0	0	0	0	0	0	0	0	0	0	0	0	0	0	0	0	0	0	0	0	0	0	0	0	0	0	0	0	0	0
PWY-5097: L-lysine biosynthesis VI|g__Enterococcus.s__Enterococcus_dispar	0	0	0	0	0	0	0	0	0	0	0	0	0	0	0	0	0	0	0	0	0	0	0	0	0	0	0	0	0	0	0	0	0	0	0	0	0	0	0	0	0	0	0	0	0	0	0	0	0
GLYOXYLATE-BYPASS: glyoxylate cycle|g__Nakaseomyces.s__Candida_glabrata	0	0	0	8.55e-08	0	0	0	0	0	0	0	0	0	0	0	0	0	0	0	1.65e-07	0	0	0	0	0	1.19e-06	0	0	0	0	0	0	0	0	0	0	0	0	0	0	0	0	0	0	0	0	0	0	0
PWY-6936: seleno-amino acid biosynthesis|g__Salmonella.s__Salmonella_enterica	0	0	0	0	0	0	0	0	0	0	0	0	0	0	0	0	0	0	0	0	0	0	0	0	0	0	2.15e-06	0	0	0	1.74e-07	0	0	0	0	0	0	0	0	0	0	0	0	0	0	0	0	0	0
PWY-6507: 4-deoxy-L-threo-hex-4-enopyranuronate degradation	8.53e-06	6.85e-06	5.37e-05	3.83e-05	4.67e-05	0.000121613	3.28e-05	2.33e-05	0.000141621	8.88e-05	2.05e-05	8.42e-05	0.000106143	1.7e-05	8.07e-05	1.2e-05	4.13e-06	0.000120699	0.000107541	8.34e-05	0.00011202	1.38e-05	9.61e-05	8.47e-05	0.000121799	2.08e-05	0.000169382	3.71e-06	9.49e-05	5.84e-05	8.66e-05	7.51e-05	7.12e-05	5.66e-05	4.46e-05	0.000102279	0.000126703	6.75e-05	6.74e-05	0.000123376	1.26e-05	0.00016323	2.52e-05	7e-06	8.09e-05	3.32e-05	4.02e-05	0	0.000152845
PWY-7197: pyrimidine deoxyribonucleotide phosphorylation|g__Enterococcus.s__Enterococcus_hirae	0	0	0	0	0	0	0	0	0	0	0	0	0	0	3.96e-07	0	0	1.29e-06	0	0	1.5e-06	0	4.68e-06	0	0	0	0	0	0	0	0	0	0	0	0	0	0	0	0	0	0	0	0	0	0	0	0	0	0
PWY-6700: queuosine biosynthesis|g__Staphylococcus.s__Staphylococcus_haemolyticus	0	0	0	0	0	0	0	0	0	0	0	0	0	0	0	0	1.7e-07	0	0	0	0	0	0	0	0	0	0	0	0	0	0	0	0	0	0	0	0	0	0	0	0	0	0	0	0	0	0	0	0
PWY0-162: superpathway of pyrimidine ribonucleotides de novo biosynthesis|g__Escherichia.s__Escherichia_coli	4.4e-06	0	2.1e-05	1.1e-05	3.76e-06	1.37e-05	1.4e-05	4.4e-06	3.56e-05	5.12e-05	8.69e-06	5.36e-05	0	1.86e-06	2.3e-06	4.4e-06	0	1.5e-06	7.02e-05	2.98e-05	2.89e-05	3.58e-06	1.75e-05	4.92e-05	1.19e-05	9.78e-07	7.26e-05	0	1.03e-05	2.6e-05	2.12e-05	2.46e-05	0	2.18e-05	2.17e-05	6.41e-05	0	3.42e-05	3.68e-05	2.41e-06	3.55e-06	0.000107986	4.46e-06	2.33e-06	2.94e-05	1.5e-05	8.24e-06	0	0
RHAMCAT-PWY: L-rhamnose degradation I|g__Faecalibacterium.s__Faecalibacterium_prausnitzii	0	0	0	0	0	0	0	0	0	0	0	0	0	0	0	0	0	0	0	0	0	0	0	0	3.81e-05	0	0	0	1.61e-05	0	0	0	0	0	0	0	0	4.69e-07	4.13e-06	0	0	0	0	0	0	1.22e-07	0	0	0
PWY-7187: pyrimidine deoxyribonucleotides de novo biosynthesis II	6.75e-05	8.98e-05	0.000144147	0.000103868	0.000102733	0.000169398	9.75e-05	0.000109115	0.000103571	5.36e-05	4.77e-05	3.12e-05	1.44e-05	9.31e-05	3.51e-05	0.000102892	9.49e-05	2.44e-05	8.26e-05	0.000116218	6.91e-05	8.19e-05	0.000104952	6.21e-05	7.68e-05	7.31e-05	8.27e-05	6.27e-05	5.76e-05	5.89e-05	0.000114818	0.00013016	0.000179975	8.81e-05	0.000148008	4.51e-06	1.88e-05	1.14e-05	0.000133832	5.97e-05	0.000146905	0.00015623	3.64e-05	0.00017423	0.000122696	2.04e-05	0.000138429	0.000248248	0.000239753
SO4ASSIM-PWY: sulfate reduction I (assimilatory)|g__Klebsiella.s__Klebsiella_sp_MS_92_3	0	0	0	0	0	0	0	0	1.45e-05	0	0	0	0	0	0	0	0	0	0	0	0	0	0	0	0	0	0	0	0	0	0	0	0	0	0	0	0	0	0	0	0	0	0	0	9.04e-06	0	0	0	0
PWY-7222: guanosine deoxyribonucleotides de novo biosynthesis II|g__Bacteroides.s__Bacteroides_dorei	5.23e-07	8.02e-07	0	0	0	7.81e-07	2.34e-07	1.64e-05	0	0	1.24e-05	1.59e-06	1.72e-05	3.56e-05	3.43e-05	2.33e-05	9.32e-06	1.92e-05	4.12e-07	0	2.01e-05	0	1.92e-05	0	1.28e-06	0.000150821	0	1.3e-06	9.26e-06	1.24e-05	0	5.55e-06	0	0	1.87e-05	0	3.2e-05	2.85e-05	8.38e-07	0	8.54e-06	9.81e-07	3.22e-05	9.7e-05	0	2.19e-06	5.97e-05	0	2.09e-07
PWY-5705: allantoin degradation to glyoxylate III|g__Citrobacter.s__Citrobacter_freundii	0	0	0	0	0	0	0	0	0	0	0	0	0	0	0	0	0	0	0	0	0	0	0	0	0	0	2.54e-07	0	0	0	0	0	0	0	0	0	0	0	0	0	0	0	0	0	0	0	2.01e-06	0	0
UNINTEGRATED|g__Providencia.s__Providencia_rettgeri	0	0	0	0	0	0	0	0	0	0	0	0	0	0	0	0	0	0	0	0	0	0	0	0	0	0	0.00104462	0	0	0	0	0	0	0	0	0	0	0	0	0	0	0	0	0	0	0	0	0	0
PWY-7279: aerobic respiration II (cytochrome c) (yeast)	8.12e-07	0	0.000156548	0	4.43e-07	0	0	0	0	0	0	2.23e-06	0	2.08e-06	0	0	1.94e-06	0	2.35e-06	1.61e-06	0	1.8e-06	2.46e-07	1.37e-05	3.91e-05	6.35e-06	4.53e-05	0	2.64e-06	2.55e-05	2.43e-05	1.5e-06	0.000226632	1.46e-05	1.33e-06	2.03e-05	2.13e-07	0	0	2.76e-05	2.63e-06	1.72e-06	6.82e-07	1.76e-06	1.81e-05	3.87e-06	6.47e-06	1.62e-06	1.1e-06
PWY-6126: superpathway of adenosine nucleotides de novo biosynthesis II|g__Proteus.s__Proteus_mirabilis	0	0	0	0	0	0	0	0	0	0	0	0	0	0	0	0	0	0	1.61e-07	0	0	0	0	0	0	0	0	0	0	0	0	0	0	8.44e-07	0	7.62e-06	0	0	0	7.16e-05	1.15e-06	0	0	0	0	0	1.59e-06	0	0
PWY-7208: superpathway of pyrimidine nucleobases salvage|g__Klebsiella.s__Klebsiella_pneumoniae	3.13e-07	1.05e-06	1.58e-05	5.09e-06	2.58e-05	6.14e-05	0	6e-06	2.77e-05	8.2e-06	0	0	0	6.46e-06	1.84e-07	7.09e-07	4.17e-07	2.09e-07	6.43e-06	4.58e-05	1.16e-05	0	3.26e-05	1.07e-06	1.49e-05	1.02e-05	1.39e-05	0	0	2.1e-05	5.83e-06	8.04e-07	6.39e-05	9.62e-06	5.29e-07	0	0	1.51e-06	0	1.07e-05	3.85e-07	7.47e-07	0	6.48e-07	6.89e-06	0	8.64e-07	0.00019713	0.000263545
PYRIDNUCSYN-PWY: NAD biosynthesis I (from aspartate)|g__Pseudomonas.s__Pseudomonas_denitrificans	0	0	0	0	0	0	0	0	0	0	0	0	0	0	0	0	0	0	0	0	0	0	0	0	0	0	0	0	0	0	0	0	0	0	0	0	0	0	0	0	0	0	0	0	0	0	0	0	0
PYRIDOXSYN-PWY: pyridoxal 5'-phosphate biosynthesis I|g__Bacteroides.s__Bacteroides_thetaiotaomicron	2.19e-06	9.15e-07	7.95e-07	0	0	0	7.79e-07	0	0	0	0	0	3.72e-05	0	1.58e-05	0	4.95e-06	1.47e-05	1.02e-06	0	2.04e-05	0	4.96e-06	1.96e-05	2.5e-06	0	0	6.66e-06	1.55e-06	0	0	6.41e-05	0	2.27e-07	3.31e-05	0	2.39e-05	0	0	0.000219055	0	1.99e-06	0	0	0	9.29e-07	0	0	0
UNINTEGRATED|g__Peptostreptococcaceae_noname.s__Clostridium_difficile	0	0	0	0	0	0.00153139	0	0.0132587	0	0	0.00962464	0	0	0.00937621	0	0.00892922	0	0	0	0	0.00208808	0	0.00380138	0	0	0.00227487	0	0	0	0	0	0	0	0	0	0	0	0	0	0.0127529	0	0	0	0.00964317	0	0	0	0	0
ILEUSYN-PWY: L-isoleucine biosynthesis I (from threonine)|g__Streptococcus.s__Streptococcus_sp_GMD4S	0	0	0	0	0	0	0	0	0	0	0	0	0	0	0	0	0	0	0	0	0	0	0	0	0	0	0	0	0	0	0	0	0	0	0	0	0	0	0	0	0	0	0	0	0	0	0	0	0
COA-PWY: coenzyme A biosynthesis I|g__Lactobacillus.s__Lactobacillus_curvatus	0	0	0	0	0	0	0	0	9.14e-07	0	0	0	0	0	0	0	0	0	0	0	0	0	0	0	0	0	0	0	0	0	0	0	0	0	0	0	0	0	0	0	0	0	0	0	0	0	0	0	0
PWY-7388: octanoyl-[acyl-carrier protein] biosynthesis (mitochondria, yeast)|g__Streptococcus.s__Streptococcus_sanguinis	0	0	0	1.25e-06	3.43e-07	0	0	0	0	0	0	0	0	0	0	0	0	0	0	0	0	0	0	0	0	0	0	0	0	0	3.26e-07	0	0	2.63e-07	0	0	0	0	0	0	0	0	6.64e-07	0	0	0	0	0	0
PWY-6387: UDP-N-acetylmuramoyl-pentapeptide biosynthesis I (meso-diaminopimelate containing)|g__Streptococcus.s__Streptococcus_parasanguinis	0	0	0	2.32e-06	8.3e-07	2.56e-07	0	0	4.52e-07	3.11e-07	0	0	0	0	1.99e-07	0	2.57e-07	1.62e-07	0	0	0	0	1.41e-07	0	5.56e-08	2.84e-07	0	0	0	0	4.19e-06	0	0	3.24e-07	0	0	0	0	1.46e-06	0	0	0	0	1.84e-06	5.93e-07	0	0	0	0
PWY-6387: UDP-N-acetylmuramoyl-pentapeptide biosynthesis I (meso-diaminopimelate containing)|g__Ruminococcus.s__Ruminococcus_sp_5_1_39BFAA	0	0	0	0	0	0	0	0	0	0	0	0	0	0	0	0	0	0	0	0	0	0	0	0	6.3e-06	0	0	0	2e-05	0	0	0	0	0	0	0	0	0	1.76e-05	0	0	0	0	0	0	3.23e-05	0	0	0
UNINTEGRATED|g__Catenibacterium.s__Catenibacterium_mitsuokai	0	0	0	0	0	0	0	0	0	0	0	0	0	0	0	0	0	0	0	0	0	0	0	0	0.00916677	0	0	0	0.0185449	0	0	0	0	0	0	0	0	0	0	0	0	0	0	0	0	0.00414236	0	0	0
COA-PWY: coenzyme A biosynthesis I|g__Clostridiales_noname.s__Clostridiales_bacterium_1_7_47FAA	0	0	0	3.01e-06	1.41e-06	0	7.24e-07	0	2.37e-07	5.73e-08	0	1.45e-07	0	0	0	0	0	6.84e-08	0	0	0	1.73e-06	0	3.87e-07	1.49e-07	0	0	0	1.2e-07	0	0	0	0	0	0	0	0	0	8.51e-07	0	0	0	0	4.83e-07	0	5.34e-07	0	0	2.14e-07
PWY-7197: pyrimidine deoxyribonucleotide phosphorylation|g__Proteus.s__Proteus_mirabilis	0	0	0	0	0	0	0	0	0	0	0	0	0	0	0	0	0	0	7.92e-08	0	0	0	0	0	0	0	1.28e-05	0	0	0	2.51e-06	0	0	5.84e-07	0	7.68e-06	0	0	0	7.56e-05	2.38e-07	0	0	0	0	0	1.29e-06	0	0
PWY-5188: tetrapyrrole biosynthesis I (from glutamate)|g__Proteus.s__Proteus_penneri	0	0	0	0	0	0	0	0	0	0	0	0	0	0	0	0	0	0	0	0	0	0	0	0	0	0	5.62e-07	0	0	0	1.77e-07	0	0	1.5e-07	0	0	0	0	0	0	0	0	0	0	0	0	0	0	0
PEPTIDOGLYCANSYN-PWY: peptidoglycan biosynthesis I (meso-diaminopimelate containing)|g__Lactobacillus.s__Lactobacillus_johnsonii	0	0	0	0	0	0	0	0	0	0	0	0	0	0	0	0	0	0	0	0	0	0	0	0	0	0	0	0	0	0	0	0	0	0	0	0	0	0	0	0	0	0	0	0	0	0	0	0	0
PWY-7663: gondoate biosynthesis (anaerobic)|g__Klebsiella.s__Klebsiella_variicola	0	0	0	0	0	0	0	0	0	0	0	0	0	0	0	0	0	0	0	0	0	0	0	0	0	0	0	0	0	0	0	0	0	0	0	0	0	0	0	0	0	0	0	0	0	0	0	0	0
PWY-6385: peptidoglycan biosynthesis III (mycobacteria)|g__Bifidobacterium.s__Bifidobacterium_dentium	1.99e-05	5.05e-06	1.11e-06	0	7.89e-07	0	0	0	2.21e-06	5.03e-07	3.27e-06	1.14e-06	0	2.7e-06	0	1.04e-05	2.94e-07	0	0	0	0	0	0	0	7.48e-08	0	0	2.76e-06	0	0	0	0	0	0	0	0	0	0	4.69e-07	0	0	0	0	0	0	0	0	0	0
HEMESYN2-PWY: heme biosynthesis II (anaerobic)|g__Aggregatibacter.s__Aggregatibacter_segnis	0	0	0	0	0	0	0	0	0	0	0	0	0	0	0	0	0	0	0	0	0	0	0	0	0	0	0	0	0	0	0	0	0	0	0	0	0	0	0	0	0	0	0	0	0	0	0	0	0
PWY-3781: aerobic respiration I (cytochrome c)|g__Citrobacter.s__Citrobacter_koseri	0	0	0	0	0	0	0	0	0	0	0	0	0	0	0	0	0	0	1.73e-07	0	0	0	0	0	0	0	1.1e-05	0	0	0	1.95e-05	0	0	1.15e-05	0	0	0	0	0	0	0	0	0	0	1.37e-05	0	0	0	0
PWY-5918: superpathay of heme biosynthesis from glutamate|g__Proteus.s__Proteus_penneri	0	0	0	0	0	0	0	0	0	0	0	0	0	0	0	0	0	0	0	0	0	0	0	0	0	0	4.47e-07	0	0	0	1.42e-07	0	0	0	0	0	0	0	0	0	0	0	0	0	0	0	0	0	0
PWY-2942: L-lysine biosynthesis III|g__Bacteroides.s__Bacteroides_finegoldii	0	0	0	0	0	0	0	0	0	0	0	0	0	0	0	0	0	0	0	0	0	0	0	0	1.02e-06	0	0	0	2.36e-07	0	0	0	0	0	0	0	0	0	0	0	0	0	0	0	0	1.8e-06	0	0	0
PWY-6386: UDP-N-acetylmuramoyl-pentapeptide biosynthesis II (lysine-containing)|g__Odoribacter.s__Odoribacter_splanchnicus	1.69e-06	1.19e-06	3.32e-07	0	0	0	8.85e-06	0	0	0	0	0	0	0	0	0	0	0	7.92e-07	0	0	0	0	0	9.86e-07	0	0	2.52e-06	8.46e-07	0	0	3.65e-06	0	0	0	0	0	0	0	0	0	0	0	0	0	0	1.96e-06	0	0
MET-SAM-PWY: superpathway of S-adenosyl-L-methionine biosynthesis|g__Enterobacter.s__Enterobacter_cloacae	0	0	0	0	0	1.39e-07	0	6.39e-07	0	0	0	0	0	1.03e-06	0	0	0	0	3.54e-06	3.93e-05	0	0	0	1.01e-07	6.95e-06	6.85e-07	3.13e-06	0	1.16e-06	0	2.75e-06	0	0	1.35e-06	0	0	0	0	0	0	0	0	0	0	7.65e-07	0	0	0	0
PWY-5840: superpathway of menaquinol-7 biosynthesis|g__Escherichia.s__Escherichia_coli	4.93e-06	0	1.77e-05	1.64e-05	4.23e-06	1.44e-05	1.56e-05	3.33e-06	5.41e-05	4.17e-05	1.05e-05	5.41e-05	5.89e-05	2.17e-06	4.1e-05	5.12e-06	0	6.11e-05	9.23e-05	3.47e-05	4.52e-05	5.36e-06	1.72e-05	5.97e-05	1.23e-05	1.38e-06	7.59e-05	0	8.89e-06	3.45e-05	3.39e-05	2.7e-05	0	3.2e-05	2.25e-05	6.8e-05	3.26e-05	4.37e-05	3.61e-05	3.66e-06	2.88e-06	0.000120521	2.46e-06	2.27e-06	3.41e-05	1.67e-05	1.12e-05	0	0
DTDPRHAMSYN-PWY: dTDP-L-rhamnose biosynthesis I|g__Bifidobacterium.s__Bifidobacterium_longum	0.000252001	0.000682912	7.94e-06	5.1e-08	3.69e-07	2.29e-05	2.27e-07	4.31e-05	0	0	2.31e-06	0	0	4.98e-06	0	4.8e-05	2.5e-07	0	1.5e-07	0	0	2.23e-06	0	1.21e-06	3.57e-06	3.66e-05	1.78e-07	0.000725873	1.05e-05	0	0	1.57e-07	0	0	2.5e-07	7.34e-07	1.74e-06	0	2.29e-06	0	8.38e-07	0	0	0.000111713	0	1.11e-05	1.2e-06	0	1.13e-06
PWY-7229: superpathway of adenosine nucleotides de novo biosynthesis I|g__Streptococcus.s__Streptococcus_anginosus	0	0	0	0	0	0	5.69e-07	6.49e-07	0	0	0	0	0	0	0	0	0	0	0	0	0	0	0	0	0	0	0	0	0	0	0	0	0	0	0	0	0	0	0	0	0	0	0	0	0	0	0	0	0
PWY-6737: starch degradation V|g__Streptococcus.s__Streptococcus_gordonii	0	0	0	0	0	0	0	0	0	0	0	0	0	0	0	0	0	0	0	0	1.72e-07	0	8.29e-08	0	0	0	0	0	0	0	0	0	0	0	0	0	0	0	0	0	0	0	0	0	0	0	0	0	0
PWY-6317: galactose degradation I (Leloir pathway)|g__Anaerostipes.s__Anaerostipes_hadrus	0	0	0	0	0	0	0	0	0	0	0	0	0	0	0	0	4.64e-06	0	0	0	0	0	0	0	0	0	0	0	0	0	0	0	0	0	0	0	0	0	0	0	0	0	0	0	0	0	0	0	0
PWY-6703: preQ0 biosynthesis|g__Achromobacter.s__Achromobacter_xylosoxidans	0	0	0	0	0	0	0	0	0	0	0	0	0	0	0	0	0	0	0	0	0	0	0	0	0	0	3.84e-07	0	0	0	0	0	0	0	0	0	0	0	0	0	0	0	0	0	0	0	0	0	0
ASPASN-PWY: superpathway of L-aspartate and L-asparagine biosynthesis|g__Odoribacter.s__Odoribacter_splanchnicus	1.51e-06	1.28e-06	8.2e-07	0	0	0	9.62e-06	0	0	0	0	0	0	0	0	0	0	0	1.1e-06	0	0	0	0	4.24e-07	9.86e-07	0	0	3.56e-06	1.39e-06	0	0	4.57e-06	0	0	0	0	0	0	0	0	0	0	0	0	0	0	2.49e-06	0	0
UDPNAGSYN-PWY: UDP-N-acetyl-D-glucosamine biosynthesis I|g__Lactobacillus.s__Lactobacillus_amylovorus	0	0	0	0	0	0	0	0	0	0	0	0	0	0	0	0	0	0	0	0	0	0	0	0	0	0	0	0	0	0	0	0	0	0	0	0	0	0	0	0	2.12e-05	0	0	0	0	0	8.18e-06	0	0
PWY-6892: thiazole biosynthesis I (E. coli)|g__Enterobacter.s__Enterobacter_cloacae	0	0	0	0	0	0	0	0	0	0	0	0	0	0	0	0	0	0	0	0	0	0	0	0	0	0	0	0	0	0	0	0	0	0	0	0	0	0	0	0	0	0	0	0	0	0	0	0	0
PWY-7282: 4-amino-2-methyl-5-phosphomethylpyrimidine biosynthesis (yeast)|g__Providencia.s__Providencia_rettgeri	0	0	0	0	0	0	0	0	0	0	0	0	0	0	0	0	0	0	0	0	0	0	0	0	0	0	0	0	0	0	0	0	0	0	0	0	0	0	0	0	0	0	0	0	0	0	0	0	0
PWY-7219: adenosine ribonucleotides de novo biosynthesis|g__Peptostreptococcaceae_noname.s__Clostridium_bartlettii	0	0	0	0	0	0	0	0	0	0	0	0	0	0	0	0	3.39e-07	0	0	0	0	0	0	0	2.11e-07	4.08e-07	0	0	0	0	0	0	0	0	0	0	0	0	0	0	8.88e-07	0	0	1.29e-06	0	0	7.19e-07	0	0
PWY-621: sucrose degradation III (sucrose invertase)|g__Granulicatella.s__Granulicatella_adiacens	0	0	0	0	0	0	0	0	0	0	0	0	0	0	0	0	0	0	0	0	0	0	0	0	0	0	0	0	0	0	0	0	0	0	0	0	0	0	0	0	0	0	0	0	0	0	0	0	0
PWY-7187: pyrimidine deoxyribonucleotides de novo biosynthesis II|g__Achromobacter.s__Achromobacter_xylosoxidans	0	0	0	0	0	0	0	0	0	0	0	0	0	0	0	0	0	0	0	0	0	0	0	0	0	0	5.78e-07	0	0	0	0	0	0	0	0	0	0	0	0	0	0	0	0	0	0	0	0	0	0
COA-PWY: coenzyme A biosynthesis I|g__Lactobacillus.s__Lactobacillus_coleohominis	0	0	0	0	0	0	0	0	0	0	0	0	0	0	0	0	0	0	0	0	0	0	0	0	0	0	0	0	0	0	0	0	0	0	0	0	0	0	0	0	0	0	0	2.68e-07	0	0	0	0	0
GLCMANNANAUT-PWY: superpathway of N-acetylglucosamine, N-acetylmannosamine and N-acetylneuraminate degradation|g__Enterococcus.s__Enterococcus_faecium	0	0	0	0	0	0	0	0	0	0	0	0	0	0	0	0	0	0	0	0	0	0	0	0	0	0	0	0	0	0	0	0	0	0	0	0	0	0	0	0	0	0	0	0	0	0	0	0	0
PWY-7228: superpathway of guanosine nucleotides de novo biosynthesis I|g__Mogibacterium.s__Mogibacterium_sp_CM50	0	0	0	0	0	0	0	0	0	0	0	0	0	0	0	0	0	0	0	0	0	0	0	0	0	0	0	0	0	0	0	0	0	0	0	0	0	0	0	0	0	0	0	0	0	0	0	0	0
PWY-6121: 5-aminoimidazole ribonucleotide biosynthesis I|g__Erysipelotrichaceae_noname.s__Erysipelotrichaceae_bacterium_21_3	0	0	5.89e-07	0	0	0	7.12e-07	0	0	0	0	0	0	0	0	0	7.9e-07	0	0	0	0	0	0	0	0	0	0	2.52e-07	0	0	0	2.15e-07	0	3.45e-06	4.85e-07	0	0	0	0	0	0	2.93e-07	0	0	3.59e-06	0	0	0	0
PWY-5686: UMP biosynthesis|g__Desulfovibrio.s__Desulfovibrio_piger	0	0	0	0	0	0	0	0	0	0	0	0	0	0	0	0	0	0	5.08e-07	0	0	0	0	2.67e-06	1.51e-06	0	0	0	1.65e-06	0	0	0	0	0	0	0	0	0	0	0	0	0	0	0	0	8.07e-07	0	0	0
PWY-6126: superpathway of adenosine nucleotides de novo biosynthesis II|g__Haemophilus.s__Haemophilus_haemolyticus	0	0	0	0	0	0	0	0	0	0	0	0	0	0	0	0	0	0	0	0	0	0	0	0	0	0	0	0	0	0	0	0	0	0	0	0	0	0	0	0	0	0	0	0	0	0	0	0	0
PWY-6122: 5-aminoimidazole ribonucleotide biosynthesis II|g__Enterococcus.s__Enterococcus_durans	0	0	0	0	0	0	0	0	0	0	0	0	0	0	0	0	0	0	5.04e-07	0	0	0	0	0	0	0	0	0	0	0	0	0	0	0	0	0	0	0	0	0	0	0	0	0	0	0	0	0	0
SER-GLYSYN-PWY: superpathway of L-serine and glycine biosynthesis I|g__Corynebacterium.s__Corynebacterium_striatum	0	0	0	0	0	0	0	0	0	0	0	0	0	0	0	0	2.05e-07	0	0	0	0	0	0	0	0	0	0	0	0	0	0	0	0	0	0	0	0	0	0	0	0	0	0	0	0	0	0	0	0
MET-SAM-PWY: superpathway of S-adenosyl-L-methionine biosynthesis|g__Klebsiella.s__Klebsiella_sp_MS_92_3	0	0	0	0	0	0	0	0	1.07e-05	0	0	0	0	0	0	0	0	0	0	0	0	0	0	0	0	0	0	0	0	0	0	0	0	0	0	0	0	0	0	0	0	0	0	0	9.13e-06	0	0	0	0
PYRIDNUCSYN-PWY: NAD biosynthesis I (from aspartate)|g__Megamonas.s__Megamonas_rupellensis	0	0	0	0	0	0	0	0	0	0	0	0	0	0	0	0	0	0	0	0	0	0	0	0	0	0	0	0	0	0	0	0	0	0	0	0	0	0	0	0	0	0	0	0	0	0	0	0	0
PWY-5686: UMP biosynthesis|g__Klebsiella.s__Klebsiella_variicola	0	0	0	0	0	0	0	0	0	0	0	0	0	0	0	0	0	0	0	0	0	0	0	0	0	0	0	0	0	0	0	0	0	0	0	0	0	0	0	0	0	0	0	0	0	0	0	0	0
PWY-6317: galactose degradation I (Leloir pathway)|g__Megamonas.s__Megamonas_hypermegale	1.94e-06	0	0	0	0	0	0	0	0	0	0	0	0	0	0	0	0	0	0	0	0	0	0	0	0	0	0	0	0	0	0	1.15e-05	0	0	7.41e-06	0	0	0	0	0	0	1.07e-05	0	0	0	0	0	0	1.47e-05
PWY-7228: superpathway of guanosine nucleotides de novo biosynthesis I|g__Corynebacterium.s__Corynebacterium_aurimucosum	0	0	0	0	0	0	0	0	0	0	0	0	0	0	0	0	3.58e-06	0	0	0	0	0	0	0	0	0	0	0	0	0	0	0	0	0	0	0	0	0	0	0	0	0	0	0	0	0	0	0	0
UNINTEGRATED|g__Streptococcus.s__Streptococcus_macedonicus	0	0	0	0	0	0	0	0	0	0	0	0	0	0	0	0	0	0	0	0	0	0	0	0	0	0	0	0	0	0	0	0	0	0	0	0	0	0	0	0	0	0	0	0	0	0	0	0	0
SER-GLYSYN-PWY: superpathway of L-serine and glycine biosynthesis I|g__Corynebacterium.s__Corynebacterium_amycolatum	6.21e-07	0	6.31e-08	0	0	0	0	0	0	0	0	0	0	0	0	0	2.89e-05	0	0	0	0	0	0	0	0	0	0	0	0	0	0	0	0	0	0	0	0	0	0	0	0	0	0	0	0	0	0	0	0
PWY0-1296: purine ribonucleosides degradation|g__Enterobacter.s__Enterobacter_hormaechei	0	0	0	0	0	0	0	0	0	0	0	0	0	0	0	0	0	0	0	0	0	0	0	0	0	0	0	0	0	0	0	0	0	0	0	0	0	0	0	0	0	0	0	0	0	0	0	0	0
FAO-PWY: fatty acid &beta;-oxidation I|g__Candida.s__Candida_albicans	0	0	0	0	0	0	0	0	0	0	0	0	0	0	0	0	0	0	0	2.31e-07	0	0	0	0	0	0	0	0	7.51e-07	0	0	0	0	3.34e-07	0	0	0	0	0	0	0	0	0	0	0	0	0	0	0
PWY-7221: guanosine ribonucleotides de novo biosynthesis|g__Escherichia.s__Escherichia_coli	4.66e-06	4.51e-07	2.23e-05	1.04e-05	5.09e-06	2.08e-05	1.43e-05	3.97e-06	2.96e-05	5.08e-05	7.13e-06	6.53e-05	3.08e-05	3.07e-06	2.04e-05	4.86e-06	0	3.16e-05	6.2e-05	3.51e-05	2.23e-05	2.81e-06	2.5e-05	5.28e-05	1.28e-05	1.65e-06	6.56e-05	0	1.22e-05	3.12e-05	2.45e-05	2.43e-05	5.41e-07	2.27e-05	2.21e-05	6.88e-05	1.57e-05	3.22e-05	3.44e-05	4.7e-06	2.77e-06	0.000107642	4.3e-06	2.61e-06	2.71e-05	1.6e-05	1.06e-05	0	0
THRESYN-PWY: superpathway of L-threonine biosynthesis|g__Cronobacter.s__Cronobacter_sakazakii	0	0	0	0	0	0	0	0	0	0	0	0	0	0	0	0	0	0	0	0	0	0	0	0	0	0	0	0	0	0	0	0	0	0	0	0	0	0	0	0	0	0	0	0	0	0	0	0	0
PWY-2942: L-lysine biosynthesis III|g__Eggerthella.s__Eggerthella_lenta	1.19e-06	1.53e-06	1.99e-06	1.45e-06	1.1e-06	0	4.74e-06	0	1.73e-06	2.12e-06	0	2.2e-06	0	0	0	0	2.3e-05	0	0	0	0	1.45e-06	0	1.13e-06	0	0	0	4.11e-06	0	1.3e-06	0	1.17e-06	0	0	3.21e-07	0	0	0	1.48e-06	0	0	3.13e-07	1.88e-06	0	0	0	0	0	0
PWY-6318: L-phenylalanine degradation IV (mammalian, via side chain)|g__Pseudomonas.s__Pseudomonas_aeruginosa	0	0	0.000117901	0	0	0	0	0	0	0	0	0	0	0	0	0	0	0	0	0	0	0	0	2.54e-06	9.56e-06	0	0	0	0	0	0	0	0.000136308	0	0	0	0	0	0	0	0	0	0	0	0	0	0	0	0
PWY-6277: superpathway of 5-aminoimidazole ribonucleotide biosynthesis|g__Bifidobacterium.s__Bifidobacterium_animalis	0	0	0	0	0	0	0	0	0	0	0	0	0	0	0	0	0	0	0	0	0	0	0	0	0	0	2.36e-07	0	0	0	4.37e-06	0	0	3.71e-06	0	0	0	0	0	0	0	0	0	0	4.84e-06	0	0	0	0
VALSYN-PWY: L-valine biosynthesis|g__Enterococcus.s__Enterococcus_pallens	0	0	0	0	0	0	0	0	0	0	0	0	0	0	0	0	0	0	0	0	0	0	0	0	0	0	0	0	0	0	0	0	0	0	0	0	0	0	0	0	0	0	0	0	0	0	0	0	0
PWY-7219: adenosine ribonucleotides de novo biosynthesis|g__Lactobacillus.s__Lactobacillus_delbrueckii	7.71e-07	0	0	0	0	5.2e-07	0	8.08e-06	0	0	1.83e-07	0	0	1.19e-06	0	1.06e-06	0	0	0	0	0	0	0	0	0	0	0	0	0	0	1.96e-07	0	0	0	0	7.06e-07	0	0	0	0	8.59e-06	0	0	0	0	0	4.51e-06	0	0
GLYCOLYSIS: glycolysis I (from glucose 6-phosphate)|g__Cronobacter.s__Cronobacter_sakazakii	0	0	0	0	0	0	0	0	0	0	0	0	0	0	0	0	0	0	0	0	0	0	0	0	0	0	0	0	0	0	0	0	0	0	0	0	0	0	0	0	0	0	0	0	0	0	0	0	0
PWY-922: mevalonate pathway I|g__Lactobacillus.s__Lactobacillus_vaginalis	0	0	0	0	0	6.97e-08	0	2.73e-06	0	0	1.11e-06	0	0	0	0	0	0	0	0	0	6.03e-07	0	9.68e-07	0	0	2.72e-07	0	0	0	0	0	0	0	0	0	0	6.47e-06	0	0	0	0	0	0	0	0	0	0	0	0
PWY-7539: 6-hydroxymethyl-dihydropterin diphosphate biosynthesis III (Chlamydia)|g__Rothia.s__Rothia_dentocariosa	0	0	0	0	0	0	0	0	0	0	0	0	0	0	0	0	0	0	0	0	0	0	0	0	0	0	0	0	0	0	0	0	0	0	0	0	0	0	0	0	0	0	0	0	0	0	0	0	0
NONMEVIPP-PWY: methylerythritol phosphate pathway I|g__Pseudoramibacter.s__Pseudoramibacter_alactolyticus	0	0	0	0	0	0	0	0	0	0	0	0	0	0	0	0	0	0	0	0	0	0	0	0	0	0	0	6.78e-07	0	0	0	0	0	0	0	0	0	0	0	0	0	0	0	0	0	0	0	0	0
PWY-6803: phosphatidylcholine acyl editing|g__Stenotrophomonas.s__Stenotrophomonas_maltophilia	0	0	0	0	0	0	0	0	0	0	0	0	0	0	0	0	0	0	0	0	0	0	0	0	0	0	0	0	0	0	0	0	0	0	0	0	0	0	0	0	0	0	0	0	0	0	0	0	0
PWY-5384: sucrose degradation IV (sucrose phosphorylase)|g__Lactobacillus.s__Lactobacillus_acidophilus	0	0	0	0	0	0	0	0	0	0	0	0	0	0	0	0	0	0	0	0	0	0	0	0	0	0	0	0	0	0	0	0	0	0	0	0	0	0	0	0	0	0	0	0	0	0	0	0	0
PWY-7219: adenosine ribonucleotides de novo biosynthesis|g__Barnesiella.s__Barnesiella_intestinihominis	1.67e-06	1.17e-05	1.15e-06	0	0	0	3.28e-06	0	0	0	0	0	0	0	0	0	1.39e-05	0	0	0	0	0	0	0	3.76e-06	0	0	1.02e-06	4.62e-06	0	0	0	0	0	0	0	0	0	0	0	0	0	0	0	0	5.21e-07	0	0	0
1CMET2-PWY: N10-formyl-tetrahydrofolate biosynthesis|g__Bacteroides.s__Bacteroides_thetaiotaomicron	1.86e-06	1.16e-06	1.58e-06	0	0	0	5.56e-07	0	0	0	0	0	3.72e-05	0	1.51e-05	0	4.48e-06	1.35e-05	1.02e-06	0	2.14e-05	0	4.97e-06	1.97e-05	2.5e-06	0	0	9e-06	1.5e-06	0	0	6.64e-05	0	0	3.4e-05	0	2.13e-05	0	0	0.000213714	0	2.14e-06	0	0	0	2e-06	0	0	0
COA-PWY-1: coenzyme A biosynthesis II (mammalian)|g__Fusobacterium.s__Fusobacterium_nucleatum	0	0	0	0	1.28e-07	0	0	0	0	0	0	0	0	0	0	0	0	0	0	0	0	0	0	0	0	0	0	0	0	0	0	0	0	0	0	0	0	0	0	0	0	0	0	0	0	0	0	0	0
PWY-7664: oleate biosynthesis IV (anaerobic)|g__Klebsiella.s__Klebsiella_variicola	0	0	0	0	0	0	0	0	0	0	0	0	0	0	0	0	0	0	0	0	0	0	0	0	0	0	0	0	0	0	0	0	0	0	0	0	0	0	0	0	0	0	0	0	0	0	0	0	0
BRANCHED-CHAIN-AA-SYN-PWY: superpathway of branched amino acid biosynthesis|g__Lautropia.s__Lautropia_mirabilis	0	0	0	0	0	0	0	0	0	0	0	0	0	0	0	0	0	0	0	0	0	0	0	0	0	0	0	0	0	0	0	0	0	0	0	0	0	0	0	0	0	0	0	0	0	0	0	0	0
PWY-5103: L-isoleucine biosynthesis III|g__Bifidobacterium.s__Bifidobacterium_breve	0.000367601	0.000162769	3.01e-06	7.89e-08	2.83e-07	5.59e-07	1.57e-07	6.54e-05	0	0	6.79e-05	0	0	6.41e-05	0	0.000211297	3.44e-07	0	0	0	0	0	0	0	0	1.47e-05	0	0.000121134	0	0	0	0	0	0	0	1.74e-05	0	0	0	2.75e-07	3.78e-05	0	1.37e-05	7.73e-05	0	0	1.11e-05	0	0
PWY-7219: adenosine ribonucleotides de novo biosynthesis|g__Acidaminococcus.s__Acidaminococcus_fermentans	0	0	0	2.69e-06	4.9e-05	0	0	0	9.96e-06	3.59e-06	0	1.22e-05	0	0	0	0	0	0	0	0	0	9.92e-06	0	0	8.94e-07	0	0	0	1.08e-06	0	2.08e-05	0	0	5.77e-06	0	0	0	0	1.84e-05	0	0	0	0	0	1.82e-06	0	0	0	0
PWY0-166: superpathway of pyrimidine deoxyribonucleotides de novo biosynthesis (E. coli)|g__Stenotrophomonas.s__Stenotrophomonas_maltophilia	0	0	0	0	0	0	0	0	0	0	0	0	0	0	0	0	0	0	0	0	0	0	0	0	0	0	0	0	0	7.8e-06	0	0	0	0	0	0	0	0	0	0	0	0	0	0	0	0	0	0	0
COA-PWY-1: coenzyme A biosynthesis II (mammalian)|g__Actinomyces.s__Actinomyces_sp_HPA0247	0	0	0	0	0	0	0	0	0	0	0	0	0	0	0	0	0	0	0	0	0	0	0	0	0	0	0	0	0	0	0	0	0	0	0	0	0	0	0	0	0	0	0	0	0	0	0	0	0
NONMEVIPP-PWY: methylerythritol phosphate pathway I|g__Solobacterium.s__Solobacterium_moorei	0	0	0	0	0	0	0	0	0	0	0	0	0	0	0	0	0	0	0	0	0	0	0	0	0	0	0	0	0	0	0	0	0	0	0	0	0	0	0	0	0	0	0	0	0	0	0	0	0
PWY-7219: adenosine ribonucleotides de novo biosynthesis|g__Klebsiella.s__Klebsiella_sp_MS_92_3	0	0	0	0	0	0	0	0	1.23e-05	0	0	0	0	0	0	0	0	0	0	0	0	0	0	0	0	0	0	0	0	0	0	0	0	0	0	0	0	0	0	0	0	0	0	0	7.39e-06	0	0	0	0
PWY0-1297: superpathway of purine deoxyribonucleosides degradation|g__Cronobacter.s__Cronobacter_sakazakii	0	0	0	0	0	0	0	0	0	0	0	0	0	0	0	0	0	0	0	0	0	0	0	0	0	0	0	0	0	0	0	0	0	0	0	0	0	0	0	0	0	0	0	0	0	0	0	0	0
PWY-2942: L-lysine biosynthesis III|g__Flavonifractor.s__Flavonifractor_plautii	0	0	0	0	0	9.96e-07	0	6.69e-06	1.26e-07	2.2e-06	4.71e-06	3.99e-06	0	6.95e-06	0	2.3e-06	0	0	0	0	0	3.01e-06	0	1.22e-06	7.14e-07	1.47e-06	0	0	0	8.38e-06	0	8.18e-07	0	0	4.63e-07	0	0	0	2.77e-07	0	2.67e-06	0	7.33e-06	5.29e-06	3.91e-06	5.22e-07	1.24e-06	0	0
PWY-6123: inosine-5'-phosphate biosynthesis I|g__Enterobacter.s__Enterobacter_cloacae	0	0	0	0	0	1.35e-07	0	4.67e-07	0	0	0	0	0	0	0	0	0	0	3.44e-06	3.24e-05	0	0	0	1.55e-07	5.53e-06	5.02e-07	2.75e-06	0	6.96e-07	0	3.36e-06	0	0	3.57e-07	0	0	0	0	0	0	0	0	0	0	8.57e-07	0	0	0	0
COA-PWY: coenzyme A biosynthesis I|g__Prevotella.s__Prevotella_multiformis	0	0	0	0	0	0	0	0	0	0	0	0	0	0	0	0	0	0	0	0	0	0	0	0	0	0	0	0	0	0	0	0	0	0	0	0	0	0	0	0	0	0	0	0	0	0	0	0	0
PWY-6163: chorismate biosynthesis from 3-dehydroquinate|g__Streptococcus.s__Streptococcus_vestibularis	0	0	0	1.57e-06	7.83e-07	0	0	0	1.58e-06	2.36e-07	0	3.07e-07	0	0	0	0	0	0	0	0	0	5.63e-07	1.13e-06	0	0	0	0	0	0	0	0	0	0	0	0	0	0	0	4.4e-06	0	0	0	0	0	0	0	0	0	0
GLYCOLYSIS-E-D: superpathway of glycolysis and Entner-Doudoroff|g__Citrobacter.s__Citrobacter_freundii	0	0	0	0	0	0	0	0	0	0	0	0	0	0	0	0	0	0	0	0	2.68e-07	0	0	0	0	0	1.43e-06	0	0	0	0	8.21e-07	0	2.22e-07	0	0	0	0	0	0	0	0	0	0	0	0	3.71e-06	0	0
PWY-6121: 5-aminoimidazole ribonucleotide biosynthesis I|g__Alistipes.s__Alistipes_putredinis	5.84e-06	1.6e-06	3.84e-06	0	0	0	2.35e-06	2.71e-07	0	0	0	0	0	0	0	0	1.65e-05	0	1.44e-05	1.99e-06	0	0	0	5.48e-05	2.19e-05	0	0	0	2.69e-05	0	0	0	0	0	0	0	0	0	0	0	0	1.32e-07	0	0	0	7.06e-06	0	0	0
PWY-6386: UDP-N-acetylmuramoyl-pentapeptide biosynthesis II (lysine-containing)|g__Enterococcus.s__Enterococcus_casseliflavus	0	0	0	0	0	0	0	0	0	0	0	0	0	0	0	0	0	0	1.46e-07	0	0	0	0	0	0	0	1.65e-06	0	0	0	7.9e-07	0	0	1.46e-06	0	0	0	0	0	0	0	0	0	0	0	0	0	0	0
PWY-6628: superpathway of L-phenylalanine biosynthesis|g__Citrobacter.s__Citrobacter_youngae	0	0	0	0	0	0	0	0	0	0	0	0	0	0	0	0	0	0	0	0	0	0	0	0	0	0	0	0	0	0	0	0	0	0	0	0	0	0	0	0	0	0	0	0	0	0	0	0	0
COBALSYN-PWY: adenosylcobalamin salvage from cobinamide I|g__Phascolarctobacterium.s__Phascolarctobacterium_succinatutens	0	0	0	0	0	0	9.66e-07	0	0	0	0	0	0	0	0	0	0	0	1.03e-07	0	0	0	0	5.56e-06	7.8e-06	0	0	6.3e-07	3.88e-06	0	0	0	0	0	0	0	0	0	0	0	0	0	0	0	0	5.75e-06	0	0	0
PWY66-422: D-galactose degradation V (Leloir pathway)|g__Faecalibacterium.s__Faecalibacterium_prausnitzii	0	2.8e-07	0	0	0	0	0	0	0	0	0	0	2.95e-07	0	0	0	0	3.94e-07	6.96e-08	0	2.23e-06	0	4.53e-07	0	4.93e-05	0	0	0	2.43e-05	0	0	1.85e-05	0	0	6.2e-06	0	2.32e-05	0	9.73e-07	0	0	1.7e-06	0	0	0	5.95e-07	0	0	0
PWY-5173: superpathway of acetyl-CoA biosynthesis|g__Citrobacter.s__Citrobacter_freundii	0	0	0	0	0	0	0	0	0	0	0	0	0	0	0	0	0	0	0	0	1.9e-06	0	0	0	0	0	4.63e-06	0	0	0	1.34e-06	1.05e-06	0	2.65e-06	1.99e-07	0	0	0	0	0	0	0	2.67e-07	0	3.54e-07	0	4e-06	0	0
PWY-6386: UDP-N-acetylmuramoyl-pentapeptide biosynthesis II (lysine-containing)|g__Parasutterella.s__Parasutterella_excrementihominis	0	0	0	0	0	0	0	0	0	0	0	0	0	0	0	0	0	0	0	0	0	0	0	0	0	0	0	0	0	0	0	0	0	0	0	0	0	0	0	0	0	0	0	0	0	0	0	0	0
PWY-7111: pyruvate fermentation to isobutanol (engineered)|g__Neisseria.s__Neisseria_bacilliformis	0	0	0	0	0	0	0	0	0	0	0	0	0	0	0	0	0	0	0	0	0	0	0	0	0	0	0	0	0	0	0	0	0	0	0	0	0	0	0	0	0	0	0	0	0	0	0	0	0
GLUTORN-PWY: L-ornithine biosynthesis|g__Proteus.s__Proteus_penneri	0	0	0	0	0	0	0	0	0	0	0	0	0	0	0	0	0	0	0	0	0	0	0	0	0	0	8.95e-07	0	0	0	0	0	0	0	0	0	0	0	0	0	0	0	0	0	0	0	0	0	0
ARGSYN-PWY: L-arginine biosynthesis I (via L-ornithine)|g__Pseudomonas.s__Pseudomonas_nitroreducens	0	0	0	0	0	0	0	0	0	0	0	0	0	0	0	0	0	0	0	0	0	0	0	0	0	0	0	0	0	0	0	0	0	0	0	0	0	0	0	0	0	0	0	0	0	0	0	0	0
BRANCHED-CHAIN-AA-SYN-PWY: superpathway of branched amino acid biosynthesis|g__Bradyrhizobium.s__Bradyrhizobium_sp_DFCI_1	0	0	0	0	0	0	0	0	0	0	0	5.77e-07	0	4.28e-07	0	0	0	0	8.87e-08	0	0	7.71e-07	0	0	1.43e-07	0	0	0	0	0	2.6e-07	0	0	2.98e-07	1.17e-06	6.8e-07	0	0	0	0	0	0	0	7.11e-07	0	2.39e-06	1.89e-06	0	8.79e-07
ARO-PWY: chorismate biosynthesis I|g__Enterococcus.s__Enterococcus_dispar	0	0	0	0	0	0	0	0	0	0	0	0	0	0	0	0	0	0	0	0	0	0	0	0	0	0	0	0	0	0	0	0	0	0	0	0	0	0	0	0	0	0	0	0	0	0	0	0	0
ARGSYN-PWY: L-arginine biosynthesis I (via L-ornithine)|g__Pseudomonas.s__Pseudomonas_denitrificans	0	0	0	0	0	0	0	0	0	0	0	0	0	0	0	0	0	0	0	0	0	0	0	0	0	0	0	0	0	0	0	0	0	0	0	0	0	0	0	0	0	0	0	0	0	0	0	0	0
PPGPPMET-PWY: ppGpp biosynthesis|g__Salmonella.s__Salmonella_enterica	0	0	0	0	0	0	0	0	0	0	0	0	0	0	0	0	0	0	0	0	0	0	0	0	0	0	1.14e-05	0	0	0	5.95e-07	0	0	0	0	0	0	0	0	0	0	0	0	0	0	0	0	0	0
PWY-6277: superpathway of 5-aminoimidazole ribonucleotide biosynthesis|g__Desulfovibrio.s__Desulfovibrio_piger	0	0	0	0	0	0	0	0	0	0	0	0	0	0	0	0	0	0	7.48e-07	0	0	0	0	3.2e-06	1.77e-06	0	0	0	2.21e-06	0	0	0	0	0	0	0	0	0	0	0	0	0	0	0	0	1.91e-06	0	0	0
SER-GLYSYN-PWY: superpathway of L-serine and glycine biosynthesis I|g__Achromobacter.s__Achromobacter_xylosoxidans	0	0	0	0	0	0	0	0	0	0	0	0	0	0	0	0	0	0	0	0	0	0	0	0	0	0	1.02e-06	0	0	0	0	0	0	0	0	0	0	0	0	0	0	0	0	0	0	0	0	0	0
DAPLYSINESYN-PWY: L-lysine biosynthesis I|g__Bifidobacterium.s__Bifidobacterium_animalis	0	0	0	0	0	0	0	0	0	0	0	0	0	0	0	0	0	0	0	0	0	0	0	0	0	0	0	0	0	0	5.17e-06	0	0	4.91e-06	0	0	0	0	0	0	0	0	0	0	6.91e-06	0	0	0	0
PWY-5189: tetrapyrrole biosynthesis II (from glycine)|g__Bradyrhizobium.s__Bradyrhizobium_sp_DFCI_1	0	0	0	0	0	0	0	0	0	0	0	1.31e-06	0	8.71e-07	0	0	0	0	1.09e-07	0	0	6.78e-07	0	0	1.01e-07	0	0	0	0	0	0	0	0	2.98e-07	6.58e-07	1.65e-06	0	0	0	0	0	0	0	1.4e-06	0	2.72e-06	1.49e-06	0	1.05e-06
PWY-6121: 5-aminoimidazole ribonucleotide biosynthesis I|g__Faecalibacterium.s__Faecalibacterium_prausnitzii	0	0	0	0	0	0	0	0	0	0	0	0	0	0	0	0	0	2.85e-07	0	0	7.03e-07	0	0	0	3.19e-05	0	0	0	2.47e-05	0	0	4.28e-06	0	0	3.06e-06	0	8.36e-06	0	7.14e-06	0	0	3.99e-07	0	0	0	4.4e-06	0	0	0
DAPLYSINESYN-PWY: L-lysine biosynthesis I|g__Haemophilus.s__Haemophilus_haemolyticus	0	0	0	0	0	0	0	0	0	0	0	0	0	0	0	0	0	0	0	0	0	0	0	0	0	0	0	0	0	0	0	0	0	0	0	0	0	0	0	0	0	0	0	0	0	0	0	0	0
PWY-5083: NAD/NADH phosphorylation and dephosphorylation|g__Klebsiella.s__Klebsiella_oxytoca	0	0	0	0	0	0	0	0	0	0	0	0	0	0	0	0	0	0	0	0	0	0	0	0	0	0	1.09e-06	0	0	0	1.03e-06	0	0	2.68e-06	0	0	0	0	1.5e-07	0	0	0	0	0	3.11e-06	0	0	0	0
PWY-7111: pyruvate fermentation to isobutanol (engineered)|g__Stenotrophomonas.s__Stenotrophomonas_maltophilia	0	0	0	0	0	0	0	0	0	0	0	0	0	0	0	0	0	0	0	0	0	0	0	0	0	0	0	0	0	5.81e-06	0	0	0	0	0	0	0	0	0	0	0	0	0	0	0	0	0	0	0
PWY-6125: superpathway of guanosine nucleotides de novo biosynthesis II|g__Veillonella.s__Veillonella_parvula	0	0	0	8.59e-06	2.14e-05	2.61e-07	0	9.91e-07	8.74e-07	1.27e-06	0	0	0	0	0	0	0	0	0	0	0	7.34e-07	0	0	0	0	1.33e-06	0	0	0	6.1e-07	0	0	4.01e-07	0	0	0	0	4.17e-07	0	0	0	0	0	0	0	0	0	0
PWY0-1319: CDP-diacylglycerol biosynthesis II|g__Dorea.s__Dorea_formicigenerans	0	0	0	0	0	0	0	0	0	0	0	0	0	0	0	0	0	0	0	0	0	0	0	0	0	0	0	0	0	0	0	0	0	0	0	0	0	0	0	0	0	0	0	0	0	0	0	0	0
PWY-7663: gondoate biosynthesis (anaerobic)|g__Desulfovibrio.s__Desulfovibrio_piger	0	0	0	0	0	0	0	0	0	0	0	0	0	0	0	0	0	0	4.77e-07	0	0	0	0	1.85e-06	1.34e-06	0	0	0	2.14e-06	0	0	0	0	0	0	0	0	0	0	0	0	0	0	0	0	1.62e-06	0	0	0
PWY-2942: L-lysine biosynthesis III|g__Odoribacter.s__Odoribacter_splanchnicus	1.74e-06	1.37e-06	4.14e-07	0	0	0	1.05e-05	0	0	0	0	0	0	0	0	0	0	0	8.9e-07	0	0	0	0	2.85e-07	1.11e-06	0	0	1.91e-06	1.38e-06	0	0	3.78e-06	0	0	0	0	0	0	0	0	0	0	0	0	0	0	2.22e-06	0	0
PWY-3001: superpathway of L-isoleucine biosynthesis I|g__Enterobacter.s__Enterobacter_sp_MGH_8	0	0	0	0	0	0	0	0	0	0	0	0	0	0	0	0	0	0	0	0	0	0	0	0	5.5e-07	0	0	0	0	0	0	0	0	0	0	0	0	0	0	0	0	0	0	0	0	0	0	0	0
ARGININE-SYN4-PWY: L-ornithine de novo biosynthesis|g__Propionibacterium.s__Propionibacterium_propionicum	0	0	0	2.97e-07	1.52e-07	0	0	0	0	0	0	0	0	0	0	0	0	0	0	0	0	0	0	0	0	0	0	0	0	0	0	0	0	0	0	0	0	0	0	0	0	0	0	0	0	0	0	0	0
PWY0-1296: purine ribonucleosides degradation|g__Lachnospiraceae_noname.s__Lachnospiraceae_bacterium_2_1_46FAA	0	0	0	0	0	0	0	0	0	0	0	0	0	0	0	0	0	0	0	0	0	0	0	0	0	0	0	0	0	0	0	0	0	0	0	0	0	0	0	0	0	0	0	0	0	0	0	0	0
ARO-PWY: chorismate biosynthesis I|g__Megamonas.s__Megamonas_rupellensis	0	0	0	0	0	0	0	0	0	0	0	0	0	0	0	0	0	0	0	0	0	0	0	0	0	0	0	0	0	0	0	6.99e-06	0	0	5.35e-06	0	0	0	0	0	0	6.9e-06	0	0	0	0	0	0	1.09e-05
PWY-5097: L-lysine biosynthesis VI|g__Clostridium.s__Clostridium_sp_D5	0	0	0	0	0	0	0	0	0	0	0	0	0	0	0	0	0	0	0	0	0	0	0	0	0	0	0	0	0	0	0	0	0	0	0	0	0	0	0	0	0	0	0	0	0	0	0	0	0
PWY-6386: UDP-N-acetylmuramoyl-pentapeptide biosynthesis II (lysine-containing)|g__Rothia.s__Rothia_dentocariosa	0	0	0	0	0	0	0	0	0	0	0	0	0	0	0	0	0	0	0	0	0	0	0	0	0	0	0	0	0	0	0	0	0	0	0	0	0	0	0	0	0	0	0	0	0	0	0	0	0
PWY-5837: 1,4-dihydroxy-2-naphthoate biosynthesis I|g__Lactococcus.s__Lactococcus_lactis	0	0	0	0	0	0	0	9.41e-07	0	0	0	0	0	0	0	0	0	0	0	0	0	0	0	0	0	0	0	0	0	0	0	0	0	0	0	0	0	0	0	0	0	0	0	0	0	0	0	0	0
PWY-6527: stachyose degradation|g__Weissella.s__Weissella_paramesenteroides	0	0	0	0	0	0	0	0	0	0	0	0	0	0	0	0	0	0	0	0	0	0	0	0	0	0	0	0	0	0	0	0	0	0	0	3.73e-07	0	0	0	0	0	0	0	0	0	0	0	0	0
PWY-6122: 5-aminoimidazole ribonucleotide biosynthesis II|g__Scardovia.s__Scardovia_wiggsiae	3.62e-07	0	0	0	0	0	0	0	0	0	0	0	0	0	0	0	2.58e-07	0	0	0	0	0	0	0	0	0	0	0	0	0	0	0	0	0	0	0	0	0	0	0	0	0	0	0	0	0	0	0	0
P165-PWY: superpathway of purines degradation in plants	0	0	0	0	0	0	0	0	0	0	0	0	0	0	0	0	0	0	0	0	0	0	0	0	0	0	0	0	0	0	0	0	0	0	0	0	0	0	0	0	0	0	0	0	0	0	0	0	0
PWY-6387: UDP-N-acetylmuramoyl-pentapeptide biosynthesis I (meso-diaminopimelate containing)|g__Actinomyces.s__Actinomyces_johnsonii	0	0	0	0	8.78e-07	0	0	0	0	0	0	0	0	0	0	0	0	0	0	0	0	0	0	0	0	0	0	0	0	0	0	0	0	0	0	0	0	0	0	0	0	0	0	0	0	0	0	0	0
NONMEVIPP-PWY: methylerythritol phosphate pathway I|g__Porphyromonas.s__Porphyromonas_asaccharolytica	0	0	0	0	0	0	0	0	0	0	0	0	0	0	0	0	0	0	0	0	0	0	0	0	0	0	0	0	0	0	0	0	0	0	0	0	0	0	0	0	0	0	0	0	0	0	0	0	0
ARGSYNBSUB-PWY: L-arginine biosynthesis II (acetyl cycle)|g__Citrobacter.s__Citrobacter_youngae	0	0	0	0	0	0	0	0	0	0	0	0	0	0	0	0	0	0	0	0	0	0	0	0	0	0	0	0	0	0	0	0	0	0	0	0	0	0	0	0	0	0	0	0	0	0	0	0	0
PWY-7228: superpathway of guanosine nucleotides de novo biosynthesis I|g__Collinsella.s__Collinsella_tanakaei	0	0	0	0	0	0	0	0	0	0	0	0	0	0	0	0	0	0	0	0	0	0	0	2.17e-06	1.46e-06	0	0	0	1.33e-06	0	0	0	0	0	0	0	0	0	0	0	0	0	0	0	0	1.68e-05	0	0	0
PWY-2942: L-lysine biosynthesis III|g__Fusobacterium.s__Fusobacterium_ulcerans	0	0	0	0	0	0	0	0	0	0	0	0	0	0	0	0	0	0	0	0	0	0	0	0	0	0	0	0	0	6.24e-07	0	4.3e-06	0	0	1.07e-06	0	0	0	0	0	0	0	0	0	0	0	0	0	0
UNINTEGRATED|g__Desulfovibrio.s__Desulfovibrio_desulfuricans	0	3.8e-05	0	0	0	0	0	0	0	0	0	7.64e-05	0	0	0	0	0	0	0	0	0	0	0	0	0	0	0.000101149	0	0	0	0	0	0	0	0	0	0	0	0	0.000420539	0	0	0	0	0	0	0	0	0
PWY-6277: superpathway of 5-aminoimidazole ribonucleotide biosynthesis|g__Anaerostipes.s__Anaerostipes_hadrus	0	0	0	0	0	0	0	0	0	0	0	0	0	0	0	0	3.09e-06	0	0	0	0	0	0	0	0	0	0	0	0	0	0	0	0	0	0	0	0	0	0	0	0	0	0	0	0	0	0	0	0
COA-PWY-1: coenzyme A biosynthesis II (mammalian)|g__Parascardovia.s__Parascardovia_denticolens	0	0	0	0	0	0	0	0	0	0	0	0	0	0	0	0	0	0	0	0	0	0	0	0	0	0	0	0	0	0	0	0	0	0	0	0	0	0	0	0	0	0	0	0	0	0	0	0	0
PWY-6936: seleno-amino acid biosynthesis|g__Raoultella.s__Raoultella_ornithinolytica	0	0	0	0	0	0	0	0	0	0	0	0	0	0	0	0	0	0	0	0	0	0	0	0	0	0	0	0	0	0	0	0	0	0	0	0	0	0	0	0	0	0	0	0	3.82e-07	0	0	0	0
PWY-7221: guanosine ribonucleotides de novo biosynthesis|g__Turicibacter.s__Turicibacter_sanguinis	0	0	0	0	0	0	0	0	0	0	0	0	0	0	0	0	0	0	0	0	0	0	0	0	0	0	0	9.32e-07	0	0	0	0	0	0	0	0	0	0	0	0	0	0	0	0	0	0	0	0	0
PWY-5667: CDP-diacylglycerol biosynthesis I|g__Blautia.s__Ruminococcus_gnavus	0	0	4.81e-07	0	0	1.04e-05	1.43e-06	7.19e-06	5.11e-07	1.43e-06	1.91e-06	7.26e-07	5.15e-07	8.99e-06	0	4.56e-06	1.54e-06	6.44e-08	0	0	1.39e-06	5.06e-07	1.75e-07	0	0	1.51e-05	0	0	0	7.55e-06	0	4.2e-06	0	0	5.99e-06	4.35e-05	1.19e-06	1.17e-05	3.33e-07	0	1.29e-05	2.2e-06	1.44e-05	2.81e-06	0	0	5.7e-06	0	4.21e-05
PWY-7220: adenosine deoxyribonucleotides de novo biosynthesis II|g__Enterococcus.s__Enterococcus_avium	0	0	0	0	0	1.66e-06	0	4.99e-06	0	0	1.31e-05	0	2.54e-07	7.49e-06	0	4.83e-06	0	0	6.13e-07	0	0	0	0	0	0	1.74e-06	1.15e-07	0	0	0	0	0	0	0	0	4.66e-06	0	1.41e-06	0	0	8.03e-07	0	4.04e-07	1.39e-07	2.62e-07	0	9.56e-07	0	0
PWY0-1296: purine ribonucleosides degradation|g__Eubacterium.s__Eubacterium_eligens	0	0	0	0	0	0	0	0	0	0	0	0	0	0	0	0	0	0	0	0	0	2.04e-05	0	0	0	0	0	0	0	0	0	0	0	0	0	0	0	0	4.72e-06	0	0	0	0	0	0	0	0	0	0
PWY-5973: cis-vaccenate biosynthesis|g__Candida.s__Candida_albicans	0	0	0	0	0	0	0	0	0	0	0	0	0	0	0	0	0	0	0	3.43e-07	0	0	0	0	0	0	0	0	1.02e-06	0	0	0	0	2.44e-07	0	0	0	0	0	0	0	0	0	0	0	0	0	0	0
PWY-1042: glycolysis IV (plant cytosol)|g__Coprococcus.s__Coprococcus_catus	0	0	0	0	0	0	0	0	0	0	0	0	0	0	0	0	0	0	0	0	0	0	0	0	0	0	0	0	2.22e-07	0	0	0	0	0	0	0	0	0	0	0	0	0	0	0	0	4.21e-07	0	0	0
PWY-7208: superpathway of pyrimidine nucleobases salvage|g__Haemophilus.s__Haemophilus_parainfluenzae	0	0	0	0	0	0	0	0	0	0	0	0	0	0	0	0	0	0	0	0	0	0	0	0	0	0	0	0	0	0	0	0	0	0	0	0	0	0	0	0	0	0	0	0	0	0	0	0	0
PWY-6609: adenine and adenosine salvage III|g__Bacteroides.s__Bacteroides_sp_2_1_22	0	0	0	0	0	0	0	0	0	0	0	0	0	0	0	0	0	0	0	0	0	0	0	0	0	0	0	0	0	0	0	0	0	0	0	0	0	0	0	0	0	0	0	0	0	0	0	0	0
PWY0-1319: CDP-diacylglycerol biosynthesis II|g__Klebsiella.s__Klebsiella_variicola	0	0	0	0	0	0	0	0	0	0	0	0	0	0	0	0	0	0	0	0	0	0	0	0	0	0	0	0	0	0	0	0	0	0	0	0	0	0	0	0	0	0	0	0	0	0	0	0	0
PWY-6708: ubiquinol-8 biosynthesis (prokaryotic)|g__Shigella.s__Shigella_sonnei	0	0	0	0	3.21e-07	0	0	0	1.09e-05	0	0	0	0	0	0	0	0	0	0	0	0	0	0	0	0	0	0	0	0	0	0	0	0	0	0	0	0	0	0	0	0	0	0	0	0	0	0	0	0
PWY-6305: putrescine biosynthesis IV|g__Citrobacter.s__Citrobacter_youngae	0	0	0	0	0	0	0	0	0	0	0	0	0	0	0	0	0	0	0	0	0	0	0	0	0	0	0	0	0	0	0	0	0	0	0	0	0	0	0	0	0	0	0	0	0	0	0	0	0
PWY-7219: adenosine ribonucleotides de novo biosynthesis|g__Eubacterium.s__Eubacterium_ramulus	0	0	0	0	0	0	0	0	0	0	0	0	0	0	0	0	0	0	0	0	0	0	0	0	0	0	0	0	0	0	0	0	0	0	0	0	0	0	0	0	0	0	0	0	0	0	0	0	0
PWY0-862: (5Z)-dodec-5-enoate biosynthesis|g__Enterobacter.s__Enterobacter_sp_MGH_8	0	0	0	0	0	0	0	0	0	0	0	0	0	0	0	0	0	0	0	0	0	0	0	0	9e-07	0	0	0	0	0	0	0	0	0	0	0	0	0	0	0	0	0	0	0	0	0	0	0	0
VALSYN-PWY: L-valine biosynthesis|g__Streptococcus.s__Streptococcus_vestibularis	0	0	0	0	0	0	0	0	0	0	0	0	0	0	0	0	9.17e-06	0	0	0	2.39e-07	1.19e-07	1.37e-06	0	0	0	0	0	0	0	0	0	0	0	0	0	0	0	1.31e-06	0	0	0	0	0	0	0	0	0	0
NAGLIPASYN-PWY: lipid IVA biosynthesis|g__Haemophilus.s__Haemophilus_parainfluenzae	0	0	0	0	0	0	0	0	0	0	0	0	0	0	0	0	0	0	0	0	0	0	0	0	0	0	0	0	0	0	0	0	0	0	0	0	0	0	0	0	0	0	1.15e-06	0	0	0	0	0	0
UNINTEGRATED|g__Erysipelotrichaceae_noname.s__Clostridium_ramosum	0	0	0	0	0	0.0012502	0	0.001026	0	0	0.000273085	0	0	0.000806987	0	0.000516645	0	0	0	0	0	0.000228476	0.000145657	0	0	0	0	0	0	0	0.000361436	0.00061078	0	0.00496753	0.000332916	0.00125927	0	0	0.000738135	0	0.000973003	0	0	0.00386006	0.0019895	0	0.000534691	0	0
PWY-6527: stachyose degradation|g__Eubacterium.s__Eubacterium_siraeum	0	0	0	0	0	0	0	0	0	0	0	0	0	0	0	0	0	0	7.64e-08	0	0	0	0	0	0	0	0	0	0	0	0	0	0	0	0	0	0	0	0	0	0	0	0	0	0	0	0	0	0
PWY0-1319: CDP-diacylglycerol biosynthesis II|g__Coprobacter.s__Coprobacter_fastidiosus	0	0	0	0	0	0	0	0	0	0	0	0	0	0	0	0	0	0	0	0	0	0	0	0	0	0	0	0	0	0	0	0	0	0	0	0	0	0	0	0	0	0	0	0	0	0	0	0	0
PWY-6387: UDP-N-acetylmuramoyl-pentapeptide biosynthesis I (meso-diaminopimelate containing)|g__Clostridium.s__Clostridium_sp_HGF2	0	0	0	0	0	0	0	0	0	0	0	0	0	0	0	0	0	0	0	0	0	0	0	0	0	0	0	0	0	0	0	0	0	0	0	0	0	0	0	0	0	0	0	0	0	0	0	0	0
PWY-6122: 5-aminoimidazole ribonucleotide biosynthesis II|g__Catenibacterium.s__Catenibacterium_mitsuokai	0	0	0	0	0	0	0	0	0	0	0	0	0	0	0	0	0	0	0	0	0	0	0	0	1.3e-05	0	0	0	2.68e-05	0	0	0	0	0	0	0	0	0	0	0	0	0	0	0	0	5.26e-06	0	0	0
GLUCARDEG-PWY: D-glucarate degradation I|g__Citrobacter.s__Citrobacter_youngae	0	0	0	0	0	0	0	0	0	0	0	0	0	0	0	0	0	0	0	0	0	0	0	0	0	0	0	0	0	0	0	0	0	0	0	0	0	0	0	0	0	0	0	0	0	0	0	0	0
PWY-5173: superpathway of acetyl-CoA biosynthesis|g__Streptococcus.s__Streptococcus_infantarius	0	0	0	0	0	2.39e-06	0	5.59e-06	5.95e-08	1.3e-07	0	0	0	0	0	0	0	0	0	0	0	0	0	0	0	0	0	0	0	0	0	0	0	0	0	0	0	0	0	0	0	0	0	0	0	0	0	0	0
PWY-6121: 5-aminoimidazole ribonucleotide biosynthesis I|g__Synergistes.s__Synergistes_sp_3_1_syn1	3.4e-06	1.05e-05	1.23e-06	0	0	0	3.02e-05	0	0	0	0	0	0	0	0	0	0	0	0	0	0	0	0	0	0	0	0	3.47e-05	0	0	0	0	0	0	0	0	0	0	0	0	0	0	0	0	0	0	0	0	0
PWY-6277: superpathway of 5-aminoimidazole ribonucleotide biosynthesis|g__Pseudomonas.s__Pseudomonas_aeruginosa	0	0	0.000110375	0	0	0	0	0	0	0	0	0	0	0	0	0	0	0	0	0	0	0	0	1.81e-06	9.89e-06	0	0	0	0	0	0	0	0.000135955	0	0	0	0	0	0	0	0	0	0	0	0	0	0	0	0
PWY-6703: preQ0 biosynthesis|g__Lachnospiraceae_noname.s__Lachnospiraceae_bacterium_5_1_63FAA	3.37e-06	6.14e-06	9.56e-07	0	0	0	0	0	0	6.43e-07	0	0	0	0	0	0	4.26e-06	0	0	0	0	9.52e-07	0	0	0	0	0	0	0	0	0	0	0	0	0	0	0	0	3.56e-06	0	0	0	0	0	0	0	5.99e-06	0	0
PWY-6385: peptidoglycan biosynthesis III (mycobacteria)|g__Acidaminococcus.s__Acidaminococcus_fermentans	0	0	0	1.53e-07	2.25e-06	0	0	0	2.45e-07	1.99e-07	0	1.51e-06	0	0	0	0	0	0	0	0	0	7.8e-07	0	0	3.63e-08	0	0	0	0	0	3.77e-06	0	0	1.37e-06	0	0	0	0	1.16e-06	0	0	0	0	0	5.55e-07	0	0	0	0
PWY-6277: superpathway of 5-aminoimidazole ribonucleotide biosynthesis|g__Mogibacterium.s__Mogibacterium_sp_CM50	0	0	0	0	0	0	0	0	0	0	0	0	0	0	0	0	0	0	0	0	0	0	0	0	0	0	0	0	0	0	0	0	0	0	0	0	0	0	0	0	0	0	0	0	0	0	0	0	0
THRESYN-PWY: superpathway of L-threonine biosynthesis|g__Ochrobactrum.s__Ochrobactrum_anthropi	0	0	0	0	0	0	0	0	0	0	0	0	0	0	0	0	0	0	0	0	0	0	0	0	0	0	0	0	0	0	0	0	0	0	0	0	0	0	0	0	0	0	0	0	0	0	0	0	0
PWY-6122: 5-aminoimidazole ribonucleotide biosynthesis II|g__Enterobacter.s__Enterobacter_sp_MGH_8	0	0	0	0	0	0	0	0	0	0	0	0	0	0	0	0	0	0	0	0	0	0	0	0	2.97e-07	0	0	0	0	0	0	0	0	0	0	0	0	0	0	0	0	0	0	0	0	0	0	0	0
PANTO-PWY: phosphopantothenate biosynthesis I|g__Clostridium.s__Clostridium_methylpentosum	0	0	0	0	0	0	0	0	0	0	0	0	0	0	0	0	0	0	0	0	0	0	0	0	0	0	0	0	0	0	0	0	0	0	0	0	0	0	0	0	0	0	0	0	0	0	0	0	0
THRESYN-PWY: superpathway of L-threonine biosynthesis|g__Methanobrevibacter.s__Methanobrevibacter_smithii	5.46e-06	8.16e-06	4.02e-06	0	0	0	1.97e-05	0	0	0	0	0	0	0	0	0	2.55e-06	0	1.09e-06	0	0	0	0	1.59e-07	9.97e-08	0	0	1.28e-05	5.46e-07	0	0	0	0	0	0	0	0	0	0	0	0	0	0	0	0	3.66e-06	0	0	0
PWY-7118: chitin degradation to ethanol|g__Candida.s__Candida_albicans	0	0	0	0	0	0	0	0	0	0	0	0	0	0	0	0	0	0	0	2.86e-07	0	0	0	0	0	0	0	0	7.78e-07	0	0	0	0	2.18e-07	0	0	0	0	0	0	0	0	0	0	0	0	0	0	0
PWY-7204: pyridoxal 5'-phosphate salvage II (plants)|g__Klebsiella.s__Klebsiella_sp_MS_92_3	0	0	0	0	0	0	0	0	1.08e-05	0	0	0	0	0	0	0	0	0	0	0	0	0	0	0	0	0	0	0	0	0	0	0	0	0	0	0	0	0	0	0	0	0	0	0	7.26e-06	0	0	0	0
RHAMCAT-PWY: L-rhamnose degradation I|g__Enterococcus.s__Enterococcus_mundtii	0	0	0	0	0	0	0	0	0	0	0	0	0	0	0	0	0	0	0	0	0	0	0	0	0	0	0	0	0	0	0	0	0	0	0	0	0	0	0	0	0	0	0	0	0	0	0	0	0
VALSYN-PWY: L-valine biosynthesis|g__Pseudomonas.s__Pseudomonas_nitroreducens	0	0	0	0	0	0	0	0	0	0	0	0	0	0	0	0	0	0	0	0	0	0	0	0	0	0	0	0	0	0	0	0	0	0	0	0	0	0	0	0	0	0	0	0	0	0	0	0	0
ASPASN-PWY: superpathway of L-aspartate and L-asparagine biosynthesis|g__Bacteroides.s__Bacteroides_thetaiotaomicron	2.21e-06	6.9e-07	1.19e-06	0	0	0	4.95e-07	0	0	0	0	0	3.76e-05	0	1.49e-05	0	4.46e-06	1.26e-05	8.73e-07	0	2.13e-05	0	5.66e-06	1.63e-05	2.64e-06	0	0	8.01e-06	1.21e-06	0	0	6.23e-05	0	1.72e-07	2.95e-05	0	1.69e-05	0	0	0.000222008	0	1.98e-06	0	0	0	1.37e-06	0	0	0
PWY-7219: adenosine ribonucleotides de novo biosynthesis|g__Actinomyces.s__Actinomyces_odontolyticus	0	0	0	6.09e-07	6.98e-07	0	0	0	2.5e-07	0	0	3.27e-07	0	0	0	0	7.53e-07	0	7.54e-08	0	0	0	0	0	3.26e-08	0	0	0	2.43e-07	0	0	0	0	0	1.71e-07	0	0	2.42e-07	6.53e-07	0	2.74e-07	1.92e-07	3.59e-06	0	3.59e-07	0	0	0	1.49e-06
PWY-6700: queuosine biosynthesis|g__Enterococcus.s__Enterococcus_avium	0	0	0	0	0	2.07e-06	0	4.63e-06	0	0	1.77e-05	0	0	1.23e-05	0	9.91e-06	0	0	4.91e-07	0	0	0	0	4.67e-07	0	9.95e-07	2.41e-07	0	0	2.56e-07	0	0	0	3.3e-07	0	4.13e-06	0	1.43e-06	0	0	1.24e-06	0	2.18e-07	7.12e-07	5.61e-07	0	2.67e-07	0	0
COA-PWY-1: coenzyme A biosynthesis II (mammalian)|g__Solobacterium.s__Solobacterium_moorei	0	0	0	0	0	0	0	0	0	0	0	0	0	0	0	0	0	0	0	0	0	0	0	0	0	0	0	0	0	0	0	0	0	0	0	0	0	0	0	0	0	0	0	0	0	0	0	0	0
PWY-1042: glycolysis IV (plant cytosol)|g__Fusobacterium.s__Fusobacterium_varium	0	0	0	3.3e-05	1.24e-05	0	0	0	2.81e-06	1.71e-05	0	7.13e-06	0	0	0	0	0	0	0	0	0	2.11e-06	0	0	0	0	0	0	0	0	0	2.26e-06	0	0	0	0	0	0	7.27e-06	0	0	0	0	0	0	0	0	0	0
ASPASN-PWY: superpathway of L-aspartate and L-asparagine biosynthesis|g__Salmonella.s__Salmonella_enterica	0	0	0	0	0	0	0	0	0	0	0	0	0	0	0	0	0	0	0	0	0	0	0	0	0	0	2.39e-06	0	0	0	1.24e-07	0	0	0	0	0	0	0	0	0	0	0	0	0	0	0	0	0	0
ARGININE-SYN4-PWY: L-ornithine de novo biosynthesis|g__Bacteroides.s__Bacteroides_cellulosilyticus	1.55e-07	0	8.15e-08	0	0	2.98e-07	1.35e-06	1.68e-05	0	0	2.76e-05	0	0	9.84e-06	0	7.67e-06	3.46e-06	0	5.48e-07	0	0	0	0	1.29e-06	5.32e-07	0	0	5.65e-07	2.97e-07	0	0	0	0	0	0	0	0	0	0	0	0	0	0	0	1e-06	1.48e-07	0	0	0
PWY-5686: UMP biosynthesis|g__Bifidobacterium.s__Bifidobacterium_longum	0.000359438	0.000707542	7.68e-06	9e-08	3.54e-07	7.35e-05	2.81e-07	0.000148753	0	0	6.87e-06	0	0	4.09e-06	0	2.77e-05	9.68e-08	0	1.69e-07	0	0	1.09e-05	0	1.18e-06	5.32e-06	2.21e-05	0	0.000741556	2.84e-05	0	0	0	0	0	0	0.000256427	0	0	9.24e-06	0	0.000120724	0	0	7.37e-05	0	2.42e-05	4.37e-05	0	0
PWY-6163: chorismate biosynthesis from 3-dehydroquinate|g__Enterococcus.s__Enterococcus_pallens	0	0	0	0	0	0	0	0	0	0	0	0	0	0	0	0	0	0	0	0	0	0	0	0	0	0	0	0	0	0	0	0	0	0	0	0	0	0	0	0	0	0	0	0	0	0	0	0	0
ARO-PWY: chorismate biosynthesis I|g__Haemophilus.s__Haemophilus_parainfluenzae	0	0	0	0	0	0	0	0	0	0	0	0	0	0	0	0	0	0	0	0	0	0	0	0	0	0	0	0	0	0	0	0	0	0	0	0	0	0	0	0	0	0	1.07e-06	0	0	0	0	0	0
PWY-7219: adenosine ribonucleotides de novo biosynthesis|g__Bacteroides.s__Bacteroides_uniformis	7.96e-06	6.48e-06	7.68e-06	0	0	8.26e-06	1.76e-05	0.000149	6.71e-08	1.41e-06	0.000178231	9.55e-06	0.000156518	8.36e-05	0.000181787	1.74e-05	4e-05	9.57e-05	2.76e-06	0	7.5e-05	3.69e-05	0.000136339	7.3e-06	5.43e-06	2.38e-05	0	8.37e-06	1.21e-05	0	2.24e-07	5.29e-05	0	6.04e-07	0.000117784	2.74e-07	0.000109726	1.27e-06	4.14e-05	2.99e-07	4.42e-07	9.21e-06	0	8.11e-05	2.26e-07	8.99e-06	3.32e-06	0	3.03e-07
HEME-BIOSYNTHESIS-II: heme biosynthesis I (aerobic)|g__Rothia.s__Rothia_dentocariosa	0	0	0	0	0	0	0	0	0	0	0	0	0	0	0	0	0	0	0	0	0	0	7.35e-08	0	0	0	0	0	0	0	0	0	0	0	0	0	0	0	0	0	0	0	0	0	0	0	0	0	0
PWY-6124: inosine-5'-phosphate biosynthesis II|g__Lactobacillus.s__Lactobacillus_reuteri	0	0	0	0	0	4.18e-07	0	7.64e-06	0	0	1.31e-05	0	0	3.69e-06	0	1.12e-05	0	0	0	0	0	0	0	0	0	4.18e-06	0	0	0	0	0	0	0	0	0	0	0	0	0	0	0	0	0	3.79e-05	0	0	0	0	0
PYRIDOXSYN-PWY: pyridoxal 5'-phosphate biosynthesis I|g__Citrobacter.s__Citrobacter_freundii	0	0	0	0	0	0	0	0	0	0	0	0	0	0	0	0	0	0	0	0	8.04e-08	0	0	0	0	0	8.47e-07	0	0	0	0	3.6e-07	0	0	0	0	0	0	0	0	0	0	3.1e-07	0	0	0	2.4e-06	0	0
PWY-7229: superpathway of adenosine nucleotides de novo biosynthesis I|g__Klebsiella.s__Klebsiella_oxytoca	0	0	0	0	0	0	0	0	0	0	0	0	0	0	0	0	0	0	0	0	0	0	0	0	0	0	2.33e-06	0	0	0	1.34e-06	0	0	1.54e-06	0	0	0	0	0	0	0	0	0	0	1.37e-06	0	0	0	0
PWY-724: superpathway of L-lysine, L-threonine and L-methionine biosynthesis II|g__Pseudoramibacter.s__Pseudoramibacter_alactolyticus	0	0	0	0	0	0	0	0	0	0	0	0	0	0	0	0	0	0	0	0	0	0	0	0	0	0	0	0	0	0	0	0	0	0	0	0	0	0	0	0	0	0	0	0	0	0	0	0	0
PWY-5686: UMP biosynthesis|g__Neisseria.s__Neisseria_flavescens	0	0	0	0	0	0	0	0	0	0	0	0	0	0	0	0	0	0	0	0	0	0	0	0	0	0	0	0	0	0	0	0	0	0	0	0	0	0	0	0	0	0	0	0	0	0	0	0	0
PWY-6700: queuosine biosynthesis|g__Bradyrhizobium.s__Bradyrhizobium_sp_DFCI_1	0	0	0	0	0	0	0	0	0	0	0	1.64e-06	0	6.21e-07	0	0	0	0	1.21e-07	0	0	5.35e-07	0	0	8.19e-08	0	0	0	0	0	3.94e-07	0	0	1.63e-07	5.94e-07	3.28e-07	0	0	0	0	0	0	0	6.04e-07	0	1.92e-06	1.63e-06	0	5.72e-07
GOLPDLCAT-PWY: superpathway of glycerol degradation to 1,3-propanediol|g__Megamonas.s__Megamonas_funiformis	0	0	0	0	0	0	0	0	0	0	0	0	0	0	0	0	0	0	0	0	0	0	0	0	0	0	0	0	0	0	0	0	0	0	0	0	0	0	0	0	0	0	0	0	0	0	0	0	0
PWY-5097: L-lysine biosynthesis VI|g__Veillonella.s__Veillonella_parvula	0	0	0	8.4e-06	2.07e-05	3.16e-07	0	6.22e-07	7.62e-07	9.72e-07	1.82e-07	0	0	0	0	0	0	0	0	0	0	3.9e-07	0	0	0	0	1.23e-06	0	0	0	3.57e-07	0	0	0	0	0	0	0	1.07e-06	0	0	0	0	0	0	0	0	0	0
PWY-7197: pyrimidine deoxyribonucleotide phosphorylation|g__Providencia.s__Providencia_rettgeri	0	0	0	0	0	0	0	0	0	0	0	0	0	0	0	0	0	0	0	0	0	0	0	0	0	0	0	0	0	0	0	0	0	0	0	0	0	0	0	0	0	0	0	0	0	0	0	0	0
OANTIGEN-PWY: O-antigen building blocks biosynthesis (E. coli)|g__Enterococcus.s__Enterococcus_faecium	0	0	0	0	0	0	0	0	0	0	0	0	0	0	0	0	0	0	0	0	0	0	0	0	0	0	0	0	0	0	0	0	0	0	0	0	0	0	0	0	0	0	0	0	0	0	0	0	0
PWY-7222: guanosine deoxyribonucleotides de novo biosynthesis II|g__Sutterella.s__Sutterella_wadsworthensis	3.13e-07	7.35e-07	0	0	0	0	1.45e-06	1.83e-05	0	0	5.36e-05	0	0	5.02e-06	0	4.07e-06	0	0	2.82e-06	0	0	0	0	2.26e-05	9.55e-06	3.82e-05	9.47e-06	0	0	0	1.35e-05	0	0	4.72e-06	0	0	0	0	1.05e-05	0	0	0	0	6.6e-06	5.96e-06	0	0	0	0
PWY-3781: aerobic respiration I (cytochrome c)|g__Brevundimonas.s__Brevundimonas_diminuta	0	0	0	0	0	0	0	0	0	0	0	0	0	0	0	0	0	0	0	0	0	0	0	0	0	0	0	0	0	0	0	0	0	0	0	0	0	0	0	0	0	0	0	0	0	0	0	0	0
PWY-6897: thiamin salvage II|g__Klebsiella.s__Klebsiella_pneumoniae	1.21e-07	5.17e-07	1.35e-05	3.03e-06	2.39e-05	3.94e-05	0	6e-06	2.91e-05	7.95e-06	0	2.89e-07	0	5.38e-06	1.19e-07	7.01e-07	1.63e-07	1.58e-07	6.7e-06	4.79e-05	5.1e-06	0	1.29e-05	1.23e-06	1.66e-05	9.1e-06	1.76e-05	0	0	3.59e-05	7.66e-06	5.98e-07	7.31e-05	1.05e-05	1.99e-07	0	0	2.2e-06	0	1.17e-05	1.01e-06	8.31e-07	0	6.85e-07	1.03e-05	0	6.71e-07	0.000176564	0.000230377
PWY-7208: superpathway of pyrimidine nucleobases salvage|g__Escherichia.s__Escherichia_coli	3.52e-06	6.17e-07	2.28e-05	7.47e-06	5.72e-06	3.39e-05	1.45e-05	4.66e-06	2.72e-05	5.27e-05	8.17e-06	6.43e-05	0	3.54e-06	1.05e-06	4.84e-06	7.39e-07	6.78e-07	6.45e-05	4.18e-05	1.89e-05	2.65e-06	3.9e-05	5.42e-05	1.59e-05	2.39e-06	6.87e-05	0	8.72e-06	3.11e-05	1.53e-05	2.35e-05	1.42e-06	1.63e-05	2.1e-05	7.13e-05	0	3.15e-05	3.95e-05	9.48e-06	2.8e-06	0.000107039	5.1e-06	2.57e-06	2.88e-05	1.23e-05	5.24e-06	0	0
PWY-5103: L-isoleucine biosynthesis III|g__Streptococcus.s__Streptococcus_sp_GMD4S	0	0	0	0	0	0	0	0	0	0	0	0	0	0	0	0	0	0	0	0	0	0	0	0	0	0	0	0	0	0	0	0	0	0	0	0	0	0	0	0	0	0	0	0	0	0	0	0	0
PWY-6936: seleno-amino acid biosynthesis|g__Clostridium.s__Clostridium_hathewayi	1.32e-07	0	1.62e-07	6.58e-06	7.03e-06	3.86e-07	0	2.64e-06	1.68e-06	2.47e-07	0	5.38e-07	0	0	8.27e-07	1.8e-06	0	1.33e-06	0	0	1.28e-07	1.04e-06	9.76e-07	0	0	0	0	0	0	0	0	1.37e-06	0	0	0	0	0	0	1.75e-06	0	0	1.1e-07	0	2.39e-06	0	0	0	0	0
PWY0-1297: superpathway of purine deoxyribonucleosides degradation|g__Salmonella.s__Salmonella_enterica	0	0	0	0	0	0	0	0	0	0	0	0	0	0	0	0	0	0	0	0	0	0	0	0	0	0	4.25e-06	0	0	0	6.27e-07	0	0	0	0	0	0	0	0	0	0	0	0	0	0	0	0	0	0
PWY-6277: superpathway of 5-aminoimidazole ribonucleotide biosynthesis|g__Clostridium.s__Clostridium_sp_KLE_1755	2.5e-06	0	0	0	0	0	2.02e-06	0	0	0	0	0	0	0	0	0	0	0	0	0	0	0	0	0	0	0	0	0	0	0	0	0	0	0	0	0	0	0	0	0	0	0	0	0	0	0	0	0	0
PWY-6277: superpathway of 5-aminoimidazole ribonucleotide biosynthesis|g__Coprococcus.s__Coprococcus_catus	0	0	0	0	0	0	0	0	0	0	0	0	0	0	0	0	0	0	0	0	0	0	0	0	0	0	0	0	1.94e-07	0	0	0	0	0	0	0	0	0	0	0	0	0	0	0	0	3.69e-07	0	0	0
PWY-7219: adenosine ribonucleotides de novo biosynthesis|g__Bacteroides.s__Bacteroides_cellulosilyticus	1.69e-07	0	1.71e-07	0	0	4.83e-07	1.36e-06	1.65e-05	0	0	3.08e-05	0	0	8.92e-06	0	8.74e-06	3.09e-06	0	8.59e-07	0	0	0	0	1.01e-06	6.89e-07	0	0	1.58e-06	1.66e-07	0	0	0	0	0	0	0	0	0	0	0	0	0	0	0	5.06e-05	4.65e-07	0	0	0
COLANSYN-PWY: colanic acid building blocks biosynthesis|g__Escherichia.s__Escherichia_fergusonii	0	0	0	0	0	0	0	0	0	0	0	0	0	0	0	0	0	0	0	0	0	0	0	0	0	0	0	0	0	0	0	0	0	0	0	0	0	0	0	0	0	0	0	0	0	0	0	0	0
PWY-7357: thiamin formation from pyrithiamine and oxythiamine (yeast)|g__Salmonella.s__Salmonella_enterica	0	0	0	0	0	0	0	0	0	0	0	0	0	0	0	0	0	0	0	0	0	0	0	0	0	0	1.31e-06	0	0	0	0	0	0	0	0	0	0	0	0	0	0	0	0	0	0	0	0	0	0
COMPLETE-ARO-PWY: superpathway of aromatic amino acid biosynthesis|g__Klebsiella.s__Klebsiella_sp_MS_92_3	0	0	0	0	0	0	0	0	1.1e-05	0	0	0	0	0	0	0	0	0	0	0	0	0	0	0	0	0	0	0	0	0	0	0	0	0	0	0	0	0	0	0	0	0	0	0	7.41e-06	0	0	0	0
PWY-5347: superpathway of L-methionine biosynthesis (transsulfuration)|g__Klebsiella.s__Klebsiella_pneumoniae	9.25e-07	1.74e-06	2.2e-05	6.95e-06	4.32e-05	9.56e-05	0	1.12e-05	4.36e-05	1.3e-05	7.92e-07	3.66e-07	0	1.01e-05	2.8e-07	1.06e-06	1.45e-06	4.44e-07	9.2e-06	6.9e-05	1.5e-05	2.51e-07	4.56e-05	1.66e-06	2.13e-05	1.76e-05	2.65e-05	0	0	2.91e-05	1.17e-05	1.25e-06	0.000105287	1.68e-05	7.14e-07	0	0	1.97e-06	0	1.84e-05	1.39e-06	1e-06	2.31e-07	8.58e-07	1.38e-05	0	1.53e-06	0.000308455	0.000454459
PWY-7357: thiamin formation from pyrithiamine and oxythiamine (yeast)|g__Pyramidobacter.s__Pyramidobacter_piscolens	0	0	0	0	0	0	1.49e-06	0	0	0	0	0	0	0	0	0	0	0	0	0	0	0	0	0	0	0	0	0	0	0	0	0	0	0	0	0	0	0	0	0	0	0	0	0	0	0	0	0	0
PWY-7219: adenosine ribonucleotides de novo biosynthesis|g__Solobacterium.s__Solobacterium_moorei	0	0	0	0	0	0	0	0	0	0	0	0	0	0	0	0	0	0	0	0	0	0	0	0	0	0	0	0	0	0	0	0	0	0	0	0	0	0	0	0	0	0	0	0	0	0	0	0	0
PWY-7228: superpathway of guanosine nucleotides de novo biosynthesis I|g__Campylobacter.s__Campylobacter_gracilis	0	0	0	0	1.97e-07	0	0	0	0	0	0	0	0	0	0	0	0	0	0	0	0	0	0	0	0	0	0	0	0	0	0	0	0	0	0	0	0	0	0	0	0	0	0	0	0	0	0	0	0
UNINTEGRATED|g__Fusobacterium.s__Fusobacterium_mortiferum	0	0	0	0	0	0	0	0	0	0.000398191	0	0	0	0	0	0	0	0	0	0	0	0.000862874	0	0	0	0	0	0	0	0	0	0.000747584	0	0	0	0	0	0	0.00107043	0	0	0	0	0	0	0	0	0	0
PWY-7221: guanosine ribonucleotides de novo biosynthesis|g__Streptococcus.s__Streptococcus_gordonii	0	0	0	0	0	0	0	0	0	0	0	0	0	0	0	0	0	0	0	0	0	0	9.38e-08	0	0	0	0	0	0	0	0	0	0	0	0	0	0	0	0	0	0	0	0	0	0	0	0	0	0
PWY-7237: myo-, chiro- and scillo-inositol degradation|g__Klebsiella.s__Klebsiella_oxytoca	0	0	0	0	0	0	0	0	0	2.82e-07	0	0	0	0	0	0	0	0	0	0	0	0	0	0	0	0	9.67e-07	0	0	0	1.63e-06	0	0	2.52e-06	0	0	0	0	0	0	0	0	0	0	4.48e-06	0	0	0	0
PWY-4041: &gamma;-glutamyl cycle|g__Escherichia.s__Escherichia_fergusonii	0	0	0	0	0	0	0	0	0	0	0	0	0	0	0	0	0	0	0	0	0	0	0	0	0	0	0	0	0	0	0	0	0	0	0	0	0	0	0	0	0	0	0	0	0	0	0	0	0
PWY-6121: 5-aminoimidazole ribonucleotide biosynthesis I|g__Alistipes.s__Alistipes_onderdonkii	9.47e-06	1.24e-05	1.93e-06	0	0	0	2.36e-06	0	0	0	0	0	1.78e-06	0	5.26e-05	0	1.11e-05	1.63e-05	2.92e-05	0	1.3e-05	0	1.15e-05	1.54e-06	1.32e-06	0	0	1.21e-06	2.18e-06	0	0	4.19e-07	0	0	0	0	0	0	0	3.93e-06	0	0	0	0	0	1.01e-05	0	0	0
GOLPDLCAT-PWY: superpathway of glycerol degradation to 1,3-propanediol	1.09e-05	1.29e-05	2.52e-05	1.29e-05	3.39e-05	8.27e-05	9.19e-06	3.09e-05	4.71e-05	1.41e-05	2.29e-05	2.17e-06	5.12e-07	2.05e-05	8.89e-07	2.14e-05	1.21e-05	2.62e-06	1.11e-05	7.13e-05	2.33e-05	2.92e-06	5.24e-05	2.71e-06	2.16e-05	1.96e-05	5.2e-05	9.57e-06	1.13e-06	3.57e-05	3.39e-05	2.9e-05	0.000120751	2.39e-05	2.1e-05	1.56e-06	4.27e-06	3.84e-06	6.12e-06	9.06e-05	3.26e-06	3.36e-05	4.23e-06	1.24e-05	4.76e-05	3.63e-07	1.88e-05	0.000356788	0.000443829
PWY-7219: adenosine ribonucleotides de novo biosynthesis|g__Blautia.s__Blautia_hydrogenotrophica	0	0	0	0	0	0	0	2.14e-06	0	0	1.52e-06	0	0	1.71e-06	0	1.26e-06	0	0	0	0	0	0	0	0	0	0	0	0	0	0	0	0	0	0	0	0	0	0	0	0	0	0	0	4.47e-07	0	0	0	0	0
COA-PWY: coenzyme A biosynthesis I|g__Akkermansia.s__Akkermansia_muciniphila	0	0	0	0	0	3.7e-07	0	3.67e-06	0	0	2.32e-05	0	0	1.67e-05	0	2.17e-06	0	0	2.34e-05	0	0	5.02e-06	0	0	0	0	1.92e-05	0	0	0	1.33e-05	4.61e-07	0	1.36e-05	0	0	0	0	0	0	0	0	0	0	1.74e-05	0	0	0	4.97e-07
PEPTIDOGLYCANSYN-PWY: peptidoglycan biosynthesis I (meso-diaminopimelate containing)	0.000700383	0.000873839	0.000339351	0.00026344	0.000302672	0.000277328	0.000484543	0.000548836	0.000218659	0.000252485	0.000484456	0.000263036	0.000408215	0.000683825	0.00051255	0.000778575	0.000371986	0.0004239	0.000278161	0.000341114	0.000356462	0.000366422	0.000415838	0.000415837	0.000464705	0.000520477	0.00026359	0.000724037	0.000478785	0.000561036	0.000257454	0.00054777	0.00021205	0.000188869	0.000620946	0.000402552	0.000637561	0.000308616	0.000333572	0.0004784	0.000593402	0.000319384	0.000536452	0.000610454	0.000328872	0.000435629	0.00045715	2.42e-06	0.000282317
PWY-6936: seleno-amino acid biosynthesis|g__Escherichia.s__Escherichia_fergusonii	0	0	0	0	0	0	0	0	0	0	0	0	0	0	0	0	0	0	0	0	0	0	0	0	0	0	0	0	0	0	0	0	0	0	0	0	0	0	0	0	0	0	0	0	0	0	0	0	0
PEPTIDOGLYCANSYN-PWY: peptidoglycan biosynthesis I (meso-diaminopimelate containing)|g__Citrobacter.s__Citrobacter_freundii	0	0	0	0	0	0	0	0	0	0	0	0	0	0	0	0	0	0	0	0	3.01e-07	0	0	0	0	0	1.01e-06	0	0	0	6.03e-07	8.69e-07	0	0	0	0	0	0	0	0	0	0	4.63e-07	0	1.84e-07	0	3.42e-06	0	0
PWY-6123: inosine-5'-phosphate biosynthesis I|g__Bifidobacterium.s__Bifidobacterium_breve	0.000342011	0.000131922	1.32e-06	0	0	4.58e-07	0	4.09e-05	0	0	5.74e-05	0	0	5.05e-05	0	0.000176052	2.12e-07	0	0	0	0	0	0	0	0	9.98e-06	0	0.000100614	0	0	0	0	0	0	0	1.4e-05	0	0	0	0	3.23e-05	0	1.13e-05	6.32e-05	0	0	1.02e-05	0	0
PWY-2941: L-lysine biosynthesis II|g__Lactobacillus.s__Lactobacillus_fermentum	5.95e-06	4.73e-06	5.89e-06	0	0	0	0	2.54e-06	0	0	4e-06	0	0	5.38e-06	3.59e-06	2.31e-05	5.94e-06	2.21e-06	0	0	7.91e-07	0	9.14e-07	0	0	7.33e-07	1.51e-05	9.03e-07	0	0	1.03e-05	0	0	5.63e-06	0	0	5.42e-06	0	4.89e-07	0	0	0	2.1e-06	2.22e-05	1.14e-05	0	0	0	0
PWY-7111: pyruvate fermentation to isobutanol (engineered)|g__Providencia.s__Providencia_rettgeri	0	0	0	0	0	0	0	0	0	0	0	0	0	0	0	0	0	0	0	0	0	0	0	0	0	0	0	0	0	0	0	0	0	0	0	0	0	0	0	0	0	0	0	0	0	0	0	0	0
GLUTORN-PWY: L-ornithine biosynthesis|g__Actinomyces.s__Actinomyces_viscosus	1.05e-07	3.5e-07	8.19e-08	0	0	0	5.47e-07	0	0	0	0	0	0	0	0	0	0	0	0	0	0	0	1.79e-07	0	0	0	0	8.46e-07	0	0	0	0	0	0	0	0	0	0	0	0	0	0	0	0	0	0	0	0	0
PWY-7221: guanosine ribonucleotides de novo biosynthesis|g__Parabacteroides.s__Parabacteroides_distasonis	3.71e-06	4.36e-06	8.5e-06	0	0	9.18e-07	3.29e-05	0	0	0	0	0	0	9.36e-06	0	0	3.26e-06	0	3.96e-05	0.000156389	0	0	0	5.28e-05	3.28e-06	2.94e-06	0	1.36e-05	3.11e-06	3.75e-05	0	0	0	0	0	0	0	2.26e-05	0	0.000117573	5.23e-05	0	4.88e-05	3.22e-06	6.49e-05	5.5e-07	2.5e-05	0	0
PWY-5384: sucrose degradation IV (sucrose phosphorylase)|g__Escherichia.s__Escherichia_coli	1.41e-06	0	1.17e-05	1.58e-05	6.17e-06	1.92e-05	7.34e-06	4.87e-06	5.04e-05	3.09e-05	7.51e-06	2.78e-05	6.63e-05	2.3e-06	4.12e-05	2.99e-06	9.29e-08	7.02e-05	4.57e-05	1.61e-05	6.19e-05	4.08e-06	2.16e-05	2.38e-05	7.26e-06	7.16e-07	5.51e-05	0	1.03e-05	1.92e-05	2.5e-05	1.42e-05	0	2.54e-05	1.07e-05	4.39e-05	2.89e-05	2.68e-05	2.17e-05	5.1e-06	4.28e-06	7.46e-05	2.61e-06	1.67e-06	1.86e-05	3.04e-06	2.37e-05	0	0
PWY-6121: 5-aminoimidazole ribonucleotide biosynthesis I|g__Staphylococcus.s__Staphylococcus_aureus	0	0	0	0	0	0	0	0	0	0	0	0	0	0	0	0	0	0	0	0	0	0	0	0	0	0	0	0	0	0	0	0	0	0	0	0	0	0	0	0	0	0	0	0	0	0	0	0	0
PWY-5005: biotin biosynthesis II	6.32e-06	0	0	2.44e-05	3.84e-05	3.93e-06	0	7.7e-06	1.25e-05	2.21e-06	1.31e-06	4.47e-06	0	0	0	0	0	0	0	0	1.03e-06	3.76e-06	0	0	1.56e-07	6.71e-06	2.39e-06	0	0	3.34e-07	3.22e-06	2.71e-05	0	8.94e-07	2.35e-05	1.03e-06	0	9.88e-07	3.4e-06	0	0	3.78e-05	0	1.57e-06	0	0	0	0	2.93e-05
PWY-724: superpathway of L-lysine, L-threonine and L-methionine biosynthesis II|g__Cellulosilyticum.s__Cellulosilyticum_lentocellum	0	0	0	0	0	0	0	0	0	0	0	0	0	0	0	0	0	0	0	0	0	0	0	0	0	0	0	0	0	0	0	0	0	0	0	0	0	0	0	0	0	0	0	0	0	0	0	0	0
PWY-5103: L-isoleucine biosynthesis III|g__Enterococcus.s__Enterococcus_dispar	0	0	0	0	0	0	0	0	0	0	0	0	0	0	0	0	0	0	0	0	0	0	0	0	0	0	0	0	0	0	0	0	0	0	0	0	0	0	0	0	0	0	0	0	0	0	0	0	0
PWY-621: sucrose degradation III (sucrose invertase)|g__Streptococcus.s__Streptococcus_parasanguinis	0	0	0	2.54e-06	1.18e-06	1.81e-07	0	0	8.73e-07	3.36e-07	0	0	0	0	5.46e-07	0	2.93e-07	3.83e-07	0	0	3.05e-07	0	1.16e-07	0	3.82e-08	3.4e-07	0	0	9.91e-08	0	4.76e-06	1.57e-07	0	3.49e-07	0	0	0	0	1.97e-06	0	0	1.34e-07	0	1.26e-06	7.1e-07	4.82e-08	0	0	0
HEMESYN2-PWY: heme biosynthesis II (anaerobic)|g__Bradyrhizobium.s__Bradyrhizobium_sp_DFCI_1	0	0	0	0	0	0	0	0	0	0	0	7.08e-07	0	6.16e-07	0	0	0	0	2.37e-07	0	0	3.25e-07	0	0	1.81e-07	0	0	0	0	0	3.33e-07	0	0	4.07e-07	8.36e-07	8.65e-07	0	0	0	0	0	0	0	1.05e-06	0	1.54e-06	1.46e-06	0	7.71e-07
PWY-6122: 5-aminoimidazole ribonucleotide biosynthesis II|g__Holdemania.s__Holdemania_sp_AP2	6.98e-07	9.36e-07	0	0	0	0	1.36e-06	0	0	0	0	0	0	0	0	0	0	0	0	0	0	0	0	0	0	0	0	0	0	0	0	0	0	0	0	0	0	0	0	0	0	0	0	0	0	0	0	0	0
PWY-5097: L-lysine biosynthesis VI|g__Eubacterium.s__Eubacterium_siraeum	0	0	0	0	0	0	0	0	0	0	0	0	0	0	0	0	0	0	3.97e-08	0	0	0	0	0	0	0	0	0	0	0	0	0	0	0	0	0	0	0	0	0	0	0	0	0	0	0	0	0	0
PWY-7279: aerobic respiration II (cytochrome c) (yeast)|g__Saccharomyces.s__Saccharomyces_cerevisiae	0	0	0	0	0	0	0	0	0	0	0	0	0	0	0	0	0	0	0	0	0	0	0	0	0	0	0	0	0	0	0	0	0	0	0	0	0	0	0	0	0	2.31e-07	0	0	0	0	0	0	0
PWY-2941: L-lysine biosynthesis II|g__Lactobacillus.s__Lactobacillus_acidophilus	0	0	0	0	0	0	0	0	0	0	0	0	0	0	0	0	0	0	0	0	0	0	0	0	0	0	0	0	0	0	0	0	0	0	0	0	0	0	0	0	0	0	0	0	0	0	0	0	0
PWY-6387: UDP-N-acetylmuramoyl-pentapeptide biosynthesis I (meso-diaminopimelate containing)|g__Bacteroides.s__Bacteroides_nordii	0	0	0	0	0	0	0	0	0	1.84e-06	0	2.63e-06	0	0	0	0	0	0	9.92e-08	0	5.9e-07	0	0	0	2.03e-07	0	0	0	0	0	0	0	0	0	0	0	0	0	0	0	0	0	0	0	0	0	0	0	0
PWY-5667: CDP-diacylglycerol biosynthesis I|g__Dorea.s__Dorea_formicigenerans	0	0	0	0	0	0	0	0	0	0	0	0	0	0	0	0	0	0	0	0	0	0	0	0	0	0	0	0	0	0	0	0	0	0	0	0	0	0	0	0	0	0	0	0	0	0	0	0	0
PWY-7663: gondoate biosynthesis (anaerobic)|g__Pseudomonas.s__Pseudomonas_nitroreducens	0	0	0	0	0	0	0	0	0	0	0	0	0	0	0	0	0	0	0	0	0	0	0	0	0	0	0	0	0	0	0	0	0	0	0	0	0	0	0	0	0	0	0	0	0	0	0	0	0
PWY-6609: adenine and adenosine salvage III|g__Lachnospiraceae_noname.s__Lachnospiraceae_bacterium_5_1_63FAA	8.79e-06	1.05e-05	1.45e-06	0	0	0	0	0	0	8.04e-07	0	0	0	0	0	0	5.45e-06	0	0	0	0	1.33e-06	0	0	0	0	0	0	0	0	0	0	0	0	0	0	0	0	4.46e-06	0	0	0	0	0	0	0	1.24e-05	0	0
PWY-6151: S-adenosyl-L-methionine cycle I|g__Atopobium.s__Atopobium_rimae	0	0	0	0	0	0	0	0	0	0	0	0	0	0	0	0	0	0	0	0	0	0	0	0	0	0	0	0	0	0	0	0	0	0	0	0	0	0	0	0	0	0	0	0	0	0	0	0	0
PWY-6277: superpathway of 5-aminoimidazole ribonucleotide biosynthesis|g__Clostridium.s__Clostridium_sp_D5	0	0	0	0	0	0	0	0	0	0	0	0	0	0	0	0	0	0	0	0	0	0	0	0	0	0	0	0	0	0	0	0	0	0	0	0	0	0	0	0	0	0	0	0	0	0	0	0	0
PWY-6163: chorismate biosynthesis from 3-dehydroquinate|g__Clostridium.s__Clostridium_sp_MSTE9	0	0	0	0	0	0	0	5.32e-06	0	0	0	0	0	0	0	0	0	0	0	0	0	0	0	0	0	0	0	0	0	0	0	0	0	0	0	0	0	0	0	0	0	0	0	0	0	0	0	0	0
PWY-6163: chorismate biosynthesis from 3-dehydroquinate|g__Acidaminococcus.s__Acidaminococcus_sp_D21	0	0	0	0	0	0	0	0	0	0	0	0	0	0	0	0	0	0	0	0	0	0	0	0	0	0	0	0	0	0	0	0	0	1.1e-07	0	0	0	0	0	0	0	0	0	0	0	0	0	0	0
PWY-6125: superpathway of guanosine nucleotides de novo biosynthesis II|g__Campylobacter.s__Campylobacter_ureolyticus	0	0	0	0	0	0	0	0	0	0	0	0	0	0	0	0	0	0	0	0	0	0	0	0	0	0	0	0	0	0	0	0	0	0	0	0	0	0	0	0	0	0	0	0	0	0	0	0	0
PWY-4041: &gamma;-glutamyl cycle|g__Klebsiella.s__Klebsiella_sp_MS_92_3	0	0	0	0	0	0	0	0	1.41e-05	0	0	0	0	0	0	0	0	0	0	0	0	0	0	0	0	0	0	0	0	0	0	0	0	0	0	0	0	0	0	0	0	0	0	0	9.64e-06	0	0	0	0
PWY-6277: superpathway of 5-aminoimidazole ribonucleotide biosynthesis|g__Pseudoflavonifractor.s__Pseudoflavonifractor_capillosus	0	0	0	0	0	0	0	0	0	0	0	0	0	0	0	0	0	0	3.64e-07	0	0	0	0	1.21e-07	1.69e-07	0	0	0	0	0	0	0	0	0	0	0	0	0	0	0	0	0	0	0	0	7.55e-08	0	0	0
PANTO-PWY: phosphopantothenate biosynthesis I|g__Bacteroides.s__Bacteroides_salyersiae	1.14e-06	3.47e-07	0	0	0	0	1.72e-07	0	0	0	0	0	0	0	0	0	1.55e-06	0	5.92e-06	1.47e-07	0	0	0	1.64e-05	4.02e-07	0	0	0	1.68e-06	0	0	3.79e-05	0	0	5.97e-06	0	0	0	0	0	0	1.37e-06	0	0	0	1.04e-06	0	0	0
UNMAPPED	0.291117	0.289926	0.349238	0.279444	0.365196	0.207799	0.451318	0.264826	0.378545	0.424029	0.388308	0.445201	0.229634	0.322206	0.254511	0.314454	0.661798	0.22277	0.368884	0.164759	0.218356	0.570557	0.240349	0.319073	0.394338	0.289557	0.351974	0.318852	0.504953	0.240646	0.513588	0.329924	0.145473	0.608372	0.280081	0.246724	0.249457	0.378416	0.425718	0.252812	0.223634	0.173035	0.356821	0.271732	0.431099	0.543212	0.215168	0.121751	0.173799
PWY-6163: chorismate biosynthesis from 3-dehydroquinate|g__Lactobacillus.s__Lactobacillus_pentosus	0	0	0	0	0	1.25e-06	0	5.32e-06	0	0	5.94e-06	0	0	1.98e-06	0	3.72e-06	0	0	0	0	0	0	0	0	0	0	0	0	0	0	0	0	0	0	0	0	0	0	0	0	0	0	3.97e-07	0	0	0	0	0	0
PWY-7208: superpathway of pyrimidine nucleobases salvage|g__Streptococcus.s__Streptococcus_thermophilus	0	0	0	0	0	0	0	0	0	0	0	0	0	0	0	0	0	0	0	0	0	0	0	0	0	0	2.44e-06	0	0	0	7.31e-06	0	0	4.6e-06	0	0	0	0	0	0	0	0	0	0	7.93e-06	0	0	0	0
PWY-6151: S-adenosyl-L-methionine cycle I|g__Clostridium.s__Clostridium_nexile	3.89e-06	0	7.58e-07	9.34e-07	1.44e-06	0	4.83e-06	0	1.17e-05	4.55e-06	0	2.53e-06	0	0	0	0	0	0	0	0	0	5.21e-06	0	0	0	0	0	5.33e-07	0	0	0	1.81e-06	0	0	4.1e-06	0	0	0	3.68e-06	0	0	2.2e-07	0	0	0	0	0	0	0
FERMENTATION-PWY: mixed acid fermentation|g__Escherichia.s__Escherichia_coli	0	0	0	0	0	0	0	0	0	0	0	0	0	0	0	0	0	0	0	0	0	0	0	0	0	0	0	0	0	0	0	0	0	0	0	0	0	0	0	0	0	0	0	0	0	0	0	0	0
COA-PWY-1: coenzyme A biosynthesis II (mammalian)|g__Actinomyces.s__Actinomyces_sp_ICM39	0	0	0	0	0	0	0	0	0	0	0	0	0	0	0	0	0	0	0	0	0	0	0	0	0	0	0	0	0	0	0	0	0	0	0	0	0	0	0	0	0	0	0	0	0	0	0	0	0
PWY-5837: 1,4-dihydroxy-2-naphthoate biosynthesis I|g__Haemophilus.s__Haemophilus_parahaemolyticus	0	0	0	0	0	0	0	0	0	0	0	0	0	0	0	0	0	0	0	0	0	0	0	0	0	0	0	0	0	0	0	0	0	0	0	0	0	0	0	0	0	0	0	0	0	0	0	0	0
PEPTIDOGLYCANSYN-PWY: peptidoglycan biosynthesis I (meso-diaminopimelate containing)|g__Barnesiella.s__Barnesiella_intestinihominis	1.95e-06	1.1e-05	7.73e-07	0	0	0	3.43e-06	0	0	0	0	0	0	0	0	0	1.1e-05	0	0	0	0	0	0	0	2.99e-06	0	0	0	4.05e-06	0	0	0	0	0	0	0	0	0	0	0	0	0	0	0	0	5.43e-07	0	0	0
ARO-PWY: chorismate biosynthesis I|g__Clostridium.s__Clostridium_methylpentosum	0	0	0	0	0	0	0	0	0	0	0	0	0	0	0	0	0	0	0	0	0	0	0	0	0	0	0	0	0	0	0	0	0	0	0	0	0	0	0	0	0	0	0	0	0	0	0	0	0
THISYN-PWY: superpathway of thiamin diphosphate biosynthesis I|g__Shigella.s__Shigella_sonnei	0	0	0	0	6.02e-07	0	0	0	2.11e-05	0	0	0	0	0	0	0	0	0	0	0	0	0	0	0	0	0	0	0	0	0	0	0	0	0	0	0	0	0	0	0	0	0	0	0	0	0	0	0	0
PWY-6163: chorismate biosynthesis from 3-dehydroquinate|g__Streptococcus.s__Streptococcus_salivarius	2.17e-06	1.48e-06	1.25e-06	1.31e-05	5.31e-06	1.73e-06	0	3.74e-06	1.24e-05	2.5e-06	1.96e-06	1.49e-06	0	8.87e-07	0	0	2.26e-06	0	0	0	0	2.38e-06	0	0	0	9.05e-07	1.27e-06	0	0	0	1.92e-05	0	0	9.92e-06	0	0	0	4.68e-07	1.8e-05	0	0	0	1.3e-06	7.88e-06	1.75e-05	0	0	0	0
ANAGLYCOLYSIS-PWY: glycolysis III (from glucose)|g__Enterobacter.s__Enterobacter_cloacae	0	0	0	0	0	0	0	0	0	0	0	0	0	0	0	0	0	0	0	0	0	0	0	0	1.9e-07	0	1.13e-06	0	0	0	4.54e-07	0	0	1.5e-07	0	0	0	0	0	0	0	0	0	0	0	0	0	0	0
PWY-6151: S-adenosyl-L-methionine cycle I|g__Enterococcus.s__Enterococcus_faecalis	0	0	0	0	0	0	0	0	0	0	0	0	0	0	0	0	0	0	1.96e-07	0	0	0	0	0	0	0	0	0	0	0	0	0	0	0	0	0	0	0	0	0	0	0	0	0	0	0	0	0	0
PWY-5097: L-lysine biosynthesis VI|g__Coprobacillus.s__Coprobacillus_sp_29_1	5.02e-06	0	1.87e-06	0	0	0	3.27e-06	0	0	0	0	0	0	0	0	0	8.15e-07	0	0	0	0	0	0	0	0	0	0	0	0	0	0	0	0	0	0	0	0	0	0	0	0	0	0	0	0	0	0	0	0
PWY-6387: UDP-N-acetylmuramoyl-pentapeptide biosynthesis I (meso-diaminopimelate containing)|g__Neisseria.s__Neisseria_flavescens	0	0	0	0	0	0	0	0	0	0	0	0	0	0	0	0	0	0	0	0	0	0	0	0	0	0	0	0	0	0	0	0	0	0	0	0	0	0	0	0	0	0	0	0	0	0	0	0	0
PWY-6122: 5-aminoimidazole ribonucleotide biosynthesis II|g__Fusobacterium.s__Fusobacterium_mortiferum	0	0	0	0	0	0	0	0	0	7.37e-07	0	0	0	0	0	0	0	0	0	0	0	1.41e-06	0	0	0	0	0	0	0	0	0	1.32e-06	0	0	0	0	0	0	1.74e-06	0	0	0	0	0	0	0	0	0	0
PWY-7400: L-arginine biosynthesis IV (archaebacteria)|g__Shigella.s__Shigella_sonnei	0	0	0	0	8.76e-07	0	0	0	2.55e-05	0	0	0	0	0	0	0	0	0	0	0	0	0	0	0	0	0	0	0	0	0	0	0	0	0	0	0	0	0	0	0	0	0	0	0	0	0	0	0	0
PWY-6277: superpathway of 5-aminoimidazole ribonucleotide biosynthesis|g__Sutterella.s__Sutterella_wadsworthensis	2.41e-07	7.73e-07	0	0	0	5.44e-08	1.12e-06	1.55e-05	0	0	5.04e-05	0	0	4.2e-06	0	3.96e-06	0	0	1.82e-06	0	0	0	0	1.67e-05	6.79e-06	3.59e-05	1.04e-05	0	0	0	1.06e-05	0	0	3.96e-06	0	0	0	0	1.13e-05	0	0	0	0	5.08e-06	4.86e-06	0	0	0	1.6e-07
PWY-4041: &gamma;-glutamyl cycle|g__Raoultella.s__Raoultella_ornithinolytica	0	0	0	0	0	0	0	0	0	0	0	0	0	0	0	0	0	0	0	0	0	0	0	0	0	0	0	0	0	0	0	0	0	0	0	0	0	0	0	0	0	0	0	0	5.93e-07	0	0	0	0
VALSYN-PWY: L-valine biosynthesis|g__Stomatobaculum.s__Stomatobaculum_longum	0	0	0	0	0	0	0	0	0	0	0	0	0	0	0	0	0	0	0	0	0	0	0	0	0	0	0	0	0	0	0	0	0	0	0	0	0	0	0	0	0	0	0	0	0	0	0	0	0
UNINTEGRATED|g__Bifidobacterium.s__Bifidobacterium_animalis	0	0	0	0	0	0	0	0	0	0	0	0	0	0	0	0	0	0	0	0	0	0	0	0	0	0	0.000173973	0	0	0	0.00251039	0	0	0.00243896	0	0	0	0	0	0	0	0	0	0	0.00330241	0	0	0	0
PENTOSE-P-PWY: pentose phosphate pathway|g__Enterobacter.s__Enterobacter_sp_MGH_8	0	0	0	0	0	0	0	0	0	0	0	0	0	0	0	0	0	0	0	0	0	0	0	0	6.89e-07	0	0	0	0	0	0	0	0	0	0	0	0	0	0	0	0	0	0	0	0	0	0	0	0
COMPLETE-ARO-PWY: superpathway of aromatic amino acid biosynthesis|g__Bradyrhizobium.s__Bradyrhizobium_sp_DFCI_1	0	0	0	0	0	0	0	0	0	0	0	8.56e-07	0	7.37e-07	0	0	0	0	1.03e-07	0	0	0	0	0	1.22e-07	0	0	0	0	0	0	0	0	3.08e-07	7.99e-07	0	0	0	0	0	0	0	0	9.33e-07	0	2.16e-06	1.3e-06	0	9.04e-07
COA-PWY: coenzyme A biosynthesis I|g__Weissella.s__Weissella_paramesenteroides	0	0	0	0	0	0	0	0	0	0	0	0	0	0	0	0	0	0	0	0	0	0	0	0	0	0	0	0	0	0	0	0	0	0	0	2.83e-07	0	0	0	0	0	0	0	0	0	0	0	0	0
GALACTUROCAT-PWY: D-galacturonate degradation I|g__Shigella.s__Shigella_sonnei	0	0	0	0	1.46e-06	0	0	0	2.91e-05	0	0	0	0	0	0	0	0	0	0	0	0	0	0	0	0	0	0	0	0	0	0	0	0	0	0	0	0	0	0	0	0	0	0	0	0	0	0	0	0
PWY-4981: L-proline biosynthesis II (from arginine)|g__Adlercreutzia.s__Adlercreutzia_equolifaciens	0	2.65e-07	3.59e-07	0	0	0	0	0	0	0	0	0	0	0	0	0	8.29e-06	0	0	0	0	0	0	0	3.71e-07	0	0	0	0	0	0	0	0	0	0	0	0	0	0	0	0	0	0	0	0	1.36e-07	0	0	0
VALSYN-PWY: L-valine biosynthesis|g__Shigella.s__Shigella_sonnei	0	0	0	0	9.06e-07	0	0	0	4.91e-06	0	0	0	0	0	0	0	0	0	0	0	0	0	0	0	0	0	0	0	0	0	0	0	0	0	0	0	0	0	0	0	0	0	0	0	0	0	0	0	0
PWY-7663: gondoate biosynthesis (anaerobic)|g__Haemophilus.s__Haemophilus_haemolyticus	0	0	0	0	0	0	0	0	0	0	0	0	0	0	0	0	0	0	0	0	0	0	0	0	0	0	0	0	0	0	0	0	0	0	0	0	0	0	0	0	0	0	0	0	0	0	0	0	0
GALACTUROCAT-PWY: D-galacturonate degradation I|g__Faecalibacterium.s__Faecalibacterium_prausnitzii	0	1.26e-06	0	0	0	0	0	0	0	0	0	0	3.23e-07	0	0	0	0	2.28e-07	6.67e-08	0	3.05e-06	0	1.04e-06	0	6.44e-05	0	0	0	5.89e-05	0	0	2.02e-05	0	0	7.41e-06	0	3.3e-05	7e-07	1.01e-05	0	0	2.61e-06	0	0	0	8.36e-06	2.48e-07	0	0
PWY-5173: superpathway of acetyl-CoA biosynthesis|g__Saccharomyces.s__Saccharomyces_cerevisiae	0	0	0	0	0	0	0	0	0	0	0	0	0	0	0	0	0	0	0	0	0	0	0	0	0	0	0	0	0	0	0	0	0	0	0	0	0	0	0	0	0	1.03e-07	0	0	0	0	0	0	0
HISTSYN-PWY: L-histidine biosynthesis|g__Bifidobacterium.s__Bifidobacterium_dentium	1.34e-05	2.26e-06	3.17e-07	0	4.4e-07	0	0	0	1.42e-06	0	1.37e-06	0	0	0	0	6.63e-06	0	0	0	0	0	1.69e-07	0	0	6.56e-08	0	0	0	0	0	0	0	0	0	0	0	0	0	0	0	0	0	0	0	0	0	0	0	0
PWY-5686: UMP biosynthesis|g__Ochrobactrum.s__Ochrobactrum_intermedium	0	0	0	0	0	0	0	0	0	0	0	0	0	0	0	0	0	0	0	0	0	0	0	0	0	0	0	0	0	0	0	0	0	0	0	0	0	0	0	0	0	0	0	0	0	0	0	0	0
PWY-5913: TCA cycle VI (obligate autotrophs)|g__Escherichia.s__Escherichia_coli	4.31e-06	0	2.45e-05	2.12e-05	8.01e-06	2.38e-05	9.46e-06	6.89e-06	6.44e-05	6.2e-05	9.01e-06	7.35e-05	8.43e-05	2.4e-06	5.6e-05	4.19e-06	1.12e-07	8.91e-05	5.46e-05	1.16e-05	7.39e-05	6.99e-06	2.67e-05	6e-05	1.33e-05	6.06e-07	7.16e-05	0	1.04e-05	3.36e-05	2.72e-05	2.97e-05	0	2.8e-05	1.9e-05	5.48e-05	4.62e-05	3.88e-05	4.45e-05	5.73e-06	1.5e-06	5.02e-05	3.55e-06	1.37e-06	3.16e-05	9.84e-06	2.4e-05	0	0
PWY-6123: inosine-5'-phosphate biosynthesis I|g__Aeromonas.s__Aeromonas_caviae	0	0	0	0	0	0	0	0	0	0	0	0	0	0	0	0	0	0	0	0	0	0	0	0	0	0	0	0	0	0	0	0	0	0	0	0	0	0	0	0	0	0	0	0	0	0	0	0	0
PWY-7219: adenosine ribonucleotides de novo biosynthesis|g__Peptostreptococcaceae_noname.s__Clostridium_difficile	0	0	0	0	0	9.21e-07	0	8.69e-06	0	0	8.81e-06	0	0	7.31e-06	0	7.26e-06	0	0	0	0	7.84e-07	0	3.8e-06	0	0	1.14e-06	0	0	0	0	0	0	0	0	0	0	0	0	0	1.25e-06	0	0	0	8.73e-06	0	0	0	0	0
PWY-7663: gondoate biosynthesis (anaerobic)|g__Candida.s__Candida_albicans	0	0	0	0	0	0	0	0	0	0	0	0	0	0	0	0	0	0	0	3.94e-07	0	0	0	0	0	0	0	0	1.14e-06	0	0	0	0	3.35e-07	0	0	0	0	0	0	0	0	0	0	0	0	0	0	0
PWY-6737: starch degradation V|g__Lachnospiraceae_noname.s__Lachnospiraceae_bacterium_8_1_57FAA	0	0	0	0	0	0	0	0	0	0	0	0	0	0	0	0	0	0	0	0	0	0	0	0	0	0	0	0	0	0	0	0	0	0	0	0	3.54e-07	0	0	0	0	0	0	0	1.27e-07	0	0	0	0
HEME-BIOSYNTHESIS-II: heme biosynthesis I (aerobic)|g__Aeromonas.s__Aeromonas_caviae	0	0	0	0	0	0	0	0	0	0	0	0	0	0	0	0	0	0	0	0	0	0	0	0	0	0	0	0	0	0	0	0	0	0	0	0	0	0	0	0	0	0	0	0	0	0	0	0	0
NAGLIPASYN-PWY: lipid IVA biosynthesis|g__Providencia.s__Providencia_rettgeri	0	0	0	0	0	0	0	0	0	0	0	0	0	0	0	0	0	0	0	0	0	0	0	0	0	0	2.47e-07	0	0	0	0	0	0	0	0	0	0	0	0	0	0	0	0	0	0	0	0	0	0
PANTO-PWY: phosphopantothenate biosynthesis I|g__Bacteroides.s__Bacteroides_thetaiotaomicron	2.42e-06	1.39e-06	2.01e-06	0	0	0	6.97e-07	0	0	0	0	0	3.93e-05	0	1.62e-05	0	5.18e-06	1.45e-05	8.41e-07	0	2.35e-05	0	6.04e-06	2.29e-05	2.52e-06	0	0	8.88e-06	1.56e-06	1.62e-07	0	7.43e-05	0	3.64e-07	3.63e-05	0	2.46e-05	1.87e-07	0	0.000243764	0	2e-06	0	0	0	2e-06	0	0	0
PWY-6277: superpathway of 5-aminoimidazole ribonucleotide biosynthesis|g__Actinomyces.s__Actinomyces_johnsonii	0	0	0	0	4.85e-07	0	0	0	0	6.58e-08	0	1.4e-07	0	0	0	0	0	0	0	0	0	8.08e-08	0	0	0	0	0	0	0	0	0	0	0	0	0	0	0	0	3.35e-07	0	0	0	0	0	0	0	0	0	0
UDPNAGSYN-PWY: UDP-N-acetyl-D-glucosamine biosynthesis I|g__Lactobacillus.s__Lactobacillus_fermentum	1.01e-05	8.94e-06	1.06e-05	0	0	2.26e-07	3.95e-07	5.54e-06	5.57e-08	0	7.54e-06	0	0	9.92e-06	6.07e-06	3.83e-05	1.18e-05	3.88e-06	0	0	1.37e-06	0	1.26e-06	0	0	6.49e-07	2.23e-05	1.96e-06	0	0	1.45e-05	0	0	8.42e-06	0	0	8.86e-06	0	4.44e-07	0	0	0	3.1e-06	3.76e-05	2.04e-05	0	0	0	0
PWY-5723: Rubisco shunt	1.69e-05	9.86e-06	7.45e-05	6.82e-05	9.43e-05	0.000166353	4.63e-05	5.77e-05	0.000149249	8.74e-05	4.68e-05	7.45e-05	8.17e-05	3.56e-05	6e-05	2.6e-05	7.16e-06	5.12e-05	0.000160878	0.000227283	0.00012485	2.95e-05	0.0001	0.000130806	0.000101145	4.62e-05	0.000175369	0	3.98e-05	0.000132396	0.000123993	0.000113376	0.000214588	0.000123485	9.97e-05	0.000186498	0.000116091	6.59e-05	8.78e-05	0.000207177	2.93e-05	0.000154579	4.88e-05	1.65e-05	0.000149596	4.92e-05	0.000105052	0	0.000346866
PWY-6125: superpathway of guanosine nucleotides de novo biosynthesis II|g__Pseudomonas.s__Pseudomonas_aeruginosa	0	0	8.28e-05	0	0	0	0	0	0	0	0	0	0	0	0	0	0	0	7.99e-08	0	0	0	0	1.6e-06	7.46e-06	0	0	0	0	0	0	0	0.000109411	0	0	0	0	0	0	0	0	0	0	0	0	0	0	0	0
COMPLETE-ARO-PWY: superpathway of aromatic amino acid biosynthesis	0.000673538	0.00078097	0.000246154	0.00022731	0.000207222	0.000289479	0.000374981	0.000457999	0.000227797	0.000196091	0.000304336	0.000195679	0.000345977	0.000381638	0.000375914	0.000337671	0.000218642	0.000363969	0.000252021	0.000230628	0.000298399	0.000255461	0.00029897	0.000318142	0.000386501	0.000261473	0.000240442	0.000701647	0.000392306	0.000237067	0.000211632	0.000239429	0.000170463	0.000173553	0.000237734	0.000423643	0.000274892	0.000181418	0.000283207	0.000294655	0.000412541	0.00025063	0.000228342	0.000362036	0.000270037	0.000393491	0.000311116	0.000272989	0.000448931
PWY-2941: L-lysine biosynthesis II|g__Lactobacillus.s__Lactobacillus_saerimneri	0	0	0	0	0	0	0	0	0	0	0	0	0	0	0	0	0	0	0	0	0	0	0	0	0	0	0	0	0	0	0	0	0	0	0	0	0	2.95e-06	0	0	0	0	4.13e-07	0	0	0	0	0	0
UNINTEGRATED|g__Parabacteroides.s__Parabacteroides_distasonis	0.00347515	0.00421038	0.0073211	0	0	0.00213177	0.0319677	0	0	0	0	0	0	0.0123688	0	0	0.00355231	0	0.0397424	0.160489	0	0	0	0.0490439	0.00507779	0.00920553	0	0.0105868	0.00467247	0.0422899	0	0	0	0	0	0	0	0.0255658	0	0.104779	0.0492158	0	0.051255	0.00488762	0.0527797	0.000776811	0.026901	0	0
COA-PWY: coenzyme A biosynthesis I|g__Haemophilus.s__Haemophilus_paraphrohaemolyticus	0	0	0	0	0	0	0	0	0	0	0	0	0	0	0	0	0	0	0	0	0	0	0	0	0	0	0	0	0	0	0	0	0	0	0	0	0	0	0	0	0	0	0	0	0	0	0	0	0
PWY-7221: guanosine ribonucleotides de novo biosynthesis|g__Bifidobacterium.s__Bifidobacterium_bifidum	0.000134729	0.000117933	2.43e-05	0	2.21e-07	6.63e-08	5.95e-06	0	0	0	0	0	0	0	0	3.05e-05	1.87e-07	0	5.67e-07	0	0	0	0	0	5.86e-08	2.95e-06	0	3.7e-05	2.62e-05	0	0	0	0	0	0	0	0	1.36e-07	7.61e-07	0	0	0	0	2.66e-05	1.71e-07	6e-05	0	0	0
PWY-5667: CDP-diacylglycerol biosynthesis I|g__Weissella.s__Weissella_confusa	0	0	0	0	0	0	0	0	2.32e-07	0	7.96e-07	0	0	1.56e-05	0	8.11e-06	0	0	0	0	0	0	0	0	0	0	1.44e-06	0	0	0	4.99e-07	0	0	0	0	2.16e-06	0	0	0	0	0	0	0	0	2.89e-07	0	0	0	0
PWY-5667: CDP-diacylglycerol biosynthesis I|g__Saccharomyces.s__Saccharomyces_cerevisiae	0	0	0	0	0	0	0	0	0	0	0	0	0	0	0	0	0	0	0	0	0	0	0	0	0	0	0	0	0	0	0	0	0	0	0	0	0	0	0	0	0	1.1e-07	0	0	0	0	0	0	0
PWY0-1061: superpathway of L-alanine biosynthesis|g__Achromobacter.s__Achromobacter_xylosoxidans	0	0	0	0	0	0	0	0	0	0	0	0	0	0	0	0	0	0	0	0	0	0	0	0	0	0	3.39e-07	0	0	0	0	0	0	0	0	0	0	0	0	0	0	0	0	0	0	0	0	0	0
PWY-7220: adenosine deoxyribonucleotides de novo biosynthesis II|g__Citrobacter.s__Citrobacter_freundii	0	0	0	0	0	0	0	0	0	0	0	0	0	0	0	0	0	0	0	0	1.36e-07	0	0	0	0	0	2.29e-06	0	0	0	0	5.77e-07	0	2.52e-07	0	0	0	0	0	0	0	0	0	0	0	0	4.44e-06	0	0
PWY-5100: pyruvate fermentation to acetate and lactate II|g__Collinsella.s__Collinsella_intestinalis	0	0	0	0	0	0	0	0	0	0	0	0	0	0	0	0	0	0	0	0	0	0	0	0	0	0	0	0	0	0	0	0	0	0	0	0	0	0	0	0	0	0	0	0	0	0	0	0	0
PWY-7663: gondoate biosynthesis (anaerobic)|g__Bacteroides.s__Bacteroides_stercoris	1.02e-05	2.22e-06	2.48e-06	0	0	7.24e-07	8.11e-07	1.98e-06	0	0	5.71e-07	0	6.83e-06	0.0001248	6.89e-05	8.02e-07	4.51e-06	7.78e-05	1.13e-07	0	5.78e-05	0	0.000115883	9.95e-07	4.14e-06	2.01e-05	0	2.24e-06	1.52e-06	0	0	7.28e-06	0	0	3.95e-05	0	0.00041592	1.06e-06	2.55e-07	0	0	0	0	2.97e-05	0	3.42e-06	0	0	0
PWY-5173: superpathway of acetyl-CoA biosynthesis|g__Klebsiella.s__Klebsiella_variicola	0	0	0	0	0	0	0	0	0	0	0	0	0	0	0	0	0	0	0	0	0	0	0	0	0	0	0	0	0	0	0	0	0	0	0	0	0	0	0	0	0	0	0	0	0	0	0	0	0
PWY-7663: gondoate biosynthesis (anaerobic)|g__Bacteroides.s__Bacteroides_salyersiae	1.21e-06	5.4e-07	0	0	0	0	9.53e-08	0	0	0	0	0	0	0	0	0	1.5e-06	0	6.4e-06	1.09e-07	0	0	0	1.53e-05	4e-07	0	0	0	2e-06	0	0	3.78e-05	0	0	6.75e-06	0	0	0	0	0	0	1.51e-06	0	0	0	1.56e-06	0	0	0
COA-PWY-1: coenzyme A biosynthesis II (mammalian)|g__Actinomyces.s__Actinomyces_turicensis	0	0	0	0	0	0	0	0	0	0	0	0	0	0	0	0	0	0	0	0	0	0	0	0	0	0	0	0	0	0	0	0	0	0	0	0	0	0	0	0	0	0	0	0	0	0	0	0	0
PWY0-1061: superpathway of L-alanine biosynthesis|g__Streptococcus.s__Streptococcus_parasanguinis	0	0	0	2.07e-06	8.23e-07	2.41e-07	0	0	5.76e-07	1.42e-07	0	0	0	0	8.75e-08	0	2.81e-07	1.26e-07	0	0	5.64e-08	8.43e-08	0	0	4.05e-08	0	0	0	0	0	5.39e-06	0	0	3.68e-07	0	0	0	0	1.81e-06	0	0	0	0	2.02e-06	3.24e-07	1.29e-07	0	0	0
PWY-5667: CDP-diacylglycerol biosynthesis I|g__Bacteroides.s__Bacteroides_sp_2_1_22	0	0	0	0	0	0	0	0	0	0	0	0	0	0	0	0	0	0	0	0	0	0	0	0	0	0	0	0	0	0	0	0	0	0	0	0	0	0	0	0	0	0	0	0	0	0	0	0	0
HEME-BIOSYNTHESIS-II: heme biosynthesis I (aerobic)|g__Enterobacter.s__Enterobacter_hormaechei	0	0	0	0	0	0	0	0	0	0	0	0	0	0	0	0	0	0	0	0	0	0	0	0	0	0	0	0	0	0	0	0	0	0	0	0	0	0	0	0	0	0	0	0	0	0	0	0	0
VALSYN-PWY: L-valine biosynthesis|g__Clostridium.s__Clostridium_sp_MSTE9	0	0	0	0	0	0	0	8.49e-06	0	0	0	0	0	0	0	0	0	0	0	0	0	0	0	0	0	0	0	0	0	0	0	0	0	0	0	0	0	0	0	0	0	0	0	0	0	0	0	0	0
NONOXIPENT-PWY: pentose phosphate pathway (non-oxidative branch)|g__Bradyrhizobium.s__Bradyrhizobium_sp_DFCI_1	0	0	0	0	0	0	0	0	0	0	0	8.48e-07	0	3.56e-07	0	0	0	0	0	0	0	3.64e-07	0	0	7.71e-08	0	0	0	0	0	2.87e-07	0	0	2.4e-07	5.69e-07	1.11e-06	0	0	0	0	0	0	0	4.92e-07	0	1.38e-06	1.02e-06	0	6.73e-07
GLCMANNANAUT-PWY: superpathway of N-acetylglucosamine, N-acetylmannosamine and N-acetylneuraminate degradation|g__Bacteroides.s__Bacteroides_fragilis	0	0	0	0	0	0	0	0	0	0	0	0	0	0	0	0	0	0	0	0	0	0	0	0	0	0	0	0	0	0	0	0	0	0	0	0	0	0	0	0	0	0	0	0	0	0	0	0	0
COA-PWY-1: coenzyme A biosynthesis II (mammalian)|g__Corynebacterium.s__Corynebacterium_jeikeium	0	0	0	0	0	0	0	0	0	0	0	0	0	0	0	0	0	0	0	0	0	0	0	0	0	0	0	0	0	0	0	0	0	0	0	0	0	0	0	0	0	0	0	0	0	0	0	0	0
PWY-6121: 5-aminoimidazole ribonucleotide biosynthesis I|g__Clostridium.s__Clostridium_clostridioforme	0	0	3.86e-07	3.32e-05	2.87e-05	0	0	0	1.45e-06	1.96e-06	0	1.9e-06	0	0	1.66e-06	0	0	2.17e-06	0	0	3.48e-07	1.83e-06	3.58e-07	0	0	0	0	0	9.6e-07	0	0	9.81e-07	0	0	0	0	3.14e-07	0	5.33e-06	0	0	1.56e-06	0	0	0	1.34e-06	0	0	0
PWY-7111: pyruvate fermentation to isobutanol (engineered)|g__Anaerofustis.s__Anaerofustis_stercorihominis	0	0	0	0	0	0	0	0	0	0	3.04e-07	0	0	0	0	2.46e-07	0	0	0	0	0	0	0	0	0	0	0	0	0	0	0	0	0	0	0	0	0	0	0	0	0	0	0	0	0	0	0	0	0
PWY-6121: 5-aminoimidazole ribonucleotide biosynthesis I|g__Corynebacterium.s__Corynebacterium_kroppenstedtii	0	0	0	0	0	0	0	0	0	0	0	0	0	0	0	0	0	0	0	0	0	0	0	0	0	0	0	0	0	0	0	0	0	0	0	0	0	0	0	0	0	0	0	0	0	0	0	0	0
PWY-5896: superpathway of menaquinol-10 biosynthesis|g__Shigella.s__Shigella_sonnei	0	0	0	0	1.06e-06	0	0	0	2.02e-05	0	0	0	0	0	0	0	0	0	0	0	0	0	0	0	0	0	0	0	0	0	0	0	0	0	0	0	0	0	0	0	0	0	0	0	0	0	0	0	0
OANTIGEN-PWY: O-antigen building blocks biosynthesis (E. coli)|g__Corynebacterium.s__Corynebacterium_jeikeium	0	0	0	0	0	0	0	0	0	0	0	0	0	0	0	0	0	0	0	0	0	0	0	0	0	0	0	0	0	0	0	0	0	0	0	0	0	0	0	0	0	0	0	0	0	0	0	0	0
PWY0-1241: ADP-L-glycero-&beta;-D-manno-heptose biosynthesis|g__Citrobacter.s__Citrobacter_koseri	0	0	0	0	0	0	0	0	0	0	0	0	0	0	0	0	0	0	3.06e-07	0	0	0	0	0	0	0	1.09e-05	0	0	0	1.56e-05	0	0	1.08e-05	0	0	0	0	0	0	0	0	0	0	1.01e-05	0	0	0	0
PWY0-1298: superpathway of pyrimidine deoxyribonucleosides degradation	2.68e-05	2.69e-05	5.94e-05	5.3e-05	6.48e-05	3.24e-05	3.37e-05	4.12e-05	0.000145631	9.43e-05	3.22e-05	9.38e-05	7.97e-05	2.14e-05	6.14e-05	3.42e-05	3.37e-05	9.07e-05	0.000122479	6.18e-05	7.09e-05	1.6e-05	3.32e-05	8.75e-05	2.77e-05	2.34e-05	0.000176485	6e-06	2.27e-05	4.92e-05	8.55e-05	4.62e-05	1.54e-06	6.37e-05	3.59e-05	8.99e-05	4.99e-05	6.11e-05	7.5e-05	7.84e-05	8.89e-06	0.000135961	3.25e-05	3.29e-05	7.03e-05	3.51e-05	2.87e-05	0	4.22e-07
COA-PWY-1: coenzyme A biosynthesis II (mammalian)|g__Mitsuokella.s__Mitsuokella_multacida	0	0	0	0	0	0	0	0	0	0	0	0	0	0	0	0	0	0	0	0	0	0	0	0	0	0	0	0	0	0	0	0	0	0	0	0	0	0	0	0	0	0	0	0	0	0	0	0	0
PWY-6277: superpathway of 5-aminoimidazole ribonucleotide biosynthesis|g__Methanobrevibacter.s__Methanobrevibacter_smithii	7.7e-06	1.28e-05	5.62e-06	0	0	0	2.44e-05	0	0	0	0	0	0	0	0	0	3.39e-06	0	1.6e-06	0	0	0	0	4.84e-07	1.15e-07	0	0	1.57e-05	8.67e-07	0	0	0	0	0	0	0	0	0	0	0	0	0	0	0	0	5.22e-06	0	0	0
PWY-6608: guanosine nucleotides degradation III|g__Salmonella.s__Salmonella_enterica	0	0	0	0	0	0	0	0	0	0	0	0	0	0	0	0	0	0	0	0	0	0	0	0	0	0	1.49e-05	0	0	0	1.87e-06	0	0	0	0	0	0	0	0	0	0	0	0	0	0	0	0	0	0
PWY-6277: superpathway of 5-aminoimidazole ribonucleotide biosynthesis|g__Fusobacterium.s__Fusobacterium_ulcerans	0	0	0	0	0	0	0	0	0	0	0	0	0	0	0	0	0	0	0	0	0	0	0	0	0	0	0	0	0	9.78e-07	0	2.57e-06	0	0	1.64e-06	0	0	0	0	0	0	0	0	0	0	0	0	0	0
PWY-6609: adenine and adenosine salvage III|g__Alistipes.s__Alistipes_senegalensis	0	0	0	0	0	0	1.31e-06	0	0	0	0	0	0	0	0	0	0	0	1.05e-06	0	0	0	0	0	0	0	0	0	1.82e-07	0	0	0	0	0	0	0	0	0	0	0	0	0	0	0	0	0	0	0	0
PWY-5973: cis-vaccenate biosynthesis|g__Neisseria.s__Neisseria_bacilliformis	0	0	0	0	0	0	0	0	0	0	0	0	0	0	0	0	0	0	0	0	0	0	0	0	0	0	0	0	0	0	0	0	0	0	0	0	0	0	0	0	0	0	0	0	0	0	0	0	0
METSYN-PWY: L-homoserine and L-methionine biosynthesis|g__Weissella.s__Weissella_paramesenteroides	0	0	0	0	0	0	0	0	0	0	0	0	0	0	0	0	0	0	0	0	0	0	0	0	0	0	0	0	0	0	0	0	0	0	0	0	0	0	0	0	0	0	0	0	0	0	0	0	0
PWY-6121: 5-aminoimidazole ribonucleotide biosynthesis I|g__Campylobacter.s__Campylobacter_ureolyticus	0	0	0	0	0	0	0	0	0	0	0	0	0	0	0	0	0	0	0	0	0	0	0	0	0	0	0	0	0	0	0	0	0	0	0	0	0	0	0	0	0	0	0	0	0	0	0	0	0
PWY-7208: superpathway of pyrimidine nucleobases salvage|g__Blautia.s__Ruminococcus_obeum	6.55e-07	0	0	0	0	0	2.65e-07	0	0	0	0	0	0	0	0	0	0	0	2.34e-07	0	0	0	0	1.2e-05	5.18e-06	0	0	0	0	0	0	0	0	0	0	0	0	0	0	0	0	0	0	0	0	3.56e-06	0	0	0
PWY-7219: adenosine ribonucleotides de novo biosynthesis|g__Parabacteroides.s__Parabacteroides_merdae	1.25e-06	5.44e-07	9.49e-07	0	2.1e-07	6.82e-05	3.78e-06	1.84e-05	0	0	1.25e-06	0	0	2.87e-05	0	2.77e-06	6.81e-06	0	2.54e-05	6.93e-05	0	0	0	3.27e-05	6.15e-06	4.44e-06	0	8.48e-07	6.63e-06	0.00014238	0	1.28e-05	0	3.23e-07	2.2e-05	0	0	1.39e-05	0	0	0	1.78e-06	5.48e-05	1.35e-05	0	6.91e-06	0	0	0
PYRIDNUCSYN-PWY: NAD biosynthesis I (from aspartate)|g__Coprococcus.s__Coprococcus_eutactus	0	0	0	0	0	0	0	0	0	0	0	0	0	0	0	0	0	0	0	0	0	0	0	0	0	0	0	0	0	0	0	0	0	0	0	0	0	0	0	0	0	0	0	0	0	0	0	0	0
PYRIDNUCSYN-PWY: NAD biosynthesis I (from aspartate)	8.27e-05	0.000112777	0.000220435	5.6e-05	3.38e-05	5.11e-05	0.000157533	5.48e-05	0.000136163	0.000109312	0.000136668	0.000113744	0.000164365	0.000101423	0.000215286	3.13e-05	0.00012083	0.00019202	0.000150867	7.35e-05	0.00014488	8.15e-05	8.08e-05	0.000173366	0.000114016	5.82e-06	0.000147952	7.22e-05	0.000111112	6.07e-05	0.000108867	9.02e-05	0.000188453	0.000101345	6.94e-05	0.000104296	0.000100158	8.11e-05	0.000110097	0.000113796	1.79e-05	0.000164835	6.75e-05	1.08e-05	0.000138919	8.19e-05	7.23e-05	0	4.87e-05
PWY-6507: 4-deoxy-L-threo-hex-4-enopyranuronate degradation|g__Citrobacter.s__Citrobacter_freundii	0	0	0	0	0	0	0	0	0	0	0	0	0	0	0	0	0	0	0	0	1.83e-07	0	0	0	0	0	1.74e-06	0	0	0	3.15e-07	7.57e-07	0	1.61e-07	1.93e-07	0	0	0	0	0	0	0	0	0	0	0	4.21e-06	0	0
NONMEVIPP-PWY: methylerythritol phosphate pathway I|g__Cronobacter.s__Cronobacter_sakazakii	0	0	0	0	0	0	0	0	0	0	0	0	0	0	0	0	0	0	0	0	0	0	0	0	0	0	0	0	0	0	0	0	0	0	0	0	0	0	0	0	0	0	0	0	0	0	0	0	0
PWY-7219: adenosine ribonucleotides de novo biosynthesis|g__Prevotella.s__Prevotella_melaninogenica	0	0	0	0	0	0	0	0	0	0	0	0	0	0	0	0	0	0	0	0	0	0	0	0	0	0	0	0	0	0	0	0	0	0	0	0	0	0	0	0	0	0	0	0	0	0	0	0	0
PWY-7197: pyrimidine deoxyribonucleotide phosphorylation|g__Stenotrophomonas.s__Stenotrophomonas_maltophilia	0	0	0	0	0	0	0	0	0	0	0	0	0	0	0	0	0	0	0	0	0	0	0	0	0	0	0	0	0	7.04e-06	0	0	0	0	0	0	0	0	0	0	0	0	0	0	0	0	0	0	0
MET-SAM-PWY: superpathway of S-adenosyl-L-methionine biosynthesis|g__Streptococcus.s__Streptococcus_sanguinis	0	0	0	6.62e-07	2.06e-07	0	0	0	0	0	0	0	0	0	0	0	0	0	0	0	0	0	0	0	0	0	0	0	0	0	0	0	0	0	0	0	0	0	0	0	0	0	0	0	0	0	0	0	0
PYRIDOXSYN-PWY: pyridoxal 5'-phosphate biosynthesis I|g__Providencia.s__Providencia_rettgeri	0	0	0	0	0	0	0	0	0	0	0	0	0	0	0	0	0	0	0	0	0	0	0	0	0	0	0	0	0	0	0	0	0	0	0	0	0	0	0	0	0	0	0	0	0	0	0	0	0
COA-PWY-1: coenzyme A biosynthesis II (mammalian)|g__Anaerofustis.s__Anaerofustis_stercorihominis	0	0	0	0	0	0	0	0	0	0	1.44e-07	0	0	0	0	0	0	0	0	0	0	0	0	0	0	0	0	0	0	0	0	0	0	0	0	0	0	0	0	0	0	0	0	0	0	0	0	0	0
PWY-7222: guanosine deoxyribonucleotides de novo biosynthesis II|g__Citrobacter.s__Citrobacter_youngae	0	0	0	0	0	0	0	0	0	0	0	0	0	0	0	0	0	0	0	0	0	0	0	0	0	0	0	0	0	0	0	0	0	0	0	0	0	0	0	0	0	0	0	0	0	0	0	0	0
PWY-7221: guanosine ribonucleotides de novo biosynthesis|g__Citrobacter.s__Citrobacter_koseri	0	0	0	0	0	0	0	0	0	0	0	0	0	0	0	0	0	0	2.45e-07	0	0	0	0	0	0	0	1.11e-05	0	0	0	1.82e-05	0	0	1.07e-05	0	0	0	0	0	0	0	0	0	0	9.13e-06	0	0	0	0
PWY-7221: guanosine ribonucleotides de novo biosynthesis|g__Prevotella.s__Prevotella_copri	0	0	0	0	0	0	0	0	0	0	0	0	0	0	0	0	0	0	6.57e-08	0	2.46e-07	0	0	7.47e-05	0.000246397	6.8e-07	1.41e-07	0	4.22e-05	0	0	0	0	0	0	0	0	0	0	0	0	0	0	0	0	1.84e-06	0	0	0
PWY-7282: 4-amino-2-methyl-5-phosphomethylpyrimidine biosynthesis (yeast)|g__Citrobacter.s__Citrobacter_koseri	0	0	0	0	0	0	0	0	0	0	0	0	0	0	0	0	0	0	2.03e-07	0	0	0	0	0	0	0	1.24e-05	0	0	0	1.91e-05	0	0	1.11e-05	0	0	0	0	0	0	0	0	0	0	1.03e-05	0	0	0	0
THISYNARA-PWY: superpathway of thiamin diphosphate biosynthesis III (eukaryotes)|g__Citrobacter.s__Citrobacter_freundii	0	0	0	0	0	0	0	0	0	0	0	0	0	0	0	0	0	0	0	0	1.99e-07	0	0	0	0	0	0	0	0	0	5.79e-07	6.63e-07	0	0	0	0	0	0	0	0	0	0	0	0	0	0	2.23e-06	0	0
PWY-3001: superpathway of L-isoleucine biosynthesis I|g__Streptococcus.s__Streptococcus_mitis_oralis_pneumoniae	0	0	0	0	0	0	0	0	0	0	0	0	0	0	0	0	0	0	0	0	0	0	0	0	0	0	0	0	0	0	0	0	0	0	0	0	0	0	0	0	0	0	3.78e-06	0	0	0	0	0	0
PWY-1042: glycolysis IV (plant cytosol)|g__Desulfovibrio.s__Desulfovibrio_piger	0	0	0	0	0	0	0	0	0	0	0	0	0	0	0	0	0	0	6.18e-07	0	0	0	0	3.25e-06	1.52e-06	0	0	0	2.44e-06	0	0	0	0	0	0	0	0	0	0	0	0	0	0	0	0	1.46e-06	0	0	0
PWY-6737: starch degradation V|g__Roseburia.s__Roseburia_inulinivorans	0	0	0	0	3.88e-07	0	0	0	0	3.45e-07	0	1.41e-07	0	0	0	0	0	0	0	0	0	1.95e-07	0	0	0	0	0	0	0	0	0	0	0	0	0	0	0	0	5.95e-07	0	0	0	0	0	0	0	0	0	0
THRESYN-PWY: superpathway of L-threonine biosynthesis|g__Klebsiella.s__Klebsiella_pneumoniae	7.67e-07	1.04e-06	2.04e-05	6.11e-06	3.78e-05	8.64e-05	0	1.04e-05	4.24e-05	1.38e-05	0	3.53e-07	0	6.45e-06	0	4.8e-07	9.52e-07	3.55e-07	9.62e-06	6.5e-05	1.27e-05	3.65e-07	3.84e-05	1.71e-06	2.32e-05	1.49e-05	2.28e-05	0	0	2.55e-05	1.01e-05	1.12e-06	0.000114126	1.36e-05	9.94e-07	0	0	2.05e-06	0	2.03e-05	1.11e-06	8.45e-07	0	1.01e-06	1.01e-05	0	1.23e-06	0.000293024	0.000369858
PWY-5695: urate biosynthesis/inosine 5'-phosphate degradation|g__Faecalibacterium.s__Faecalibacterium_prausnitzii	0	0	0	0	0	0	0	0	0	0	0	0	3.23e-07	0	0	0	0	2.1e-07	0	0	2.17e-06	0	6.24e-07	0	4.41e-05	0	0	0	1.33e-05	0	0	1.54e-05	0	0	5.14e-06	0	2.6e-05	0	8.21e-07	0	0	1.08e-06	0	0	0	7.74e-07	0	0	0
PWY-7184: pyrimidine deoxyribonucleotides de novo biosynthesis I|g__Escherichia.s__Escherichia_fergusonii	0	0	0	0	0	0	0	0	0	0	0	0	0	0	0	0	0	0	0	0	0	0	0	0	0	0	0	0	0	0	0	0	0	0	0	0	0	0	0	0	0	0	0	0	0	0	0	0	0
GLYCOLYSIS-TCA-GLYOX-BYPASS: superpathway of glycolysis, pyruvate dehydrogenase, TCA, and glyoxylate bypass|g__Escherichia.s__Escherichia_coli	5.59e-06	0	2.84e-05	2.45e-05	7.73e-06	2.38e-05	1.52e-05	6.68e-06	6.77e-05	6.78e-05	1.23e-05	7.08e-05	9.62e-05	2.4e-06	6.32e-05	5.38e-06	0	0.000101458	8.95e-05	2.68e-05	7.4e-05	7.58e-06	2.84e-05	7.09e-05	1.6e-05	1.59e-06	9.22e-05	0	1.58e-05	3.85e-05	4.02e-05	3.34e-05	0	4e-05	2.77e-05	8.51e-05	4.92e-05	4.88e-05	5.01e-05	5.87e-06	3.48e-06	0.000105713	6e-06	2.7e-06	3.91e-05	1.94e-05	2.65e-05	0	0
PWY-5686: UMP biosynthesis|g__Pediococcus.s__Pediococcus_lolii	0	0	0	0	0	0	0	0	0	0	0	0	0	0	0	0	0	0	0	0	0	0	0	0	0	0	0	0	0	0	0	0	0	9.84e-06	0	0	0	0	0	0	0	0	0	0	0	0	0	0	0
PWY-5667: CDP-diacylglycerol biosynthesis I|g__Haemophilus.s__Haemophilus_parainfluenzae	0	0	0	0	0	0	0	0	0	0	0	0	0	0	0	0	0	0	0	0	0	0	0	0	0	0	0	0	0	0	0	0	0	0	0	0	0	0	0	0	0	0	1.78e-06	0	0	0	0	0	0
PWY-7357: thiamin formation from pyrithiamine and oxythiamine (yeast)|g__Ruminococcus.s__Ruminococcus_sp	0	0	0	0	0	0	0	0	0	0	0	0	0	0	0	0	0	0	0	0	0	0	0	0	1.44e-05	0	0	0	0	0	0	0	0	0	0	0	0	0	0	0	0	0	0	0	0	0	0	0	0
VALSYN-PWY: L-valine biosynthesis|g__Anaerostipes.s__Anaerostipes_hadrus	0	0	0	0	0	0	0	0	0	0	0	0	0	0	0	0	3.87e-06	0	0	0	0	0	0	0	0	0	0	0	0	0	0	0	0	0	0	0	0	0	0	0	0	0	0	0	0	0	0	0	0
PWY-6125: superpathway of guanosine nucleotides de novo biosynthesis II	6.14e-05	6.34e-05	0.000212543	0.000128249	0.000250408	0.000186581	0.000143966	0.000260141	0.000148471	0.000151144	0.000278117	0.000161974	8.28e-05	0.000281926	0.000126163	0.000207677	0.00018398	9.25e-05	0.00018562	0.000214901	0.000116878	0.000185537	0.000189915	0.000229923	0.00017773	0.00040197	0.000241784	9.97e-05	0.000136148	0.00020115	0.000183109	0.000222994	0.000196085	0.000161321	0.000311314	0.000148407	0.00013363	0.000151466	0.000183027	0.000227927	0.00013245	0.000246388	0.000237928	0.000347438	0.000255921	0.000144167	0.000217971	0.0002274	0.000350192
PWY-4981: L-proline biosynthesis II (from arginine)|g__Lactobacillus.s__Lactobacillus_fermentum	7.98e-06	6.83e-06	7.81e-06	0	0	6.92e-08	9.67e-08	3.07e-06	4.93e-08	0	4.88e-06	0	0	8.42e-06	3.78e-06	2.81e-05	7.74e-06	2.45e-06	0	0	4.64e-07	0	7.64e-07	0	0	9e-07	1.79e-05	6.04e-07	0	0	1.4e-05	0	0	5.89e-06	0	0	5.88e-06	0	4.47e-07	0	0	0	2.26e-06	2.62e-05	1.41e-05	0	0	0	0
PWY-6122: 5-aminoimidazole ribonucleotide biosynthesis II|g__Proteus.s__Proteus_penneri	0	0	0	0	0	0	0	0	0	0	0	0	0	0	0	0	0	0	0	0	0	0	0	0	0	0	7.63e-07	0	0	0	0	0	0	1.29e-07	0	0	0	0	0	0	0	0	0	0	0	0	0	0	0
PWY-5103: L-isoleucine biosynthesis III|g__Enterococcus.s__Enterococcus_raffinosus	0	0	0	4.05e-06	2.94e-07	0	0	0	1.85e-06	6.03e-07	1.62e-07	0	0	0	0	0	0	0	4.87e-07	0	0	0	0	5.01e-07	0	3.01e-07	0	0	0	0	0	0	0	0	0	0	0	0	0	1.95e-06	0	0	0	0	0	0	0	0	0
PWY-5686: UMP biosynthesis|g__Anaerostipes.s__Anaerostipes_caccae	0	0	0	0	0	0	0	0	0	0	0	0	0	0	0	0	0	0	0	0	0	0	0	0	0	0	0	0	0	0	0	0	0	0	0	0	0	0	0	0	0	0	5.63e-07	0	0	0	0	0	0
PWY-6737: starch degradation V|g__Salmonella.s__Salmonella_enterica	0	0	0	0	0	0	0	0	0	0	0	0	0	0	0	0	0	0	0	0	0	0	0	0	0	0	2.85e-06	0	0	0	2.07e-07	0	0	0	0	0	0	0	0	0	0	0	0	0	0	0	0	0	0
PWY-6859: all-trans-farnesol biosynthesis|g__Streptococcus.s__Streptococcus_sanguinis	0	0	0	6.38e-07	3.39e-07	0	0	0	0	0	0	0	0	0	0	0	0	0	0	0	0	0	0	0	0	0	0	0	0	0	2.49e-07	0	0	2.02e-07	0	0	0	0	0	0	0	0	0	0	0	0	0	0	0
PWY-7013: L-1,2-propanediol degradation|g__Fusobacterium.s__Fusobacterium_nucleatum	0	0	0	0	8.74e-07	0	0	0	0	0	0	0	0	0	0	0	0	0	0	0	0	0	0	0	0	0	0	0	0	0	0	0	0	0	0	0	0	0	0	0	0	0	0	0	0	0	0	0	0
PWY-5083: NAD/NADH phosphorylation and dephosphorylation|g__Escherichia.s__Escherichia_fergusonii	0	0	0	0	0	0	0	0	0	0	0	0	0	0	0	0	0	0	0	0	0	0	0	0	0	0	0	0	0	0	0	0	0	0	0	0	0	0	0	0	0	0	0	0	0	0	0	0	0
PWY-7197: pyrimidine deoxyribonucleotide phosphorylation|g__Collinsella.s__Collinsella_intestinalis	0	0	0	0	0	0	0	0	0	0	0	0	0	0	0	0	0	0	0	0	0	0	0	0	0	0	0	0	0	0	0	0	0	0	0	0	0	0	0	0	0	0	0	0	0	0	0	0	0
UDPNAGSYN-PWY: UDP-N-acetyl-D-glucosamine biosynthesis I|g__Lactobacillus.s__Lactobacillus_reuteri	0	0	0	0	0	2.6e-07	0	5.78e-06	0	0	1.21e-05	0	0	4.19e-06	0	9.51e-06	0	0	0	0	0	0	0	0	0	4.07e-06	0	0	0	0	0	0	0	0	0	0	0	0	0	0	0	0	0	3.31e-05	0	0	0	0	0
PWY-2942: L-lysine biosynthesis III|g__Bacteroides.s__Bacteroides_clarus	0	0	0	0	0	0	0	0	0	0	0	0	0	0	0	0	0	0	0	0	0	0	0	0	2.84e-07	0	0	0	2.42e-07	0	0	0	0	0	0	0	0	0	0	0	0	0	0	0	0	6.81e-07	2.09e-06	0	0
NONMEVIPP-PWY: methylerythritol phosphate pathway I|g__Atopobium.s__Atopobium_rimae	0	0	0	0	0	0	0	0	0	0	0	0	0	0	0	0	0	0	0	0	0	0	0	0	0	0	0	0	0	0	0	0	0	0	0	0	0	0	0	0	0	0	0	0	0	0	0	0	0
PWY-7219: adenosine ribonucleotides de novo biosynthesis|g__Streptococcus.s__Streptococcus_macedonicus	0	0	0	0	0	0	0	0	0	0	0	0	0	0	0	0	0	0	0	0	0	0	0	0	0	0	0	0	0	0	0	0	0	0	0	0	0	0	0	0	0	0	0	0	0	0	0	0	0
COA-PWY-1: coenzyme A biosynthesis II (mammalian)|g__Citrobacter.s__Citrobacter_koseri	0	0	0	0	0	0	0	0	0	0	0	0	0	0	0	0	0	0	2.87e-07	0	0	0	0	0	0	0	8.47e-06	0	0	0	1.85e-05	0	0	9.07e-06	0	0	0	0	0	0	0	0	0	0	9.17e-06	0	0	0	0
ARGSYNBSUB-PWY: L-arginine biosynthesis II (acetyl cycle)|g__Pseudomonas.s__Pseudomonas_nitroreducens	0	0	0	0	0	0	0	0	0	0	0	0	0	0	0	0	0	0	0	0	0	0	0	0	0	0	0	0	0	0	0	0	0	0	0	0	0	0	0	0	0	0	0	0	0	0	0	0	0
PANTO-PWY: phosphopantothenate biosynthesis I|g__Enterococcus.s__Enterococcus_avium	0	0	0	0	0	2.08e-06	0	4.84e-06	0	0	1.19e-05	0	0	8.52e-06	0	8.25e-06	0	0	7.44e-07	0	0	0	0	6.5e-07	0	1.81e-06	6.38e-07	0	0	0	0	0	0	4.63e-07	0	5.55e-06	0	1.24e-06	0	0	2.01e-06	0	4.44e-07	3.19e-07	3.89e-07	0	2.49e-07	0	0
PWY-6277: superpathway of 5-aminoimidazole ribonucleotide biosynthesis|g__Alistipes.s__Alistipes_putredinis	5.59e-06	1.5e-06	4.53e-06	0	0	0	2.62e-06	2.41e-07	0	0	0	0	0	0	0	0	1.84e-05	6.38e-08	1.5e-05	2.01e-06	0	0	0	5.62e-05	2.22e-05	0	0	0	3.25e-05	0	0	0	0	0	0	0	0	0	0	0	0	1.13e-07	0	0	0	8.97e-06	0	0	0
PWY-5695: urate biosynthesis/inosine 5'-phosphate degradation|g__Proteus.s__Proteus_penneri	0	0	0	0	0	0	0	0	0	0	0	0	0	0	0	0	0	0	0	0	0	0	0	0	0	0	1.32e-06	0	0	0	0	0	0	4.85e-07	0	0	0	0	0	0	0	0	0	0	0	0	0	0	0
PWY-5913: TCA cycle VI (obligate autotrophs)|g__Escherichia.s__Escherichia_fergusonii	0	0	0	0	0	0	0	0	0	0	0	0	0	0	0	0	0	0	0	0	0	0	0	0	0	0	0	0	0	0	0	0	0	0	0	0	0	0	0	0	0	0	0	0	0	0	0	0	0
PWY0-1061: superpathway of L-alanine biosynthesis|g__Enterobacter.s__Enterobacter_cloacae	0	0	0	0	0	0	0	0	0	0	0	0	0	0	0	0	0	0	0	0	0	0	0	0	0	1.97e-07	0	0	0	0	0	0	0	0	0	0	0	0	0	0	0	0	0	0	0	0	0	0	0
PWY-5896: superpathway of menaquinol-10 biosynthesis|g__Escherichia.s__Escherichia_fergusonii	0	0	0	0	0	0	0	0	0	0	0	0	0	0	0	0	0	0	0	0	0	0	0	0	0	0	0	0	0	0	0	0	0	0	0	0	0	0	0	0	0	0	0	0	0	0	0	0	0
PWY-6700: queuosine biosynthesis|g__Blautia.s__Blautia_hydrogenotrophica	0	0	0	0	0	0	0	5.11e-07	0	0	1.25e-06	0	0	6.19e-07	0	1.19e-06	0	0	0	0	0	0	0	0	0	0	0	0	0	0	0	0	0	0	0	0	0	0	0	0	0	0	0	0	0	0	0	0	0
COA-PWY-1: coenzyme A biosynthesis II (mammalian)|g__Bifidobacterium.s__Bifidobacterium_pseudocatenulatum	0	0	0	0	0	0	0	0	0	0	0	0	0	6.61e-05	4.35e-07	0.000253999	0	5.6e-07	0	0	1.04e-06	0	9.88e-07	0	0	0	0	0	0	0	0	0	0	0	0	0	7.17e-06	4.93e-07	1.14e-06	0	0	0	0	4.92e-06	0	0	0	0	5.48e-06
PWY-7219: adenosine ribonucleotides de novo biosynthesis|g__Enterobacter.s__Enterobacter_hormaechei	0	0	0	0	0	0	0	0	0	0	0	0	0	0	0	0	0	0	0	0	0	0	0	0	0	0	0	0	0	0	0	0	0	0	0	0	0	0	0	0	0	0	0	0	0	0	0	0	0
NONMEVIPP-PWY: methylerythritol phosphate pathway I|g__Turicibacter.s__Turicibacter_sanguinis	0	0	0	0	0	0	0	0	0	0	0	0	0	0	0	0	0	0	0	0	0	0	0	0	0	0	0	0	0	0	0	0	0	0	0	0	0	0	0	0	0	0	0	0	0	0	0	0	0
PWY-5667: CDP-diacylglycerol biosynthesis I|g__Turicibacter.s__Turicibacter_sanguinis	0	0	0	0	0	0	0	0	0	0	0	0	0	0	0	0	0	0	0	0	0	0	0	0	0	0	0	0	0	0	0	0	0	0	0	0	0	0	0	0	0	0	0	0	0	0	0	0	0
NONMEVIPP-PWY: methylerythritol phosphate pathway I|g__Corynebacterium.s__Corynebacterium_aurimucosum	0	0	0	0	0	0	0	0	0	0	0	0	0	0	0	0	1.99e-07	0	0	0	0	0	0	0	0	0	0	0	0	0	0	0	0	0	0	0	0	0	0	0	0	0	0	0	0	0	0	0	0
PWY-6527: stachyose degradation|g__Lactococcus.s__Lactococcus_lactis	0	0	0	0	0	0	0	0	0	0	0	0	0	0	0	0	0	0	0	0	0	0	0	0	0	0	0	0	0	0	0	0	0	0	0	0	0	0	0	0	0	0	0	0	0	0	0	0	0
PWY-6386: UDP-N-acetylmuramoyl-pentapeptide biosynthesis II (lysine-containing)|g__Brevundimonas.s__Brevundimonas_diminuta	0	0	0	0	0	0	0	0	0	0	0	0	0	0	0	0	0	0	0	0	0	0	0	0	0	0	0	0	0	0	0	0	0	0	0	0	0	0	0	0	0	0	0	0	0	0	0	0	0
NAD-BIOSYNTHESIS-II: NAD salvage pathway II|g__Citrobacter.s__Citrobacter_freundii	0	0	0	0	0	0	0	0	0	0	0	0	0	0	0	0	0	0	0	0	1.81e-07	0	0	0	0	0	1.71e-06	0	0	0	1.01e-06	5.61e-07	0	2.68e-07	3.64e-07	0	0	0	0	0	0	0	0	0	0	0	4.4e-06	0	0
PWY-7222: guanosine deoxyribonucleotides de novo biosynthesis II|g__Campylobacter.s__Campylobacter_concisus	0	0	0	0	0	0	0	0	0	0	0	0	0	0	0	0	0	0	0	0	0	0	0	0	0	0	0	0	0	0	0	0	0	0	0	0	0	0	0	0	0	0	0	0	0	0	0	0	0
PWY-5104: L-isoleucine biosynthesis IV|g__Salmonella.s__Salmonella_enterica	0	0	0	0	0	0	0	0	0	0	0	0	0	0	0	0	0	0	0	0	0	0	0	0	0	0	1.53e-06	0	0	0	4.49e-07	0	0	0	0	0	0	0	0	0	0	0	0	0	0	0	0	0	0
PWY-2942: L-lysine biosynthesis III|g__Faecalibacterium.s__Faecalibacterium_prausnitzii	0	0	0	0	0	0	0	0	0	0	0	0	0	0	0	0	0	2.19e-07	0	0	2.2e-06	0	4.94e-07	0	4.92e-07	0	0	0	4.8e-07	0	0	1.62e-05	0	0	4.86e-06	0	2.17e-05	0	0	0	0	9.13e-07	0	0	0	0	0	0	0
HISDEG-PWY: L-histidine degradation I|g__Citrobacter.s__Citrobacter_freundii	0	0	0	0	0	0	0	0	0	0	0	0	0	0	0	0	0	0	0	0	1.3e-07	0	0	0	0	0	5.15e-07	0	0	0	6.07e-07	7.76e-07	0	0	0	0	0	0	0	0	0	0	3.97e-07	0	1.54e-07	0	2.19e-06	0	0
HOMOSER-METSYN-PWY: L-methionine biosynthesis I|g__Lachnospiraceae_noname.s__Lachnospiraceae_bacterium_5_1_63FAA	6.94e-06	8.61e-06	1.58e-06	0	0	0	0	0	0	1.06e-06	0	0	0	0	0	0	3.82e-06	0	0	0	0	1.4e-06	0	0	0	0	0	0	0	0	0	0	0	0	0	0	0	0	4.69e-06	0	0	0	0	0	0	0	1.06e-05	0	0
PWY-1269: CMP-3-deoxy-D-manno-octulosonate biosynthesis I|g__Megamonas.s__Megamonas_funiformis	0	0	0	0	0	0	0	0	0	0	0	0	0	0	0	0	0	0	0	0	0	0	0	0	0	0	0	0	0	0	0	0	0	0	0	0	0	0	0	0	0	0	0	0	0	0	0	0	0
PWY-6121: 5-aminoimidazole ribonucleotide biosynthesis I|g__Pediococcus.s__Pediococcus_pentosaceus	0	0	0	0	0	0	0	0	0	0	0	0	0	0	0	0	0	0	0	0	0	0	0	0	0	0	0	0	0	0	0	0	0	0	0	0	0	0	0	0	0	0	0	0	0	0	0	0	0
PWY-5850: superpathway of menaquinol-6 biosynthesis I|g__Escherichia.s__Escherichia_fergusonii	0	0	0	0	0	0	0	0	0	0	0	0	0	0	0	0	0	0	0	0	0	0	0	0	0	0	0	0	0	0	0	0	0	0	0	0	0	0	0	0	0	0	0	0	0	0	0	0	0
PWY-7219: adenosine ribonucleotides de novo biosynthesis|g__Raoultella.s__Raoultella_ornithinolytica	0	0	0	0	0	0	0	0	0	0	0	0	0	0	0	0	0	0	0	0	0	0	0	0	0	0	0	0	0	0	0	0	0	0	0	0	0	0	0	0	0	0	0	0	9.2e-07	0	0	0	0
PWY-7221: guanosine ribonucleotides de novo biosynthesis|g__Coriobacteriaceae_noname.s__Coriobacteriaceae_bacterium_phI	0	0	0	0	0	0	0	0	0	0	0	0	0	0	0	0	0	0	0	0	0	0	0	0	0	0	0	0	0	0	0	0	0	0	0	0	0	0	0	0	0	0	0	0	0	0	0	0	0
PWY-6121: 5-aminoimidazole ribonucleotide biosynthesis I|g__Eggerthella.s__Eggerthella_lenta	8.52e-07	0	1.94e-06	1.6e-06	1.37e-06	0	6.24e-06	0	1.72e-06	1.4e-06	0	2.42e-06	0	0	0	0	2.63e-05	0	0	0	0	1.37e-06	0	1.07e-06	0	0	0	4.19e-06	0	1.41e-06	0	1.54e-06	0	0	1.91e-07	0	0	0	3.2e-07	0	0	3.55e-07	1.82e-06	0	0	0	0	0	0
PWY-6163: chorismate biosynthesis from 3-dehydroquinate|g__Anaerostipes.s__Anaerostipes_hadrus	0	0	0	0	0	0	0	0	0	0	0	0	0	0	0	0	2.95e-06	0	0	0	0	0	0	0	0	0	0	0	0	0	0	0	0	0	0	0	0	0	0	0	0	0	0	0	0	0	0	0	0
SER-GLYSYN-PWY: superpathway of L-serine and glycine biosynthesis I|g__Propionibacterium.s__Propionibacterium_propionicum	0	0	0	3.48e-07	2.63e-07	0	0	0	0	0	0	0	0	0	0	0	0	0	0	0	0	0	0	0	0	0	0	0	0	0	0	0	0	0	0	0	0	0	0	0	0	0	0	0	0	0	0	0	0
PWY-6609: adenine and adenosine salvage III|g__Alistipes.s__Alistipes_shahii	3.45e-06	3.98e-06	2.08e-06	0	0	0	1.58e-05	0	0	7.3e-07	0	7.9e-07	0	0	0	0	7.49e-06	0	7.09e-06	0	0	7.6e-06	0	5.32e-06	4.22e-06	0	0	4.25e-06	6.31e-06	0	0	0	0	0	0	0	0	0	2.16e-06	0	0	0	0	0	0	6.13e-07	0	0	0
PANTO-PWY: phosphopantothenate biosynthesis I|g__Bacteroides.s__Bacteroides_finegoldii	0	0	0	0	0	0	0	0	0	0	0	0	0	0	0	0	0	0	0	0	0	0	0	0	1.24e-06	0	0	0	5.16e-07	0	0	0	0	0	0	0	0	0	0	0	0	0	0	0	0	9e-07	0	0	0
PWY-5097: L-lysine biosynthesis VI|g__Lachnospiraceae_noname.s__Lachnospiraceae_bacterium_5_1_63FAA	5.42e-06	6.59e-06	1.75e-06	0	0	0	0	0	0	6.9e-07	0	0	0	0	0	0	5.39e-06	0	0	0	0	1.27e-06	0	0	0	0	0	0	0	0	0	0	0	0	0	0	0	0	3.95e-06	0	0	0	0	0	0	0	9.18e-06	0	0
PANTO-PWY: phosphopantothenate biosynthesis I|g__Bacteroides.s__Bacteroides_coprophilus	0	0	0	0	0	0	0	0	0	0	0	0	0	0	0	0	0	0	0	0	0	0	0	5.19e-06	1.15e-05	0	0	0	1.6e-05	0	0	0	0	0	0	0	0	0	0	0	0	0	0	0	0	7.4e-07	0	0	0
PWY-6609: adenine and adenosine salvage III|g__Proteus.s__Proteus_penneri	0	0	0	0	0	0	0	0	0	0	0	0	0	0	0	0	0	0	0	0	0	0	0	0	0	0	1.94e-06	0	0	0	3.39e-07	0	0	2.64e-07	0	0	0	0	0	0	0	0	0	0	0	0	0	0	0
FUCCAT-PWY: fucose degradation|g__Salmonella.s__Salmonella_enterica	0	0	0	0	0	0	0	0	0	0	0	0	0	0	0	0	0	0	0	0	0	0	0	0	0	0	2.18e-06	0	0	0	0	0	0	0	0	0	0	0	0	0	0	0	0	0	0	0	0	0	0
PWY-6703: preQ0 biosynthesis|g__Turicibacter.s__Turicibacter_sanguinis	0	0	0	0	0	0	0	0	0	0	0	0	0	0	0	0	0	0	0	0	0	0	0	0	0	0	0	0	0	0	0	0	0	0	0	0	0	0	0	0	0	0	0	0	0	0	0	0	0
PWY-5686: UMP biosynthesis|g__Stenotrophomonas.s__Stenotrophomonas_maltophilia	0	0	0	0	0	0	0	0	0	0	0	0	0	0	0	0	0	0	0	0	0	0	0	0	0	0	0	0	0	6.92e-06	0	0	0	0	0	0	0	0	0	0	0	0	0	0	0	0	0	0	0
UNINTEGRATED|g__Lachnospiraceae_noname.s__Lachnospiraceae_bacterium_1_4_56FAA	0	0	0	0	0	0	0	0	0	0	0	0	0	0	0	0	0	0	0	0	0	0	0	0.000196606	0.000358532	0	0	0	0.00131544	0	0	0	0	0	0	0	0	0	0	0	0	0	0	0	0.000332962	0.00349951	0	0	0
PWY-7219: adenosine ribonucleotides de novo biosynthesis|g__Veillonella.s__Veillonella_dispar	0	0	0	0	0	0	0	0	0	0	0	0	0	0	0	0	0	0	0	0	0	0	0	0	0	1.74e-06	3.5e-07	0	0	0	9.58e-07	0	0	3.1e-07	0	0	0	0	0	0	0	0	0	1.96e-06	0	0	0	0	0
SO4ASSIM-PWY: sulfate reduction I (assimilatory)|g__Staphylococcus.s__Staphylococcus_epidermidis	0	0	0	0	0	0	0	0	0	0	0	0	0	0	0	0	0	0	0	0	0	0	0	0	0	0	0	0	0	0	0	0	0	0	0	0	0	0	0	0	0	0	0	0	0	0	0	0	0
ARO-PWY: chorismate biosynthesis I|g__Corynebacterium.s__Corynebacterium_amycolatum	4.5e-07	0	0	0	0	0	0	0	0	0	0	0	0	0	0	0	2.88e-05	0	0	0	0	0	0	0	0	0	0	0	0	0	0	0	0	0	0	0	0	0	0	0	0	0	0	0	0	0	0	0	0
PWY0-1319: CDP-diacylglycerol biosynthesis II|g__Escherichia.s__Escherichia_fergusonii	0	0	0	0	0	0	0	0	0	0	0	0	0	0	0	0	0	0	0	0	0	0	0	0	0	0	0	0	0	0	0	0	0	0	0	0	0	0	0	0	0	0	0	0	0	0	0	0	0
PWY-7111: pyruvate fermentation to isobutanol (engineered)|g__Ruminococcus.s__Ruminococcus_bromii	0	0	0	0	0	0	0	0	0	0	0	0	0	0	0	0	0	0	7.34e-08	0	0	0	0	0	0	0	0	0	0	0	0	0	0	0	0	0	0	0	2.76e-07	0	0	0	0	0	0	0	2.23e-06	0	0
SER-GLYSYN-PWY: superpathway of L-serine and glycine biosynthesis I|g__Campylobacter.s__Campylobacter_concisus	0	0	0	0	0	0	0	0	0	0	0	0	0	0	0	0	0	0	0	0	0	0	0	0	0	0	0	0	0	0	0	0	0	0	0	0	0	0	0	0	0	0	0	0	0	0	0	0	0
PWY-6386: UDP-N-acetylmuramoyl-pentapeptide biosynthesis II (lysine-containing)|g__Eubacterium.s__Eubacterium_rectale	0	0	0	0	0	0	0	0	0	0	0	0	0	0	0	0	0	0	0	0	0	0	0	0	0	3.04e-06	0	0	0	0	0	0	0	0	0	0	0	3.29e-07	0	0	0	0	0	5.37e-07	0	0	0	0	0
PEPTIDOGLYCANSYN-PWY: peptidoglycan biosynthesis I (meso-diaminopimelate containing)|g__Actinomyces.s__Actinomyces_graevenitzii	0	0	0	0	0	0	0	0	0	0	0	0	0	0	0	0	0	0	0	0	0	0	0	0	0	0	0	0	0	0	0	0	0	0	0	0	0	0	0	0	0	0	0	0	0	0	0	0	0
PWY-6588: pyruvate fermentation to acetone|g__Anaerostipes.s__Anaerostipes_hadrus	0	0	0	0	0	0	0	0	0	0	0	0	0	0	0	0	4.95e-06	0	0	0	0	0	0	0	0	0	0	0	0	0	0	0	0	0	0	0	0	0	0	0	0	0	0	0	0	0	0	0	0
PWY-7663: gondoate biosynthesis (anaerobic)|g__Bacteroides.s__Bacteroides_xylanisolvens	5.6e-07	9.69e-07	0	8.25e-07	5.52e-07	0	1.18e-06	0	8.89e-07	3.33e-06	0	1.62e-06	4.02e-07	0	2.36e-06	0	6.08e-07	1.26e-06	0	0	6.23e-06	1.76e-06	2.88e-06	7.16e-07	0	4.24e-05	0	7.95e-07	2.95e-07	0	0	2.87e-05	0	3.2e-07	3.67e-05	0	2.5e-07	0	6.79e-07	0	1.73e-05	2.16e-05	0	0	5.39e-07	0	2.33e-05	0	0
PWY-6936: seleno-amino acid biosynthesis|g__Haemophilus.s__Haemophilus_paraphrohaemolyticus	0	0	0	0	0	0	0	0	0	0	0	0	0	0	0	0	0	0	0	0	0	0	0	0	0	0	0	0	0	0	0	0	0	0	0	0	0	0	0	0	0	0	0	0	0	0	0	0	0
PWY-7197: pyrimidine deoxyribonucleotide phosphorylation|g__Lactobacillus.s__Lactobacillus_pentosus	0	0	0	0	0	4.2e-06	0	2.89e-05	0	0	3.48e-05	0	0	1.09e-05	0	1.84e-05	0	0	0	0	0	0	0	0	0	0	4.34e-07	0	0	0	0	0	0	0	0	0	9.98e-07	0	0	0	0	0	0	5.2e-07	0	0	0	0	0
BRANCHED-CHAIN-AA-SYN-PWY: superpathway of branched amino acid biosynthesis|g__Saccharomyces.s__Saccharomyces_cerevisiae	0	0	0	0	0	0	0	0	0	0	0	0	0	0	0	0	0	0	0	0	0	0	0	0	0	0	0	0	0	0	0	0	0	0	0	0	0	0	0	0	0	0	0	0	0	0	0	0	0
PWY-7219: adenosine ribonucleotides de novo biosynthesis|g__Sutterella.s__Sutterella_parvirubra	0	0	0	0	0	0	0	0	0	0	0	0	0	0	0	0	0	0	0	0	0	0	0	0	0	0	0	0	0	0	0	0	0	0	0	0	0	0	0	0	0	0	0	0	0	0	0	0	0
PWY-5103: L-isoleucine biosynthesis III|g__Coprococcus.s__Coprococcus_eutactus	0	0	0	0	0	0	0	0	0	0	0	0	0	0	0	0	0	0	0	0	0	0	0	0	0	0	0	0	0	0	0	0	0	0	0	0	0	0	0	0	0	0	0	0	0	0	0	0	0
PWY-5097: L-lysine biosynthesis VI|g__Parabacteroides.s__Parabacteroides_merdae	1.88e-06	6.72e-07	1.2e-06	0	0	7.78e-05	4.16e-06	2.27e-05	0	0	1.27e-06	0	0	2.9e-05	0	3.5e-06	6.09e-06	0	2.93e-05	7.98e-05	0	0	0	3.89e-05	6.38e-06	3.68e-06	0	1.01e-06	6.47e-06	0.000165	0	1.12e-05	0	1.18e-07	2.23e-05	0	0	1.2e-05	0	0	0	1.66e-06	6.74e-05	1.25e-05	0	5.64e-06	0	0	0
PWY-6527: stachyose degradation|g__Clostridium.s__Clostridium_sp_KLE_1755	3.09e-06	0	0	0	0	0	2.2e-06	0	0	0	0	0	0	0	0	0	0	0	0	0	0	0	0	0	0	0	0	0	0	0	0	0	0	0	0	0	0	0	0	0	0	0	0	0	0	0	0	0	0
COMPLETE-ARO-PWY: superpathway of aromatic amino acid biosynthesis|g__Lachnospiraceae_noname.s__Lachnospiraceae_bacterium_2_1_58FAA	0	0	0	0	0	0	0	0	0	0	0	0	0	0	0	0	0	0	0	0	0	0	0	0	0	9.32e-06	0	0	0	0	0	0	0	0	0	4.77e-05	0	9.49e-07	0	0	1.06e-05	0	0	2.18e-06	0	0	3.98e-06	0	1.96e-05
SULFATE-CYS-PWY: superpathway of sulfate assimilation and cysteine biosynthesis|g__Enterobacter.s__Enterobacter_hormaechei	0	0	0	0	0	0	0	0	0	0	0	0	0	0	0	0	0	0	0	0	0	0	0	0	0	0	0	0	0	0	0	0	0	0	0	0	0	0	0	0	0	0	0	0	0	0	0	0	0
PWY-6277: superpathway of 5-aminoimidazole ribonucleotide biosynthesis|g__Bifidobacterium.s__Bifidobacterium_pseudocatenulatum	0	0	0	0	0	0	0	0	0	0	0	0	0	4.51e-05	6.6e-07	0.00019448	0	5.04e-07	0	0	7.65e-07	0	8.59e-07	0	0	0	0	0	0	0	0	0	0	0	0	0	5.7e-06	1.96e-07	3.85e-07	0	0	0	0	4.99e-06	0	0	0	0	7.49e-06
PWY-724: superpathway of L-lysine, L-threonine and L-methionine biosynthesis II|g__Desulfovibrio.s__Desulfovibrio_piger	0	0	0	0	0	0	0	0	0	0	0	0	0	0	0	0	0	0	5.16e-07	0	0	0	0	2.34e-06	1.25e-06	0	0	0	2.34e-06	0	0	0	0	0	0	0	0	0	0	0	0	0	0	0	0	1.34e-06	0	0	0
PWY-7111: pyruvate fermentation to isobutanol (engineered)|g__Clostridium.s__Clostridium_methylpentosum	0	0	0	0	0	0	0	0	0	0	0	0	0	0	0	0	0	0	0	0	0	0	0	0	0	0	0	0	0	0	0	0	0	0	0	0	0	0	0	0	0	0	0	0	0	0	0	0	0
PWY-6174: mevalonate pathway II (archaea)	1.77e-06	3.5e-06	2.83e-06	0	0	0	1.79e-06	0	0	0	0	0	0	0	0	0	6.34e-06	0	1.79e-06	0	0	0	0	0	9.91e-08	0	0	1.71e-06	3.07e-07	0	0	0	0	0	0	0	0	0	0	0	0	0	0	0	0	8.86e-07	0	0	0
PWY0-1319: CDP-diacylglycerol biosynthesis II|g__Providencia.s__Providencia_rettgeri	0	0	0	0	0	0	0	0	0	0	0	0	0	0	0	0	0	0	0	0	0	0	0	0	0	0	2.03e-07	0	0	0	0	0	0	0	0	0	0	0	0	0	0	0	0	0	0	0	0	0	0
PWY-7663: gondoate biosynthesis (anaerobic)|g__Bacteroides.s__Bacteroides_nordii	0	0	0	0	0	0	0	0	0	2.7e-06	0	2.47e-06	0	0	0	0	0	0	1.35e-07	0	3.29e-07	0	0	0	2.5e-07	0	0	0	0	0	0	0	0	0	0	0	0	0	0	0	0	0	0	0	0	0	0	0	0
PWY-6305: putrescine biosynthesis IV|g__Escherichia.s__Escherichia_coli	3.29e-06	1.56e-07	1.58e-05	2.22e-05	8.54e-06	1.95e-05	1.05e-05	5.98e-06	4.1e-05	2.94e-05	1.05e-05	3.22e-05	9.17e-05	2.09e-06	5.8e-05	3.22e-06	7.49e-08	9.28e-05	8.07e-05	2.85e-05	6.48e-05	5.93e-06	2.51e-05	6e-05	1.22e-05	8.31e-07	6.23e-05	0	1.41e-05	2.53e-05	3.54e-05	2.3e-05	0	3.72e-05	1.87e-05	5.29e-05	4.51e-05	3.19e-05	2.6e-05	4.28e-06	3.5e-06	6.72e-05	2.79e-06	3.57e-06	3.69e-05	2.22e-05	1.84e-05	0	0
PWY-7220: adenosine deoxyribonucleotides de novo biosynthesis II|g__Faecalibacterium.s__Faecalibacterium_prausnitzii	0	0	0	0	0	0	0	0	0	0	0	0	0	0	0	0	0	0	0	0	0	0	0	0	0	0	0	0	0	0	0	6.89e-06	0	0	2.8e-06	0	0	0	0	0	0	7.6e-07	0	0	0	0	0	0	0
PWY-6163: chorismate biosynthesis from 3-dehydroquinate|g__Candida.s__Candida_dubliniensis	0	0	0	0	0	0	0	0	0	0	0	0	0	0	0	0	0	0	0	0	0	0	0	0	0	0	0	0	0	0	0	0	0	0	0	0	0	0	0	0	0	0	0	0	0	0	0	0	0
PWY-5899: superpathway of menaquinol-13 biosynthesis|g__Escherichia.s__Escherichia_fergusonii	0	0	0	0	0	0	0	0	0	0	0	0	0	0	0	0	0	0	0	0	0	0	0	0	0	0	0	0	0	0	0	0	0	0	0	0	0	0	0	0	0	0	0	0	0	0	0	0	0
DAPLYSINESYN-PWY: L-lysine biosynthesis I|g__Neisseria.s__Neisseria_flavescens	0	0	0	0	0	0	0	0	0	0	0	0	0	0	0	0	0	0	0	0	0	0	0	0	0	0	0	0	0	0	0	0	0	0	0	0	0	0	0	0	0	0	0	0	0	0	0	0	0
HSERMETANA-PWY: L-methionine biosynthesis III|g__Corynebacterium.s__Corynebacterium_aurimucosum	0	0	0	0	0	0	0	0	0	0	0	0	0	0	0	0	2.86e-06	0	0	0	0	0	0	0	0	0	0	0	0	0	0	0	0	0	0	0	0	0	0	0	0	0	0	0	0	0	0	0	0
PWY-5695: urate biosynthesis/inosine 5'-phosphate degradation|g__Citrobacter.s__Citrobacter_youngae	0	0	0	0	0	0	0	0	0	0	0	0	0	0	0	0	0	0	0	0	0	0	0	0	0	0	0	0	0	0	0	0	0	0	0	0	0	0	0	0	0	0	0	0	0	0	0	0	0
PWY-7409: phospholipid remodeling (phosphatidylethanolamine, yeast)|g__Escherichia.s__Escherichia_fergusonii	0	0	0	0	0	0	0	0	0	0	0	0	0	0	0	0	0	0	0	0	0	0	0	0	0	0	0	0	0	0	0	0	0	0	0	0	0	0	0	0	0	0	0	0	0	0	0	0	0
PWY-5659: GDP-mannose biosynthesis|g__Nakaseomyces.s__Candida_glabrata	0	0	0	0	0	0	0	0	0	0	0	0	0	2.22e-07	0	0	0	0	0	1.88e-07	0	0	0	0	0	1.34e-06	0	0	0	0	0	0	0	0	0	0	0	0	0	0	0	0	0	0	0	0	0	1.77e-07	0
COMPLETE-ARO-PWY: superpathway of aromatic amino acid biosynthesis|g__Morganella.s__Morganella_morganii	0	0	0	0	0	0	0	0	0	0	0	0	0	0	0	8.39e-07	0	0	1.34e-05	0	0	0	0	0	0	0	6.65e-06	0	0	0	0	0	0	3.32e-06	0	0	0	0	0	0	0	0	0	0	0	0	0	0	0
PWY-6317: galactose degradation I (Leloir pathway)|g__Clostridium.s__Clostridium_sp_KLE_1755	2.69e-06	0	0	0	0	0	1.81e-06	0	0	0	0	0	0	0	0	0	0	0	0	0	0	0	0	0	0	0	0	0	0	0	0	0	0	0	0	0	0	0	0	0	0	0	0	0	0	0	0	0	0
PWY-6700: queuosine biosynthesis|g__Acinetobacter.s__Acinetobacter_baumannii	0	0	0	0	0	0	0	0	0	0	0	0	0	0	0	0	0	0	0	0	0	0	0	0	0	0	0	0	0	0	0	0	0	0	0	0	0	0	0	0	0	0	0	0	0	0	0	0	0
PWY-7219: adenosine ribonucleotides de novo biosynthesis|g__Bifidobacterium.s__Bifidobacterium_adolescentis	0	0	0	0	0	0	0	0	0	0	0	0	0	0	0	7.33e-07	0	0	7.61e-07	0	0	4.15e-05	0	0	0	0	0	0	0	0	0	0	0	0	0	0	3.44e-07	0	4.95e-05	0	0	0	0	0	0	0	4.07e-07	0	5.63e-07
PWY-6163: chorismate biosynthesis from 3-dehydroquinate|g__Enterococcus.s__Enterococcus_raffinosus	0	0	0	4.02e-06	3.14e-07	0	0	0	1.96e-06	7.29e-07	0	2.98e-07	0	0	0	0	0	0	4.68e-07	0	0	0	0	4.46e-07	0	1.32e-06	0	0	0	0	0	0	0	0	0	0	0	0	0	1.63e-06	0	0	0	0	0	0	0	0	0
PWY-6608: guanosine nucleotides degradation III|g__Blautia.s__Ruminococcus_obeum	3.29e-07	0	0	0	0	0	5.92e-07	0	0	0	0	0	0	0	0	0	0	0	2.42e-07	0	0	0	0	9.73e-06	2.65e-06	0	0	0	1.61e-07	0	0	0	0	0	0	0	0	0	0	0	0	0	0	0	0	1.47e-06	0	0	0
UNINTEGRATED|g__Lachnospiraceae_noname.s__Lachnospiraceae_bacterium_2_1_58FAA	0	0	0	0	0	0.00543122	0	0.00453044	0	0	0.0013666	0	0	0.00484535	0	0.0020044	0	0	0	0	0	0	0	0	0	0.00902179	0	0	0	0.00383958	0	0	0	0	0	0.0242227	0.00105247	0.00439627	0	0	0.00718565	0	0.00931845	0.00219424	0	0	0.00294781	0	0.0239425
PWY-6317: galactose degradation I (Leloir pathway)|g__Streptococcus.s__Streptococcus_thermophilus	0	0	0	0	0	0	0	0	0	0	0	0	0	0	0	0	0	0	0	0	0	0	0	0	0	0	7.11e-07	0	0	0	3e-06	0	0	1.02e-06	0	0	0	0	0	0	0	0	0	0	3.47e-06	0	0	0	0
PWY-2941: L-lysine biosynthesis II|g__Weissella.s__Weissella_paramesenteroides	0	0	0	0	0	0	0	0	0	0	0	0	0	0	0	0	0	0	0	0	0	0	0	0	0	0	0	0	0	0	0	0	0	0	0	0	0	0	0	0	0	0	0	0	0	0	0	0	0
VALSYN-PWY: L-valine biosynthesis|g__Paraprevotella.s__Paraprevotella_xylaniphila	0	0	0	0	0	0	0	0	0	0	0	0	0	0	0	0	0	0	0	0	0	0	0	0	0	0	0	0	0	0	0	0	0	0	0	0	0	0	0	0	0	0	0	0	0	0	0	0	0
PWY-7219: adenosine ribonucleotides de novo biosynthesis|g__Lactobacillus.s__Lactobacillus_zeae	0	0	0	0	0	0	0	0	0	0	0	0	0	0	0	0	0	0	0	0	0	0	0	0	0	0	0	0	0	0	0	0	0	0	0	0	0	0	0	0	0	0	0	0	0	0	0	0	0
UDPNAGSYN-PWY: UDP-N-acetyl-D-glucosamine biosynthesis I|g__Bifidobacterium.s__Bifidobacterium_animalis	0	0	0	0	0	0	0	0	0	0	0	0	0	0	0	0	0	0	0	0	0	0	0	0	0	0	4e-07	0	0	0	4.4e-06	0	0	4.19e-06	0	0	0	0	0	0	0	0	0	0	5.22e-06	0	0	0	0
PWY-7219: adenosine ribonucleotides de novo biosynthesis|g__Providencia.s__Providencia_alcalifaciens	0	0	0	0	0	0	0	0	0	0	0	0	0	0	0	0	0	0	0	0	0	0	0	0	0	0	0	0	0	0	0	0	0	0	0	0	0	0	0	0	0	0	0	0	0	0	0	0	0
PWY-7229: superpathway of adenosine nucleotides de novo biosynthesis I|g__Lactobacillus.s__Lactobacillus_reuteri	0	0	0	0	0	5.29e-07	0	8.71e-06	0	0	1.44e-05	0	0	5.18e-06	0	1.15e-05	0	0	0	0	0	0	0	0	0	2.91e-06	0	0	0	0	0	0	0	0	0	0	0	0	0	0	0	0	0	4.26e-05	0	0	0	0	0
PWY-7221: guanosine ribonucleotides de novo biosynthesis|g__Mogibacterium.s__Mogibacterium_sp_CM50	0	0	0	0	0	0	0	0	0	0	0	0	0	0	0	0	0	0	0	0	0	0	0	0	0	0	0	0	0	0	0	0	0	0	0	0	0	0	0	0	0	0	0	0	0	0	0	0	0
PWY-6124: inosine-5'-phosphate biosynthesis II|g__Streptococcus.s__Streptococcus_intermedius	0	0	0	0	0	0	0	0	0	0	0	0	0	0	0	0	0	0	0	0	0	0	0	0	0	0	0	0	0	0	0	0	0	0	0	0	0	0	0	0	0	0	0	0	0	0	0	0	0
PWY-6121: 5-aminoimidazole ribonucleotide biosynthesis I|g__Actinomyces.s__Actinomyces_odontolyticus	0	0	0	7.49e-07	4.39e-07	0	1.31e-07	0	6.5e-08	0	0	1.24e-07	0	0	0	0	4.93e-07	0	1.3e-07	0	0	0	0	0	1.56e-07	0	0	0	0	0	0	0	0	0	0	0	0	1.56e-07	5.41e-07	0	1.11e-07	6.69e-07	2.49e-06	0	0	0	0	0	2e-06
COA-PWY-1: coenzyme A biosynthesis II (mammalian)|g__Erysipelotrichaceae_noname.s__Erysipelotrichaceae_bacterium_21_3	0	0	0	0	0	0	3.38e-07	0	0	0	0	0	0	0	0	0	4.2e-07	0	0	0	0	0	0	0	0	0	0	0	0	0	0	0	0	1.61e-06	0	0	0	0	0	0	0	2.52e-07	0	0	2.43e-06	0	0	0	0
PWY-7242: D-fructuronate degradation|g__Shigella.s__Shigella_sonnei	0	0	0	0	3.09e-06	0	0	0	3.2e-05	0	0	0	0	0	0	0	0	0	0	0	0	0	0	0	0	0	0	0	0	0	0	0	0	0	0	0	0	0	0	0	0	0	0	0	0	0	0	0	0
PWY-6122: 5-aminoimidazole ribonucleotide biosynthesis II|g__Lactobacillus.s__Lactobacillus_vaginalis	0	0	0	0	0	5.22e-07	0	4.43e-06	0	0	2.94e-06	0	0	0	6.67e-08	3.56e-07	0	3.95e-07	0	0	1.26e-06	0	1.87e-06	0	0	7.26e-07	0	0	0	0	0	0	0	0	0	4.87e-07	1.24e-05	0	7.16e-08	0	0	0	0	0	0	0	0	0	0
GLYCOLYSIS-TCA-GLYOX-BYPASS: superpathway of glycolysis, pyruvate dehydrogenase, TCA, and glyoxylate bypass|g__Citrobacter.s__Citrobacter_freundii	0	0	0	0	0	0	0	0	0	0	0	0	0	0	0	0	0	0	0	0	3.66e-07	0	0	0	0	0	1.89e-06	0	0	0	7.49e-07	8.21e-07	0	0	0	0	0	0	0	0	0	0	0	0	2.37e-07	0	4.8e-06	0	0
PWY-7220: adenosine deoxyribonucleotides de novo biosynthesis II|g__Proteus.s__Proteus_penneri	0	0	0	0	0	0	0	0	0	0	0	0	0	0	0	0	0	0	0	0	0	0	0	0	0	0	1.02e-06	0	0	0	1.01e-06	0	0	4.25e-07	0	0	0	0	0	0	0	0	0	0	0	0	0	0	0
PWY-7208: superpathway of pyrimidine nucleobases salvage|g__Dialister.s__Dialister_invisus	0	0	0	0	7.72e-07	0	0	0	3.01e-06	8.62e-08	0	0	0	0	0	0	0	0	0	0	0	0	0	0	0	0	0	0	0	0	0	0	0	0	0	0	0	0	0	0	0	0	0	0	0	0	0	0	0
LACTOSECAT-PWY: lactose and galactose degradation I|g__Lactococcus.s__Lactococcus_garvieae	0	0	0	0	0	0	0	0	0	0	0	0	0	0	0	0	0	0	0	0	0	0	0	0	0	0	0	0	0	0	0	0	0	0	0	0	0	0	0	0	0	0	0	0	0	0	0	0	0
PWY-6386: UDP-N-acetylmuramoyl-pentapeptide biosynthesis II (lysine-containing)|g__Streptococcus.s__Streptococcus_salivarius	0	0	0	0	0	1.24e-07	0	1.08e-06	7.66e-08	3.07e-07	8.33e-07	0	0	0	0	0	1.75e-07	0	0	0	1.08e-07	2e-07	1.69e-07	0	0	0	0	0	0	0	1.79e-06	0	0	0	0	0	0	0	5.02e-07	0	0	0	0	2.93e-07	6.24e-07	1.54e-07	0	0	0
PWY-7111: pyruvate fermentation to isobutanol (engineered)|g__Enterococcus.s__Enterococcus_gallinarum	0	0	0	0	0	0	0	0	0	0	0	0	0	0	0	0	0	0	1.73e-06	0	0	0	0	0	0	0	1.75e-06	0	0	0	7.1e-07	0	0	5.28e-07	0	8.79e-07	0	0	0	4.55e-05	4.01e-07	0	7.51e-07	0	1.2e-06	0	0	0	0
PWY-5690: TCA cycle II (plants and fungi)	3.31e-05	3.93e-05	0.00012593	6.84e-05	7.67e-05	0.000110885	7.76e-05	3.21e-05	0.000161687	0.000115213	2.91e-05	0.00012907	0.000217436	1.25e-05	0.000157052	1.3e-05	3.02e-05	0.000218646	9.82e-05	0.000146567	0.000180665	2.58e-05	0.000142665	9.31e-05	6.75e-05	2.18e-05	0.000176636	2.03e-05	3.99e-05	0.000144295	0.000106742	7.3e-05	9.33e-05	7.77e-05	5.85e-05	0.000130633	0.000118435	8.97e-05	8.01e-05	4.91e-05	1.83e-05	0.00022689	2.16e-05	9.92e-06	6.96e-05	5.2e-05	7.29e-05	1.98e-06	0.000300263
PWY-6277: superpathway of 5-aminoimidazole ribonucleotide biosynthesis|g__Akkermansia.s__Akkermansia_muciniphila	0	0	0	0	0	3.01e-07	0	1.69e-06	0	0	1.15e-05	0	0	7.3e-06	0	1.42e-06	0	0	2.22e-05	0	0	8.94e-06	0	0	0	0	3.36e-05	0	0	0	2.04e-05	8e-07	0	3.76e-05	0	0	0	0	0	0	0	0	0	0	3.52e-05	0	0	0	3.14e-06
PWY-6700: queuosine biosynthesis|g__Escherichia.s__Escherichia_fergusonii	0	0	0	0	0	0	0	0	0	0	0	0	0	0	0	0	0	0	0	0	0	0	0	0	0	0	0	0	0	0	0	0	0	0	0	0	0	0	0	0	0	0	0	0	0	0	0	0	0
PWY-7221: guanosine ribonucleotides de novo biosynthesis|g__Prevotella.s__Prevotella_histicola	0	0	0	0	0	0	0	0	0	0	0	0	0	0	0	0	0	0	0	0	0	0	0	0	0	0	0	0	0	0	0	0	0	0	0	0	0	0	0	0	0	0	0	0	0	0	0	0	0
BRANCHED-CHAIN-AA-SYN-PWY: superpathway of branched amino acid biosynthesis|g__Klebsiella.s__Klebsiella_sp_MS_92_3	0	0	0	0	0	0	0	0	1.13e-05	0	0	0	0	0	0	0	0	0	0	0	0	0	0	0	0	0	0	0	0	0	0	0	0	0	0	0	0	0	0	0	0	0	0	0	1.06e-05	0	0	0	0
PWY-6122: 5-aminoimidazole ribonucleotide biosynthesis II|g__Blautia.s__Ruminococcus_gnavus	0	0	3.96e-07	0	0	8.33e-06	1.32e-06	7.43e-06	7.11e-07	1.11e-06	1.99e-06	6.3e-07	7.69e-07	8.77e-06	0	3.35e-06	1.15e-06	9.95e-08	0	0	1.25e-06	4.14e-07	1.4e-07	0	0	1.38e-05	0	0	0	5.41e-06	0	4.34e-06	0	0	6.87e-06	3.96e-05	4.75e-07	6.42e-06	4.57e-07	0	1.19e-05	2.83e-06	1.55e-05	4.1e-06	0	0	4.41e-06	0	3.85e-05
PWY-5097: L-lysine biosynthesis VI|g__Bacteroides.s__Bacteroides_finegoldii	0	0	0	0	0	0	0	0	0	0	0	0	0	0	0	0	0	0	0	0	0	0	0	0	1.24e-06	0	0	0	3.16e-07	0	0	0	0	0	0	0	0	0	0	0	0	0	0	0	0	1.46e-06	0	0	0
NONMEVIPP-PWY: methylerythritol phosphate pathway I|g__Eubacterium.s__Eubacterium_ramulus	0	0	0	0	0	0	0	0	0	0	0	0	0	0	0	0	0	0	0	0	0	0	0	0	0	0	0	0	0	0	0	0	0	0	0	0	0	0	0	0	0	0	0	0	0	0	0	0	0
PWY-6317: galactose degradation I (Leloir pathway)|g__Pediococcus.s__Pediococcus_pentosaceus	0	0	0	0	0	0	0	0	0	0	0	0	0	0	0	0	0	0	0	0	0	0	0	0	0	0	1.17e-07	0	0	0	0	0	0	0	0	3.65e-07	0	0	0	0	0	0	0	0	0	0	0	0	0
AST-PWY: L-arginine degradation II (AST pathway)|g__Pseudomonas.s__Pseudomonas_aeruginosa	0	0	0.000119227	0	0	0	0	0	0	0	0	0	0	0	0	0	0	0	1.15e-07	0	0	0	0	2.43e-06	1e-05	0	0	0	0	0	0	0	0.000148423	0	0	0	0	0	0	0	0	0	0	0	0	0	0	0	0
URDEGR-PWY: superpathway of allantoin degradation in plants	3.09e-06	0	6.03e-07	0	0	0	1.97e-06	0	0	0	0	0	3.12e-06	0	6.19e-07	0	0	5.29e-07	1.72e-06	0	6.55e-07	0	3.28e-06	2.33e-05	4.38e-06	0	0	0	9.87e-06	0	0	0	0	0	0	0	1.35e-05	0	0	0	0	0	0	0	3.11e-07	8.87e-06	0	0	0
PWY-6163: chorismate biosynthesis from 3-dehydroquinate|g__Anaeroglobus.s__Anaeroglobus_geminatus	0	0	0	1.15e-07	0	0	0	0	0	0	0	0	0	0	0	0	0	0	0	0	0	0	0	0	0	0	0	0	0	0	0	0	0	0	0	0	0	0	0	0	0	0	0	0	0	0	0	0	0
PWY-5695: urate biosynthesis/inosine 5'-phosphate degradation|g__Barnesiella.s__Barnesiella_intestinihominis	1.86e-06	8.74e-06	8.16e-07	0	0	0	3.19e-06	0	0	0	0	0	0	0	0	0	9.29e-06	0	0	0	0	0	0	0	2.67e-06	0	0	1.18e-06	4.24e-06	0	0	0	0	0	0	0	0	0	0	0	0	0	0	0	0	4.16e-07	0	0	0
TRNA-CHARGING-PWY: tRNA charging|g__Salmonella.s__Salmonella_enterica	0	0	0	0	0	0	0	0	0	0	0	0	0	0	0	0	0	0	0	0	0	0	0	0	0	0	2.18e-06	0	0	0	0	0	0	0	0	0	0	0	0	0	0	0	0	0	0	0	0	0	0
COA-PWY: coenzyme A biosynthesis I|g__Lactococcus.s__Lactococcus_lactis	0	0	0	0	0	0	0	1.27e-06	0	0	0	0	0	0	0	0	0	0	0	0	0	0	0	0	0	0	0	0	0	0	0	0	0	0	0	0	0	0	0	0	0	0	0	0	0	0	0	0	0
PWY-5103: L-isoleucine biosynthesis III|g__Pseudoramibacter.s__Pseudoramibacter_alactolyticus	0	0	0	0	0	0	0	0	0	0	0	0	0	0	0	0	0	0	0	0	0	0	0	0	0	0	0	0	0	0	0	0	0	0	0	0	0	0	0	0	0	0	0	0	0	0	0	0	0
PWY-2942: L-lysine biosynthesis III|g__Bacteroides.s__Bacteroides_thetaiotaomicron	2.44e-06	1.53e-06	1.81e-06	0	0	0	8.67e-07	0	0	0	0	0	4.17e-05	0	1.8e-05	0	4.65e-06	1.72e-05	1.39e-06	0	2.44e-05	0	6.32e-06	2.26e-05	2.74e-06	0	0	7.01e-06	1.32e-06	0	0	7.9e-05	0	0	3.72e-05	0	2.06e-05	1.21e-07	0	0.00024625	0	2.23e-06	0	0	0	1.82e-06	0	0	0
HISTSYN-PWY: L-histidine biosynthesis|g__Citrobacter.s__Citrobacter_koseri	0	0	0	0	0	0	0	0	0	0	0	0	0	0	0	0	0	0	3.51e-07	0	0	0	0	0	0	0	9.65e-06	0	0	0	1.4e-05	0	0	8.88e-06	0	0	0	0	0	0	0	0	0	0	9.28e-06	0	0	0	0
COA-PWY-1: coenzyme A biosynthesis II (mammalian)|g__Collinsella.s__Collinsella_aerofaciens	4.08e-05	6.23e-05	6.24e-05	0	0	0	6.98e-05	0	0	0	0	0	0	0	0	0	0.000144388	0	9.73e-07	0	0	0	0	0	6.09e-06	0	0	4.95e-05	2.05e-05	0	0	0	0	0	0	0	0	0	6.73e-07	0	0	0	0	0	0	2.15e-05	0	0	0
PWY-6123: inosine-5'-phosphate biosynthesis I|g__Coprococcus.s__Coprococcus_eutactus	0	0	0	0	0	0	0	0	0	0	0	0	0	0	0	0	0	0	0	0	0	0	0	0	0	0	0	0	0	0	0	0	0	0	0	0	0	0	0	0	0	0	0	0	0	0	0	0	0
PWY-5097: L-lysine biosynthesis VI|g__Actinomyces.s__Actinomyces_odontolyticus	0	0	0	3.82e-07	1e-07	0	0	0	0	0	0	0	0	0	0	0	3.68e-07	0	0	0	0	0	0	0	1.05e-07	0	0	0	0	0	0	0	0	0	0	0	0	0	0	0	2.99e-07	0	1.43e-06	0	0	0	0	0	9.14e-07
BRANCHED-CHAIN-AA-SYN-PWY: superpathway of branched amino acid biosynthesis|g__Enterococcus.s__Enterococcus_asini	4.22e-07	1.7e-07	5.88e-07	0	0	0	5.31e-08	0	0	0	0	0	0	0	0	0	0	0	0	0	0	0	0	0	0	6.62e-07	0	5.09e-07	0	0	0	0	0	0	0	0	0	0	0	0	0	0	0	2.74e-07	0	0	1.55e-07	0	0
PWY-6122: 5-aminoimidazole ribonucleotide biosynthesis II|g__Lachnospiraceae_noname.s__Lachnospiraceae_bacterium_6_1_63FAA	0	0	0	0	0	0	0	0	0	0	0	0	0	0	0	0	0	0	0	0	0	0	0	0	0	0	0	0	0	0	0	0	0	0	3.66e-07	0	0	0	0	0	0	0	0	0	1.41e-05	0	0	0	0
ECASYN-PWY: enterobacterial common antigen biosynthesis	6.34e-06	0	1.95e-05	2.21e-05	9.22e-06	2.26e-05	1.69e-05	5.2e-06	0.000107386	5.3e-05	1.13e-05	6.06e-05	7.28e-05	2.92e-06	5.07e-05	6.18e-06	1.91e-07	7.9e-05	9.1e-05	3.75e-05	5.71e-05	5.57e-06	3.16e-05	6.41e-05	1.52e-05	1.03e-06	0.000103804	0	1.46e-05	3.61e-05	6.03e-05	3.41e-05	6.77e-07	5.44e-05	2.81e-05	7.02e-05	5.02e-05	4.01e-05	3.83e-05	1.15e-05	6.57e-06	0.000121938	5.91e-06	2.8e-06	5.28e-05	2.38e-05	2.5e-05	0	0
PWY-7229: superpathway of adenosine nucleotides de novo biosynthesis I|g__Pseudomonas.s__Pseudomonas_nitroreducens	0	0	0	0	0	0	0	0	0	0	0	0	0	0	0	0	0	0	0	0	0	0	0	0	0	0	0	0	0	0	0	0	0	0	0	0	0	0	0	0	0	0	0	0	0	0	0	0	0
PWY-7111: pyruvate fermentation to isobutanol (engineered)|g__Bacteroides.s__Bacteroides_dorei	0	0	0	0	0	0	0	0	0	0	0	0	0	0	0	3.42e-07	0	0	0	0	0	0	0	0	9.46e-08	0	0	0	0	0	0	0	0	0	0	0	0	3.42e-07	0	0	0	0	0	0	0	1.84e-06	0	0	0
DTDPRHAMSYN-PWY: dTDP-L-rhamnose biosynthesis I|g__Bacteroides.s__Bacteroides_plebeius	0	0	0	0	0	0	0	0	0	0	0	0	0	0	0	0	0	0	0	0	0	0	0	3.38e-07	3.95e-06	0	0	0	3.33e-06	0	0	0	0	0	0	0	0	0	0	0	0	0	0	0	0	0	0	0	0
PWY-1269: CMP-3-deoxy-D-manno-octulosonate biosynthesis I|g__Providencia.s__Providencia_rettgeri	0	0	0	0	0	0	0	0	0	0	0	0	0	0	0	0	0	0	0	0	0	0	0	0	0	0	2e-07	0	0	0	0	0	0	0	0	0	0	0	0	0	0	0	0	0	0	0	0	0	0
PWY-7197: pyrimidine deoxyribonucleotide phosphorylation|g__Corynebacterium.s__Corynebacterium_aurimucosum	0	0	0	0	0	0	0	0	0	0	0	0	0	0	0	0	1.25e-06	0	0	0	0	0	0	0	0	0	0	0	0	0	0	0	0	0	0	0	0	0	0	0	0	0	0	0	0	0	0	0	0
PWY-6163: chorismate biosynthesis from 3-dehydroquinate|g__Flavonifractor.s__Flavonifractor_plautii	0	0	0	0	0	1.7e-06	0	7.6e-06	1.95e-07	2.66e-06	5.14e-06	2.52e-06	0	9.11e-06	0	2.47e-06	2.19e-07	0	0	0	0	2.38e-06	0	1.11e-06	8.61e-07	1.02e-06	0	0	0	1.32e-05	0	1.12e-06	0	0	1.19e-06	0	0	0	0	0	2.49e-06	0	9.32e-06	8.44e-06	4.49e-06	1.54e-07	1.65e-06	0	0
PWY-6126: superpathway of adenosine nucleotides de novo biosynthesis II|g__Bacteroides.s__Bacteroides_vulgatus	2.69e-06	7.83e-07	2.26e-06	9.02e-06	1.21e-05	0	2.22e-06	0	1.24e-05	3.01e-05	0	2.03e-05	0	7.07e-07	0	0	0	0	4.73e-06	0	0	9.96e-05	0	7.97e-06	7.38e-06	7.25e-07	0	0	4.67e-06	0	0	6.69e-05	0	0	0.000121838	0	0	1.94e-06	3.42e-05	1.64e-05	1.24e-06	5.44e-05	0	0	0	1.32e-05	0	0	0
PWY-1042: glycolysis IV (plant cytosol)|g__Saccharomyces.s__Saccharomyces_cerevisiae	0	0	0	0	0	0	0	0	0	0	0	0	0	0	0	0	0	0	0	0	0	0	0	0	0	0	0	0	0	0	0	0	0	0	0	0	0	0	0	0	0	1.3e-07	0	0	0	0	0	0	0
PWY-724: superpathway of L-lysine, L-threonine and L-methionine biosynthesis II|g__Anaerotruncus.s__Anaerotruncus_colihominis	1.23e-06	9.06e-07	0	0	0	0	3.26e-07	0	0	0	0	0	2.27e-07	0	2.38e-06	0	4.73e-07	1.2e-06	0	0	2.23e-06	0	3.31e-07	1.82e-07	5.94e-08	0	0	7.3e-07	1.41e-07	0	0	0	0	0	0	0	0	0	0	0	2.04e-07	0	0	0	0	6.36e-07	1.76e-07	0	0
COA-PWY: coenzyme A biosynthesis I|g__Desulfovibrio.s__Desulfovibrio_piger	0	0	0	0	0	0	0	0	0	0	0	0	0	0	0	0	0	0	8.14e-07	0	0	0	0	3.18e-06	1.48e-06	0	0	0	8.66e-07	0	0	0	0	0	0	0	0	0	0	0	0	0	0	0	0	1.81e-06	0	0	0
PWY-6277: superpathway of 5-aminoimidazole ribonucleotide biosynthesis|g__Scardovia.s__Scardovia_wiggsiae	3.62e-07	0	0	0	0	0	0	0	0	0	0	0	0	0	0	0	2.58e-07	0	0	0	0	0	0	0	0	0	0	0	0	0	0	0	0	0	0	0	0	0	0	0	0	0	0	0	0	0	0	0	0
TRPSYN-PWY: L-tryptophan biosynthesis|g__Odoribacter.s__Odoribacter_splanchnicus	1.51e-06	1.96e-06	2e-07	0	0	0	8.54e-06	0	0	0	0	0	0	0	0	0	0	0	1.13e-06	0	0	0	0	4.72e-07	9.22e-07	0	0	2.4e-06	1.1e-06	0	0	3.41e-06	0	0	0	0	0	0	0	0	0	0	0	0	0	0	1.96e-06	0	0
PWY-7221: guanosine ribonucleotides de novo biosynthesis|g__Bacteroides.s__Bacteroides_faecis	0	0	0	0	0	0	0	0	0	9.32e-06	0	0	0	0	0	0	0	0	0	0	0	0	0	0	0	0	0	0	0	0	0	0	0	0	0	0	0	0	0	0	0	0	0	0	0	0	0	0	0
TRNA-CHARGING-PWY: tRNA charging	9.61e-05	0.00012562	4.17e-05	2.03e-05	8.39e-06	2.05e-05	0.000184102	0.000149686	2.82e-05	5.42e-05	0.000193049	6.81e-05	1.89e-05	0.000138866	2.87e-05	0.000133272	5.79e-05	1.91e-05	7.54e-05	2.36e-06	3.19e-05	0.000108819	3.31e-05	4.51e-05	6.33e-05	1.85e-05	0.000134546	0.000167273	9.91e-05	5.08e-05	0.000118903	7.46e-05	0	9.51e-05	6.22e-05	2.71e-05	2.37e-05	1.08e-05	6.02e-05	1.95e-06	8.32e-05	4.41e-05	4.67e-05	8.06e-05	0.000123612	0.000125022	4.83e-05	0	2.89e-05
PWY-6385: peptidoglycan biosynthesis III (mycobacteria)|g__Anaerofustis.s__Anaerofustis_stercorihominis	0	0	0	0	0	0	0	0	0	0	1.46e-07	0	0	0	0	0	0	0	0	0	0	0	0	0	0	0	0	0	0	0	0	0	0	0	0	0	0	0	0	0	0	0	0	0	0	0	0	0	0
NONMEVIPP-PWY: methylerythritol phosphate pathway I|g__Stenotrophomonas.s__Stenotrophomonas_maltophilia	0	0	0	0	0	0	0	0	0	0	0	0	0	0	0	0	0	0	0	0	0	0	0	0	0	0	0	0	0	5.73e-06	0	0	0	0	0	0	0	0	0	0	0	0	0	0	0	0	0	0	0
PWY-5100: pyruvate fermentation to acetate and lactate II|g__Cronobacter.s__Cronobacter_sakazakii	0	0	0	0	0	0	0	0	0	0	0	0	0	0	0	0	0	0	0	0	0	0	0	0	0	0	0	0	0	0	0	0	0	0	0	0	0	0	0	0	0	0	0	0	0	0	0	0	0
PWY-5918: superpathay of heme biosynthesis from glutamate|g__Acinetobacter.s__Acinetobacter_junii	0	0	0	0	0	0	0	0	0	0	0	0	0	0	0	0	0	0	0	0	0	0	0	0	0	0	0	0	0	0	0	0	0	0	0	0	0	0	0	0	0	0	0	0	0	0	0	0	0
COMPLETE-ARO-PWY: superpathway of aromatic amino acid biosynthesis|g__Lachnospiraceae_noname.s__Lachnospiraceae_bacterium_5_1_57FAA	0	0	0	0	0	0	0	0	0	0	0	0	0	0	0	0	0	0	0	0	0	0	0	0	0	0	0	0	0	0	0	0	0	0	0	0	0	0	0	0	0	0	0	0	0	0	0	0	0
PWY-6803: phosphatidylcholine acyl editing|g__Klebsiella.s__Klebsiella_sp_MS_92_3	0	0	0	0	0	0	0	0	9.82e-06	0	0	0	0	0	0	0	0	0	0	0	0	0	0	0	0	0	0	0	0	0	0	0	0	0	0	0	0	0	0	0	0	0	0	0	7.43e-06	0	0	0	0
PWY-6703: preQ0 biosynthesis|g__Bradyrhizobium.s__Bradyrhizobium_sp_DFCI_1	0	0	0	0	0	0	0	0	0	0	0	7.36e-07	0	0	0	0	0	0	5.18e-08	0	0	0	0	0	6.58e-08	0	0	0	0	0	0	0	0	0	4e-07	1.16e-06	0	0	0	0	0	0	0	0	0	1.65e-06	9.49e-07	0	6.22e-07
PWY-6737: starch degradation V|g__Clostridium.s__Clostridium_nexile	1.85e-06	0	5.41e-07	3.78e-07	9.94e-07	0	2.33e-06	0	1.47e-05	5.59e-06	0	3.21e-06	0	0	0	0	0	0	0	0	0	3.64e-06	0	0	0	0	0	0	0	0	0	3.17e-06	0	0	4.96e-06	0	0	0	3.3e-06	0	0	8.91e-08	0	0	0	0	0	0	0
LACTOSECAT-PWY: lactose and galactose degradation I|g__Streptococcus.s__Streptococcus_lutetiensis	0	0	0	0	0	0	0	0	0	0	0	0	0	0	0	0	0	0	0	0	0	0	0	0	0	0	0	0	0	0	0	0	0	0	0	0	0	0	0	0	0	0	0	0	0	0	0	0	0
PWY-7228: superpathway of guanosine nucleotides de novo biosynthesis I|g__Eggerthella.s__Eggerthella_lenta	1.59e-06	2.18e-06	2e-06	1.54e-06	1.39e-06	0	6.6e-06	0	1.61e-06	1.63e-06	0	1.72e-06	0	0	0	0	2.99e-05	0	0	0	0	1.79e-06	0	8.01e-07	0	0	0	6.83e-06	0	7.6e-07	0	6.5e-07	0	0	0	0	0	0	1.5e-06	0	0	0	2.11e-06	0	0	0	0	0	0
PWY-7539: 6-hydroxymethyl-dihydropterin diphosphate biosynthesis III (Chlamydia)|g__Saccharomyces.s__Saccharomyces_cerevisiae	0	0	0	0	0	0	0	0	0	0	0	0	0	0	0	0	0	0	0	0	0	0	0	0	0	0	0	0	0	0	0	0	0	0	0	0	0	0	0	0	0	6.99e-08	0	0	0	0	0	0	0
P461-PWY: hexitol fermentation to lactate, formate, ethanol and acetate|g__Lactobacillus.s__Lactobacillus_casei_paracasei	1.25e-06	6.76e-07	0	0	0	0	0	0	0	0	4.4e-07	0	0	0	0	0	0	0	0	0	0	0	0	0	5.94e-07	1.47e-06	1.09e-05	1.24e-06	0	0	3.53e-06	0	0	9.15e-07	0	0	0	0	0	0	0	0	0	9.83e-07	3.05e-06	0	0	0	0
PEPTIDOGLYCANSYN-PWY: peptidoglycan biosynthesis I (meso-diaminopimelate containing)|g__Rothia.s__Rothia_mucilaginosa	0	0	0	4.2e-07	7.94e-08	0	0	0	0	0	0	0	0	0	0	0	0	0	0	0	0	0	0	0	0	0	0	0	0	0	0	0	0	0	0	0	0	0	0	0	0	0	0	0	0	0	0	0	0
PWY-5695: urate biosynthesis/inosine 5'-phosphate degradation|g__Haemophilus.s__Haemophilus_parainfluenzae	0	0	0	0	0	0	0	0	0	0	0	0	0	0	0	0	0	0	0	0	0	0	0	0	0	0	0	0	0	0	0	0	0	0	0	0	0	0	0	0	0	0	2.46e-06	0	0	0	0	0	0
PWY-4981: L-proline biosynthesis II (from arginine)|g__Streptococcus.s__Streptococcus_sanguinis	0	0	0	6e-07	8.92e-08	0	0	0	0	0	0	0	0	0	0	0	0	0	0	0	0	0	0	0	0	0	0	0	0	0	4.9e-07	0	0	0	0	0	0	2.82e-07	0	0	0	0	0	0	0	0	0	0	0
PWY-7111: pyruvate fermentation to isobutanol (engineered)|g__Corynebacterium.s__Corynebacterium_amycolatum	6.19e-07	0	0	0	0	0	0	0	0	0	0	0	0	0	0	0	3.2e-05	0	0	0	0	0	0	0	0	0	0	0	0	0	0	0	0	0	0	0	0	0	0	0	0	0	0	0	0	0	0	0	0
PWY-7197: pyrimidine deoxyribonucleotide phosphorylation|g__Veillonella.s__Veillonella_dispar	0	0	0	0	0	0	0	0	0	0	0	0	0	0	0	0	0	0	0	0	0	0	0	0	0	0	0	0	0	0	0	0	0	0	0	0	0	0	0	0	0	0	0	9.32e-07	0	0	0	0	0
PWY-621: sucrose degradation III (sucrose invertase)|g__Lactobacillus.s__Lactobacillus_crispatus	0	0	0	0	0	0	0	0	0	0	0	0	0	0	0	0	0	9.11e-07	0	0	3.76e-06	0	2.06e-07	0	0	0	0	0	0	0	0	0	0	0	0	0	3.78e-07	0	0	0	0	0	0	0	0	0	0	0	0
UNINTEGRATED|g__Mitsuokella.s__Mitsuokella_multacida	0	0	0	0	0	0	0	0	0	0	0	0	0	0	0	0	0	0	0	0	0	0	0	0	0	0	0	0	0	0	0	0	0	0	0	0	0	0	0	0	0	0	0	0	0	0	0	0	0
PWY-7228: superpathway of guanosine nucleotides de novo biosynthesis I|g__Sutterella.s__Sutterella_parvirubra	0	0	0	0	0	0	0	0	0	0	0	0	0	0	0	0	0	0	0	0	0	0	0	0	0	0	0	0	0	0	0	0	0	0	0	0	0	0	0	0	0	0	0	0	0	0	0	0	0
PWY-6122: 5-aminoimidazole ribonucleotide biosynthesis II|g__Enterobacter.s__Enterobacter_hormaechei	0	0	0	0	0	0	0	0	0	0	0	0	0	0	0	0	0	0	0	0	0	0	0	0	0	0	0	0	0	0	0	0	0	0	0	0	0	0	0	0	0	0	0	0	0	0	0	0	0
PWY-7221: guanosine ribonucleotides de novo biosynthesis|g__Lachnospiraceae_noname.s__Lachnospiraceae_bacterium_3_1_57FAA_CT1	2.73e-07	6.45e-07	5.94e-07	1.34e-07	5.71e-07	0	5.49e-06	0	2.09e-06	4.54e-07	0	0	0	0	0	0	8.11e-07	0	0	0	1.11e-07	9.34e-07	1.02e-06	1.46e-07	0	0	0	3.27e-06	0	0	0	0	0	0	0	0	1.11e-06	0	1.68e-07	0	0	0	0	0	0	2.04e-07	0	0	0
FUC-RHAMCAT-PWY: superpathway of fucose and rhamnose degradation|g__Escherichia.s__Escherichia_coli	5.29e-06	0	2.31e-05	2.78e-05	8.28e-06	3.09e-05	1.69e-05	7.56e-06	6.18e-05	6.11e-05	1.25e-05	6.58e-05	0.000104332	3.09e-06	7.16e-05	6.19e-06	1.52e-07	0.000114544	8.94e-05	3.64e-05	8.6e-05	8.16e-06	3.57e-05	6.24e-05	1.6e-05	1.74e-06	9.29e-05	0	1.56e-05	3.52e-05	4.03e-05	3.39e-05	0	3.36e-05	2.72e-05	8.27e-05	5.71e-05	5.04e-05	4.6e-05	7.31e-06	5.45e-06	0.000133866	5.28e-06	2.58e-06	4.02e-05	1.93e-05	2.79e-05	0	0
NONMEVIPP-PWY: methylerythritol phosphate pathway I|g__Erysipelotrichaceae_noname.s__Erysipelotrichaceae_bacterium_6_1_45	0	0	0	0	0	0	4.52e-07	0	0	0	0	0	0	0	2.98e-07	0	7.51e-07	2.79e-07	0	0	2.8e-07	6.53e-07	2.97e-07	0	0	0	5.32e-07	0	0	0	1.15e-05	0	0	2.79e-06	0	0	0	0	0	0	0	0	0	0	2.83e-06	0	0	0	0
PWY-5189: tetrapyrrole biosynthesis II (from glycine)|g__Enterobacter.s__Enterobacter_cloacae	0	0	0	0	0	0	0	0	0	0	0	0	0	0	0	0	0	0	3.15e-06	3.34e-05	0	0	0	9.98e-08	5.18e-06	0	1.65e-06	0	1.25e-06	0	2.75e-06	0	0	1.47e-07	0	0	0	0	0	0	0	0	0	0	3.72e-07	0	0	0	0
PWY-7221: guanosine ribonucleotides de novo biosynthesis|g__Dysgonomonas.s__Dysgonomonas_mossii	0	0	0	0	0	0	0	0	0	0	0	0	0	0	0	0	0	0	0	0	0	0	0	0	0	0	0	0	0	0	0	0	0	0	0	0	0	0	0	0	0	0	0	0	0	0	0	0	0
PWY-6277: superpathway of 5-aminoimidazole ribonucleotide biosynthesis|g__Collinsella.s__Collinsella_aerofaciens	8.79e-05	0.000144866	0.000123823	0	0	0	0.000142186	0	8.45e-08	0	0	0	0	0	0	0	0.000225697	0	3.32e-06	0	0	0	0	0	2.14e-05	0	0	8.62e-05	5.87e-05	0	0	0	0	0	0	0	0	2.26e-07	2.41e-06	0	0	0	0	2.17e-07	2.31e-07	4.86e-05	0	0	0
PWY-6277: superpathway of 5-aminoimidazole ribonucleotide biosynthesis|g__Streptococcus.s__Streptococcus_salivarius	3.43e-06	2.09e-06	2.26e-06	4.07e-05	1.35e-05	1.78e-06	1.86e-07	8.71e-06	2.8e-05	4.76e-06	3.55e-06	3.38e-06	0	1.39e-06	0	6.33e-07	3.7e-06	4.21e-07	0	0	7e-07	5.68e-06	4.22e-06	0	0	2.39e-06	4.97e-06	1.05e-06	3.36e-07	0	3.65e-05	4.84e-07	0	2.13e-05	4.46e-07	0	7.22e-07	8.85e-07	5.06e-05	0	3.38e-07	9.77e-08	5.57e-06	1.24e-05	3.36e-05	9.31e-07	1.79e-07	0	1.68e-07
PWY-6708: ubiquinol-8 biosynthesis (prokaryotic)|g__Citrobacter.s__Citrobacter_freundii	0	0	0	0	0	0	0	0	0	0	0	0	0	0	0	0	0	0	0	0	2.57e-07	0	0	0	0	0	1.53e-06	0	0	0	6.47e-07	9.54e-07	0	0	0	0	0	0	0	0	0	0	0	0	0	0	3.81e-06	0	0
PWY66-422: D-galactose degradation V (Leloir pathway)|g__Lactobacillus.s__Lactobacillus_acidophilus	0	0	0	0	0	0	0	0	0	0	0	0	0	0	0	0	0	0	0	0	0	0	0	0	0	0	0	0	0	0	0	0	0	0	0	0	0	0	0	0	0	0	0	0	0	0	0	0	0
PWY0-1319: CDP-diacylglycerol biosynthesis II|g__Enterobacter.s__Enterobacter_cloacae	0	0	0	0	0	0	0	9.24e-07	0	0	0	0	0	7.54e-07	0	0	0	0	4.03e-06	3.99e-05	0	0	0	0	6.46e-06	4.29e-07	2.42e-06	0	6.79e-07	0	3.29e-06	0	0	3.24e-07	0	0	0	0	0	0	0	0	0	0	9.04e-07	0	0	0	0
PWY0-1296: purine ribonucleosides degradation|g__Streptococcus.s__Streptococcus_australis	0	0	0	1.01e-06	0	0	0	0	0	0	0	0	0	0	0	0	0	0	0	0	0	0	0	0	4.44e-08	0	0	0	0	0	0	0	0	0	0	0	0	0	0	0	0	0	0	0	0	1.86e-07	0	0	0
PWY-6121: 5-aminoimidazole ribonucleotide biosynthesis I|g__Megamonas.s__Megamonas_funiformis	0	0	0	0	0	0	0	0	0	0	0	0	0	0	0	0	0	0	0	0	0	0	0	0	0	0	0	0	0	0	0	0	0	0	0	0	0	0	0	0	0	0	0	0	0	0	0	0	0
PWY-6317: galactose degradation I (Leloir pathway)|g__Candida.s__Candida_albicans	0	0	0	0	0	0	0	0	0	0	0	0	0	0	0	0	0	0	0	1.57e-07	0	0	0	0	0	0	0	0	5.7e-07	0	0	0	0	2.17e-07	0	0	0	0	0	0	0	0	0	0	0	0	0	0	0
PWY-5030: L-histidine degradation III|g__Streptococcus.s__Streptococcus_parasanguinis	0	0	0	3.1e-06	1.51e-06	1.97e-07	0	0	5.38e-07	1.39e-07	0	1.13e-07	0	0	1.46e-07	0	2.23e-07	9.68e-08	0	0	8.2e-08	1.29e-07	1.18e-07	0	5.68e-08	2.74e-07	0	0	0	0	2.68e-06	0	0	2.15e-07	0	0	0	0	9.02e-07	0	0	0	0	7.96e-07	1.24e-07	0	0	0	0
GLUTORN-PWY: L-ornithine biosynthesis|g__Burkholderiales_noname.s__Burkholderiales_bacterium_1_1_47	0	0	0	0	0	0	0	0	0	0	0	0	0	0	1.17e-07	0	0	2.26e-07	0	0	1.73e-07	0	9.75e-08	0	0	0	0	0	0	0	0	0	0	0	0	0	0	0	0	0	0	0	0	0	0	0	0	0	0
PWY-5659: GDP-mannose biosynthesis|g__Candida.s__Candida_albicans	0	0	0	0	0	0	0	0	0	0	0	0	0	0	0	0	0	0	0	3.09e-07	0	0	0	0	0	0	0	0	6.76e-07	0	0	0	0	2.76e-07	0	0	0	0	0	0	0	0	0	0	0	0	0	0	0
NONMEVIPP-PWY: methylerythritol phosphate pathway I|g__Actinomyces.s__Actinomyces_naeslundii	0	0	0	0	0	0	0	0	0	0	0	0	0	0	0	0	0	0	0	0	0	0	0	0	0	0	0	0	0	0	0	0	0	0	0	0	0	0	0	0	0	0	0	0	2.72e-07	0	0	0	0
PWY-7222: guanosine deoxyribonucleotides de novo biosynthesis II|g__Enterococcus.s__Enterococcus_avium	0	0	0	0	0	1.66e-06	0	4.99e-06	0	0	1.31e-05	0	2.54e-07	7.49e-06	0	4.83e-06	0	0	6.13e-07	0	0	0	0	0	0	1.74e-06	1.15e-07	0	0	0	0	0	0	0	0	4.66e-06	0	1.41e-06	0	0	8.03e-07	0	4.04e-07	1.39e-07	2.62e-07	0	9.56e-07	0	0
PWY0-166: superpathway of pyrimidine deoxyribonucleotides de novo biosynthesis (E. coli)|g__Lactobacillus.s__Lactobacillus_vaginalis	0	0	0	0	0	0	0	3.01e-06	0	0	1.25e-06	0	0	0	0	0	0	1.84e-07	0	0	5.68e-07	0	1.51e-06	0	0	8.7e-07	0	0	0	0	0	0	0	0	0	0	4.72e-06	0	0	0	0	0	0	0	0	0	0	0	0
COA-PWY-1: coenzyme A biosynthesis II (mammalian)|g__Porphyromonas.s__Porphyromonas_asaccharolytica	0	0	0	0	0	0	0	0	0	0	0	0	0	0	0	0	0	0	0	0	0	0	0	0	0	0	0	0	0	0	0	0	0	0	0	0	0	0	0	0	0	0	0	0	0	0	0	0	0
PWY4FS-8: phosphatidylglycerol biosynthesis II (non-plastidic)|g__Citrobacter.s__Citrobacter_youngae	0	0	0	0	0	0	0	0	0	0	0	0	0	0	0	0	0	0	0	0	0	0	0	0	0	0	0	0	0	0	0	0	0	0	0	0	0	0	0	0	0	0	0	0	0	0	0	0	0
PWY-5188: tetrapyrrole biosynthesis I (from glutamate)|g__Clostridium.s__Clostridium_sp_ATCC_BAA_442	0	0	0	0	0	0	0	0	0	0	0	0	2.65e-06	0	6.57e-06	0	0	2.77e-06	0	0	1.02e-05	0	2.2e-06	0	0	0	0	0	0	0	1.98e-06	0	0	1.29e-05	0	0	4.55e-06	0	0	0	0	0	0	0	0	0	0	0	0
PWY-6126: superpathway of adenosine nucleotides de novo biosynthesis II|g__Citrobacter.s__Citrobacter_koseri	0	0	0	0	0	0	0	0	0	0	0	0	0	0	0	0	0	0	3.01e-07	0	0	0	0	0	0	0	1.01e-05	0	0	0	1.5e-05	0	0	9.95e-06	0	0	0	0	0	0	0	0	0	0	8.64e-06	0	0	0	0
PWY-6277: superpathway of 5-aminoimidazole ribonucleotide biosynthesis|g__Burkholderiales_noname.s__Burkholderiales_bacterium_1_1_47	0	0	0	0	0	0	0	0	0	0	0	0	0	0	3.33e-07	0	0	1.24e-07	0	0	3.58e-07	0	4.09e-07	0	0	0	0	0	0	0	0	0	0	0	0	0	0	0	0	0	0	0	0	0	0	0	0	0	0
PWY-6385: peptidoglycan biosynthesis III (mycobacteria)|g__Streptococcus.s__Streptococcus_mitis_oralis_pneumoniae	0	0	0	0	0	0	0	0	0	0	0	0	0	0	0	0	0	0	0	0	0	0	0	0	0	0	0	0	0	0	0	0	0	0	0	0	0	0	0	0	0	0	2.15e-06	0	0	0	0	0	0
COA-PWY-1: coenzyme A biosynthesis II (mammalian)|g__Klebsiella.s__Klebsiella_pneumoniae	4.67e-07	9.28e-07	1.22e-05	4.37e-06	2.79e-05	5.8e-05	0	8.1e-06	2.96e-05	8.16e-06	5.74e-07	0	1.44e-07	6.11e-06	0	0	1.31e-06	2.35e-07	6.03e-06	4.64e-05	1.15e-05	0	3.52e-05	5.34e-07	1.65e-05	1.42e-05	2.31e-05	0	0	1.42e-05	1.01e-05	7.24e-07	7.38e-05	1.05e-05	3.19e-07	0	0	8.54e-07	0	9.32e-06	3.2e-07	7.2e-07	0	6.59e-07	9.12e-06	0	1.38e-06	0.000188474	0.00033108
PWY-6936: seleno-amino acid biosynthesis|g__Lachnospiraceae_noname.s__Lachnospiraceae_bacterium_5_1_63FAA	7.7e-06	1.1e-05	2.32e-06	0	0	0	0	0	0	1.12e-06	0	0	0	0	0	0	6.54e-06	0	0	0	0	1.83e-06	0	0	0	0	0	0	0	0	0	0	0	0	0	0	0	0	5.55e-06	0	0	0	0	0	0	0	9.46e-06	0	0
NONOXIPENT-PWY: pentose phosphate pathway (non-oxidative branch)|g__Alistipes.s__Alistipes_shahii	2.63e-06	3.41e-06	2.15e-06	0	0	0	1.68e-05	0	0	1.59e-06	0	2.76e-06	0	0	0	0	6.22e-06	0	7.75e-06	0	0	5.7e-06	0	6.48e-06	4.22e-06	0	0	4.89e-06	6.23e-06	0	0	0	0	0	0	0	0	0	1.79e-06	0	0	0	0	0	0	0	0	0	0
COLANSYN-PWY: colanic acid building blocks biosynthesis|g__Escherichia.s__Escherichia_coli	2.86e-06	0	1.7e-05	1.33e-05	6.21e-06	1.7e-05	9.73e-06	3.66e-06	4.7e-05	3.45e-05	5.74e-06	3.91e-05	4.42e-05	1.75e-06	2.9e-05	2.61e-06	0	4.5e-05	6.11e-05	2.14e-05	3.89e-05	3.88e-06	1.82e-05	4.49e-05	8.64e-06	7.74e-07	5.15e-05	0	8.22e-06	1.91e-06	2.22e-05	1.82e-05	0	2.08e-05	1.54e-05	4.64e-05	2.2e-05	1.5e-05	2.4e-05	3.37e-06	2.82e-06	8.59e-05	2.29e-06	1.71e-06	2.1e-05	1.04e-05	1.08e-05	0	0
GLYCOLYSIS: glycolysis I (from glucose 6-phosphate)|g__Enterobacter.s__Enterobacter_cloacae	0	0	0	0	0	0	0	0	0	0	0	0	0	0	0	0	0	0	0	0	0	0	0	0	1.9e-07	0	1.26e-06	0	0	0	4.59e-07	0	0	1.57e-07	0	0	0	0	0	0	0	0	0	0	0	0	0	0	0
SALVADEHYPOX-PWY: adenosine nucleotides degradation II|g__Shigella.s__Shigella_sonnei	0	0	0	0	2.6e-06	0	0	0	5.92e-05	0	0	0	0	0	0	0	0	0	0	0	0	0	0	0	0	0	0	0	0	0	0	0	0	0	0	0	0	0	0	0	0	0	0	0	0	0	0	0	0
PEPTIDOGLYCANSYN-PWY: peptidoglycan biosynthesis I (meso-diaminopimelate containing)|g__Clostridium.s__Clostridium_sp_7_2_43FAA	0	0	0	0	0	0	0	0	0	0	0	0	0	0	0	0	0	0	0	0	0	0	0	0	0	0	0	0	0	0	0	0	0	0	0	0	0	0	0	0	0	0	0	0	0	0	0	0	0
COA-PWY: coenzyme A biosynthesis I|g__Lachnospiraceae_noname.s__Lachnospiraceae_bacterium_5_1_63FAA	4.67e-06	7.74e-06	9.43e-07	0	0	0	0	0	0	4.48e-07	0	0	0	0	0	0	4.09e-06	0	0	0	0	1.35e-06	0	0	0	0	0	0	0	0	0	0	0	0	0	0	0	0	3.69e-06	0	0	0	0	0	0	0	8.78e-06	0	0
RUMP-PWY: formaldehyde oxidation I	1.85e-06	0	0	0	0	0	1.85e-07	0	0	0	0	0	0	0	0	0	0	0	6.55e-07	0	0	0	0	2.24e-05	6.09e-06	0	0	0	0	0	0	0	0	0	0	0	0	0	0	0	0	0	0	0	0	4.93e-06	0	0	0
PWY-6147: 6-hydroxymethyl-dihydropterin diphosphate biosynthesis I	0.000145359	0.000226146	0.000240026	5.02e-05	0.000100185	3.94e-05	0.000231064	0.000124541	0.000130725	0.000159273	0.000137261	0.000155991	0.00018125	8.13e-05	0.000124585	8.73e-05	0.000250333	0.000155287	6.21e-05	2.06e-05	0.000133434	5.68e-05	4.75e-05	9.92e-05	0.000100711	6.72e-05	0.000136595	0.000164268	0.000137031	9.4e-05	5.11e-05	5.52e-05	0.000156142	3.06e-05	5.33e-05	0.000108672	9.72e-05	0.000194147	8.41e-05	0.00022324	0.000345935	0.00017002	0.000299086	9.88e-05	7.13e-05	0.000118392	0.000201231	1.13e-06	4.08e-07
GALACT-GLUCUROCAT-PWY: superpathway of hexuronide and hexuronate degradation|g__Lactococcus.s__Lactococcus_lactis	0	0	0	0	0	0	0	0	0	0	0	0	0	0	0	0	0	0	0	0	0	0	0	0	0	0	0	0	0	0	0	0	0	0	0	0	0	0	0	0	0	0	0	0	0	0	0	0	0
PWY0-1319: CDP-diacylglycerol biosynthesis II|g__Lachnospiraceae_noname.s__Lachnospiraceae_bacterium_1_1_57FAA	0	0	0	0	0	0	0	0	0	0	0	0	0	0	0	0	0	0	0	0	0	0	3.53e-06	0	0	0	0	0	0	0	0	0	0	0	0	0	0	0	0	0	0	0	4.15e-07	0	0	0	0	0	0
PWY-6151: S-adenosyl-L-methionine cycle I|g__Lactobacillus.s__Lactobacillus_casei_paracasei	4.72e-07	0	0	0	0	8.71e-08	0	0	0	0	0	0	0	0	0	3.31e-07	0	0	0	0	0	0	0	0	3.03e-07	0	6.11e-06	4.91e-07	0	0	2.72e-06	0	0	6.23e-07	0	0	5.56e-07	0	0	0	0	0	0	9.53e-07	1.07e-06	0	0	0	0
ILEUSYN-PWY: L-isoleucine biosynthesis I (from threonine)|g__Pseudomonas.s__Pseudomonas_denitrificans	0	0	0	0	0	0	0	0	0	0	0	0	0	0	0	0	0	0	0	0	0	0	0	0	0	0	0	0	0	0	0	0	0	0	0	0	0	0	0	0	0	0	0	0	0	0	0	0	0
PWY-6163: chorismate biosynthesis from 3-dehydroquinate|g__Leuconostoc.s__Leuconostoc_citreum	0	0	0	0	0	0	0	0	4.91e-07	0	0	0	0	0	0	0	0	0	0	0	0	0	0	0	0	0	0	0	0	0	0	0	0	0	0	0	0	0	0	0	0	0	0	0	0	0	0	0	0
PWY-724: superpathway of L-lysine, L-threonine and L-methionine biosynthesis II|g__Rothia.s__Rothia_mucilaginosa	0	0	0	3.76e-07	0	0	0	0	0	0	0	0	0	0	0	0	0	0	0	0	0	0	0	0	0	0	0	0	0	0	0	0	0	0	0	0	0	0	0	0	0	0	0	0	0	0	0	0	0
GLCMANNANAUT-PWY: superpathway of N-acetylglucosamine, N-acetylmannosamine and N-acetylneuraminate degradation|g__Streptococcus.s__Streptococcus_gordonii	0	0	0	0	0	0	0	0	0	0	0	0	0	0	0	0	0	0	0	0	0	0	0	0	0	0	0	0	0	0	0	0	0	0	0	0	0	0	0	0	0	0	0	0	0	0	0	0	0
PWY-7221: guanosine ribonucleotides de novo biosynthesis|g__Bacteroides.s__Bacteroides_ovatus	2.24e-07	5.46e-07	2.25e-07	2.12e-05	1.03e-05	1.23e-05	3.99e-07	4.7e-05	9.78e-06	7.28e-05	5.21e-05	6.23e-05	7.75e-07	6.27e-05	1.58e-06	3.6e-05	7.88e-06	1.98e-06	0	1.88e-07	4.23e-06	3.47e-05	1.1e-06	3.48e-06	1.1e-05	3.1e-05	0	0	1.23e-05	1.75e-05	0	6.77e-06	0	0	2.75e-06	0	1.51e-05	0.000114215	9.68e-06	5.43e-05	0.000264028	2.52e-07	0.000200837	6.81e-05	3.17e-06	1.29e-06	0.000140377	0	1.79e-07
PWY-7663: gondoate biosynthesis (anaerobic)|g__Citrobacter.s__Citrobacter_koseri	0	0	0	0	0	0	0	0	0	0	0	0	0	0	0	0	0	0	2.8e-07	0	0	0	0	0	0	0	1.11e-05	0	0	0	1.38e-05	0	0	9.75e-06	0	0	0	0	0	0	0	0	0	0	9.63e-06	0	0	0	0
SALVADEHYPOX-PWY: adenosine nucleotides degradation II|g__Roseburia.s__Roseburia_intestinalis	0	0	0	0	0	0	0	0	0	0	0	0	0	0	0	0	0	0	0	0	0	0	0	0	0	0	0	0	0	0	0	0	0	0	0	0	0	0	0	0	0	0	0	0	0	0	0	0	0
PWY-7111: pyruvate fermentation to isobutanol (engineered)|g__Enterococcus.s__Enterococcus_faecalis	0	0	0	0	0	0	0	0	0	0	8.5e-08	0	0	0	0	0	0	0	0	0	0	0	0	0	0	0	0	0	0	0	0	0	0	0	0	0	0	0	0	0	0	0	0	0	0	0	0	0	0
BRANCHED-CHAIN-AA-SYN-PWY: superpathway of branched amino acid biosynthesis|g__Anaerofustis.s__Anaerofustis_stercorihominis	0	0	0	0	0	0	0	0	0	0	2.5e-07	0	0	0	0	0	0	0	0	0	0	0	0	0	0	0	0	0	0	0	0	0	0	0	0	0	0	0	0	0	0	0	0	0	0	0	0	0	0
P164-PWY: purine nucleobases degradation I (anaerobic)|g__Clostridium.s__Clostridium_scindens	0	0	0	0	0	0	0	0	3.38e-06	1.03e-06	0	3.12e-06	0	0	0	0	0	0	0	0	0	8.58e-07	0	0	0	0	0	0	0	0	0	0	0	0	0	0	0	0	1.7e-06	0	0	0	0	0	0	0	0	0	0
COA-PWY-1: coenzyme A biosynthesis II (mammalian)|g__Enterococcus.s__Enterococcus_faecalis	0	0	0	0	0	3.2e-06	0	4.62e-07	0	0	0	0	0	0	0	0	0	0	1.75e-06	0	0	0	0	0	0	0	0	0	0	0	0	0	0	0	0	0	0	0	0	0	0	0	0	0	0	0	0	0	0
COA-PWY-1: coenzyme A biosynthesis II (mammalian)|g__Bacteroides.s__Bacteroides_thetaiotaomicron	2.17e-06	1.44e-06	6.27e-07	0	0	0	4e-07	0	0	0	0	0	3.1e-05	0	1.2e-05	0	3.42e-06	1.15e-05	8.35e-07	0	1.9e-05	0	4.74e-06	1.43e-05	2.22e-06	0	0	6.75e-06	1.64e-06	0	0	5.09e-05	0	0	3.18e-05	0	1e-05	0	0	0.000200228	0	1.79e-06	0	0	0	1.51e-06	0	0	0
PWY-5188: tetrapyrrole biosynthesis I (from glutamate)|g__Streptococcus.s__Streptococcus_sanguinis	0	0	0	1.18e-06	3.13e-07	0	0	0	0	0	0	0	0	0	0	0	0	0	0	0	0	0	0	0	0	0	0	0	0	0	4.92e-07	0	0	0	0	0	0	2.97e-07	0	0	0	0	5.28e-07	0	0	0	0	0	0
P461-PWY: hexitol fermentation to lactate, formate, ethanol and acetate|g__Anaerostipes.s__Anaerostipes_hadrus	0	0	0	0	0	0	0	0	0	0	0	0	0	0	0	0	6.44e-06	0	0	0	0	0	0	0	0	0	0	0	0	0	0	0	0	0	0	0	0	0	0	0	0	0	0	0	0	0	0	0	0
PWY-6895: superpathway of thiamin diphosphate biosynthesis II|g__Salmonella.s__Salmonella_enterica	0	0	0	0	0	0	0	0	0	0	0	0	0	0	0	0	0	0	0	0	0	0	0	0	0	0	2.39e-06	0	0	0	0	0	0	0	0	0	0	0	0	0	0	0	0	0	0	0	0	0	0
PWY-6121: 5-aminoimidazole ribonucleotide biosynthesis I|g__Lachnospiraceae_noname.s__Lachnospiraceae_bacterium_3_1_46FAA	0	0	0	0	0	0	8.75e-06	0	0	0	0	0	0	0	0	0	0	0	0	0	0	0	0	8.85e-06	5.27e-06	0	0	0	8.51e-06	0	0	0	0	0	0	0	0	0	0	0	0	0	0	0	0	4.45e-05	0	0	0
PWY1F-823: leucopelargonidin and leucocyanidin biosynthesis	0	0	0	1.82e-06	5.24e-07	0	0	0	9.03e-08	0	0	0	0	0	0	0	0	0	0	0	0	0	0	0	0	0	0	0	0	0	9.1e-07	0	0	3.1e-07	0	0	0	0	0	0	0	1.04e-07	5.76e-07	0	0	0	0	0	0
VALSYN-PWY: L-valine biosynthesis|g__Bifidobacterium.s__Bifidobacterium_longum	0.000562399	0.00104985	1.25e-05	2.73e-07	6.45e-07	0.000101446	4.98e-07	0.000212918	0	0	2.41e-05	0	0	2.01e-05	0	8.62e-05	3.11e-07	0	2.66e-07	0	0	1.53e-05	0	1.55e-06	8.34e-06	3.46e-05	3.01e-07	0.00104054	3.67e-05	2.72e-07	0	1.27e-07	0	9.34e-08	5.61e-07	0.000394475	2.96e-07	2.83e-07	1.3e-05	7.11e-07	0.000171209	2.31e-07	2.5e-06	0.000113356	0	3.32e-05	6.5e-05	0	1.29e-07
1CMET2-PWY: N10-formyl-tetrahydrofolate biosynthesis|g__Citrobacter.s__Citrobacter_koseri	0	0	0	0	0	0	0	0	0	0	0	0	0	0	0	0	0	0	4.23e-07	0	0	0	0	0	0	0	1.02e-05	0	0	0	1.86e-05	0	0	1.17e-05	0	0	0	0	0	0	0	0	0	0	1.07e-05	0	0	0	0
COMPLETE-ARO-PWY: superpathway of aromatic amino acid biosynthesis|g__Clostridium.s__Clostridium_clostridioforme	0	0	4.5e-07	3.51e-05	2.91e-05	0	0	0	1.06e-06	1.94e-06	0	1.88e-06	0	0	1.69e-06	0	0	2.14e-06	0	0	3.26e-07	1.48e-06	1.65e-07	0	0	0	0	0	5.3e-07	0	0	7.72e-07	0	0	0	0	0	0	6.05e-06	0	0	1.16e-06	0	0	0	6.39e-07	0	0	0
PWY-7219: adenosine ribonucleotides de novo biosynthesis|g__Klebsiella.s__Klebsiella_variicola	0	0	0	0	0	0	0	0	0	0	0	0	0	0	0	0	0	0	0	0	0	0	0	0	0	0	0	0	0	0	0	0	0	0	0	0	0	0	0	0	0	0	0	0	0	0	0	0	0
PWY0-1298: superpathway of pyrimidine deoxyribonucleosides degradation|g__Shigella.s__Shigella_sonnei	0	0	0	0	2.27e-07	0	0	0	2.2e-05	0	0	0	0	0	0	0	0	0	0	0	0	0	0	0	0	0	0	0	0	0	0	0	0	0	0	0	0	0	0	0	0	0	0	0	0	0	0	0	0
ARO-PWY: chorismate biosynthesis I|g__Klebsiella.s__Klebsiella_sp_MS_92_3	0	0	0	0	0	0	0	0	1.05e-05	0	0	0	0	0	0	0	0	0	0	0	0	0	0	0	0	0	0	0	0	0	0	0	0	0	0	0	0	0	0	0	0	0	0	0	7.17e-06	0	0	0	0
PWY-6387: UDP-N-acetylmuramoyl-pentapeptide biosynthesis I (meso-diaminopimelate containing)|g__Enterococcus.s__Enterococcus_faecalis	0	0	0	0	0	0	0	3.68e-07	0	0	8.25e-08	0	0	0	0	0	0	0	0	0	0	0	0	0	0	0	0	0	0	0	0	0	0	0	0	0	0	0	0	0	0	0	0	0	0	0	0	0	0
PWY-6386: UDP-N-acetylmuramoyl-pentapeptide biosynthesis II (lysine-containing)|g__Phascolarctobacterium.s__Phascolarctobacterium_succinatutens	0	0	0	0	0	0	5.84e-07	0	0	0	0	0	0	0	0	0	0	0	1.32e-07	0	0	0	0	6.08e-06	5.84e-06	0	0	0	2.64e-06	0	0	0	0	0	0	0	0	0	0	0	0	0	0	0	0	3.63e-06	0	0	0
PANTO-PWY: phosphopantothenate biosynthesis I|g__Actinomyces.s__Actinomyces_graevenitzii	0	0	0	0	0	0	0	0	0	0	0	0	0	0	0	0	0	0	0	0	0	0	0	0	0	0	0	0	0	0	0	0	0	0	0	0	0	0	0	0	0	0	0	0	0	0	0	0	0
UNINTEGRATED|g__Lachnospiraceae_noname.s__Lachnospiraceae_bacterium_3_1_57FAA_CT1	0.000737987	0.00149531	0.00104159	0.00173685	0.00161162	0	0.00835978	0	0.00355251	0.000649841	0	0.00095397	0	0	0.000372228	0	0.00165948	0.00030817	0	0	0.00044967	0.00116302	0.00146923	0.000203662	0	0	0	0.00499443	0	0	0	0	0	0	0	0	0.00105895	0	0.00119376	0	0	0	0	0	0	0.000967467	0	0	0
PWY0-1319: CDP-diacylglycerol biosynthesis II|g__Blautia.s__Blautia_hansenii	0	0	0	0	0	0	0	0	0	0	0	0	0	0	0	0	0	0	0	0	0	0	0	0	0	0	0	0	0	0	0	0	0	0	0	0	0	0	0	0	0	0	0	0	0	0	0	0	0
PWY-4242: pantothenate and coenzyme A biosynthesis III|g__Streptococcus.s__Streptococcus_australis	0	0	0	0	0	0	0	0	0	0	0	0	0	0	0	0	0	0	0	0	0	0	0	0	3e-08	0	0	0	0	0	0	0	0	0	0	0	0	0	0	0	0	0	0	0	0	0	0	0	0
PWY-6703: preQ0 biosynthesis|g__Eubacterium.s__Eubacterium_ramulus	0	0	0	0	0	0	0	0	0	0	0	0	0	0	0	0	0	0	0	0	0	0	0	0	0	0	0	0	0	0	0	0	0	0	0	0	0	0	0	0	0	0	0	0	0	0	0	0	0
PWY-7219: adenosine ribonucleotides de novo biosynthesis|g__Eubacterium.s__Eubacterium_rectale	0	0	0	0	0	0	0	0	0	0	0	0	0	0	0	0	0	0	0	0	0	0	0	0	0	5.06e-06	0	0	0	0	0	0	0	0	0	0	0	3.64e-07	0	0	0	0	0	1.24e-06	0	0	0	0	0
PWY-5686: UMP biosynthesis|g__Clostridium.s__Clostridium_nexile	2.3e-06	0	2.78e-07	4.69e-07	3.34e-07	0	2.87e-06	0	9.61e-06	2.77e-06	0	2.28e-06	0	0	0	0	0	0	0	0	0	3.04e-06	0	0	0	0	0	0	0	0	0	2.17e-06	0	0	2.68e-06	0	0	0	2.05e-06	0	0	1.5e-07	0	0	0	0	0	0	0
PWY-7228: superpathway of guanosine nucleotides de novo biosynthesis I|g__Citrobacter.s__Citrobacter_koseri	0	0	0	0	0	0	0	0	0	0	0	0	0	0	0	0	0	0	2.11e-07	0	0	0	0	0	0	0	1.07e-05	0	0	0	1.67e-05	0	0	9.21e-06	0	0	0	0	0	0	0	0	0	0	8.45e-06	0	0	0	0
PWY-6386: UDP-N-acetylmuramoyl-pentapeptide biosynthesis II (lysine-containing)|g__Streptococcus.s__Streptococcus_sanguinis	0	0	0	9.4e-07	3.14e-07	0	0	0	0	0	0	0	0	0	0	0	0	0	0	0	0	0	0	0	0	0	0	0	0	0	2.78e-07	0	0	2.11e-07	0	0	0	0	1.98e-07	0	0	0	0	0	0	0	0	0	0
PWY-4981: L-proline biosynthesis II (from arginine)|g__Coriobacteriaceae_noname.s__Coriobacteriaceae_bacterium_phI	0	0	0	0	0	0	0	0	0	0	0	0	0	0	0	0	0	0	0	0	0	0	0	0	0	0	0	0	0	0	0	0	0	0	0	0	0	0	0	0	0	0	0	0	0	0	0	0	0
PWY-5686: UMP biosynthesis|g__Synergistes.s__Synergistes_sp_3_1_syn1	3.12e-06	8.48e-06	9.89e-07	0	0	0	2.51e-05	0	0	0	0	0	0	0	0	0	0	0	0	0	0	0	0	0	0	0	0	3.02e-05	0	0	0	0	0	0	0	0	0	0	0	0	0	0	0	0	0	0	0	0	0
DAPLYSINESYN-PWY: L-lysine biosynthesis I	3.2e-05	1.75e-05	0.000174267	7.73e-05	0.000101936	0.000215991	6.62e-05	0.000207483	0.000173808	0.000134451	0.000192805	0.000134116	0.000200906	0.000176061	0.000196722	0.000218229	8.09e-05	0.000235777	0.000187426	0.000222046	0.000201934	8.73e-05	0.000177975	0.000156609	0.00015844	8.35e-05	0.000186136	7.55e-06	0.000130105	0.000143982	0.00014211	0.000110662	0.000199008	0.000117471	9.2e-05	0.000174899	0.000162989	0.000100354	0.000137999	0.000228622	3.9e-05	0.000193153	6.63e-05	0.000144622	0.000152782	0.000109275	0.000106279	0.000201141	0.000331126
PWY-5531: chlorophyllide a biosynthesis II (anaerobic)	0	0	0	0	0	0	0	0	0	0	0	0	0	0	0	0	0	0	0	0	0	0	0	0	0	0	0	0	0	0	0	0	0	0	0	0	0	0	0	0	0	0	0	0	0	0	0	0	0
DAPLYSINESYN-PWY: L-lysine biosynthesis I|g__Actinomyces.s__Actinomyces_sp_ICM39	0	0	0	0	0	0	0	0	0	0	0	0	0	0	0	0	0	0	0	0	0	0	0	0	0	0	0	0	0	0	0	0	0	0	0	0	0	0	0	0	0	0	0	0	0	0	0	0	0
ARGSYN-PWY: L-arginine biosynthesis I (via L-ornithine)|g__Veillonella.s__Veillonella_parvula	0	0	0	9.84e-06	2.37e-05	4.51e-07	0	1.67e-06	8.51e-07	9.74e-07	2e-07	3.16e-07	0	0	0	0	0	0	0	0	0	5.17e-07	0	0	0	0	1.94e-06	0	0	0	8.37e-07	0	0	2.87e-07	0	0	0	0	1.39e-06	0	0	0	0	0	0	0	0	0	0
PWY-5695: urate biosynthesis/inosine 5'-phosphate degradation|g__Megasphaera.s__Megasphaera_micronuciformis	0	0	0	2.68e-06	3.46e-06	0	0	0	0	0	0	0	0	3.25e-07	0	0	0	0	0	0	0	0	0	0	0	1.72e-06	4.27e-06	0	0	0	7.45e-06	0	0	0	0	0	0	0	0	0	0	0	0	0	0	0	0	0	0
PWY-5855: ubiquinol-7 biosynthesis (prokaryotic)|g__Citrobacter.s__Citrobacter_koseri	0	0	0	0	0	0	0	0	0	0	0	0	0	0	0	0	0	0	1.59e-07	0	0	0	0	0	0	0	8.99e-06	0	0	0	1.47e-05	0	0	9.41e-06	0	0	0	0	0	0	0	0	0	0	8.94e-06	0	0	0	0
PWY0-1415: superpathway of heme biosynthesis from uroporphyrinogen-III|g__Salmonella.s__Salmonella_enterica	0	0	0	0	0	0	0	0	0	0	0	0	0	0	0	0	0	0	0	0	0	0	0	0	0	0	1.92e-06	0	0	0	0	0	0	0	0	0	0	0	0	0	0	0	0	0	0	0	0	0	0
1CMET2-PWY: N10-formyl-tetrahydrofolate biosynthesis|g__Escherichia.s__Escherichia_coli	2.61e-06	0	1.33e-05	1.36e-05	3.32e-06	1.16e-05	8.25e-06	2.66e-06	4.21e-05	3.13e-05	7.31e-06	3.81e-05	4.29e-05	1.91e-06	3.04e-05	3.16e-06	0	4.87e-05	6.38e-05	2.33e-05	3.51e-05	3.34e-06	1.35e-05	4.1e-05	7.85e-06	0	3.95e-05	0	7.5e-06	2.24e-05	1.78e-05	1.92e-05	0	1.94e-05	1.64e-05	4.36e-05	2.3e-05	2.69e-05	2.42e-05	3.55e-06	2.16e-06	6.75e-05	3.46e-06	1.61e-06	2.61e-05	1.16e-05	9.76e-06	0	0
PWY-7228: superpathway of guanosine nucleotides de novo biosynthesis I|g__Haemophilus.s__Haemophilus_parahaemolyticus	0	0	0	0	0	0	0	0	0	0	0	0	0	0	0	0	0	0	0	0	0	0	0	0	0	0	0	0	0	0	0	0	0	0	0	0	0	0	0	0	0	0	0	0	0	0	0	0	0
PWY-6151: S-adenosyl-L-methionine cycle I|g__Lachnospiraceae_noname.s__Lachnospiraceae_bacterium_2_1_46FAA	0	0	0	0	0	0	0	0	0	0	0	0	0	0	0	0	0	0	0	0	0	0	0	0	0	0	0	0	0	0	0	0	0	0	0	0	0	0	0	0	0	0	0	0	0	0	0	0	0
PWY-5188: tetrapyrrole biosynthesis I (from glutamate)|g__Citrobacter.s__Citrobacter_koseri	0	0	0	0	0	0	0	0	0	0	0	0	0	0	0	0	0	0	2.83e-07	0	0	0	0	0	0	0	9.9e-06	0	0	0	1.44e-05	0	0	1.05e-05	0	0	0	0	0	0	0	0	0	0	8.37e-06	0	0	0	0
PWY-621: sucrose degradation III (sucrose invertase)|g__Haemophilus.s__Haemophilus_paraphrohaemolyticus	0	0	0	0	0	0	0	0	0	0	0	0	0	0	0	0	0	0	0	0	0	0	0	0	0	0	0	0	0	0	0	0	0	0	0	0	0	0	0	0	0	0	0	0	0	0	0	0	0
PWY-5328: superpathway of L-methionine salvage and degradation	0	0	0	0	0	0	0	0	0	0	0	0	0	0	0	0	0	0	0	0	0	0	0	0	0	0	0	0	0	0	0	0	0	0	0	0	0	0	0	0	0	0	0	0	0	0	0	0	0
PWY-5367: petroselinate biosynthesis|g__Blautia.s__Ruminococcus_torques	0	0	0	0	0	0	0	0	0	0	0	0	0	0	0	0	0	0	0	0	0	0	0	0	0	0	0	0	0	0	0	0	0	0	0	0	0	0	0	0	0	0	0	0	0	0	0	0	0
PWY-6151: S-adenosyl-L-methionine cycle I|g__Lactobacillus.s__Lactobacillus_acidophilus	0	0	0	0	0	0	0	0	0	0	0	0	0	0	0	0	0	0	0	0	0	0	0	0	0	0	0	0	0	0	0	0	0	0	0	0	0	0	0	0	0	0	0	0	0	0	0	0	0
PWY-5103: L-isoleucine biosynthesis III|g__Escherichia.s__Escherichia_fergusonii	0	0	0	0	0	0	0	0	0	0	0	0	0	0	0	0	0	0	0	0	0	0	0	0	0	0	0	0	0	0	0	0	0	0	0	0	0	0	0	0	0	0	0	0	0	0	0	0	0
PWY-6121: 5-aminoimidazole ribonucleotide biosynthesis I|g__Lachnospiraceae_noname.s__Lachnospiraceae_bacterium_8_1_57FAA	0	0	0	0	0	0	0	0	0	0	0	0	0	0	0	0	0	0	0	0	0	0	0	0	0	0	0	0	0	0	0	0	0	0	0	0	0	0	0	0	0	0	0	0	1.32e-07	0	0	0	0
PWY-7197: pyrimidine deoxyribonucleotide phosphorylation|g__Pseudomonas.s__Pseudomonas_aeruginosa	0	0	8.59e-05	0	0	0	0	0	0	0	0	0	0	0	0	0	0	0	0	0	0	0	0	1.47e-06	7.9e-06	0	0	0	0	0	0	0	0.000127393	0	0	0	0	0	0	0	0	0	0	0	0	0	0	0	0
UDPNAGSYN-PWY: UDP-N-acetyl-D-glucosamine biosynthesis I|g__Shigella.s__Shigella_sonnei	0	0	0	0	1.23e-06	0	0	0	2.33e-05	0	0	0	0	0	0	0	0	0	0	0	0	0	0	0	0	0	0	0	0	0	0	0	0	0	0	0	0	0	0	0	0	0	0	0	0	0	0	0	0
HISTSYN-PWY: L-histidine biosynthesis|g__Flavonifractor.s__Flavonifractor_plautii	0	0	0	0	0	6.17e-07	0	6.08e-06	0	1.49e-06	4.22e-06	2.05e-06	0	5.52e-06	0	1.72e-06	2.06e-07	0	0	0	0	9.84e-07	0	4.87e-07	3.12e-07	0	0	0	0	9.77e-06	0	5.85e-07	0	0	4.09e-07	0	0	0	0	0	2.02e-06	0	6.7e-06	7.02e-06	3.85e-06	0	4.2e-07	0	0
PWY-7208: superpathway of pyrimidine nucleobases salvage|g__Eubacterium.s__Eubacterium_siraeum	0	0	0	0	0	0	0	0	0	0	0	0	0	0	0	0	0	0	1.01e-07	0	0	0	0	0	0	0	0	0	0	0	0	0	0	0	0	0	0	0	0	0	0	0	0	0	0	0	0	0	0
PWY-7220: adenosine deoxyribonucleotides de novo biosynthesis II|g__Pyramidobacter.s__Pyramidobacter_piscolens	0	0	0	0	0	0	1.83e-06	0	0	0	0	0	0	0	0	0	0	0	0	0	0	0	0	0	0	0	0	0	0	0	0	0	0	0	0	0	0	0	0	0	0	0	0	0	0	0	0	0	0
GLCMANNANAUT-PWY: superpathway of N-acetylglucosamine, N-acetylmannosamine and N-acetylneuraminate degradation|g__Lactobacillus.s__Lactobacillus_salivarius	0	0	0	0	0	0	0	0	0	0	8.17e-07	0	0	1.05e-06	0	3.24e-07	0	4.79e-07	0	0	5.07e-06	0	1.1e-05	0	0	0	0	0	0	0	0	0	0	0	0	0	5.84e-07	0	2.73e-06	0	0	0	0	0	0	0	0	0	0
VALSYN-PWY: L-valine biosynthesis|g__Haemophilus.s__Haemophilus_parahaemolyticus	0	0	0	0	0	0	0	0	0	0	0	0	0	0	0	0	0	0	0	0	0	0	0	0	0	0	0	0	0	0	0	0	0	0	0	0	0	0	0	0	0	0	0	0	0	0	0	0	0
PWY-7111: pyruvate fermentation to isobutanol (engineered)|g__Eubacterium.s__Eubacterium_siraeum	0	0	0	0	0	0	0	0	0	0	0	0	0	0	0	0	0	0	9.75e-08	0	0	0	0	0	0	0	0	0	0	0	0	0	0	0	0	0	0	0	0	0	0	0	0	0	0	0	0	0	0
PWY-6936: seleno-amino acid biosynthesis|g__Escherichia.s__Escherichia_coli	5.54e-06	5.07e-07	2.59e-05	3.01e-05	9.64e-06	2.78e-05	2.08e-05	7.94e-06	9.08e-05	7e-05	1.32e-05	7.42e-05	0.000113841	2.6e-06	7.56e-05	6.84e-06	2.11e-07	0.000123606	0.000108965	3.91e-05	8.76e-05	8.66e-06	3.8e-05	7.35e-05	1.54e-05	2.07e-06	9.91e-05	2.44e-07	1.95e-05	3.87e-05	4.44e-05	3.54e-05	0	3.97e-05	3.37e-05	0.000100316	6.06e-05	5.55e-05	5.39e-05	7.16e-06	6.1e-06	0.000153492	4.91e-06	2.9e-06	4.31e-05	2.5e-05	3.03e-05	0	0
PWY-7111: pyruvate fermentation to isobutanol (engineered)|g__Megasphaera.s__Megasphaera_micronuciformis	0	0	0	3.07e-06	6.98e-06	0	0	0	0	1.8e-07	2.3e-07	0	0	6.97e-07	0	0	0	0	0	0	0	0	0	0	0	1.95e-06	7.74e-06	0	0	0	1.44e-05	0	0	0	0	0	0	0	0	0	0	0	0	0	0	0	0	0	0
PWY-5686: UMP biosynthesis|g__Clostridium.s__Clostridium_sp_MSTE9	0	0	0	0	0	0	0	6.13e-06	0	0	0	0	0	0	0	0	0	0	0	0	0	0	0	0	0	0	0	0	0	0	0	0	0	0	0	0	0	0	0	0	0	0	0	0	0	0	0	0	0
PWY-6122: 5-aminoimidazole ribonucleotide biosynthesis II|g__Veillonella.s__Veillonella_ratti	0	0	0	0	0	0	0	0	0	0	0	0	0	0	0	0	0	0	0	0	0	0	0	0	0	0	0	0	0	0	0	0	0	0	0	0	0	0	0	0	0	0	0	0	0	0	0	0	0
HISDEG-PWY: L-histidine degradation I|g__Staphylococcus.s__Staphylococcus_aureus	0	0	0	0	0	0	0	0	0	0	0	0	0	0	0	0	0	0	0	0	0	0	0	0	0	0	0	0	0	0	0	0	0	0	0	0	0	0	0	0	0	0	0	0	0	0	0	0	0
PWY-3841: folate transformations II|g__Bacteroides.s__Bacteroides_intestinalis	0	0	0	0	0	0	0	0	0	0	0	0	0	0	4.04e-06	0	0	4.28e-06	6.53e-07	0	8.65e-07	0	0	0	6.73e-07	0	0	0	0	0	0	0	0	0	0	0	0	0	0	0	0	0	0	0	0	2.26e-06	0	0	0
PWY-6936: seleno-amino acid biosynthesis|g__Actinomyces.s__Actinomyces_viscosus	4.87e-07	0	1.78e-07	0	0	0	4.67e-07	0	0	0	0	0	0	0	0	0	4.45e-07	0	0	0	0	0	0	0	0	0	0	8.2e-07	0	0	0	0	0	0	0	0	0	0	0	0	0	0	0	0	0	0	0	0	0
PWY-7199: pyrimidine deoxyribonucleosides salvage|g__Streptococcus.s__Streptococcus_parasanguinis	0	0	0	1.36e-06	4.74e-07	2.65e-07	0	0	5.42e-07	0	0	0	0	0	0	0	0	0	0	0	0	0	0	0	6.07e-08	0	0	0	0	0	4.74e-06	0	0	3.09e-07	0	0	0	0	1.28e-06	0	0	0	0	9.17e-07	0	0	0	0	0
PWY-6386: UDP-N-acetylmuramoyl-pentapeptide biosynthesis II (lysine-containing)|g__Actinomyces.s__Actinomyces_sp_HPA0247	0	0	0	0	0	0	0	0	0	0	0	0	0	0	0	0	0	0	0	0	0	0	0	0	0	0	0	0	0	0	0	0	0	0	0	0	0	0	0	0	0	0	0	0	0	0	0	0	0
PWY-6387: UDP-N-acetylmuramoyl-pentapeptide biosynthesis I (meso-diaminopimelate containing)|g__Bacteroides.s__Bacteroides_xylanisolvens	8.29e-07	1.56e-06	0	2.02e-07	0	0	1.74e-06	0	0	0	0	0	7.5e-07	0	5.06e-06	0	7.24e-07	2.37e-06	0	0	1.24e-05	0	5.52e-06	7.51e-07	0	0	0	5.04e-07	0	0	0	4.02e-05	0	1.74e-07	6.27e-05	0	0	0	3.39e-07	0	3.12e-05	3.82e-05	0	0	0	0	3.64e-05	0	0
PWY4FS-7: phosphatidylglycerol biosynthesis I (plastidic)|g__Klebsiella.s__Klebsiella_pneumoniae	1.42e-07	1.53e-06	1.57e-05	4.7e-06	2.64e-05	5.39e-05	0	7.36e-06	3.04e-05	8.12e-06	2.86e-07	0	0	5.96e-06	0	9.17e-07	9.69e-07	2.74e-07	5.55e-06	4.28e-05	9.61e-06	1.36e-07	3.17e-05	5.61e-07	1.45e-05	1.27e-05	1.94e-05	0	0	2.1e-05	6.48e-06	1.98e-07	6.65e-05	1.1e-05	2.48e-07	0	0	8.56e-07	0	1.15e-05	7.49e-07	3.48e-07	0	4.05e-07	1.02e-05	0	5.79e-07	0.000180834	0.000247429
PWY-6123: inosine-5'-phosphate biosynthesis I|g__Enterococcus.s__Enterococcus_faecalis	0	0	0	0	0	0	0	0	0	0	0	0	0	0	0	0	0	0	0	0	0	0	0	0	0	0	0	0	0	0	0	0	0	0	0	0	0	0	0	0	0	0	0	0	0	0	0	0	0
PWY-7400: L-arginine biosynthesis IV (archaebacteria)|g__Blautia.s__Ruminococcus_torques	0	0	0	0	0	0	0	0	0	0	0	0	0	0	0	0	0	0	2.08e-07	0	0	0	0	0	0	0	0	0	0	0	0	0	0	0	0	0	0	0	0	0	0	0	0	0	0	0	0	0	0
PWY-5188: tetrapyrrole biosynthesis I (from glutamate)|g__Citrobacter.s__Citrobacter_freundii	0	0	0	0	0	0	0	0	0	0	0	0	0	0	0	0	0	0	0	0	3.38e-07	0	0	0	0	0	1.87e-06	0	0	0	8.26e-07	7.51e-07	0	0	0	0	0	0	0	0	0	0	5.74e-07	0	3e-07	0	4.37e-06	0	0
PWY-5154: L-arginine biosynthesis III (via N-acetyl-L-citrulline)|g__Citrobacter.s__Citrobacter_youngae	0	0	0	0	0	0	0	0	0	0	0	0	0	0	0	0	0	0	0	0	0	0	0	0	0	0	0	0	0	0	0	0	0	0	0	0	0	0	0	0	0	0	0	0	0	0	0	0	0
PWY-3001: superpathway of L-isoleucine biosynthesis I|g__Streptococcus.s__Streptococcus_gordonii	0	0	0	0	0	0	0	0	0	0	0	0	0	0	0	0	0	0	0	0	0	0	0	0	0	0	0	0	0	0	0	0	0	0	0	0	0	0	0	0	0	0	0	0	0	0	0	0	0
PWY-6317: galactose degradation I (Leloir pathway)|g__Ruminococcus.s__Ruminococcus_bromii	0	0	0	0	0	0	0	0	0	0	0	0	0	0	0	0	0	0	5.24e-08	0	0	0	0	0	0	0	0	0	0	0	0	0	0	0	0	0	0	0	2.07e-06	0	0	0	0	0	0	0	9.38e-07	0	0
PWY-5695: urate biosynthesis/inosine 5'-phosphate degradation|g__Haemophilus.s__Haemophilus_parahaemolyticus	0	0	0	0	0	0	0	0	0	0	0	0	0	0	0	0	0	0	0	0	0	0	0	0	0	0	0	0	0	0	0	0	0	0	0	0	0	0	0	0	0	0	0	0	0	0	0	0	0
1CMET2-PWY: N10-formyl-tetrahydrofolate biosynthesis|g__Streptococcus.s__Streptococcus_gordonii	0	0	0	0	0	0	0	0	0	0	0	0	0	0	0	0	0	0	0	0	0	0	0	0	0	0	0	0	0	0	0	0	0	0	0	0	0	0	0	0	0	0	0	0	0	0	0	0	0
PWY-6125: superpathway of guanosine nucleotides de novo biosynthesis II|g__Citrobacter.s__Citrobacter_koseri	0	0	0	0	0	0	0	0	0	0	0	0	0	0	0	0	0	0	1.94e-07	0	0	0	0	0	0	0	1.03e-05	0	0	0	1.59e-05	0	0	8.57e-06	0	0	0	0	0	0	0	0	0	0	7.96e-06	0	0	0	0
PWY-7400: L-arginine biosynthesis IV (archaebacteria)|g__Burkholderiales_noname.s__Burkholderiales_bacterium_1_1_47	0	0	0	0	0	0	0	0	0	0	0	0	0	0	0	0	0	0	0	0	0	0	0	0	0	0	0	0	0	0	0	0	0	0	0	0	0	0	0	0	0	0	0	0	0	0	0	0	0
PWY-5920: superpathway of heme biosynthesis from glycine|g__Enterobacter.s__Enterobacter_cloacae	0	0	0	0	0	0	0	0	0	0	0	0	0	0	0	0	0	0	0	0	0	0	0	0	0	0	4.16e-07	0	0	0	0	0	0	0	0	0	0	0	0	0	0	0	0	0	0	0	0	0	0
PWY-6609: adenine and adenosine salvage III|g__Streptococcus.s__Streptococcus_salivarius	2.91e-06	1.06e-06	1.43e-06	1.88e-05	9.61e-06	1.26e-06	0	2.35e-06	1.84e-05	3.78e-06	1.25e-06	2.18e-06	0	6.3e-07	2.07e-07	4.82e-07	7.13e-07	2.84e-07	0	0	7.04e-07	2.93e-06	2.33e-06	0	0	1.16e-06	3.29e-06	2.13e-06	3.19e-07	0	2.78e-05	5.77e-07	0	1.73e-05	0	0	0	3.26e-07	3.05e-05	0	0	1.74e-07	3.1e-06	5.82e-06	2.48e-05	5.76e-07	0	0	0
PWY-6936: seleno-amino acid biosynthesis|g__Citrobacter.s__Citrobacter_koseri	0	0	0	0	0	0	0	0	0	0	0	0	0	0	0	0	0	0	2.14e-07	0	0	0	0	0	0	0	1.14e-05	0	0	0	1.8e-05	0	0	1.06e-05	0	0	0	0	0	0	0	0	0	0	1.09e-05	0	0	0	0
PWY-5695: urate biosynthesis/inosine 5'-phosphate degradation|g__Desulfovibrio.s__Desulfovibrio_piger	0	0	0	0	0	0	0	0	0	0	0	0	0	0	0	0	0	0	6.23e-07	0	0	0	0	2.21e-06	1.39e-06	0	0	0	1.28e-06	0	0	0	0	0	0	0	0	0	0	0	0	0	0	0	0	1.27e-06	0	0	0
PWY-7234: inosine-5'-phosphate biosynthesis III|g__Cronobacter.s__Cronobacter_sakazakii	0	0	0	0	0	0	0	0	0	0	0	0	0	0	0	0	0	0	0	0	0	0	0	0	0	0	0	0	0	0	0	0	0	0	0	0	0	0	0	0	0	0	0	0	0	0	0	0	0
PWY-6609: adenine and adenosine salvage III|g__Citrobacter.s__Citrobacter_freundii	0	0	0	0	0	0	0	0	0	0	0	0	0	0	0	0	0	0	0	0	2.47e-07	0	0	0	0	0	1.65e-06	0	0	0	7.16e-07	1.38e-06	0	2.6e-07	6.33e-07	0	0	0	0	0	0	0	4.77e-07	0	3.1e-07	0	5.24e-06	0	0
UNINTEGRATED|g__Morganella.s__Morganella_morganii	0	0	0	0	0	0	0	0	0	0	0	0	0	0	0	0.000621789	0	0	0.0122965	0	0	0	0	0	0	0	0.00740582	0	0	0	0	0	0	0.0037822	0	0	0	0	0	0	0	0	0	0	0	0	0	0	0
PWY-7221: guanosine ribonucleotides de novo biosynthesis|g__Akkermansia.s__Akkermansia_muciniphila	0	0	0	0	0	1.92e-07	0	4.9e-06	0	0	2.8e-05	0	0	2.51e-05	0	3.32e-06	0	0	2.37e-05	0	0	2.08e-05	0	0	0	0	7.09e-05	0	0	0	5.49e-05	2.91e-06	0	9.34e-05	1.18e-07	0	0	0	0	0	0	0	0	7.67e-07	8.22e-05	0	0	0	5.17e-06
PWY-6703: preQ0 biosynthesis|g__Klebsiella.s__Klebsiella_oxytoca	0	0	0	0	0	0	0	0	0	0	0	0	0	0	0	0	0	0	0	0	0	0	0	0	0	0	8.4e-07	0	0	0	7.4e-07	0	0	1.38e-06	0	0	0	0	0	0	0	0	0	0	1.71e-06	0	0	0	0
PWY-6151: S-adenosyl-L-methionine cycle I|g__Blautia.s__Ruminococcus_torques	0	0	0	0	0	0	0	0	0	0	0	0	0	0	0	0	0	0	0	0	0	0	0	0	0	0	0	0	0	0	0	0	0	0	0	0	0	0	0	0	0	0	0	0	0	0	0	0	0
PWY-4242: pantothenate and coenzyme A biosynthesis III|g__Lactobacillus.s__Lactobacillus_reuteri	0	0	0	0	0	0	0	6.85e-06	0	0	1.1e-05	0	0	3.41e-06	0	9.75e-06	0	0	0	0	0	0	0	0	0	3.79e-06	0	0	0	0	0	0	0	0	0	0	0	0	0	0	0	0	0	3.19e-05	0	0	0	0	0
PWY-6163: chorismate biosynthesis from 3-dehydroquinate|g__Streptococcus.s__Streptococcus_parasanguinis	0	0	0	1.57e-06	3.52e-07	0	0	0	4.65e-07	2.42e-07	0	0	0	0	0	0	2.52e-07	0	0	0	2.84e-07	0	0	0	4.48e-08	4.9e-07	0	0	0	0	2.8e-06	0	0	1.61e-07	0	0	0	0	1.66e-06	0	0	0	0	1.01e-06	6.35e-07	0	0	0	0
PWY-7219: adenosine ribonucleotides de novo biosynthesis|g__Bilophila.s__Bilophila_wadsworthia	0	0	0	0	0	0	1.76e-06	0	0	0	0	0	0	0	0	0	0	0	9.12e-07	0	0	0	0	5.11e-06	4.16e-06	0	0	0	1.22e-06	0	0	9.16e-06	0	9.03e-06	2.17e-05	0	0	0	0	0	0	1.09e-06	0	0	0	0	0	0	0
PWY-5837: 1,4-dihydroxy-2-naphthoate biosynthesis I|g__Citrobacter.s__Citrobacter_koseri	0	0	0	0	0	0	0	0	0	0	0	0	0	0	0	0	0	0	3.48e-07	0	0	0	0	0	0	0	8.73e-06	0	0	0	1.41e-05	0	0	8.22e-06	0	0	0	0	0	0	0	0	0	0	7.67e-06	0	0	0	0
PWY-7663: gondoate biosynthesis (anaerobic)|g__Providencia.s__Providencia_alcalifaciens	0	0	0	0	0	0	0	0	0	0	0	0	0	0	0	0	0	0	0	0	0	0	0	0	0	0	0	0	0	0	0	0	0	0	0	0	0	0	0	0	0	0	0	0	0	0	0	0	0
PWY-5695: urate biosynthesis/inosine 5'-phosphate degradation|g__Lachnospiraceae_noname.s__Lachnospiraceae_bacterium_5_1_57FAA	0	0	0	0	0	0	9.85e-06	0	9.94e-07	5.36e-07	0	1.4e-06	0	0	4.56e-07	0	2.04e-07	7.41e-07	0	0	5.26e-07	1.06e-06	1.67e-06	0	0	0	0	0	0	0	0	0	0	0	0	0	0	0	9.67e-07	0	0	0	0	0	0	0	0	0	0
PWY-6901: superpathway of glucose and xylose degradation|g__Escherichia.s__Escherichia_coli	0	0	7e-06	3.3e-06	7.8e-07	2.57e-06	1.24e-06	0	7.58e-06	1.36e-05	5.27e-06	3.64e-06	7.42e-06	2.07e-06	7.42e-06	2.74e-06	0	9.01e-06	1.29e-06	1.01e-06	3.09e-06	0	0	7.6e-06	2.84e-06	0	3e-05	0	9.27e-06	8.06e-06	1.87e-05	9.14e-06	0	2.55e-05	9.83e-06	5.28e-06	3.93e-06	5.92e-06	1.57e-05	2.53e-06	0	2.56e-05	1.14e-06	1.64e-06	1.47e-05	2.48e-06	2.98e-06	0	0
RHAMCAT-PWY: L-rhamnose degradation I|g__Pediococcus.s__Pediococcus_lolii	0	0	0	0	0	0	0	0	0	0	0	0	0	0	0	0	0	0	0	0	0	0	0	0	0	0	0	0	0	0	0	0	0	0	0	0	0	0	0	0	0	0	0	0	0	0	0	0	0
PWY-5097: L-lysine biosynthesis VI|g__Lactobacillus.s__Lactobacillus_crispatus	0	0	0	0	0	0	0	0	0	0	0	0	0	0	0	0	0	3.87e-07	0	0	3.11e-06	0	0	0	0	0	0	0	0	0	0	0	0	0	0	0	0	0	0	0	0	0	0	0	0	0	0	0	0
PWY-5103: L-isoleucine biosynthesis III|g__Corynebacterium.s__Corynebacterium_durum	0	0	0	0	0	0	0	0	0	0	0	0	0	0	0	0	0	0	0	0	0	0	0	0	0	0	0	0	0	0	0	0	0	0	0	0	0	0	0	0	0	0	0	0	0	0	0	0	0
PWY-5695: urate biosynthesis/inosine 5'-phosphate degradation|g__Blautia.s__Ruminococcus_obeum	8.74e-07	7.4e-07	0	0	0	0	3.97e-07	0	0	0	0	0	0	0	0	0	0	0	2.38e-07	0	0	0	0	9.63e-06	3.2e-06	0	0	0	7.81e-07	0	0	0	0	0	0	0	0	0	0	0	0	0	0	0	0	3.2e-06	0	0	0
PWY4FS-7: phosphatidylglycerol biosynthesis I (plastidic)|g__Turicibacter.s__Turicibacter_sanguinis	0	0	0	0	0	0	0	0	0	0	0	0	0	0	0	0	0	0	0	0	0	0	0	0	0	0	0	0	0	0	0	0	0	0	0	0	0	0	0	0	0	0	0	0	0	0	0	0	0
PWY-6151: S-adenosyl-L-methionine cycle I|g__Lactobacillus.s__Lactobacillus_brevis	0	0	0	0	0	0	0	0	0	0	0	0	0	0	0	0	0	0	0	0	0	0	0	0	0	0	0	0	0	0	0	0	0	0	0	0	0	0	0	0	0	0	0	0	0	0	0	0	0
COA-PWY-1: coenzyme A biosynthesis II (mammalian)|g__Clostridium.s__Clostridium_sp_MSTE9	0	0	0	0	0	0	0	3.09e-06	0	0	0	0	0	0	0	0	0	0	0	0	0	0	0	0	0	0	0	0	0	0	0	0	0	0	0	0	0	0	0	0	0	0	0	0	0	0	0	0	0
COA-PWY: coenzyme A biosynthesis I|g__Solobacterium.s__Solobacterium_moorei	0	0	0	0	0	0	0	0	0	0	0	0	0	0	0	0	0	0	0	0	0	0	0	0	0	0	0	0	0	0	0	0	0	0	0	0	0	0	0	0	0	0	0	0	0	0	0	0	0
PWY-3781: aerobic respiration I (cytochrome c)|g__Stenotrophomonas.s__Stenotrophomonas_maltophilia	0	0	0	0	0	0	0	0	0	0	0	0	0	0	0	0	0	0	0	0	0	0	0	0	0	0	0	0	0	8.56e-06	0	0	0	0	0	0	0	0	0	0	0	0	0	0	0	0	0	0	0
PWY-6122: 5-aminoimidazole ribonucleotide biosynthesis II|g__Alistipes.s__Alistipes_putredinis	5.59e-06	1.5e-06	4.53e-06	0	0	0	2.62e-06	2.41e-07	0	0	0	0	0	0	0	0	1.84e-05	6.38e-08	1.5e-05	2.01e-06	0	0	0	5.62e-05	2.22e-05	0	0	0	3.25e-05	0	0	0	0	0	0	0	0	0	0	0	0	1.13e-07	0	0	0	8.97e-06	0	0	0
PWY-7221: guanosine ribonucleotides de novo biosynthesis|g__Lautropia.s__Lautropia_mirabilis	0	0	0	0	0	0	0	0	0	0	0	0	0	0	0	0	0	0	0	0	0	0	0	0	0	0	0	0	0	0	0	0	0	0	0	0	0	0	0	0	0	0	0	0	0	0	0	0	0
PWY-724: superpathway of L-lysine, L-threonine and L-methionine biosynthesis II|g__Achromobacter.s__Achromobacter_xylosoxidans	0	0	0	0	0	0	0	0	0	0	0	0	0	0	0	0	0	0	0	0	0	0	0	0	0	0	1.96e-07	0	0	0	0	0	0	0	0	0	0	0	0	0	0	0	0	0	0	0	0	0	0
PWY-6122: 5-aminoimidazole ribonucleotide biosynthesis II|g__Enterococcus.s__Enterococcus_raffinosus	0	0	0	4.15e-06	4.73e-07	0	0	0	1.64e-06	5.1e-07	3.27e-07	2.27e-07	0	0	0	0	0	0	6.54e-07	0	0	0	0	4.44e-07	0	6.34e-07	0	0	0	0	0	0	0	0	0	0	0	0	0	1.47e-06	0	0	0	0	0	0	0	0	0
UDPNAGSYN-PWY: UDP-N-acetyl-D-glucosamine biosynthesis I|g__Lactobacillus.s__Lactobacillus_delbrueckii	3.72e-07	0	0	0	0	1.61e-07	0	5.69e-06	0	0	1.31e-07	0	0	8.3e-07	0	5.26e-07	0	0	0	0	0	0	0	0	0	0	0	0	0	0	0	0	0	0	0	8.1e-07	0	0	0	0	8.04e-06	0	0	0	0	0	2.88e-06	0	0
ARGININE-SYN4-PWY: L-ornithine de novo biosynthesis|g__Bacteroides.s__Bacteroides_faecis	0	0	0	0	0	0	0	0	0	3.07e-07	0	0	0	0	0	0	0	0	0	0	0	0	0	0	0	0	0	0	0	0	0	0	0	0	0	0	0	0	0	0	0	0	0	0	0	0	0	0	0
UNINTEGRATED|g__Streptococcus.s__Streptococcus_sp_GMD4S	0	0	0	0	0	0	0	0	0	0	0	0	0	0	0	0	0	0	0	0	0	0	0	0	0	0	0	0	0	0	0	0	0	0	0	0	0	0	0	0	0	0	0	0	0	0	0	0	0
PWY-6305: putrescine biosynthesis IV|g__Citrobacter.s__Citrobacter_freundii	0	0	0	0	0	0	0	0	0	0	0	0	0	0	0	0	0	0	0	0	2.13e-07	0	0	0	0	0	2.67e-06	0	0	0	1.51e-06	1.12e-06	0	6.73e-07	4.59e-07	0	0	0	0	0	0	0	8.77e-07	0	3.52e-07	0	4.62e-06	0	0
COA-PWY-1: coenzyme A biosynthesis II (mammalian)|g__Pseudoramibacter.s__Pseudoramibacter_alactolyticus	0	0	0	0	0	0	0	0	0	0	0	0	0	0	0	0	0	0	0	0	0	0	0	0	0	0	0	0	0	0	0	0	0	0	0	0	0	0	0	0	0	0	0	0	0	0	0	0	0
PWY-7389: superpathway of anaerobic energy metabolism (invertebrates)	0	0	0	0	0	0	0	0	0	0	0	0	0	0	0	0	0	0	0	0	0	0	0	0	0	0	0	0	0	0	0	0	0	0	0	0	0	0	0	0	0	0	0	0	0	0	0	0	0
VALSYN-PWY: L-valine biosynthesis|g__Veillonella.s__Veillonella_atypica	0	0	0	4.48e-06	2.25e-06	1.23e-06	0	3.99e-06	1.36e-07	5.29e-08	1.03e-07	0	0	0	0	0	0	0	0	0	1.39e-07	1.97e-07	0	0	0	0	0	0	0	0	2.95e-07	0	0	1.29e-07	0	0	0	0	9.31e-07	0	0	0	0	0	0	0	0	0	0
PWY-6122: 5-aminoimidazole ribonucleotide biosynthesis II|g__Blautia.s__Blautia_hansenii	0	0	0	0	0	0	0	0	0	0	0	0	0	0	0	0	0	0	0	0	0	0	0	0	0	0	0	0	0	0	0	0	0	0	0	0	0	0	0	0	0	0	0	0	0	0	0	0	0
PWY-7220: adenosine deoxyribonucleotides de novo biosynthesis II|g__Achromobacter.s__Achromobacter_xylosoxidans	0	0	0	0	0	0	0	0	0	0	0	0	0	0	0	0	0	0	0	0	0	0	0	0	0	0	7.49e-07	0	0	0	0	0	0	0	0	0	0	0	0	0	0	0	0	0	0	0	0	0	0
PWY-5899: superpathway of menaquinol-13 biosynthesis	3.36e-05	1.29e-05	8.92e-05	6.09e-05	7.04e-05	0.00014243	7.8e-05	9.58e-05	0.000155535	0.000140001	8.16e-05	0.000142425	0.000233534	0.000154486	0.000206973	8.8e-05	5.72e-05	0.000236559	0.000200957	0.000173942	0.000200729	4.87e-05	0.000177935	0.000192727	0.000177795	7.92e-05	0.000180026	1.34e-05	8.38e-05	0.000193432	9.91e-05	0.000170708	0.000108466	9.3e-05	0.000104543	0.000121589	0.000213978	0.000139603	0.000103449	0.000322116	5.08e-05	0.000236121	4.55e-05	4.29e-05	0.000129927	6.08e-05	0.000129215	1.83e-06	6.15e-06
NAGLIPASYN-PWY: lipid IVA biosynthesis|g__Klebsiella.s__Klebsiella_sp_MS_92_3	0	0	0	0	0	0	0	0	8.12e-06	0	0	0	0	0	0	0	0	0	0	0	0	0	0	0	0	0	0	0	0	0	0	0	0	0	0	0	0	0	0	0	0	0	0	0	5.08e-06	0	0	0	0
PWY-6415: L-ascorbate biosynthesis V	4.18e-06	7.36e-07	9.64e-07	0	0	0	1.53e-05	0	0	0	0	0	0	0	0	0	0	0	3.69e-06	0	0	0	0	1.54e-06	2.83e-06	0	0	0	0	0	0	9.56e-06	0	0	0	0	0	0	0	0	0	0	0	0	0	0	7.54e-06	0	0
COA-PWY-1: coenzyme A biosynthesis II (mammalian)|g__Bacteroides.s__Bacteroides_xylanisolvens	8.96e-07	1.38e-06	2.17e-07	1.05e-06	8.89e-07	0	1.08e-06	0	1.4e-06	5.76e-06	0	5.25e-06	6.76e-07	0	3.06e-06	0	7.83e-07	1.96e-06	0	0	9.07e-06	3.88e-06	4.18e-06	6.05e-07	0	2.69e-05	0	5.32e-07	3.14e-07	0	0	3.24e-05	0	0	4.65e-05	0	0	0	1.87e-06	0	5.64e-05	2.35e-05	0	0	9.94e-07	0	4.49e-05	0	0
PWY-7221: guanosine ribonucleotides de novo biosynthesis|g__Streptococcus.s__Streptococcus_infantarius	0	0	0	0	0	3.53e-06	0	4.57e-06	9.51e-08	9.17e-08	0	0	0	0	0	0	0	0	0	0	0	0	0	0	0	1.34e-07	0	0	0	0	0	0	0	0	3.54e-07	0	0	0	0	0	0	0	0	0	0	0	0	0	0
DAPLYSINESYN-PWY: L-lysine biosynthesis I|g__Actinomyces.s__Actinomyces_oris	0	0	0	0	0	0	0	0	0	0	0	0	0	0	0	0	0	0	0	0	0	0	0	0	0	0	0	0	0	0	0	0	0	0	0	0	0	0	0	0	0	0	0	0	0	0	0	0	0
PWY-6317: galactose degradation I (Leloir pathway)|g__Clostridium.s__Clostridium_asparagiforme	0	0	0	3.97e-06	5.01e-06	0	0	0	4.48e-07	2.6e-07	0	0	0	0	1.77e-07	0	3.26e-07	1.43e-07	0	0	2.05e-07	1.77e-06	0	3.33e-07	1.9e-07	0	0	0	2.17e-07	0	0	0	0	0	0	0	0	0	1.53e-06	0	0	0	0	0	0	2.3e-07	0	0	0
PWY66-422: D-galactose degradation V (Leloir pathway)|g__Streptococcus.s__Streptococcus_gordonii	0	0	0	0	0	0	0	0	0	0	0	0	0	0	0	0	0	0	0	0	9.73e-08	0	0	0	0	0	0	0	0	0	0	0	0	0	0	0	0	0	0	0	0	0	0	0	0	0	0	0	0
PWY-6282: palmitoleate biosynthesis I (from (5Z)-dodec-5-enoate)|g__Citrobacter.s__Citrobacter_youngae	0	0	0	0	0	0	0	0	0	0	0	0	0	0	0	0	0	0	0	0	0	0	0	0	0	0	0	0	0	0	0	0	0	0	0	0	0	0	0	0	0	0	0	0	0	0	0	0	0
PWY-6121: 5-aminoimidazole ribonucleotide biosynthesis I|g__Streptococcus.s__Streptococcus_vestibularis	0	0	0	0	0	0	0	0	0	0	0	0	0	0	0	0	3.42e-06	0	0	0	0	0	4.88e-07	0	0	0	0	0	0	0	0	0	0	0	0	0	0	0	8.21e-07	0	0	0	0	0	0	0	0	0	0
PWY-6609: adenine and adenosine salvage III|g__Porphyromonas.s__Porphyromonas_asaccharolytica	0	0	0	0	0	0	0	0	0	0	0	0	0	0	0	0	0	0	0	0	0	0	0	0	0	0	0	0	0	0	0	0	0	0	0	0	0	0	0	0	0	0	0	0	0	0	0	0	0
PWY-6122: 5-aminoimidazole ribonucleotide biosynthesis II|g__Varibaculum.s__Varibaculum_cambriense	0	0	0	0	0	0	0	4.1e-07	0	0	0	0	0	0	0	0	0	0	0	0	0	0	0	0	0	0	0	0	0	0	0	0	0	0	0	0	0	0	0	0	0	0	0	0	0	0	0	0	0
ILEUSYN-PWY: L-isoleucine biosynthesis I (from threonine)|g__Pseudoflavonifractor.s__Pseudoflavonifractor_capillosus	0	0	0	0	0	0	0	0	0	0	0	0	0	0	0	0	0	0	7.18e-07	0	0	0	0	2.36e-07	2.95e-07	0	0	0	0	0	0	0	0	0	0	0	0	0	0	0	0	0	0	0	0	2.3e-07	0	0	0
PWY-5686: UMP biosynthesis|g__Bifidobacterium.s__Bifidobacterium_animalis	0	0	0	0	0	0	0	0	0	0	0	0	0	0	0	0	0	0	0	0	0	0	0	0	0	0	2.22e-07	0	0	0	4.48e-06	0	0	3.6e-06	0	0	0	0	0	0	0	0	0	0	5.33e-06	0	0	0	0
PWY-6122: 5-aminoimidazole ribonucleotide biosynthesis II|g__Weissella.s__Weissella_confusa	0	0	0	0	0	0	0	0	1.2e-07	0	1.2e-06	0	0	2.13e-05	1.08e-07	9.43e-06	0	0	0	0	0	0	0	0	0	0	1.97e-06	0	0	0	3.14e-07	0	0	1.55e-07	0	2.03e-06	0	0	0	0	5.74e-07	0	2.87e-07	0	1.23e-06	0	4.54e-07	0	0
PWY-2942: L-lysine biosynthesis III|g__Cronobacter.s__Cronobacter_sakazakii	0	0	0	0	0	0	0	0	0	0	0	0	0	0	0	0	0	0	0	0	0	0	0	0	0	0	0	0	0	0	0	0	0	0	0	0	0	0	0	0	0	0	0	0	0	0	0	0	0
PWY-5198: factor 420 biosynthesis	7.34e-06	1.02e-05	4.19e-06	0	0	0	2.39e-05	0	0	0	0	0	0	0	0	0	2.48e-06	0	9.97e-07	0	0	0	0	4.04e-07	1.15e-07	0	0	1.4e-05	1.12e-06	0	0	0	0	0	0	0	0	0	0	0	0	0	0	0	0	3.98e-06	0	0	0
PWY-7237: myo-, chiro- and scillo-inositol degradation|g__Clostridium.s__Clostridium_symbiosum	0	0	1.65e-07	1.05e-05	1.78e-06	0	1.82e-06	0	9.62e-07	1.48e-07	0	1.41e-07	2.81e-07	0	7.7e-07	0	1.18e-06	1.03e-06	0	0	3.71e-07	1.52e-06	1.08e-07	1.32e-07	0	0	0	0	0	0	0	0	0	0	0	0	3.6e-07	0	1.55e-06	0	2.97e-06	0	0	0	0	0	1.94e-06	0	0
PWY-5188: tetrapyrrole biosynthesis I (from glutamate)|g__Desulfovibrio.s__Desulfovibrio_piger	0	0	0	0	0	0	0	0	0	0	0	0	0	0	0	0	0	0	7.4e-07	0	0	0	0	2.69e-06	1.44e-06	0	0	0	1.5e-06	0	0	0	0	0	0	0	0	0	0	0	0	0	0	0	0	1.24e-06	0	0	0
PWY-6121: 5-aminoimidazole ribonucleotide biosynthesis I|g__Pseudoramibacter.s__Pseudoramibacter_alactolyticus	0	0	0	0	0	0	0	0	0	0	0	0	0	0	0	0	0	0	0	0	0	0	0	0	0	0	0	3.73e-07	0	0	0	0	0	0	0	0	0	0	0	0	0	0	0	0	0	0	0	0	0
PWY-6386: UDP-N-acetylmuramoyl-pentapeptide biosynthesis II (lysine-containing)|g__Bacteroides.s__Bacteroides_plebeius	0	0	0	0	0	0	0	0	0	0	0	0	0	0	0	0	0	0	0	0	0	0	0	6.17e-07	4.45e-06	0	0	0	7.88e-06	0	0	6.57e-05	0	0	2.67e-05	0	0	0	0	0	0	1.09e-05	0	0	0	0	0	0	0
THRESYN-PWY: superpathway of L-threonine biosynthesis|g__Citrobacter.s__Citrobacter_freundii	0	0	0	0	0	0	0	0	0	0	0	0	0	0	0	0	0	0	0	0	4.4e-07	0	0	0	0	0	1.81e-06	0	0	0	8.14e-07	1.14e-06	0	7.73e-08	0	0	0	0	0	0	0	0	2.56e-07	0	2.43e-07	0	5.33e-06	0	0
ARGSYNBSUB-PWY: L-arginine biosynthesis II (acetyl cycle)|g__Burkholderiales_noname.s__Burkholderiales_bacterium_1_1_47	0	0	0	0	0	0	0	0	0	0	0	0	0	0	0	0	0	0	0	0	0	0	0	0	0	0	0	0	0	0	0	0	0	0	0	0	0	0	0	0	0	0	0	0	0	0	0	0	0
COA-PWY: coenzyme A biosynthesis I|g__Streptococcus.s__Streptococcus_sanguinis	0	0	0	5.62e-07	1.56e-07	0	0	0	0	0	0	0	0	0	0	0	0	0	0	0	0	0	0	0	0	0	0	0	0	0	0	0	0	0	0	0	0	0	0	0	0	0	0	0	0	0	0	0	0
COBALSYN-PWY: adenosylcobalamin salvage from cobinamide I|g__Citrobacter.s__Citrobacter_youngae	0	0	0	0	0	0	0	0	0	0	0	0	0	0	0	0	0	0	0	0	0	0	0	0	0	0	0	0	0	0	0	0	0	0	0	0	0	0	0	0	0	0	0	0	0	0	0	0	0
PWY-6387: UDP-N-acetylmuramoyl-pentapeptide biosynthesis I (meso-diaminopimelate containing)|g__Lactobacillus.s__Lactobacillus_pentosus	0	0	0	0	0	3.43e-06	0	1.38e-05	0	0	1.48e-05	0	0	6.06e-06	0	9.72e-06	0	0	0	0	0	0	0	0	0	0	4.25e-07	0	0	0	0	0	0	0	0	0	2.51e-07	0	0	0	0	0	3.57e-07	5.97e-07	0	0	0	0	0
PWY-5838: superpathway of menaquinol-8 biosynthesis I	2.92e-05	1.17e-05	8.64e-05	5.67e-05	6.99e-05	0.000141652	6.67e-05	7.47e-05	0.000155436	0.000137647	6.33e-05	0.000138638	0.000216639	7.77e-05	0.000187055	4.65e-05	1.38e-05	0.000226657	0.000193819	0.000171689	0.000190692	4.34e-05	0.000170453	0.000182061	0.000136344	7.21e-05	0.000176277	0	7.42e-05	0.000179059	9.59e-05	0.000150841	0.000106117	9.07e-05	9.71e-05	0.000119928	0.000195415	0.000129886	0.000101222	0.000143656	3.86e-05	0.000229726	4.66e-05	2.41e-05	0.000124586	5.97e-05	0.000104219	2.09e-06	7.02e-06
UNINTEGRATED|g__Bacteroides.s__Bacteroides_nordii	0	0	0	0	0	0	0	0	0	0.00328857	0	0.00292746	0	0	0	0	0	0	0.000455502	0	0.000974984	0	0	0	0.000377627	0	0	0	0	0	0	0	0	0	0	0	0	0	0	0	0	0	0	0	0	0	0	0	0
PWY-5695: urate biosynthesis/inosine 5'-phosphate degradation|g__Bacteroides.s__Bacteroides_finegoldii	0	0	0	0	0	0	0	0	0	0	0	0	0	0	0	0	0	0	0	0	0	0	0	0	1.2e-06	0	0	0	2.43e-07	0	0	0	0	0	0	0	0	0	0	0	0	0	0	0	0	1.24e-06	0	0	0
P161-PWY: acetylene degradation|g__Enterobacter.s__Enterobacter_hormaechei	0	0	0	0	0	0	0	0	0	0	0	0	0	0	0	0	0	0	0	0	0	0	0	0	0	0	0	0	0	0	0	0	0	0	0	0	0	0	0	0	0	0	0	0	0	0	0	0	0
PWY-5100: pyruvate fermentation to acetate and lactate II|g__Staphylococcus.s__Staphylococcus_aureus	0	0	0	0	0	0	0	0	0	0	0	0	0	0	0	0	0	0	0	0	0	0	0	0	0	0	0	0	0	0	0	0	0	0	0	0	0	0	0	0	0	0	0	0	0	0	0	0	0
PWY-7220: adenosine deoxyribonucleotides de novo biosynthesis II|g__Actinomyces.s__Actinomyces_johnsonii	0	0	0	0	1.04e-06	0	0	0	0	0	0	0	0	0	0	0	0	0	0	0	0	2.18e-07	0	0	0	0	0	0	0	0	0	0	0	0	0	0	0	0	2.63e-07	0	0	0	0	0	0	0	0	0	0
PWY-7664: oleate biosynthesis IV (anaerobic)|g__Neisseria.s__Neisseria_bacilliformis	0	0	0	0	0	0	0	0	0	0	0	0	0	0	0	0	0	0	0	0	0	0	0	0	0	0	0	0	0	0	0	0	0	0	0	0	0	0	0	0	0	0	0	0	0	0	0	0	0
PWY-6282: palmitoleate biosynthesis I (from (5Z)-dodec-5-enoate)|g__Klebsiella.s__Klebsiella_pneumoniae	4.41e-07	6.23e-07	1.79e-05	4.2e-06	1.96e-05	7.19e-05	0	6.32e-06	2.58e-05	8.17e-06	3.02e-07	0	0	3.16e-06	0	4.57e-07	1.38e-06	1.49e-07	7.41e-06	5.38e-05	1.27e-05	0	3.64e-05	1.16e-06	1.84e-05	1.57e-05	1.77e-05	0	8.26e-08	1.87e-05	7.56e-06	6.04e-07	8.52e-05	1.14e-05	0	1.67e-06	0	1.59e-06	0	1.39e-05	5.81e-07	6.93e-07	0	1.96e-06	8.82e-06	0	1.9e-06	0.000218848	0.000185617
P125-PWY: superpathway of (R,R)-butanediol biosynthesis|g__Enterococcus.s__Enterococcus_gallinarum	0	0	0	0	0	0	0	0	0	0	0	0	0	0	0	0	0	0	1.4e-06	0	0	0	0	0	0	0	1.55e-06	0	0	0	6.64e-07	0	0	2.01e-07	0	0	0	0	0	3.09e-05	3.78e-07	0	4.72e-07	0	6.72e-07	0	0	0	0
PWY-6123: inosine-5'-phosphate biosynthesis I|g__Streptococcus.s__Streptococcus_infantis	0	0	0	0	0	0	0	0	0	0	0	0	0	0	0	0	0	0	0	0	0	0	0	0	0	0	0	0	0	0	0	0	0	0	0	0	0	0	6.21e-07	0	0	0	0	0	0	0	0	0	0
UNINTEGRATED|g__Actinomyces.s__Actinomyces_viscosus	0.000422345	0.00038873	0.000179607	0	0	0	0.000558005	0	0	0	0	0	0	0	0	0	0.000245575	0	0	0	0	0	0.00027933	0	0	0	0	0.000594839	0	0	0	0	0	0	0	0	0	0	0	0	0	0	0	0	0	0	0	0	0
PWY-7219: adenosine ribonucleotides de novo biosynthesis|g__Escherichia.s__Escherichia_coli	5.03e-06	6.34e-07	3.52e-05	3.33e-05	1.05e-05	3.9e-05	1.77e-05	9.53e-06	6.26e-05	6.65e-05	1.38e-05	7.47e-05	0.000109416	5.01e-06	7.23e-05	7.58e-06	5.99e-07	0.00011334	0.000103644	4.99e-05	9.57e-05	9.67e-06	4.71e-05	6.81e-05	1.91e-05	2.55e-06	9.64e-05	4.5e-07	1.67e-05	4.46e-05	4.2e-05	3.27e-05	6.02e-06	4.38e-05	2.97e-05	9.22e-05	5.4e-05	4.48e-05	4.76e-05	1.05e-05	6.06e-06	0.000153445	5.52e-06	4.56e-06	4.27e-05	2.76e-05	3.19e-05	6.1e-06	0
PWY-5857: ubiquinol-10 biosynthesis (prokaryotic)|g__Escherichia.s__Escherichia_coli	4.97e-06	0	2.19e-05	2.52e-05	5.25e-06	2.33e-05	1.6e-05	5.4e-06	6.51e-05	4.51e-05	1.06e-05	6.71e-05	8.33e-05	6.09e-07	5.74e-05	4.53e-06	0	9.12e-05	6.52e-05	2.56e-05	6.6e-05	6.57e-06	2.74e-05	5.39e-05	7.67e-06	5.16e-07	8.92e-05	0	8.06e-06	2.16e-05	2.87e-05	3.02e-05	0	3.16e-05	2.68e-05	6.91e-05	4.39e-05	3.38e-05	3.66e-05	5.42e-06	3.96e-06	0.000150088	4.59e-06	1.27e-06	2.74e-05	1.72e-05	1.77e-05	0	0
PWY-5103: L-isoleucine biosynthesis III|g__Enterococcus.s__Enterococcus_gallinarum	0	0	0	0	0	0	0	0	0	0	0	0	0	0	0	0	0	0	1.25e-06	0	0	0	0	0	0	0	1.4e-06	0	0	0	1.76e-07	0	0	4.83e-07	0	8.15e-07	0	0	0	4.03e-05	3.44e-07	0	3.96e-07	0	7.74e-07	0	0	0	0
PWY-6892: thiazole biosynthesis I (E. coli)	2.12e-05	3.76e-06	9.59e-05	7.12e-05	7.84e-05	0.000112166	6.77e-05	4.23e-05	0.000131544	0.000130665	4.88e-05	0.000152376	0.000231357	4.06e-05	0.000173941	2.37e-05	2.46e-06	0.000229683	0.000150795	9.38e-05	0.000177453	2.56e-05	0.000138898	0.000150705	6.78e-05	5.48e-05	0.00015377	1.8e-06	4.53e-05	0.000141924	9.87e-05	0.000113587	8.19e-05	9.16e-05	0.000105986	0.00012642	0.00018412	0.00013536	0.000113228	3.85e-05	2.34e-05	0.00020694	2.4e-05	1.16e-05	9.51e-05	5.66e-05	7.95e-05	0.000175053	0.000354742
VALDEG-PWY: L-valine degradation I	8.25e-07	0	6.57e-05	0	0	0	0	0	0	0	0	0	0	0	0	0	5.04e-06	0	0	0	0	0	0	2.2e-06	1.05e-05	0	8.59e-07	0	0	0	0	0	0.000118294	0	0	0	0	0	0	0	0	2.12e-07	0	0	0	0	0	0	0
PWY-6277: superpathway of 5-aminoimidazole ribonucleotide biosynthesis|g__Corynebacterium.s__Corynebacterium_kroppenstedtii	0	0	0	0	0	0	0	0	0	0	0	0	0	0	0	0	0	0	0	0	0	0	0	0	0	0	0	0	0	0	0	0	0	0	0	0	0	0	0	0	0	0	0	0	0	0	0	0	0
PWY-7282: 4-amino-2-methyl-5-phosphomethylpyrimidine biosynthesis (yeast)|g__Lautropia.s__Lautropia_mirabilis	0	0	0	0	0	0	0	0	0	0	0	0	0	0	0	0	0	0	0	0	0	0	0	0	0	0	0	0	0	0	0	0	0	0	0	0	0	0	0	0	0	0	0	0	0	0	0	0	0
UNINTEGRATED|g__Streptococcus.s__Streptococcus_vestibularis	0	0	0	0.000467144	0.00018395	0	0	0	0.000408666	8.72e-05	0	7.79e-05	0	0	0	0	0.00527639	0	0	0	0.000207422	0.000142869	0.000857205	0	0	0	0	0	0	0	0	0	0	0	0	0	0	0	0.00126864	0	0	0	0	0	0	0	0	0	0
PWY0-1061: superpathway of L-alanine biosynthesis|g__Citrobacter.s__Citrobacter_koseri	0	0	0	0	0	0	0	0	0	0	0	0	0	0	0	0	0	0	5.59e-07	0	0	0	0	0	0	0	1.28e-05	0	0	0	2.13e-05	0	0	1.48e-05	0	0	0	0	0	0	0	0	0	0	1.46e-05	0	0	0	0
PWY-6609: adenine and adenosine salvage III|g__Peptostreptococcaceae_noname.s__Clostridium_difficile	0	0	0	0	0	0	0	4.68e-06	0	0	2.14e-06	0	0	6.75e-06	0	5.92e-06	0	0	0	0	5.57e-07	0	2e-06	0	0	0	0	0	0	0	0	0	0	0	0	0	0	0	0	4.9e-07	0	0	0	3.79e-06	0	0	0	0	0
PEPTIDOGLYCANSYN-PWY: peptidoglycan biosynthesis I (meso-diaminopimelate containing)|g__Lachnospiraceae_noname.s__Lachnospiraceae_bacterium_4_1_37FAA	0	0	0	0	0	0	0	0	0	0	0	0	0	0	0	0	0	0	0	0	0	0	0	0	0	0	0	0	0	0	0	0	0	0	0	0	0	0	0	0	0	0	0	0	0	0	0	0	0
PWY-7208: superpathway of pyrimidine nucleobases salvage|g__Megamonas.s__Megamonas_funiformis	0	0	0	0	0	0	0	0	0	0	0	0	0	0	0	0	0	0	0	0	0	0	0	0	0	0	0	0	0	0	0	0	0	0	0	0	0	0	0	0	0	0	0	0	0	0	0	0	0
BRANCHED-CHAIN-AA-SYN-PWY: superpathway of branched amino acid biosynthesis|g__Clostridium.s__Clostridium_leptum	0	0	0	0	0	0	0	0	0	0	0	0	0	0	0	0	7.8e-06	0	0	0	1.68e-06	0	0	5.14e-07	4.96e-07	0	0	0	1.07e-06	0	0	0	0	0	0	0	0	0	0	0	0	0	0	0	0	1.56e-06	0	0	0
PANTO-PWY: phosphopantothenate biosynthesis I|g__Lachnospiraceae_noname.s__Lachnospiraceae_bacterium_8_1_57FAA	0	0	0	0	0	0	0	0	0	0	0	0	0	0	0	0	0	0	0	0	0	0	0	0	0	0	0	0	0	0	0	0	0	0	0	0	0	0	0	0	0	0	0	0	0	0	0	0	0
PWY-6277: superpathway of 5-aminoimidazole ribonucleotide biosynthesis|g__Varibaculum.s__Varibaculum_cambriense	0	0	0	0	0	0	0	4.1e-07	0	0	0	0	0	0	0	0	0	0	0	0	0	0	0	0	0	0	0	0	0	0	0	0	0	0	0	0	0	0	0	0	0	0	0	0	0	0	0	0	0
UNINTEGRATED|g__Lachnospiraceae_noname.s__Lachnospiraceae_bacterium_5_1_63FAA	0.0041096	0.00598274	0.00131057	0	0	0	0	0	0	0.000627304	0	0	0	0	0	0	0.00320844	0	0	0	0	0.00092161	0	0	0	0	0	0	0	0	0	0	0	0	0	0	0	0	0.00285199	0	0	0	0	0	0	0	0.00618236	0	0
PYRIDOXSYN-PWY: pyridoxal 5'-phosphate biosynthesis I|g__Bacteroides.s__Bacteroides_sp_1_1_6	0	0	0	0	0	0	0	0	0	0	0	0	0	0	0	0	0	0	0	0	0	0	0	0	0	0	0	0	0	0	0	0	0	0	0	0	0	0	0	0	0	0	0	0	0	0	0	0	0
PWY-6386: UDP-N-acetylmuramoyl-pentapeptide biosynthesis II (lysine-containing)|g__Lachnospiraceae_noname.s__Lachnospiraceae_bacterium_3_1_57FAA_CT1	3.22e-07	6.98e-07	4.92e-07	4.71e-07	3.75e-07	0	5.54e-06	0	1.9e-06	1.74e-07	0	0	0	0	0	0	9.74e-07	0	0	0	2.11e-07	4e-07	1.08e-06	0	0	0	0	3.64e-06	0	0	0	0	0	0	0	0	4.48e-07	0	4.58e-07	0	0	0	0	0	0	0	0	0	0
PWY-724: superpathway of L-lysine, L-threonine and L-methionine biosynthesis II|g__Neisseria.s__Neisseria_flavescens	0	0	0	0	0	0	0	0	0	0	0	0	0	0	0	0	0	0	0	0	0	0	0	0	0	0	0	0	0	0	0	0	0	0	0	0	0	0	0	0	0	0	0	0	0	0	0	0	0
PWY-6122: 5-aminoimidazole ribonucleotide biosynthesis II|g__Odoribacter.s__Odoribacter_splanchnicus	1.43e-06	9.46e-07	5.08e-07	0	0	0	7.36e-06	0	0	0	0	0	0	0	0	0	0	0	8.13e-07	0	0	0	0	9.92e-08	1.04e-06	0	0	1.53e-06	9.23e-07	0	0	3.76e-06	0	0	0	0	0	0	0	0	0	0	0	0	0	0	2.13e-06	0	0
PWY-5044: purine nucleotides degradation I (plants)	0	0	0	0	0	0	0	0	0	0	0	0	0	0	0	0	0	0	0	0	0	0	0	0	0	0	0	0	0	0	0	0	0	0	0	0	0	0	0	0	0	0	0	0	0	0	0	0	0
PWY-7221: guanosine ribonucleotides de novo biosynthesis|g__Streptococcus.s__Streptococcus_agalactiae	0	0	0	0	0	0	0	0	0	0	1.86e-06	0	0	6.97e-07	0	1.03e-06	0	0	0	0	0	0	0	0	0	0	0	0	0	0	0	0	0	0	0	0	0	0	0	0	0	0	0	0	0	0	0	0	0
PWY-6507: 4-deoxy-L-threo-hex-4-enopyranuronate degradation|g__Enterobacter.s__Enterobacter_aerogenes	0	0	0	0	0	0	0	0	0	0	0	0	0	0	0	0	0	0	0	0	0	0	0	0	0	0	0	0	0	0	6.11e-07	2.48e-07	0	0	0	0	0	0	0	0	0	0	1.08e-05	0	0	0	0	0	0
PWY0-1319: CDP-diacylglycerol biosynthesis II|g__Megamonas.s__Megamonas_rupellensis	0	0	0	0	0	0	0	0	0	0	0	0	0	0	0	0	0	0	0	0	0	0	0	0	0	0	0	0	0	0	0	4.49e-06	0	0	2.7e-06	0	0	0	0	0	0	4.05e-06	0	0	0	0	0	0	5.08e-06
KDO-NAGLIPASYN-PWY: superpathway of (Kdo)2-lipid A biosynthesis|g__Escherichia.s__Escherichia_fergusonii	0	0	0	0	0	0	0	0	0	0	0	0	0	0	0	0	0	0	0	0	0	0	0	0	0	0	0	0	0	0	0	0	0	0	0	0	0	0	0	0	0	0	0	0	0	0	0	0	0
PWY-2942: L-lysine biosynthesis III|g__Sutterella.s__Sutterella_wadsworthensis	1.22e-07	0	0	0	0	0	3.95e-07	0	0	0	0	0	0	0	0	0	0	0	3.53e-07	0	0	0	0	3.74e-06	3e-06	0	0	0	0	0	0	0	0	0	0	0	0	0	0	0	0	0	0	0	0	0	0	0	0
PWY-7221: guanosine ribonucleotides de novo biosynthesis|g__Propionibacterium.s__Propionibacterium_propionicum	0	0	0	2.5e-07	9.18e-08	0	0	0	0	0	0	0	0	0	0	0	0	0	0	0	0	0	0	0	0	0	0	0	0	0	0	0	0	0	0	0	0	0	0	0	0	0	0	0	0	0	0	0	0
UNINTEGRATED|g__Rhodopseudomonas.s__Rhodopseudomonas_palustris	0	0	0	0	0	0	0	0	0	0	0	0	0	0	0	0	0	0	0	0	0	0	0	0	0	0	0	0	0	0	0	0	0	0	1.92e-05	0	0	0	0	0	0	0	0	0	0	2.49e-05	1.47e-05	0	0
PWY-6124: inosine-5'-phosphate biosynthesis II|g__Lactobacillus.s__Lactobacillus_amylovorus	0	0	0	0	0	0	0	0	0	0	0	0	0	0	0	0	0	0	0	0	0	0	0	0	0	0	0	0	0	0	0	0	0	0	0	0	0	0	0	0	1.67e-05	0	0	0	0	0	5.39e-06	0	0
PWY-7254: TCA cycle VII (acetate-producers)|g__Escherichia.s__Escherichia_fergusonii	0	0	0	0	0	0	0	0	0	0	0	0	0	0	0	0	0	0	0	0	0	0	0	0	0	0	0	0	0	0	0	0	0	0	0	0	0	0	0	0	0	0	0	0	0	0	0	0	0
VALSYN-PWY: L-valine biosynthesis|g__Cronobacter.s__Cronobacter_sakazakii	0	0	0	0	0	0	0	0	0	0	0	0	0	0	0	0	0	0	0	0	0	0	0	0	0	0	0	0	0	0	0	0	0	0	0	0	0	0	0	0	0	0	0	0	0	0	0	0	0
TRPSYN-PWY: L-tryptophan biosynthesis|g__Streptococcus.s__Streptococcus_parasanguinis	0	0	0	2.9e-06	9.57e-07	1.58e-07	0	0	7.38e-07	1.93e-07	0	1.28e-07	0	0	0	0	4.8e-07	3.09e-07	0	0	0	0	0	0	3.34e-08	2.16e-07	0	0	0	0	5.73e-06	1.53e-07	0	4.28e-07	0	0	0	0	1.78e-06	0	0	0	0	1.21e-06	0	0	0	0	0
SER-GLYSYN-PWY: superpathway of L-serine and glycine biosynthesis I|g__Lactococcus.s__Lactococcus_lactis	0	0	0	0	0	0	0	1.81e-06	0	0	0	0	0	0	0	0	0	0	0	0	0	0	0	0	0	0	0	0	0	0	0	0	0	0	0	0	0	0	0	0	0	0	0	0	0	0	0	0	0
PWY-6122: 5-aminoimidazole ribonucleotide biosynthesis II|g__Anaerostipes.s__Anaerostipes_hadrus	0	0	0	0	0	0	0	0	0	0	0	0	0	0	0	0	3.09e-06	0	0	0	0	0	0	0	0	0	0	0	0	0	0	0	0	0	0	0	0	0	0	0	0	0	0	0	0	0	0	0	0
PWY-3001: superpathway of L-isoleucine biosynthesis I|g__Rothia.s__Rothia_dentocariosa	0	0	0	0	0	0	0	0	0	0	0	0	0	0	0	0	0	0	0	0	0	0	0	0	0	0	0	0	0	0	0	0	0	0	0	0	0	0	0	0	0	0	0	0	0	0	0	0	0
ILEUSYN-PWY: L-isoleucine biosynthesis I (from threonine)|g__Streptococcus.s__Streptococcus_mitis_oralis_pneumoniae	0	0	0	0	0	0	0	0	0	0	0	0	0	0	0	0	0	0	0	0	0	0	0	0	0	0	0	0	0	0	0	0	0	0	0	0	0	0	0	0	0	0	3.41e-06	0	0	0	0	0	0
PWY-1269: CMP-3-deoxy-D-manno-octulosonate biosynthesis I|g__Pseudomonas.s__Pseudomonas_nitroreducens	0	0	0	0	0	0	0	0	0	0	0	0	0	0	0	0	0	0	0	0	0	0	0	0	0	0	0	0	0	0	0	0	0	0	0	0	0	0	0	0	0	0	0	0	0	0	0	0	0
PWY-5667: CDP-diacylglycerol biosynthesis I|g__Campylobacter.s__Campylobacter_ureolyticus	0	0	0	0	0	0	0	0	0	0	0	0	0	0	0	0	0	0	0	0	0	0	0	0	0	0	0	0	0	0	0	0	0	0	0	0	0	0	0	0	0	0	0	0	0	0	0	0	0
PWY-6121: 5-aminoimidazole ribonucleotide biosynthesis I|g__Klebsiella.s__Klebsiella_sp_MS_92_3	0	0	0	0	0	0	0	0	9.76e-06	0	0	0	0	0	0	0	0	0	0	0	0	0	0	0	0	0	0	0	0	0	0	0	0	0	0	0	0	0	0	0	0	0	0	0	5.78e-06	0	0	0	0
PWY-6386: UDP-N-acetylmuramoyl-pentapeptide biosynthesis II (lysine-containing)|g__Eubacterium.s__Eubacterium_sp_3_1_31	0	0	0	0	0	0	0	0	0	0	0	0	0	0	0	0	0	0	0	0	0	0	0	0	0	0	0	0	0	0	0	0	0	0	0	0	0	0	0	0	0	0	0	0	0	0	0	0	0
PWY-6387: UDP-N-acetylmuramoyl-pentapeptide biosynthesis I (meso-diaminopimelate containing)|g__Bifidobacterium.s__Bifidobacterium_bifidum	0.000162797	0.000142029	2.9e-05	0	0	0	7.49e-06	0	0	0	0	0	0	0	0	3.74e-05	1.39e-07	0	6.46e-07	0	0	0	0	0	5.54e-08	3.57e-06	0	4.67e-05	3.38e-05	0	0	0	0	0	0	0	0	0	5.76e-07	0	0	0	0	3.17e-05	2.1e-07	7.77e-05	0	0	0
ARGSYN-PWY: L-arginine biosynthesis I (via L-ornithine)|g__Klebsiella.s__Klebsiella_pneumoniae	9.42e-08	9.43e-07	1.48e-05	1.83e-06	2.79e-05	6.64e-06	0	6.02e-06	2.33e-05	9.49e-06	1.82e-07	0	0	3.66e-06	0	0	1.34e-07	0	3.99e-07	4.69e-06	1.59e-06	0	3.75e-06	1.02e-07	1.61e-06	6.86e-06	5.67e-06	0	0	1.37e-06	2.72e-06	0	7.35e-06	1.2e-06	0	0	0	0	0	3.11e-06	1.73e-07	1.24e-07	0	2.98e-07	1.72e-06	0	3.15e-07	2.31e-05	2.79e-05
HISDEG-PWY: L-histidine degradation I|g__Corynebacterium.s__Corynebacterium_aurimucosum	0	0	0	0	0	0	0	0	0	0	0	0	0	0	0	0	2.2e-06	0	0	0	0	0	0	0	0	0	0	0	0	0	0	0	0	0	0	0	0	0	0	0	0	0	0	0	0	0	0	0	0
PWY-7664: oleate biosynthesis IV (anaerobic)|g__Salmonella.s__Salmonella_enterica	0	0	0	0	0	0	0	0	0	0	0	0	0	0	0	0	0	0	0	0	0	0	0	0	0	0	9.61e-07	0	0	0	0	0	0	0	0	0	0	0	0	0	0	0	0	0	0	0	0	0	0
PWY4FS-8: phosphatidylglycerol biosynthesis II (non-plastidic)|g__Citrobacter.s__Citrobacter_freundii	0	0	0	0	0	0	0	0	0	0	0	0	0	0	0	0	0	0	0	0	4.23e-07	0	0	0	0	0	9.95e-07	0	0	0	4.08e-07	6.83e-07	0	3.56e-07	0	0	0	0	0	0	0	0	3.56e-07	0	3.33e-07	0	4.51e-06	0	0
PWY-7208: superpathway of pyrimidine nucleobases salvage|g__Cryptobacterium.s__Cryptobacterium_curtum	1.6e-07	4.88e-07	0	0	0	0	0	0	0	0	0	0	0	0	0	0	0	0	0	0	0	0	0	0	0	0	0	0	0	0	0	0	0	0	0	0	0	0	0	0	0	0	0	0	0	0	0	0	0
PWY-5973: cis-vaccenate biosynthesis|g__Brevundimonas.s__Brevundimonas_diminuta	0	0	0	0	0	0	0	0	0	0	0	0	0	0	0	0	0	0	0	0	0	0	0	0	0	0	0	0	0	0	0	0	0	0	0	0	0	0	0	0	0	0	0	0	0	0	0	0	0
PWY-7234: inosine-5'-phosphate biosynthesis III|g__Pseudomonas.s__Pseudomonas_nitroreducens	0	0	0	0	0	0	0	0	0	0	0	0	0	0	0	0	0	0	0	0	0	0	0	0	0	0	0	0	0	0	0	0	0	0	0	0	0	0	0	0	0	0	0	0	0	0	0	0	0
PWY-7219: adenosine ribonucleotides de novo biosynthesis|g__Streptococcus.s__Streptococcus_mutans	1.55e-06	1.84e-06	4.23e-07	0	0	0	0	0	0	0	0	0	0	0	0	0	0	0	0	0	0	0	0	0	0	0	0	6.74e-07	0	0	0	0	0	0	0	0	0	0	0	0	0	0	0	0	0	0	0	0	0
PWY-5103: L-isoleucine biosynthesis III|g__Faecalibacterium.s__Faecalibacterium_prausnitzii	0	1.49e-06	0	0	0	0	0	0	0	0	0	0	7.33e-07	0	0	0	0	6.45e-07	9.65e-08	0	3.24e-06	0	5.47e-07	0	7.67e-05	0	0	0	5.53e-05	0	0	2.16e-05	0	0	7.6e-06	0	3.17e-05	0	1.46e-05	0	0	2.02e-06	0	0	0	6.88e-06	0	0	0
GLYOXYLATE-BYPASS: glyoxylate cycle|g__Corynebacterium.s__Corynebacterium_amycolatum	6.41e-07	0	1.7e-07	0	0	0	0	0	0	0	0	0	0	0	0	0	3.56e-05	0	0	0	0	0	0	0	0	0	0	0	0	0	0	0	0	0	0	0	0	0	0	0	0	0	0	0	0	0	0	0	0
PWY-7663: gondoate biosynthesis (anaerobic)|g__Shigella.s__Shigella_sonnei	0	0	0	0	3.38e-06	0	0	0	2.35e-05	0	0	0	0	0	0	0	0	0	0	0	0	0	0	0	0	0	0	0	0	0	0	0	0	0	0	0	0	0	0	0	0	0	0	0	0	0	0	0	0
PWY-7222: guanosine deoxyribonucleotides de novo biosynthesis II|g__Corynebacterium.s__Corynebacterium_nuruki	0	0	0	0	0	0	0	0	0	0	0	0	0	0	0	0	0	0	0	0	0	0	0	0	0	0	0	0	0	0	0	0	0	0	0	0	0	0	0	0	0	0	0	0	0	0	0	0	0
PWY0-1297: superpathway of purine deoxyribonucleosides degradation|g__Enterobacter.s__Enterobacter_cloacae	0	0	0	0	0	0	0	8.64e-07	0	0	0	0	0	7.05e-07	0	0	0	0	3.52e-06	3.23e-05	0	0	0	0	5.98e-06	1.09e-06	2.76e-06	0	1.02e-06	0	3.89e-06	0	0	8.79e-07	0	0	0	0	0	0	0	0	0	0	1.33e-06	0	0	0	0
PWY-6386: UDP-N-acetylmuramoyl-pentapeptide biosynthesis II (lysine-containing)|g__Parabacteroides.s__Parabacteroides_johnsonii	4.69e-07	6.43e-07	1.03e-07	0	0	0	8.45e-08	0	0	0	0	0	0	0	0	0	3.65e-06	0	1.78e-06	0	0	0	0	0	1.93e-07	0	0	0	3.1e-07	0	0	0	0	0	0	0	0	0	0	0	0	0	0	0	0	0	0	0	0
PWY-6151: S-adenosyl-L-methionine cycle I|g__Lactococcus.s__Lactococcus_lactis	0	0	0	0	0	1e-07	0	1.34e-06	0	0	0	0	0	0	0	0	0	0	0	0	0	0	0	0	0	0	0	0	0	0	0	0	0	0	0	0	0	0	0	0	0	0	0	0	0	0	0	0	0
PWY0-1319: CDP-diacylglycerol biosynthesis II|g__Eubacterium.s__Eubacterium_eligens	0	0	0	0	0	0	0	0	0	0	0	0	0	0	0	0	0	0	0	0	0	2.11e-05	0	0	0	0	0	0	0	0	0	0	0	0	0	0	0	0	4.21e-06	0	0	0	0	0	0	0	0	0	0
PWY-6123: inosine-5'-phosphate biosynthesis I|g__Streptococcus.s__Streptococcus_sanguinis	0	0	0	7.7e-07	5.19e-07	0	0	0	1.04e-07	0	0	0	0	0	0	0	0	0	0	0	0	0	0	0	0	0	0	0	0	0	0	0	0	7.46e-07	0	0	0	0	0	0	0	0	0	0	0	0	0	0	0
PANTOSYN-PWY: pantothenate and coenzyme A biosynthesis I|g__Porphyromonas.s__Porphyromonas_uenonis	0	0	0	0	0	0	0	0	0	0	0	0	0	0	0	0	0	0	0	0	0	0	0	0	0	0	0	0	0	0	0	0	0	0	0	0	0	0	0	0	0	0	0	0	0	0	0	0	0
PWY-7400: L-arginine biosynthesis IV (archaebacteria)|g__Streptococcus.s__Streptococcus_mutans	5.47e-07	0	1.81e-07	0	0	0	0	0	0	0	0	0	0	0	0	0	0	0	0	0	0	0	0	0	0	0	0	0	0	0	0	0	0	0	0	0	0	0	0	0	0	0	0	0	0	0	0	0	0
PWY66-422: D-galactose degradation V (Leloir pathway)|g__Streptococcus.s__Streptococcus_parasanguinis	0	0	0	0	4.68e-07	0	0	0	3.8e-07	0	0	0	0	0	0	0	0	0	0	0	0	0	0	0	0	0	0	0	0	0	2.56e-06	0	0	4.31e-07	0	0	0	0	0	0	0	0	0	0	4.86e-07	0	0	0	0
PWY-6609: adenine and adenosine salvage III|g__Granulicatella.s__Granulicatella_adiacens	0	0	0	0	0	0	0	0	0	0	0	0	0	0	0	0	0	0	0	0	0	0	0	0	0	0	0	0	0	0	0	0	0	0	0	0	0	0	0	0	0	0	0	0	0	0	0	0	0
PWY-1269: CMP-3-deoxy-D-manno-octulosonate biosynthesis I|g__Proteus.s__Proteus_mirabilis	0	0	0	0	0	0	0	0	0	0	0	0	0	0	0	0	0	0	3.47e-07	0	0	0	0	0	0	0	1.65e-05	0	0	0	2.36e-06	0	0	1e-06	0	6.77e-06	0	0	0	7.44e-05	1.22e-06	0	0	0	0	0	1.16e-06	0	0
PWY-5188: tetrapyrrole biosynthesis I (from glutamate)|g__Eggerthella.s__Eggerthella_lenta	3.7e-07	5.32e-07	5.43e-07	4.2e-07	5.99e-07	0	3.15e-06	0	7.04e-07	1.05e-06	0	7.95e-07	0	0	0	0	9.55e-06	0	0	0	0	2.95e-07	0	1.02e-07	0	0	0	1.51e-06	0	5.55e-07	0	2.46e-07	0	0	1.75e-07	0	0	0	4.49e-07	0	0	0	1.26e-06	0	0	0	0	0	0
PWY0-1296: purine ribonucleosides degradation|g__Mitsuokella.s__Mitsuokella_multacida	0	0	0	0	0	0	0	0	0	0	0	0	0	0	0	0	0	0	0	0	0	0	0	0	0	0	0	0	0	0	0	0	0	0	0	0	0	0	0	0	0	0	0	0	0	0	0	0	0
PWY-6387: UDP-N-acetylmuramoyl-pentapeptide biosynthesis I (meso-diaminopimelate containing)|g__Blautia.s__Ruminococcus_torques	2.24e-06	1.86e-06	3.77e-06	0	0	0	7.69e-06	0	0	0	0	0	0	0	1e-06	0	5.33e-06	5.52e-07	2.03e-07	0	1.47e-06	0	4.11e-06	9.43e-06	4.74e-06	0	0	7.2e-06	8.3e-06	0	0	0	0	0	0	0	0	1.71e-07	0	6.11e-07	0	0	2.14e-07	0	0	4.02e-05	0	0	0
PWY-6151: S-adenosyl-L-methionine cycle I|g__Bacteroides.s__Bacteroides_clarus	0	0	0	0	0	0	0	0	0	0	0	0	0	0	0	0	0	0	0	0	0	0	0	0	1.17e-07	0	0	0	0	0	0	0	0	0	0	0	0	0	0	0	0	0	0	0	0	5.11e-07	1.87e-06	0	0
PWY-5856: ubiquinol-9 biosynthesis (prokaryotic)|g__Citrobacter.s__Citrobacter_koseri	0	0	0	0	0	0	0	0	0	0	0	0	0	0	0	0	0	0	1.59e-07	0	0	0	0	0	0	0	8.99e-06	0	0	0	1.47e-05	0	0	9.41e-06	0	0	0	0	0	0	0	0	0	0	8.94e-06	0	0	0	0
BRANCHED-CHAIN-AA-SYN-PWY: superpathway of branched amino acid biosynthesis|g__Prevotella.s__Prevotella_buccae	0	0	0	1.77e-07	7.24e-07	0	0	0	8.59e-06	1.35e-06	0	1.2e-06	0	0	0	0	0	0	0	0	0	0	0	0	0	0	0	0	0	0	0	0	0	0	0	0	0	0	5.43e-07	0	0	0	0	0	0	0	0	0	0
PWY-1269: CMP-3-deoxy-D-manno-octulosonate biosynthesis I|g__Pyramidobacter.s__Pyramidobacter_piscolens	0	0	0	0	0	0	1.33e-06	0	0	0	0	0	0	0	0	0	0	0	0	0	0	0	0	0	0	0	0	0	0	0	0	0	0	0	0	0	0	0	0	0	0	0	0	0	0	0	0	0	0
PWY-6700: queuosine biosynthesis|g__Veillonella.s__Veillonella_parvula	0	0	0	1.1e-05	2.87e-05	4.15e-07	0	8.77e-07	8.87e-07	6.68e-07	1.55e-07	4.65e-07	0	0	0	0	0	0	0	0	0	9.38e-07	0	0	0	0	1.31e-06	0	0	0	3.96e-07	0	0	1.72e-07	0	0	0	1.36e-07	1.43e-06	0	0	0	0	0	0	0	0	0	0
VALSYN-PWY: L-valine biosynthesis|g__Megamonas.s__Megamonas_funiformis	0	0	0	0	0	0	0	0	0	0	0	0	0	0	0	0	0	0	0	0	0	0	0	0	0	0	0	0	0	0	0	0	0	0	0	0	0	0	0	0	0	0	0	0	0	0	0	0	0
PWY-6969: TCA cycle V (2-oxoglutarate:ferredoxin oxidoreductase)|g__Salmonella.s__Salmonella_enterica	0	0	0	0	0	0	0	0	0	0	0	0	0	0	0	0	0	0	0	0	0	0	0	0	0	0	7.36e-07	0	0	0	0	0	0	0	0	0	0	0	0	0	0	0	0	0	0	0	0	0	0
SER-GLYSYN-PWY: superpathway of L-serine and glycine biosynthesis I|g__Leuconostoc.s__Leuconostoc_citreum	0	0	0	0	0	0	0	0	7.42e-07	0	0	0	0	0	0	0	0	0	0	0	0	0	0	0	0	0	0	0	0	0	0	0	0	0	0	0	0	0	0	0	0	0	0	0	0	0	0	0	0
ARO-PWY: chorismate biosynthesis I|g__Clostridium.s__Clostridium_asparagiforme	0	0	0	4.92e-06	4.65e-06	0	0	2.48e-07	7.11e-07	2.7e-07	0	2.03e-07	0	0	0	0	1.59e-07	1.68e-07	0	0	1.49e-07	2e-06	0	0	1.85e-07	0	0	0	0	0	0	0	0	0	0	0	0	0	1.14e-06	0	0	0	0	0	0	0	0	0	0
PWY-7219: adenosine ribonucleotides de novo biosynthesis|g__Lactobacillus.s__Lactobacillus_pentosus	0	0	0	0	0	4.69e-06	0	2.34e-05	0	0	2.68e-05	0	0	1.09e-05	0	1.58e-05	0	0	0	0	0	0	0	0	0	0	6.95e-07	0	0	0	0	0	0	0	0	0	2.43e-07	0	0	0	0	0	3.39e-07	6.88e-07	1.42e-07	0	0	0	0
UNINTEGRATED|g__Clostridium.s__Clostridium_symbiosum	0	0	0.00060037	0.0170492	0.00391189	0	0.00340281	0	0.00186995	0.000648649	0	0.00142324	0.000535014	0	0.00179859	0	0.00335726	0.00139322	0	0	0.000777056	0.00240935	0.00129135	0.000962916	0	0	0	0.00126087	0	0	0	0	0	0	0	0.00128558	0.00132558	0	0.00360408	0	0.00403377	0	0	0	0	0	0.00309594	0	0
UNINTEGRATED|g__Enterococcus.s__Enterococcus_asini	0.000267537	0.000192942	0.000543758	0	0	0	4.68e-05	0	0	0	0	0	0	0	0	0	0	0	0	0	0	0	0	0	0	0.00094017	0	0.000466657	0	0	0	0	0	0	0	0	0	0	0	0	0	0	0	0.000300713	0	0	0.000111025	0	0
GLYCOLYSIS-E-D: superpathway of glycolysis and Entner-Doudoroff|g__Escherichia.s__Escherichia_coli	4.11e-06	0	2.38e-05	2.1e-05	5.76e-06	2.2e-05	1.36e-05	5.34e-06	5.09e-05	5.61e-05	1.1e-05	5.68e-05	7.69e-05	2.05e-06	5.05e-05	4.38e-06	0	8.17e-05	8.56e-05	3.61e-05	6.25e-05	5.96e-06	2.49e-05	5.87e-05	1.47e-05	1.67e-06	8.04e-05	0	1.35e-05	3.37e-05	3.61e-05	2.8e-05	0	3.57e-05	2.53e-05	7.61e-05	3.98e-05	4.18e-05	4.16e-05	5.01e-06	4.5e-06	0.000119687	4.87e-06	2.76e-06	3.39e-05	1.9e-05	2.22e-05	0	0
PWY-6282: palmitoleate biosynthesis I (from (5Z)-dodec-5-enoate)|g__Enterobacter.s__Enterobacter_sp_MGH_8	0	0	0	0	0	0	0	0	0	0	0	0	0	0	0	0	0	0	0	0	0	0	0	0	5.83e-07	0	0	0	0	0	0	0	0	0	0	0	0	0	0	0	0	0	0	0	0	0	0	0	0
PWY-6317: galactose degradation I (Leloir pathway)|g__Escherichia.s__Escherichia_coli	2.75e-06	4.25e-07	1.54e-05	1.72e-05	5.53e-06	1.26e-05	1.21e-05	4.24e-06	4.98e-05	4.47e-05	7.79e-06	5.16e-05	6.1e-05	2e-06	3.98e-05	3.01e-06	8.06e-08	6.42e-05	5.76e-05	1.94e-05	4.57e-05	4.97e-06	1.46e-05	4.44e-05	8.71e-06	7.42e-07	5.63e-05	0	9.96e-06	2.22e-05	2.43e-05	2.23e-05	0	2.77e-05	1.86e-05	5.86e-05	3.19e-05	3.08e-05	3.05e-05	4.24e-06	3.37e-06	0.000101624	4.27e-06	1.73e-06	2.25e-05	1.23e-05	1.46e-05	0	0
HISDEG-PWY: L-histidine degradation I|g__Achromobacter.s__Achromobacter_xylosoxidans	0	0	0	0	0	0	0	0	0	0	0	0	0	0	0	0	0	0	0	0	0	0	0	0	0	0	3.71e-07	0	0	0	0	0	0	0	0	0	0	0	0	0	0	0	0	0	0	0	0	0	0
PWY0-1261: anhydromuropeptides recycling|g__Salmonella.s__Salmonella_enterica	0	0	0	0	0	0	0	0	0	0	0	0	0	0	0	0	0	0	0	0	0	0	0	0	0	0	0	0	0	0	0	0	0	0	0	0	0	0	0	0	0	0	0	0	0	0	0	0	0
PWY-7111: pyruvate fermentation to isobutanol (engineered)|g__Enterobacter.s__Enterobacter_hormaechei	0	0	0	0	0	0	0	0	0	0	0	0	0	0	0	0	0	0	0	0	0	0	0	0	0	0	0	0	0	0	0	0	0	0	0	0	0	0	0	0	0	0	0	0	0	0	0	0	0
PWY-6277: superpathway of 5-aminoimidazole ribonucleotide biosynthesis|g__Achromobacter.s__Achromobacter_xylosoxidans	0	0	0	0	0	0	0	0	0	0	0	0	0	0	0	0	0	0	0	0	0	0	0	0	0	0	4.8e-07	0	0	0	0	0	0	0	0	0	0	0	0	0	0	0	0	0	0	0	0	0	0
SER-GLYSYN-PWY: superpathway of L-serine and glycine biosynthesis I|g__Lautropia.s__Lautropia_mirabilis	0	0	0	0	0	0	0	0	0	0	0	0	0	0	0	0	0	0	0	0	0	0	0	0	0	0	0	0	0	0	0	0	0	0	0	0	0	0	0	0	0	0	0	0	0	0	0	0	0
OANTIGEN-PWY: O-antigen building blocks biosynthesis (E. coli)|g__Cronobacter.s__Cronobacter_sakazakii	0	0	0	0	0	0	0	0	0	0	0	0	0	0	0	0	0	0	0	0	0	0	0	0	0	0	0	0	0	0	0	0	0	0	0	0	0	0	0	0	0	0	0	0	0	0	0	0	0
PWY-6122: 5-aminoimidazole ribonucleotide biosynthesis II|g__Lactobacillus.s__Lactobacillus_ruminis	0	0	0	0	0	0	0	2.69e-07	0	0	0	0	0	0	0	0	0	0	0	0	0	0	0	0	0	0	0	0	0	0	0	0	0	0	6.79e-07	0	0	0	0	0	0	0	0	0	0	0	0	0	0
PWY-5347: superpathway of L-methionine biosynthesis (transsulfuration)|g__Klebsiella.s__Klebsiella_sp_MS_92_3	0	0	0	0	0	0	0	0	1.37e-05	0	0	0	0	0	0	0	0	0	0	0	0	0	0	0	0	0	0	0	0	0	0	0	0	0	0	0	0	0	0	0	0	0	0	0	1.12e-05	0	0	0	0
DAPLYSINESYN-PWY: L-lysine biosynthesis I|g__Actinomyces.s__Actinomyces_sp_HPA0247	0	0	0	0	0	0	0	0	0	0	0	0	0	0	0	0	0	0	0	0	0	0	0	0	0	0	0	0	0	0	0	0	0	0	0	0	0	0	0	0	0	0	0	0	0	0	0	0	0
PANTO-PWY: phosphopantothenate biosynthesis I|g__Klebsiella.s__Klebsiella_pneumoniae	3.6e-07	8.32e-07	1.15e-05	3.88e-06	2.39e-05	5.5e-05	0	5.06e-06	2.64e-05	6.74e-06	4.67e-07	0	0	5.28e-06	0	6.81e-07	9.16e-07	1.3e-07	5.8e-06	4.39e-05	1.04e-05	0	3.36e-05	4.66e-07	1.57e-05	1.12e-05	1.82e-05	0	0	1.47e-05	8.56e-06	6.74e-07	6.95e-05	9.22e-06	3.29e-07	0	0	8.44e-07	0	8.84e-06	8.02e-07	6.1e-07	0	5.63e-07	8.1e-06	0	9.13e-07	0.000178405	0.000162873
VALSYN-PWY: L-valine biosynthesis|g__Odoribacter.s__Odoribacter_splanchnicus	1.56e-06	1.35e-06	6.21e-07	0	0	0	1.09e-05	0	0	0	0	0	0	0	0	0	0	0	1.12e-06	0	0	0	0	4.36e-07	9.54e-07	0	0	2.93e-06	8.32e-07	0	0	4.09e-06	0	0	0	0	0	0	0	0	0	0	0	0	0	0	2.27e-06	0	0
PYRIDOXSYN-PWY: pyridoxal 5'-phosphate biosynthesis I|g__Bacteroides.s__Bacteroides_clarus	0	0	0	0	0	0	0	0	0	0	0	0	0	0	0	0	0	0	0	0	0	0	0	0	1.32e-07	0	0	0	0	0	0	0	0	0	0	0	0	0	0	0	0	0	0	0	0	0	1.59e-06	0	0
ASPASN-PWY: superpathway of L-aspartate and L-asparagine biosynthesis|g__Lactobacillus.s__Lactobacillus_pentosus	0	0	0	0	0	4.01e-06	0	2.17e-05	0	0	2.3e-05	0	0	1.07e-05	0	1.14e-05	0	0	0	0	0	0	0	0	0	0	9.71e-07	0	0	0	0	0	0	0	0	0	3.25e-07	0	0	0	0	0	1.82e-07	6.52e-07	2.84e-07	0	0	0	0
PWY-6122: 5-aminoimidazole ribonucleotide biosynthesis II|g__Actinomyces.s__Actinomyces_odontolyticus	0	0	0	8.16e-07	5.57e-07	0	1.58e-07	0	1.36e-07	1.08e-07	0	1.5e-07	0	0	0	0	6.49e-07	0	1.54e-07	0	0	2.82e-07	0	5.43e-08	1.68e-07	0	0	0	7.99e-08	0	0	0	0	0	0	0	0	3.58e-07	8.55e-07	0	1.99e-07	1.09e-06	2.87e-06	0	0	0	0	0	2.79e-06
PWY-6386: UDP-N-acetylmuramoyl-pentapeptide biosynthesis II (lysine-containing)|g__Streptococcus.s__Streptococcus_australis	0	0	0	5.09e-07	0	0	0	0	0	0	0	0	0	0	0	0	0	0	0	0	0	0	0	0	1.12e-07	0	0	0	0	0	0	0	0	0	0	0	0	0	0	0	2.87e-07	0	0	0	0	0	0	0	0
PWY-6609: adenine and adenosine salvage III|g__Prevotella.s__Prevotella_bivia	0	0	0	0	0	0	0	0	0	0	0	0	0	0	0	0	0	0	0	0	0	0	0	0	0	0	0	0	0	0	0	0	0	0	0	0	0	0	0	2.28e-06	0	0	0	3.16e-07	0	0	0	0	0
PWY-6386: UDP-N-acetylmuramoyl-pentapeptide biosynthesis II (lysine-containing)|g__Haemophilus.s__Haemophilus_parainfluenzae	0	0	0	0	0	0	0	0	0	0	0	0	0	0	0	0	0	0	0	0	0	0	0	0	0	0	0	0	0	0	0	0	0	0	0	0	0	0	0	0	0	0	1.06e-06	0	0	0	0	0	0
PWY-6121: 5-aminoimidazole ribonucleotide biosynthesis I|g__Corynebacterium.s__Corynebacterium_striatum	0	0	0	0	0	0	0	0	0	0	0	0	0	0	0	0	1.2e-07	0	0	0	0	0	0	0	0	0	0	0	0	0	0	0	0	0	0	0	0	0	0	0	0	0	0	0	0	0	0	0	0
PYRIDNUCSYN-PWY: NAD biosynthesis I (from aspartate)|g__Citrobacter.s__Citrobacter_youngae	0	0	0	0	0	0	0	0	0	0	0	0	0	0	0	0	0	0	0	0	0	0	0	0	0	0	0	0	0	0	0	0	0	0	0	0	0	0	0	0	0	0	0	0	0	0	0	0	0
PWY-7197: pyrimidine deoxyribonucleotide phosphorylation|g__Lactobacillus.s__Lactobacillus_plantarum	0	0	0	0	0	0	0	1.56e-05	1.72e-07	0	1.86e-05	0	0	0	0	8.04e-06	0	0	0	0	0	0	0	0	0	0	6.82e-06	0	0	0	1.68e-06	0	0	2.3e-06	0	0	3.57e-06	0	0	0	0	0	0	4.01e-06	3.7e-06	0	0	0	0
PWY-6277: superpathway of 5-aminoimidazole ribonucleotide biosynthesis|g__Clostridium.s__Clostridium_clostridioforme	0	0	3.64e-07	3.4e-05	2.81e-05	0	0	0	1.35e-06	1.94e-06	0	1.85e-06	2.6e-07	0	1.51e-06	0	0	2.18e-06	0	0	3.78e-07	1.74e-06	3.24e-07	0	0	0	0	0	9.96e-07	0	0	9.51e-07	0	0	0	0	2.61e-07	0	5.12e-06	0	0	1.46e-06	0	0	0	1.36e-06	0	0	0
PWY-4321: L-glutamate degradation IV	0	0	0	0	0	0	0	0	0	0	0	0	0	0	0	0	0	0	0	0	0	0	0	0	0	0	0	0	0	0	0	0	0	0	0	0	0	0	0	0	0	0	0	0	0	0	0	0	0
COA-PWY-1: coenzyme A biosynthesis II (mammalian)|g__Citrobacter.s__Citrobacter_freundii	0	0	0	0	0	0	0	0	0	0	0	0	0	0	0	0	0	0	0	0	2.41e-07	0	0	0	0	0	1.25e-06	0	0	0	7.41e-07	7.47e-07	0	8.43e-08	0	0	0	0	0	0	0	0	4.55e-07	0	0	0	4.96e-06	0	0
PWY-7221: guanosine ribonucleotides de novo biosynthesis|g__Bifidobacterium.s__Bifidobacterium_longum	0.000347503	0.000679583	6.8e-06	0	2.61e-07	7.65e-05	5.65e-07	0.000147914	0	0	6.44e-06	0	0	4.89e-06	0	2.99e-05	1.59e-07	0	1.27e-07	0	0	1.04e-05	0	1.13e-06	5.31e-06	2.41e-05	0	0.000669666	2.6e-05	0	0	1.46e-07	1.95e-07	0	4.52e-07	0.000251817	0	0	8.83e-06	3.73e-07	0.000120584	0	0	7.26e-05	0	2.65e-05	4.32e-05	0	0
PWY-5667: CDP-diacylglycerol biosynthesis I|g__Klebsiella.s__Klebsiella_sp_MS_92_3	0	0	0	0	0	0	0	0	9.26e-06	0	0	0	0	0	0	0	0	0	0	0	0	0	0	0	0	0	0	0	0	0	0	0	0	0	0	0	0	0	0	0	0	0	0	0	7.28e-06	0	0	0	0
PWY-5189: tetrapyrrole biosynthesis II (from glycine)|g__Escherichia.s__Escherichia_fergusonii	0	0	0	0	0	0	0	0	0	0	0	0	0	0	0	0	0	0	0	0	0	0	0	0	0	0	0	0	0	0	0	0	0	0	0	0	0	0	0	0	0	0	0	0	0	0	0	0	0
PYRIDNUCSYN-PWY: NAD biosynthesis I (from aspartate)|g__Anaerostipes.s__Anaerostipes_hadrus	0	0	0	0	0	0	0	0	0	0	0	0	0	0	0	0	3.46e-06	0	0	0	0	0	0	0	0	0	0	0	0	0	0	0	0	0	0	0	0	0	0	0	0	0	0	0	0	0	0	0	0
PWY-5464: superpathway of cytosolic glycolysis (plants), pyruvate dehydrogenase and TCA cycle	1.53e-05	1.1e-05	9.2e-06	1.31e-05	1.22e-05	3.41e-05	2.03e-05	4.54e-05	1.27e-05	2.13e-05	3.25e-05	1.84e-05	0	3.81e-06	0	1.25e-05	1.19e-05	0	0	7.43e-06	5.98e-07	7.12e-06	8.69e-06	1.26e-05	1.33e-06	2.49e-05	0	3.83e-06	9.44e-06	5e-05	3.07e-06	4.91e-05	0	1.6e-05	4.39e-05	0	0	0	1.28e-05	1.41e-05	4.11e-06	0.000101914	2.97e-05	1.33e-05	0	0	0	2e-06	0.000211519
PWY-7221: guanosine ribonucleotides de novo biosynthesis|g__Megasphaera.s__Megasphaera_micronuciformis	0	0	0	1.99e-06	3.53e-06	0	0	0	0	0	0	0	0	2.8e-07	0	0	0	0	0	0	0	0	0	0	0	1.63e-06	4.13e-06	0	0	0	8.15e-06	0	0	0	0	0	0	0	0	0	0	0	0	0	0	0	0	0	0
PWY-7219: adenosine ribonucleotides de novo biosynthesis|g__Lactobacillus.s__Lactobacillus_reuteri	0	0	0	0	0	6.01e-07	0	8.71e-06	0	0	1.7e-05	0	0	5.91e-06	0	1.38e-05	0	0	0	0	0	0	0	0	0	4.82e-06	0	0	0	0	0	0	0	0	0	0	0	0	0	0	0	0	0	4.6e-05	0	0	0	0	0
P161-PWY: acetylene degradation|g__Proteus.s__Proteus_penneri	0	0	0	0	0	0	0	0	0	0	0	0	0	0	0	0	0	0	0	0	0	0	0	0	0	0	8.55e-07	0	0	0	2.63e-07	0	0	9.5e-07	0	0	0	0	0	0	0	0	0	0	0	0	0	0	0
PWY-6126: superpathway of adenosine nucleotides de novo biosynthesis II|g__Streptococcus.s__Streptococcus_anginosus	0	0	0	0	0	0	5.42e-07	6.2e-07	0	0	0	0	0	0	0	0	0	0	0	0	0	0	0	0	0	0	0	0	0	0	0	0	0	0	0	0	0	0	0	0	0	0	0	0	0	0	0	0	0
PWY-6121: 5-aminoimidazole ribonucleotide biosynthesis I|g__Rothia.s__Rothia_mucilaginosa	0	0	0	1.86e-07	2.54e-07	0	0	0	0	0	0	0	0	0	0	0	0	0	0	0	0	0	0	0	0	0	0	0	0	0	0	0	0	0	0	0	0	0	3.38e-07	0	0	0	0	0	0	0	0	0	0
PWY-5136: fatty acid &beta;-oxidation II (peroxisome)|g__Salmonella.s__Salmonella_enterica	0	0	0	0	0	0	0	0	0	0	0	0	0	0	0	0	0	0	0	0	0	0	0	0	0	0	1.02e-06	0	0	0	9.8e-08	0	0	0	0	0	0	0	0	0	0	0	0	0	0	0	0	0	0
GLYCOLYSIS: glycolysis I (from glucose 6-phosphate)|g__Escherichia.s__Escherichia_fergusonii	0	0	0	0	0	0	0	0	0	0	0	0	0	0	0	0	0	0	0	0	0	0	0	0	0	0	0	0	0	0	0	0	0	0	0	0	0	0	0	0	0	0	0	0	0	0	0	0	0
PWY-6901: superpathway of glucose and xylose degradation|g__Salmonella.s__Salmonella_enterica	0	0	0	0	0	0	0	0	0	0	0	0	0	0	0	0	0	0	0	0	0	0	0	0	0	0	2.4e-06	0	0	0	0	0	0	0	0	0	0	0	0	0	0	0	0	0	0	0	0	0	0
SER-GLYSYN-PWY: superpathway of L-serine and glycine biosynthesis I|g__Actinomyces.s__Actinomyces_oris	0	0	0	0	0	0	0	0	0	0	0	0	0	0	0	0	0	0	0	0	0	0	0	0	0	0	0	0	0	0	0	0	0	0	0	0	0	0	0	0	0	0	0	0	0	0	0	0	0
PWY-7222: guanosine deoxyribonucleotides de novo biosynthesis II|g__Actinomyces.s__Actinomyces_sp_ICM39	0	0	0	0	0	0	0	0	0	0	0	0	0	0	0	0	0	0	0	0	0	0	0	0	0	0	0	0	0	0	0	0	0	0	0	0	0	0	0	0	0	0	0	0	0	0	0	0	0
GLUCARDEG-PWY: D-glucarate degradation I	5.02e-06	5.93e-07	2.55e-05	1.48e-05	2.71e-05	4.49e-05	1.74e-05	9.77e-06	0.000104095	6.44e-05	9.3e-06	7.12e-05	1.72e-05	3.97e-06	1.13e-05	7.85e-06	1.11e-06	2.17e-05	8.98e-05	9.33e-05	3.44e-05	2.94e-06	4.3e-05	6.03e-05	2.92e-05	4.23e-06	0.000109858	4.73e-07	1.4e-05	5.13e-05	5.68e-05	3.34e-05	3.05e-07	4.74e-05	2.7e-05	7.3e-05	1.09e-05	4.33e-05	4.42e-05	8.49e-06	5.03e-06	0.000133991	1.45e-05	2.39e-06	5.54e-05	1.92e-05	3.06e-05	0	3.5e-06
PWY-6385: peptidoglycan biosynthesis III (mycobacteria)|g__Porphyromonas.s__Porphyromonas_uenonis	0	0	0	0	0	0	0	0	0	0	0	0	0	0	0	0	0	0	0	0	0	0	0	0	0	0	0	0	0	0	0	0	0	0	0	0	0	0	0	0	0	0	0	0	0	0	0	0	0
PWY-7221: guanosine ribonucleotides de novo biosynthesis|g__Corynebacterium.s__Corynebacterium_aurimucosum	0	0	0	0	0	0	0	0	0	0	0	0	0	0	0	0	3.29e-06	0	0	0	0	0	0	0	0	0	0	0	0	0	0	0	0	0	0	0	0	0	0	0	0	0	0	0	0	0	0	0	0
PWY-5100: pyruvate fermentation to acetate and lactate II	8.67e-05	0.000123491	0.000123964	0.00033437	0.000390302	0.000122692	0.000160867	8.15e-05	8.9e-05	3.52e-05	7.19e-05	2.77e-05	3.07e-06	0.000112678	6.81e-06	8.08e-05	0.000122794	5.69e-06	4.55e-05	6.78e-05	2.97e-05	5.87e-05	6.4e-05	2.18e-05	9.02e-05	5.14e-05	0.000122821	0.0001431	6.91e-05	3.85e-05	0.000127417	4.73e-05	8.01e-05	0.000109545	3.09e-05	3.73e-05	4.2e-05	3.44e-05	7.05e-05	1.93e-05	5.21e-05	1.38e-05	5.12e-05	0.000134619	0.000116294	4.22e-05	5.3e-05	0.000194316	0.000256082
PWY-7219: adenosine ribonucleotides de novo biosynthesis|g__Prevotella.s__Prevotella_buccae	0	0	0	3.88e-07	8.19e-07	0	0	0	9.63e-06	1.36e-06	0	1.57e-06	0	0	0	0	0	0	0	0	0	1.45e-07	0	0	0	0	0	0	0	0	0	0	0	0	0	0	0	0	3.6e-07	0	0	0	0	0	0	0	0	0	0
PWY-7219: adenosine ribonucleotides de novo biosynthesis|g__Bacteroides.s__Bacteroides_sp_1_1_6	0	0	0	0	0	0	0	0	0	0	0	0	0	0	0	0	0	0	0	0	0	0	0	0	0	0	0	0	0	0	0	0	0	0	0	0	0	0	0	0	0	0	0	0	0	0	0	0	0
PWY-5173: superpathway of acetyl-CoA biosynthesis|g__Ochrobactrum.s__Ochrobactrum_intermedium	0	0	0	0	0	0	0	0	0	0	0	0	0	0	0	0	0	0	0	0	0	0	0	0	0	0	0	0	0	0	0	0	0	0	0	0	0	0	0	0	0	0	0	0	0	0	0	0	0
SER-GLYSYN-PWY: superpathway of L-serine and glycine biosynthesis I|g__Blautia.s__Ruminococcus_torques	0	0	0	0	0	0	0	0	0	0	0	0	0	0	0	0	0	0	5.63e-08	0	0	0	0	0	0	0	0	0	0	0	0	0	0	0	0	0	0	0	0	0	0	0	0	0	0	2.06e-07	0	0	0
PWY-5100: pyruvate fermentation to acetate and lactate II|g__Corynebacterium.s__Corynebacterium_aurimucosum	0	0	0	0	0	0	0	0	0	0	0	0	0	0	0	0	3.32e-06	0	0	0	0	0	0	0	0	0	0	0	0	0	0	0	0	0	0	0	0	0	0	0	0	0	0	0	0	0	0	0	0
UNINTEGRATED|g__Lachnospiraceae_noname.s__Lachnospiraceae_bacterium_9_1_43BFAA	0	0	0	0	0	0	0	0	0	0	0	0	0	0	0	0	0	0	0	0	0	0	0	0	0	0	0	0	0	0	0	0	0	0	0	0	0	0	0	0	0	0	0	0	0	0	0	0	0
PWY-6803: phosphatidylcholine acyl editing|g__Enterobacter.s__Enterobacter_hormaechei	0	0	0	0	0	0	0	0	0	0	0	0	0	0	0	0	0	0	0	0	0	0	0	0	0	0	0	0	0	0	0	0	0	0	0	0	0	0	0	0	0	0	0	0	0	0	0	0	0
PWY-5686: UMP biosynthesis|g__Eggerthella.s__Eggerthella_lenta	4.6e-07	1.25e-06	1.31e-06	1.22e-06	7.01e-07	0	4.28e-06	0	1.1e-06	1.34e-06	0	1.56e-06	0	0	0	0	1.74e-05	0	0	0	0	1.58e-06	0	1.04e-06	0	0	0	4.25e-06	0	8.27e-07	0	5.53e-07	0	0	0	0	0	0	1.06e-06	0	0	0	8.79e-07	0	0	0	0	0	0
PWY-5188: tetrapyrrole biosynthesis I (from glutamate)|g__Lachnospiraceae_noname.s__Lachnospiraceae_bacterium_5_1_63FAA	5.2e-06	5.59e-06	1.36e-06	0	0	0	0	0	0	5.27e-07	0	0	0	0	0	0	3.12e-06	0	0	0	0	8.89e-07	0	0	0	0	0	0	0	0	0	0	0	0	0	0	0	0	3.24e-06	0	0	0	0	0	0	0	6.84e-06	0	0
PWY-6277: superpathway of 5-aminoimidazole ribonucleotide biosynthesis|g__Lactobacillus.s__Lactobacillus_ruminis	0	0	0	0	0	0	0	2.69e-07	0	0	0	0	0	0	0	0	0	0	0	0	0	0	0	0	0	0	0	0	0	0	0	0	0	0	6.79e-07	0	0	0	0	0	0	0	0	0	0	0	0	0	0
MET-SAM-PWY: superpathway of S-adenosyl-L-methionine biosynthesis|g__Klebsiella.s__Klebsiella_oxytoca	0	0	0	0	0	0	0	0	0	0	0	0	0	0	0	0	0	0	0	0	0	0	0	0	0	0	1.94e-06	0	0	0	1.3e-06	0	0	2.49e-06	0	0	0	0	2.47e-07	0	0	0	0	0	3.31e-06	0	0	0	0
PWY-7221: guanosine ribonucleotides de novo biosynthesis|g__Bacteroides.s__Bacteroides_cellulosilyticus	2.18e-07	0	0	0	0	3.78e-07	6.17e-07	1.46e-05	0	0	2.27e-05	0	0	7.26e-06	0	5.58e-06	1.58e-06	0	2.22e-07	0	0	0	0	6.09e-07	4.97e-07	0	0	1.21e-06	0	0	0	0	0	0	0	0	0	0	0	0	0	0	0	0	2.82e-05	0	0	0	0
PWY-7197: pyrimidine deoxyribonucleotide phosphorylation|g__Pediococcus.s__Pediococcus_pentosaceus	0	0	0	0	0	0	0	0	0	0	0	0	0	0	0	0	0	0	0	0	0	0	0	0	0	0	0	0	0	0	0	0	0	0	0	0	0	0	0	0	0	0	0	0	0	0	0	0	0
PWY-6892: thiazole biosynthesis I (E. coli)|g__Klebsiella.s__Klebsiella_sp_MS_92_3	0	0	0	0	0	0	0	0	6.29e-06	0	0	0	0	0	0	0	0	0	0	0	0	0	0	0	0	0	0	0	0	0	0	0	0	0	0	0	0	0	0	0	0	0	0	0	5.49e-06	0	0	0	0
PWY0-1319: CDP-diacylglycerol biosynthesis II|g__Parabacteroides.s__Parabacteroides_johnsonii	3.08e-07	7.89e-07	1.27e-07	0	0	0	1.45e-07	0	0	0	0	0	0	0	0	0	3.12e-06	0	9.63e-07	0	0	0	0	0	1.84e-07	0	0	0	1.71e-07	4.52e-07	0	0	0	0	0	0	0	0	0	0	0	0	0	0	0	0	0	0	0
ARGSYNBSUB-PWY: L-arginine biosynthesis II (acetyl cycle)|g__Parasutterella.s__Parasutterella_excrementihominis	0	0	0	0	0	0	0	0	0	0	0	0	0	0	0	0	0	0	0	0	0	0	0	0	0	0	0	0	0	0	0	0	0	0	0	0	0	0	0	0	0	0	0	0	0	0	0	0	0
PWY0-1061: superpathway of L-alanine biosynthesis|g__Citrobacter.s__Citrobacter_freundii	0	0	0	0	0	0	0	0	0	0	0	0	0	0	0	0	0	0	0	0	2.54e-07	0	0	0	0	0	1.79e-06	0	0	0	1.36e-06	1.02e-06	0	3.37e-07	1.78e-07	0	0	0	0	0	0	0	4.12e-07	0	2.01e-07	0	4.02e-06	0	0
PWY-7111: pyruvate fermentation to isobutanol (engineered)|g__Erysipelotrichaceae_noname.s__Erysipelotrichaceae_bacterium_3_1_53	0	0	0	0	0	1.33e-06	6.14e-08	1.3e-06	0	0	2.3e-06	0	0	2.96e-06	0	7.89e-07	0	0	5.47e-06	0	0	0	0	4.74e-06	2.24e-07	6.46e-07	0	0	8.81e-07	0	0	0	0	0	0	8.3e-06	0	0	0	0	6.28e-06	0	0	1.07e-05	0	3.3e-07	1.18e-07	0	0
PWY-7294: xylose degradation IV	0	0	0	0	0	6.97e-07	0	6.16e-06	0	0	6.24e-06	0	0	1.94e-06	0	1.36e-06	0	0	6.62e-06	0	0	0	0	1.88e-06	1.04e-05	0	2.54e-06	0	4.52e-06	0	0	0	0	4.05e-07	0	0	0	0	0	0	0	3.12e-07	0	6.02e-06	0	0	0	0	0
GLUCONEO-PWY: gluconeogenesis I|g__Citrobacter.s__Citrobacter_koseri	0	0	0	0	0	0	0	0	0	0	0	0	0	0	0	0	0	0	5.24e-07	0	0	0	0	0	0	0	1.27e-05	0	0	0	1.95e-05	0	0	1.22e-05	0	0	0	0	0	0	0	0	0	0	1.2e-05	0	0	0	0
1CMET2-PWY: N10-formyl-tetrahydrofolate biosynthesis|g__Akkermansia.s__Akkermansia_muciniphila	0	0	0	0	0	0	0	0	0	0	0	0	0	0	0	0	0	0	1.86e-05	0	0	0	0	0	0	0	0	0	0	0	0	0	0	0	0	0	0	0	0	0	0	0	0	0	0	0	0	0	8.25e-07
PWY0-1319: CDP-diacylglycerol biosynthesis II|g__Clostridium.s__Clostridium_hathewayi	7.3e-07	0	9.67e-07	7.82e-06	7.77e-06	3.49e-07	2.12e-05	2.87e-06	1.98e-06	6.24e-07	0	2.79e-07	0	0	2.35e-07	1.54e-06	2.5e-07	8.8e-07	0	0	0	1.13e-06	6.82e-07	1.05e-06	0	0	0	3.3e-06	0	0	0	2.05e-06	0	0	5.73e-07	0	0	0	1.9e-06	0	5.04e-06	0	0	2.38e-06	0	0	1.41e-06	0	0
NONOXIPENT-PWY: pentose phosphate pathway (non-oxidative branch)|g__Megamonas.s__Megamonas_funiformis	0	0	0	0	0	0	0	0	0	0	0	0	0	0	0	0	0	0	0	0	0	0	0	0	0	0	0	0	0	0	0	0	0	0	0	0	0	0	0	0	0	0	0	0	0	0	0	0	0
ARGSYN-PWY: L-arginine biosynthesis I (via L-ornithine)|g__Enterobacter.s__Enterobacter_cloacae	0	0	0	0	0	0	0	0	0	0	0	0	0	0	0	0	0	0	0	0	0	0	0	0	0	0	5.19e-07	0	0	0	0	0	0	0	0	0	0	0	0	0	0	0	0	0	0	0	0	0	0
PWY-5667: CDP-diacylglycerol biosynthesis I|g__Clostridium.s__Clostridium_bolteae	7.07e-07	0	3e-07	1.46e-05	1.8e-05	4.07e-06	3.02e-06	4.3e-06	3.6e-06	1.09e-06	0	1.15e-06	3.74e-07	4.11e-06	7.54e-07	3.35e-06	1.58e-06	5.7e-07	0	0	1.54e-07	2.89e-06	5.26e-07	2.78e-06	3.01e-07	2.8e-06	0	1.41e-06	9.19e-07	0	0	1.27e-06	0	0	1.77e-06	0	0	1.78e-06	5.64e-06	0	5.16e-06	6.43e-07	1.31e-05	8.58e-06	0	1.87e-06	8.04e-06	0	0
PWY-6386: UDP-N-acetylmuramoyl-pentapeptide biosynthesis II (lysine-containing)|g__Parabacteroides.s__Parabacteroides_merdae	1.11e-06	0	8.28e-07	0	0	6.69e-05	2.03e-06	1.6e-05	0	0	1.03e-06	0	0	2.31e-05	0	2.55e-06	5.39e-06	0	1.8e-05	6.35e-05	0	0	0	3.01e-05	4.08e-06	3.14e-06	0	4.59e-07	3.91e-06	0.000124242	0	8.5e-06	0	0	1.53e-05	0	0	8.78e-06	0	0	0	1.2e-06	4.94e-05	1.1e-05	0	3.09e-06	0	0	0
PWY-6121: 5-aminoimidazole ribonucleotide biosynthesis I|g__Subdoligranulum.s__Subdoligranulum_sp_4_3_54A2FAA	7.14e-06	2.8e-06	0	0	0	0	0	0	0	0	0	0	0	0	1.82e-05	0	2.38e-06	7.7e-06	3.5e-06	0	1.04e-05	0	1.9e-05	0	6.15e-07	0	1.54e-05	0	2.08e-06	0	3.71e-05	0	0	0	0	0	0	0	0	0	0	0	0	0	2.09e-05	0	0	0	0
PWY-6387: UDP-N-acetylmuramoyl-pentapeptide biosynthesis I (meso-diaminopimelate containing)|g__Fusobacterium.s__Fusobacterium_nucleatum	0	0	0	0	1.05e-07	0	0	0	0	0	0	0	0	0	0	0	0	0	0	0	0	0	0	0	0	0	0	0	0	0	0	0	0	0	0	0	0	0	0	0	0	0	0	0	0	0	0	0	0
PWY-5686: UMP biosynthesis|g__Fusobacterium.s__Fusobacterium_nucleatum	0	0	0	0	1.45e-07	0	0	0	0	0	0	0	0	0	0	0	0	0	0	0	0	0	0	0	0	0	0	0	0	0	0	0	0	0	0	0	0	0	0	0	0	0	0	0	0	0	0	0	0
BRANCHED-CHAIN-AA-SYN-PWY: superpathway of branched amino acid biosynthesis|g__Clostridium.s__Clostridium_methylpentosum	0	0	0	0	0	0	0	0	0	0	0	0	0	0	0	0	0	0	0	0	0	0	0	0	0	0	0	0	0	0	0	0	0	0	0	0	0	0	0	0	0	0	0	0	0	0	0	0	0
HOMOSER-METSYN-PWY: L-methionine biosynthesis I|g__Salmonella.s__Salmonella_enterica	0	0	0	0	0	0	0	0	0	0	0	0	0	0	0	0	0	0	0	0	0	0	0	0	0	0	3.2e-06	0	0	0	0	0	0	0	0	0	0	0	0	0	0	0	0	0	0	0	0	0	0
GLUTORN-PWY: L-ornithine biosynthesis|g__Neisseria.s__Neisseria_flavescens	0	0	0	0	0	0	0	0	0	0	0	0	0	0	0	0	0	0	0	0	0	0	0	0	0	0	0	0	0	0	0	0	0	0	0	0	0	0	0	0	0	0	0	0	0	0	0	0	0
PWY-6700: queuosine biosynthesis|g__Ochrobactrum.s__Ochrobactrum_anthropi	0	0	0	0	0	0	0	0	0	0	0	0	0	0	0	0	0	0	0	0	0	0	0	0	0	0	0	0	0	0	0	0	0	0	0	0	0	0	0	0	0	0	0	0	0	0	0	0	0
PWY-6122: 5-aminoimidazole ribonucleotide biosynthesis II|g__Lactobacillus.s__Lactobacillus_casei_paracasei	6.22e-07	0	1.32e-07	0	0	6.79e-08	0	0	0	0	0	0	0	0	0	3.07e-07	0	0	0	0	0	0	0	0	3.65e-07	9.85e-07	5.99e-06	5.89e-07	0	0	2.09e-06	0	0	5.3e-07	0	0	2e-07	0	0	0	0	0	0	2.64e-07	1.87e-06	0	0	0	0
PWY-6386: UDP-N-acetylmuramoyl-pentapeptide biosynthesis II (lysine-containing)|g__Cronobacter.s__Cronobacter_sakazakii	0	0	0	0	0	0	0	0	0	0	0	0	0	0	0	0	0	0	0	0	0	0	0	0	0	0	0	0	0	0	0	0	0	0	0	0	0	0	0	0	0	0	0	0	0	0	0	0	0
GLYCOGENSYNTH-PWY: glycogen biosynthesis I (from ADP-D-Glucose)|g__Enterobacter.s__Enterobacter_cloacae	0	0	0	0	0	2.29e-07	0	7.05e-07	0	0	0	0	0	8.51e-07	0	0	0	0	3.04e-06	3.39e-05	0	0	0	0	5.85e-06	8.02e-07	2.96e-06	0	7.55e-07	0	3.01e-06	0	0	7.69e-07	0	0	0	0	0	0	0	0	0	0	1.19e-06	0	0	0	0
PWY-1269: CMP-3-deoxy-D-manno-octulosonate biosynthesis I|g__Pseudomonas.s__Pseudomonas_aeruginosa	0	0	0.000102442	0	0	0	0	0	0	0	0	0	0	0	0	0	0	0	0	0	0	0	0	2.22e-06	9.64e-06	0	0	0	0	0	0	0	0.000128117	0	0	0	0	0	0	0	0	0	0	0	0	0	0	0	0
PWY-6386: UDP-N-acetylmuramoyl-pentapeptide biosynthesis II (lysine-containing)|g__Flavonifractor.s__Flavonifractor_plautii	0	0	0	0	0	1.21e-06	0	7.12e-06	1.03e-07	2.05e-06	5.05e-06	3.16e-06	0	6.69e-06	0	2.39e-06	0	0	0	0	0	1.79e-06	0	9.23e-07	6.31e-07	0	0	0	0	1.23e-05	0	7.61e-07	0	0	8.37e-07	0	0	0	2.17e-07	0	3.02e-06	0	8.58e-06	7.16e-06	4.89e-06	2.53e-07	1.16e-06	0	0
THISYNARA-PWY: superpathway of thiamin diphosphate biosynthesis III (eukaryotes)|g__Salmonella.s__Salmonella_enterica	0	0	0	0	0	0	0	0	0	0	0	0	0	0	0	0	0	0	0	0	0	0	0	0	0	0	1.33e-06	0	0	0	0	0	0	0	0	0	0	0	0	0	0	0	0	0	0	0	0	0	0
PWY-7111: pyruvate fermentation to isobutanol (engineered)|g__Lautropia.s__Lautropia_mirabilis	0	0	0	0	0	0	0	0	0	0	0	0	0	0	0	0	0	0	0	0	0	0	0	0	0	0	0	0	0	0	0	0	0	5.22e-08	0	0	0	0	0	0	0	0	0	0	0	0	0	0	0
PWY-7357: thiamin formation from pyrithiamine and oxythiamine (yeast)|g__Citrobacter.s__Citrobacter_koseri	0	0	0	0	0	0	0	0	0	0	0	0	0	0	0	0	0	0	5.6e-07	0	0	0	0	0	0	0	9.57e-06	0	0	0	1.62e-05	0	0	1.12e-05	0	0	0	0	0	0	0	0	0	0	1.1e-05	0	0	0	0
BRANCHED-CHAIN-AA-SYN-PWY: superpathway of branched amino acid biosynthesis|g__Enterococcus.s__Enterococcus_avium	0	0	0	0	0	1.78e-06	0	5.39e-06	0	0	1.18e-05	0	0	9.17e-06	0	6.89e-06	0	0	6.26e-07	0	0	0	1e-07	4.9e-07	0	8.98e-07	2.84e-07	0	0	0	0	0	0	0	0	3.56e-06	0	1.21e-06	0	0	1.46e-06	0	6.02e-07	9.29e-07	3.38e-07	0	1.85e-07	0	0
PWY-6700: queuosine biosynthesis|g__Ruminococcus.s__Ruminococcus_sp	0	0	0	0	0	0	0	0	0	0	0	0	0	0	0	0	0	0	0	0	0	0	0	0	1.17e-05	0	0	0	0	0	0	0	0	0	0	0	0	0	0	0	0	0	0	0	0	0	0	0	0
PWY-2942: L-lysine biosynthesis III|g__Lachnospiraceae_noname.s__Lachnospiraceae_bacterium_7_1_58FAA	0	0	0	0	0	0	0	0	1.97e-07	2.44e-06	0	3.35e-06	0	0	0	0	0	0	0	0	0	2.02e-06	0	1.49e-06	9.51e-07	0	0	0	7.57e-07	0	0	0	0	0	0	0	0	0	2.74e-07	0	0	0	0	0	0	1.15e-06	1.11e-06	0	0
PWY0-1296: purine ribonucleosides degradation|g__Blautia.s__Blautia_hansenii	0	0	0	0	0	0	0	0	0	0	0	0	0	0	0	0	0	0	0	0	0	0	0	0	0	0	0	0	0	0	0	0	0	0	0	0	0	0	0	0	0	0	0	0	0	0	0	0	0
ARGININE-SYN4-PWY: L-ornithine de novo biosynthesis|g__Bacteroides.s__Bacteroides_fragilis	2.76e-06	1.35e-06	1.01e-05	9.45e-07	5.08e-06	0	0.000157446	0	5.04e-06	1.3e-05	0	3.41e-05	5.28e-05	0	1.64e-05	0	6.28e-06	1.4e-05	0	3.59e-07	4.73e-06	1.06e-05	2.7e-05	0	0	0	0	2.69e-05	0	0.000283664	2.17e-07	8.05e-05	0	5e-07	9.12e-05	3.43e-07	0	8.09e-05	4.06e-06	3.53e-07	6.5e-05	3.9e-06	9.21e-05	3.71e-06	4.3e-06	0	5.24e-05	0	2e-07
PWY-6386: UDP-N-acetylmuramoyl-pentapeptide biosynthesis II (lysine-containing)|g__Alistipes.s__Alistipes_indistinctus	2.11e-07	1.45e-06	7.58e-07	0	0	0	6.6e-06	0	0	0	0	0	0	0	0	0	0	0	5.63e-07	0	0	0	0	4.01e-07	9.15e-07	0	0	1.27e-06	3.48e-06	0	0	0	0	0	0	0	0	0	0	0	0	0	0	0	0	2.1e-06	0	0	0
FASYN-INITIAL-PWY: superpathway of fatty acid biosynthesis initiation (E. coli)|g__Haemophilus.s__Haemophilus_parainfluenzae	0	0	0	0	0	0	0	0	0	2.05e-07	0	0	0	0	0	0	0	0	0	0	0	0	0	0	0	0	0	0	0	0	0	0	0	0	0	0	0	0	0	0	0	0	2.35e-06	0	0	0	0	0	0
PWY-5845: superpathway of menaquinol-9 biosynthesis	2.92e-05	3.44e-06	8.23e-05	5.67e-05	6.66e-05	0.000121381	6.67e-05	7.42e-05	0.00014559	0.000103749	5.8e-05	0.000117031	0.000215876	5.6e-05	0.000187055	3.95e-05	1.38e-05	0.000220012	0.000193819	0.000133599	0.000190692	4.34e-05	0.000139022	0.000154493	0.000127937	6.86e-05	0.000176277	0	7.26e-05	0.000145317	9.59e-05	0.000120038	3.52e-06	8.81e-05	8.66e-05	0.000113369	0.000183943	0.000125567	8.54e-05	0.000143656	3.86e-05	0.000216101	4.74e-06	2.41e-05	0.000120866	5.39e-05	0.000104219	0	3.4e-06
PWY0-1319: CDP-diacylglycerol biosynthesis II|g__Neisseria.s__Neisseria_flavescens	0	0	0	0	0	0	0	0	0	0	0	0	0	0	0	0	0	0	0	0	0	0	0	0	0	0	0	0	0	0	0	0	0	0	0	0	0	0	0	0	0	0	0	0	0	0	0	0	0
PWY-6703: preQ0 biosynthesis|g__Veillonella.s__Veillonella_dispar	0	0	0	0	0	0	0	0	0	0	0	0	0	0	0	0	0	0	0	0	0	0	0	0	0	1.71e-06	0	0	0	0	3.3e-07	0	0	2.24e-07	0	0	0	0	0	0	0	0	0	2.45e-07	0	0	0	0	0
PWY-6386: UDP-N-acetylmuramoyl-pentapeptide biosynthesis II (lysine-containing)|g__Fusobacterium.s__Fusobacterium_ulcerans	0	0	0	0	0	0	0	0	0	0	0	0	0	0	0	0	0	0	0	0	0	0	0	0	0	0	0	0	0	1.19e-06	0	2.54e-06	0	0	4.77e-07	0	0	0	0	0	0	0	0	0	0	0	0	0	0
PWY0-1319: CDP-diacylglycerol biosynthesis II|g__Megamonas.s__Megamonas_hypermegale	1.07e-06	0	0	0	0	0	0	0	0	0	0	0	0	0	0	0	0	0	0	0	0	0	0	0	0	0	0	0	0	0	0	6.23e-06	0	0	2.64e-06	0	0	0	0	0	0	5.78e-06	0	0	0	0	0	0	7.53e-06
PANTO-PWY: phosphopantothenate biosynthesis I|g__Bacteroides.s__Bacteroides_nordii	0	0	0	0	0	0	0	0	0	2.08e-06	0	3.01e-06	0	0	0	0	0	0	1.67e-07	0	7.63e-07	0	0	0	2.08e-07	0	0	0	0	0	0	0	0	0	0	0	0	0	0	0	0	0	0	0	0	0	0	0	0
UDPNAGSYN-PWY: UDP-N-acetyl-D-glucosamine biosynthesis I|g__Escherichia.s__Escherichia_fergusonii	0	0	0	0	0	0	0	0	0	0	0	0	0	0	0	0	0	0	0	0	0	0	0	0	0	0	0	0	0	0	0	0	0	0	0	0	0	0	0	0	0	0	0	0	0	0	0	0	0
PWY-7221: guanosine ribonucleotides de novo biosynthesis|g__Parascardovia.s__Parascardovia_denticolens	0	0	0	0	0	0	0	0	0	0	0	0	0	0	0	0	0	0	0	0	0	0	0	0	0	0	0	0	0	0	0	0	0	0	0	0	0	0	0	0	0	0	0	0	0	0	0	0	0
TRPSYN-PWY: L-tryptophan biosynthesis|g__Roseburia.s__Roseburia_intestinalis	0	0	0	0	0	0	0	0	0	0	0	0	0	0	0	0	0	0	0	0	0	0	0	0	0	0	0	0	0	0	0	0	0	0	0	0	0	0	0	0	0	0	0	0	0	0	0	0	0
ARGSYN-PWY: L-arginine biosynthesis I (via L-ornithine)|g__Escherichia.s__Escherichia_coli	5.65e-06	5.82e-07	2.37e-05	2.58e-05	8.59e-06	2.54e-05	1.86e-05	6.11e-06	6.35e-05	6.19e-05	1.29e-05	7.35e-05	9.01e-05	3.14e-06	6.53e-05	5.63e-06	2.21e-07	0.00010222	9.64e-05	4e-05	7.03e-05	7.11e-06	3.29e-05	6.84e-05	1.52e-05	1.58e-06	8.67e-05	0	1.43e-05	4.03e-05	3.72e-05	3.64e-05	0	3.43e-05	3e-05	8.77e-05	5.26e-05	4.53e-05	4.5e-05	6.36e-06	4.53e-06	0.000147206	6.02e-06	3.29e-06	4.03e-05	2.16e-05	1.77e-05	0	0
PWY-7184: pyrimidine deoxyribonucleotides de novo biosynthesis I|g__Proteus.s__Proteus_mirabilis	0	0	0	0	0	0	0	0	0	0	0	0	0	0	0	0	0	0	1.15e-07	0	0	0	0	0	0	0	1.34e-05	0	0	0	2.58e-06	0	0	6.66e-07	0	7.23e-06	0	0	0	6.8e-05	4.15e-07	0	0	0	0	0	1.44e-06	0	0
PWY-6387: UDP-N-acetylmuramoyl-pentapeptide biosynthesis I (meso-diaminopimelate containing)|g__Corynebacterium.s__Corynebacterium_amycolatum	4.05e-07	0	9.12e-08	0	0	0	0	0	0	0	0	0	0	0	0	0	2.55e-05	0	0	0	0	0	0	0	0	0	0	0	0	0	0	0	0	0	0	0	0	0	0	0	0	0	0	0	0	0	0	0	0
PWY-6700: queuosine biosynthesis|g__Bacteroides.s__Bacteroides_fragilis	2.67e-06	9.02e-07	7.71e-06	9.76e-07	4.11e-06	0	0.000124341	0	4.75e-06	1.31e-05	0	3.28e-05	4.72e-05	0	1.24e-05	0	4.71e-06	1.15e-05	0	3.84e-07	3.44e-06	1.36e-05	2.24e-05	0	0	0	0	2.14e-05	0	0.000246023	2.55e-07	8.03e-05	0	4.97e-07	9.28e-05	4.3e-07	0	7.68e-05	4.2e-06	1.03e-06	6.56e-05	3.65e-06	8.08e-05	3.61e-06	3.76e-06	0	5.12e-05	0	0
PWY-7431: aromatic biogenic amine degradation (bacteria)	0	0	0	6.94e-07	1.43e-07	0	0	0	0	0	0	0	0	0	0	0	5.68e-07	0	0	0	0	0	0	0	0	0	0	0	0	0	0	0	0	0	0	0	0	0	0	0	0	0	0	0	1.9e-07	0	0	0	0
PWY-7197: pyrimidine deoxyribonucleotide phosphorylation|g__Cryptobacterium.s__Cryptobacterium_curtum	1.61e-07	0	0	0	0	0	0	0	0	0	0	0	0	0	0	0	0	0	0	0	0	0	0	0	0	0	0	0	0	0	0	0	0	0	0	0	0	0	0	0	0	0	0	0	0	0	0	0	0
PWY-5686: UMP biosynthesis|g__Klebsiella.s__Klebsiella_sp_MS_92_3	0	0	0	0	0	0	0	0	7.47e-06	0	0	0	0	0	0	0	0	0	0	0	0	0	0	0	0	0	0	0	0	0	0	0	0	0	0	0	0	0	0	0	0	0	0	0	5.89e-06	0	0	0	0
PWY-5188: tetrapyrrole biosynthesis I (from glutamate)|g__Enterobacter.s__Enterobacter_hormaechei	0	0	0	0	0	0	0	0	0	0	0	0	0	0	0	0	0	0	0	0	0	0	0	0	0	0	0	0	0	0	0	0	0	0	0	0	0	0	0	0	0	0	0	0	0	0	0	0	0
PWY-5083: NAD/NADH phosphorylation and dephosphorylation|g__Raoultella.s__Raoultella_ornithinolytica	0	0	0	0	0	0	0	0	0	0	0	0	0	0	0	0	0	0	0	0	0	0	0	0	0	0	0	0	0	0	0	0	0	0	0	0	0	0	0	0	0	0	0	0	7.1e-07	0	0	0	0
PWY-7221: guanosine ribonucleotides de novo biosynthesis|g__Fusobacterium.s__Fusobacterium_varium	0	0	0	3.08e-05	1.04e-05	0	0	0	1.91e-06	1.39e-05	0	5.96e-06	0	0	0	0	0	0	0	0	0	2.46e-06	0	0	0	0	0	0	0	0	0	6.8e-07	0	0	0	0	0	0	6.51e-06	0	0	0	0	0	0	0	0	0	0
PEPTIDOGLYCANSYN-PWY: peptidoglycan biosynthesis I (meso-diaminopimelate containing)|g__Lactobacillus.s__Lactobacillus_vaginalis	0	0	0	0	0	0	0	2.98e-06	0	0	1.4e-06	0	0	0	0	0	0	2.7e-07	0	0	7.55e-07	0	1.12e-06	0	0	0	0	0	0	0	0	0	0	0	0	0	5.98e-06	0	0	0	0	0	0	0	0	0	0	0	0
DTDPRHAMSYN-PWY: dTDP-L-rhamnose biosynthesis I|g__Atopobium.s__Atopobium_parvulum	0	0	0	0	7.89e-08	0	0	0	0	0	0	0	0	0	0	0	0	0	0	0	0	0	0	0	0	0	0	0	0	0	0	0	0	0	0	0	0	0	0	0	0	0	0	0	0	0	0	0	0
PWY-6519: 8-amino-7-oxononanoate biosynthesis I|g__Shigella.s__Shigella_sonnei	0	0	0	0	1.9e-06	0	0	0	7.46e-06	0	0	0	0	0	0	0	0	0	0	0	0	0	0	0	0	0	0	0	0	0	0	0	0	0	0	0	0	0	0	0	0	0	0	0	0	0	0	0	0
PWY-5097: L-lysine biosynthesis VI|g__Proteus.s__Proteus_penneri	0	0	0	0	0	0	0	0	0	0	0	0	0	0	0	0	0	0	0	0	0	0	0	0	0	0	0	0	0	0	0	0	0	0	0	0	0	0	0	0	0	0	0	0	0	0	0	0	0
PWY-7219: adenosine ribonucleotides de novo biosynthesis|g__Salmonella.s__Salmonella_enterica	0	0	0	0	0	0	0	0	0	0	0	0	0	0	0	0	0	0	0	0	0	0	0	0	0	0	3.35e-06	0	0	0	0	0	0	0	0	0	0	0	0	0	0	0	0	0	0	0	0	0	0
PWY-621: sucrose degradation III (sucrose invertase)|g__Enterococcus.s__Enterococcus_gallinarum	0	0	0	0	0	0	0	0	0	0	0	0	0	0	0	0	0	0	1.48e-06	0	0	0	0	0	0	0	1.49e-06	0	0	0	3.74e-07	0	0	3.67e-07	0	3.71e-07	0	0	0	3.71e-05	2.38e-07	0	0	0	5.69e-07	0	0	0	0
PWY-6282: palmitoleate biosynthesis I (from (5Z)-dodec-5-enoate)|g__Bacteroides.s__Bacteroides_xylanisolvens	0	0	0	0	0	0	0	0	0	0	0	0	0	0	0	0	0	0	0	0	2.04e-07	0	0	0	0	0	0	0	0	0	0	0	0	0	0	0	0	0	0	0	0	0	0	0	0	0	0	0	0
PWY-5005: biotin biosynthesis II|g__Veillonella.s__Veillonella_parvula	0	0	0	0	0	0	0	0	0	0	0	0	0	0	0	0	0	0	0	0	0	0	0	0	0	0	0	0	0	0	1.18e-07	0	0	0	0	0	0	0	2.77e-07	0	0	0	0	0	0	0	0	0	0
ILEUSYN-PWY: L-isoleucine biosynthesis I (from threonine)|g__Enterococcus.s__Enterococcus_dispar	0	0	0	0	0	0	0	0	0	0	0	0	0	0	0	0	0	0	0	0	0	0	0	0	0	0	0	0	0	0	0	0	0	0	0	0	0	0	0	0	0	0	0	0	0	0	0	0	0
PWY-1269: CMP-3-deoxy-D-manno-octulosonate biosynthesis I|g__Haemophilus.s__Haemophilus_parainfluenzae	0	0	0	0	0	0	0	0	0	1.17e-07	0	0	0	0	0	0	0	0	0	0	0	0	0	0	0	0	0	0	0	0	0	0	0	0	0	0	0	0	0	0	0	0	5.1e-07	0	0	0	0	0	0
PWY-2942: L-lysine biosynthesis III|g__Corynebacterium.s__Corynebacterium_amycolatum	4.23e-07	0	0	0	0	0	0	0	0	0	0	0	0	0	0	0	2.38e-05	0	0	0	0	0	0	0	0	0	0	0	0	0	0	0	0	0	0	0	0	0	0	0	0	0	0	0	0	0	0	0	0
PWY-6628: superpathway of L-phenylalanine biosynthesis|g__Streptococcus.s__Streptococcus_sanguinis	0	0	0	0	0	0	0	0	0	0	0	0	0	0	0	0	0	0	0	0	0	0	0	0	0	0	0	0	0	0	2.42e-07	0	0	0	0	0	0	0	0	0	0	0	0	0	0	0	0	0	0
ANAGLYCOLYSIS-PWY: glycolysis III (from glucose)|g__Bacteroides.s__Bacteroides_ovatus	4.94e-07	5.6e-07	1.73e-07	1.3e-05	6.83e-06	1.44e-05	6.77e-07	6.09e-05	7.28e-06	4.91e-05	6.67e-05	4.13e-05	1.68e-06	8.53e-05	2.01e-06	4.37e-05	7.01e-06	1.78e-06	1.06e-07	2.15e-07	5.73e-06	2.91e-05	2.13e-06	2.4e-06	9.24e-06	7.3e-05	0	0	6.27e-06	1.8e-05	0	1.07e-05	0	0	1.01e-05	0	6.25e-06	0.000111366	8.22e-06	5.28e-05	0.000133506	2.07e-06	0.000190532	8.99e-05	7.87e-06	1.13e-06	7.89e-05	0	0
PEPTIDOGLYCANSYN-PWY: peptidoglycan biosynthesis I (meso-diaminopimelate containing)|g__Mitsuokella.s__Mitsuokella_multacida	0	0	0	0	0	0	0	0	0	0	0	0	0	0	0	0	0	0	0	0	0	0	0	0	0	0	0	0	0	0	0	0	0	0	0	0	0	0	0	0	0	0	0	0	0	0	0	0	0
PWY0-1061: superpathway of L-alanine biosynthesis	2.87e-05	8.06e-06	0.000139888	0.000361463	0.000269468	0.000151566	7.53e-05	4.97e-05	0.000217443	8.69e-05	5.36e-05	0.00010078	0.000158191	3.78e-05	0.00014284	3.82e-05	7.21e-06	0.00017773	0.000152423	0.00011335	0.000163398	3.47e-05	0.00013233	0.00011289	8.3e-05	3.67e-05	0.000228247	5.49e-06	5.89e-05	8.96e-05	0.000169028	8.29e-05	0.000119117	0.000136324	6.79e-05	0.000218315	0.000140008	8.13e-05	0.000134814	4.42e-05	2.6e-05	0.000175644	5.45e-05	2.3e-05	0.000150914	8.2e-05	8.79e-05	0.000178688	0.000364946
PWY-6168: flavin biosynthesis III (fungi)|g__Proteus.s__Proteus_mirabilis	0	0	0	0	0	0	0	0	0	0	0	0	0	0	0	0	0	0	3.96e-07	0	0	0	0	0	0	0	1.76e-05	0	0	0	3.18e-06	0	0	8.73e-07	0	6.74e-06	0	0	0	7.24e-05	1.29e-06	0	0	0	0	0	1.23e-06	0	0
PWY-6703: preQ0 biosynthesis|g__Prevotella.s__Prevotella_buccae	0	0	0	2.11e-07	2.71e-07	0	0	0	7.01e-06	8.51e-07	0	6.89e-07	0	0	0	0	0	0	0	0	0	0	0	0	0	0	0	0	0	0	0	0	0	0	0	0	0	0	0	0	0	0	0	0	0	0	0	0	0
PWY-7371: 1,4-dihydroxy-6-naphthoate biosynthesis II|g__Campylobacter.s__Campylobacter_ureolyticus	0	0	0	0	0	0	0	0	0	0	0	0	0	0	0	0	0	0	0	0	0	0	0	0	0	0	0	0	0	0	0	0	0	0	0	0	0	0	0	0	0	0	0	0	0	0	0	0	0
PWY-5837: 1,4-dihydroxy-2-naphthoate biosynthesis I|g__Shigella.s__Shigella_sonnei	0	0	0	0	6.9e-07	0	0	0	1.46e-05	0	0	0	0	0	0	0	0	0	0	0	0	0	0	0	0	0	0	0	0	0	0	0	0	0	0	0	0	0	0	0	0	0	0	0	0	0	0	0	0
PWY-6182: superpathway of salicylate degradation|g__Escherichia.s__Escherichia_fergusonii	0	0	0	0	0	0	0	0	0	0	0	0	0	0	0	0	0	0	0	0	0	0	0	0	0	0	0	0	0	0	0	0	0	0	0	0	0	0	0	0	0	0	0	0	0	0	0	0	0
PWY-7219: adenosine ribonucleotides de novo biosynthesis|g__Bacteroides.s__Bacteroides_ovatus	8.13e-07	1.17e-06	2.19e-07	2.33e-05	1.1e-05	1.47e-05	1.63e-06	6.29e-05	9.81e-06	7.46e-05	7.11e-05	5.07e-05	2.36e-06	9.39e-05	4.52e-06	4.74e-05	5.58e-06	3.16e-06	1.46e-07	3.15e-07	1.12e-05	3.59e-05	4.16e-06	4.84e-06	1.15e-05	0.000105856	0	0	1.01e-05	2.15e-05	0	2.79e-05	0	0	3.38e-05	0	1.73e-05	0.000130349	1.37e-05	6.41e-05	0.000196276	1.67e-05	0.00020692	8.94e-05	1.27e-05	1.63e-06	0.000119667	0	4.12e-07
PWY-6147: 6-hydroxymethyl-dihydropterin diphosphate biosynthesis I|g__Prevotella.s__Prevotella_buccae	0	0	0	2.86e-07	9.39e-07	0	0	0	7.12e-06	1.07e-06	0	5.49e-07	0	0	0	0	0	0	0	0	0	0	0	0	0	0	0	0	0	0	0	0	0	0	0	0	0	0	0	0	0	0	0	0	0	0	0	0	0
PWY-7357: thiamin formation from pyrithiamine and oxythiamine (yeast)|g__Methanobrevibacter.s__Methanobrevibacter_smithii	6.47e-06	8.9e-06	5.82e-06	0	0	0	2.18e-05	0	0	0	0	0	0	0	0	0	2.78e-06	0	1.18e-06	0	0	0	0	2.19e-07	8.05e-08	0	0	1.65e-05	7.76e-07	0	0	0	0	0	0	0	0	0	0	0	0	0	0	0	0	3.95e-06	0	0	0
UNINTEGRATED|g__Butyricicoccus.s__Butyricicoccus_pullicaecorum	0	0	0	0	0	0	0	0	0	0	0	0	0	0	0	0	0	0	0	0	0	0	0	0	0	0	0	0	0	0	0	0	0	0	0	0	0	0	0	0	0	0	0	0	0	0	0	0	0
PANTO-PWY: phosphopantothenate biosynthesis I|g__Bacteroides.s__Bacteroides_ovatus	9.99e-08	2.46e-07	1.01e-07	1.93e-05	9.14e-06	1.16e-05	6.53e-07	4.79e-05	4.36e-06	3.49e-05	5.83e-05	3.3e-05	1.13e-06	7.43e-05	1.57e-06	4.11e-05	6.3e-06	2.06e-06	1.25e-07	9.16e-08	4.68e-06	2.19e-05	1.33e-06	1.98e-06	6.54e-06	9.34e-05	0	0	5.3e-06	2.08e-05	0	8.83e-06	0	0	4.79e-06	0	1.91e-06	0.000107953	5.71e-06	1.22e-05	2.15e-05	5.63e-07	0.000211598	7.25e-05	1.21e-05	7.86e-07	1.85e-05	0	2.67e-07
PWY-6277: superpathway of 5-aminoimidazole ribonucleotide biosynthesis|g__Brevundimonas.s__Brevundimonas_diminuta	0	0	0	0	0	0	0	0	0	0	0	0	0	0	0	0	0	0	0	0	0	0	0	0	0	0	0	0	0	0	0	0	0	0	0	0	0	0	0	0	0	0	0	0	0	0	0	0	0
PWY-5188: tetrapyrrole biosynthesis I (from glutamate)|g__Lachnospiraceae_noname.s__Lachnospiraceae_bacterium_7_1_58FAA	0	0	0	0	0	0	0	0	1.06e-07	3.31e-06	0	3.42e-06	0	0	0	0	0	0	0	0	0	3.51e-06	0	1.34e-06	1.08e-06	0	0	0	1.45e-07	0	0	0	0	0	0	0	0	0	2.22e-07	0	0	0	0	0	0	3.43e-07	1.02e-06	0	0
THRESYN-PWY: superpathway of L-threonine biosynthesis|g__Corynebacterium.s__Corynebacterium_jeikeium	0	0	0	0	0	0	0	0	0	0	0	0	0	0	0	0	0	0	0	0	0	0	0	0	0	0	0	0	0	0	0	0	0	0	0	0	0	0	0	0	0	0	0	0	0	0	0	0	0
HEME-BIOSYNTHESIS-II: heme biosynthesis I (aerobic)|g__Citrobacter.s__Citrobacter_youngae	0	0	0	0	0	0	0	0	0	0	0	0	0	0	0	0	0	0	0	0	0	0	0	0	0	0	0	0	0	0	0	0	0	0	0	0	0	0	0	0	0	0	0	0	0	0	0	0	0
PANTO-PWY: phosphopantothenate biosynthesis I|g__Roseburia.s__Roseburia_hominis	0	0	0	0	0	0	0	0	0	0	0	0	0	0	0	0	0	0	0	0	0	0	0	0	0	0	0	0	0	0	0	0	0	0	0	0	0	0	0	0	0	0	0	0	0	0	0	0	0
PWY-6163: chorismate biosynthesis from 3-dehydroquinate|g__Parasutterella.s__Parasutterella_excrementihominis	0	0	0	0	0	0	0	0	0	0	0	0	0	0	1.51e-07	0	0	1.52e-07	0	0	2.98e-07	0	3.66e-07	0	0	0	0	0	0	0	0	0	0	0	0	0	0	0	0	0	0	0	0	0	0	0	0	0	0
PWY-5173: superpathway of acetyl-CoA biosynthesis|g__Nakaseomyces.s__Candida_glabrata	0	0	0	0	0	0	0	0	0	0	0	0	0	0	0	0	0	0	0	1.14e-07	0	0	0	0	0	8.16e-07	0	0	0	0	0	0	0	0	0	0	0	0	0	0	0	0	0	0	0	0	0	2e-07	0
PWY-6124: inosine-5'-phosphate biosynthesis II|g__Enterobacter.s__Enterobacter_sp_MGH_8	0	0	0	0	0	0	0	0	0	0	0	0	0	0	0	0	0	0	0	0	0	0	0	0	6.28e-07	0	0	0	0	0	0	0	0	0	0	0	0	0	0	0	0	0	0	0	0	0	0	0	0
DAPLYSINESYN-PWY: L-lysine biosynthesis I|g__Enterobacter.s__Enterobacter_sp_MGH_8	0	0	0	0	0	0	0	0	0	0	0	0	0	0	0	0	0	0	0	0	0	0	0	0	7.05e-07	0	0	0	0	0	0	0	0	0	0	0	0	0	0	0	0	0	0	0	0	0	0	0	0
PWY-7229: superpathway of adenosine nucleotides de novo biosynthesis I|g__Streptococcus.s__Streptococcus_mitis_oralis_pneumoniae	0	0	0	0	0	0	0	0	0	0	0	0	0	0	0	0	0	0	0	0	0	0	0	0	0	0	0	0	0	0	0	0	0	0	0	0	0	0	0	0	0	0	3.77e-06	0	0	0	0	0	0
PWY66-409: superpathway of purine nucleotide salvage|g__Proteus.s__Proteus_penneri	0	0	0	0	0	0	0	0	0	0	0	0	0	0	0	0	0	0	0	0	0	0	0	0	0	0	1.01e-06	0	0	0	0	0	0	2.22e-07	0	0	0	0	0	0	0	0	0	0	0	0	0	0	0
PANTO-PWY: phosphopantothenate biosynthesis I|g__Desulfovibrio.s__Desulfovibrio_piger	0	0	0	0	0	0	0	0	0	0	0	0	0	0	0	0	0	0	5.89e-07	0	0	0	0	2.34e-06	1.64e-06	0	0	0	1.87e-06	0	0	0	0	0	0	0	0	0	0	0	0	0	0	0	0	8.99e-07	0	0	0
PWY-5667: CDP-diacylglycerol biosynthesis I|g__Leuconostoc.s__Leuconostoc_citreum	0	0	0	0	0	0	0	0	4.39e-07	0	0	0	0	0	0	0	0	0	0	0	0	0	0	0	0	0	0	0	0	0	0	0	0	0	0	0	0	0	0	0	0	0	0	0	0	0	0	0	0
PWY-6700: queuosine biosynthesis|g__Blautia.s__Ruminococcus_torques	0	0	0	0	0	0	0	0	0	0	0	0	0	0	0	0	0	0	0	0	0	0	0	0	0	0	0	0	0	0	0	0	0	0	0	0	0	0	0	0	0	0	0	0	0	0	0	0	0
PWY-6897: thiamin salvage II|g__Shigella.s__Shigella_sonnei	0	0	0	0	8.92e-07	0	0	0	2.64e-05	0	0	0	0	0	0	0	0	0	0	0	0	0	0	0	0	0	0	0	0	0	0	0	0	0	0	0	0	0	0	0	0	0	0	0	0	0	0	0	0
PWY-7111: pyruvate fermentation to isobutanol (engineered)|g__Lactobacillus.s__Lactobacillus_gastricus	0	0	0	0	0	0	0	0	0	0	0	0	0	0	0	0	0	0	0	0	0	0	0	0	0	0	0	0	0	0	0	0	0	0	0	0	0	0	0	0	0	0	0	0	0	0	0	0	0
PWY-6519: 8-amino-7-oxononanoate biosynthesis I|g__Salmonella.s__Salmonella_enterica	0	0	0	0	0	0	0	0	0	0	0	0	0	0	0	0	0	0	0	0	0	0	0	0	0	0	1.06e-06	0	0	0	0	0	0	0	0	0	0	0	0	0	0	0	0	0	0	0	0	0	0
PWY-6163: chorismate biosynthesis from 3-dehydroquinate|g__Bacteroides.s__Bacteroides_fragilis	0	0	0	0	0	0	0	0	0	0	0	4.57e-07	4.27e-05	0	1.3e-05	0	0	9.23e-06	0	1.68e-07	4.15e-06	0	2.23e-05	0	0	0	0	0	0	0	0	0	0	0	0	0	0	0	0	0	0	0	0	0	0	0	5.3e-07	0	0
PWY-2942: L-lysine biosynthesis III|g__Campylobacter.s__Campylobacter_gracilis	0	0	0	0	2.04e-07	0	0	0	0	0	0	0	0	0	0	0	0	0	0	0	0	0	0	0	0	0	0	0	0	0	0	0	0	0	0	0	0	0	0	0	0	0	0	0	0	0	0	0	0
PWY-7219: adenosine ribonucleotides de novo biosynthesis|g__Campylobacter.s__Campylobacter_concisus	0	0	0	0	0	0	0	0	0	0	0	0	0	0	0	0	0	0	0	0	0	0	0	0	0	0	0	0	0	0	0	0	0	0	0	0	0	0	0	0	0	0	0	0	0	0	0	0	0
NONMEVIPP-PWY: methylerythritol phosphate pathway I|g__Holdemania.s__Holdemania_sp_AP2	7.57e-07	8.59e-07	0	0	0	0	1.31e-06	0	0	0	0	0	0	0	0	0	0	0	0	0	0	0	0	0	0	0	0	0	0	0	0	0	0	0	0	0	0	0	0	0	0	0	0	0	0	0	0	0	0
PWY-6121: 5-aminoimidazole ribonucleotide biosynthesis I|g__Bifidobacterium.s__Bifidobacterium_longum	0.000418095	0.000840649	1.01e-05	1.89e-07	4.73e-07	5.38e-05	3.78e-07	0.000112573	0	0	8.78e-06	0	0	4.82e-06	0	3.49e-05	3.92e-07	0	1.15e-07	0	0	1.27e-05	0	1.04e-06	6.54e-06	2.46e-05	2.19e-07	0.000830366	2.9e-05	0	0	2.01e-07	0	0	3.32e-07	0.000313761	0	5.15e-07	1.04e-05	0	0.000131542	7.41e-08	0	9.1e-05	0	3.05e-05	5.31e-05	0	0
PWY0-1319: CDP-diacylglycerol biosynthesis II|g__Veillonella.s__Veillonella_parvula	0	0	0	5.02e-06	1.27e-05	1.33e-07	0	9.08e-07	4.77e-07	3.91e-07	1.91e-07	0	0	0	0	0	0	0	0	0	0	4.4e-07	0	0	0	2.1e-07	6.97e-07	0	0	2.31e-07	4.54e-07	0	0	9.76e-08	0	0	0	0	6.87e-07	0	0	0	0	0	0	0	0	0	0
ARO-PWY: chorismate biosynthesis I|g__Clostridium.s__Clostridium_clostridioforme	0	0	4.26e-07	3.41e-05	2.82e-05	0	0	0	9.6e-07	1.86e-06	0	1.82e-06	0	0	1.66e-06	0	0	2.08e-06	0	0	3.07e-07	1.36e-06	1.5e-07	0	0	0	0	0	4.78e-07	0	0	7.18e-07	0	0	0	0	0	0	5.89e-06	0	0	1.13e-06	0	0	0	5.8e-07	0	0	0
PWY-6612: superpathway of tetrahydrofolate biosynthesis|g__Streptococcus.s__Streptococcus_infantarius	0	0	0	0	0	1.82e-06	0	3.32e-06	0	0	0	0	0	0	0	0	0	0	0	0	0	0	0	0	0	0	0	0	0	0	0	0	0	0	0	0	0	0	0	0	0	0	0	0	0	0	0	0	0
PWY-6147: 6-hydroxymethyl-dihydropterin diphosphate biosynthesis I|g__Citrobacter.s__Citrobacter_freundii	0	0	0	0	0	0	0	0	0	0	0	0	0	0	0	0	0	0	0	0	0	0	0	0	0	0	0	0	0	0	0	4.33e-07	0	0	0	0	0	0	0	0	0	0	0	0	0	0	0	0	0
PWY-5686: UMP biosynthesis|g__Lactobacillus.s__Lactobacillus_ruminis	0	0	0	0	0	0	0	0	0	0	0	0	0	0	0	0	0	0	0	0	0	0	0	0	0	0	0	0	0	0	0	0	0	0	1.01e-06	0	0	0	0	0	0	0	0	0	0	0	0	0	0
PWY-7221: guanosine ribonucleotides de novo biosynthesis|g__Prevotella.s__Prevotella_melaninogenica	0	0	0	0	0	0	0	0	0	0	0	0	0	0	0	0	0	0	0	0	0	0	0	0	0	0	0	0	0	0	0	0	0	0	0	0	0	0	0	0	0	0	0	0	0	0	0	0	0
PWY-1042: glycolysis IV (plant cytosol)|g__Pediococcus.s__Pediococcus_acidilactici	0	0	0	0	9.6e-05	0	0	0	0	0	0	0	0	0	1.53e-07	0	0	0	0	0	0	0	0	0	0	0	0	0	0	0	0	0	0	0	0	0	0	0	0	0	0	0	0	0	0	0	0	0	0
P441-PWY: superpathway of N-acetylneuraminate degradation|g__Citrobacter.s__Citrobacter_koseri	0	0	0	0	0	0	0	0	0	0	0	0	0	0	0	0	0	0	5.36e-07	0	0	0	0	0	0	0	1.24e-05	0	0	0	1.82e-05	0	0	1.19e-05	0	0	0	0	0	0	0	0	0	0	1.13e-05	0	0	0	0
PWY-1042: glycolysis IV (plant cytosol)|g__Bacteroides.s__Bacteroides_sp_2_1_22	0	0	0	0	0	0	0	0	0	0	0	0	0	0	0	0	0	0	0	0	0	0	0	0	0	0	0	0	0	0	0	0	0	0	0	0	0	0	0	0	0	0	0	0	0	0	0	0	0
PWY-5097: L-lysine biosynthesis VI|g__Mitsuokella.s__Mitsuokella_multacida	0	0	0	0	0	0	0	0	0	0	0	0	0	0	0	0	0	0	0	0	0	0	0	0	0	0	0	0	0	0	0	0	0	0	0	0	0	0	0	0	0	0	0	0	0	0	0	0	0
SO4ASSIM-PWY: sulfate reduction I (assimilatory)|g__Citrobacter.s__Citrobacter_youngae	0	0	0	0	0	0	0	0	0	0	0	0	0	0	0	0	0	0	0	0	0	0	0	0	0	0	0	0	0	0	0	0	0	0	0	0	0	0	0	0	0	0	0	0	0	0	0	0	0
PWY-7539: 6-hydroxymethyl-dihydropterin diphosphate biosynthesis III (Chlamydia)|g__Bacteroides.s__Bacteroides_xylanisolvens	7.66e-07	4.46e-07	1.67e-07	2.62e-06	1.17e-06	0	6.52e-07	0	3.07e-06	2.08e-05	0	1.67e-05	4.4e-07	0	2.33e-06	0	7.09e-07	9.92e-07	0	0	5.64e-06	9.91e-06	2.53e-06	1.13e-06	0	3.88e-05	0	0	2.05e-06	0	0	7.9e-06	0	0	3.41e-06	0	8.91e-07	0	2.93e-06	0	0.000172078	5.1e-07	0	0	1.3e-06	0	9.69e-05	0	0
PWY-6527: stachyose degradation|g__Megamonas.s__Megamonas_rupellensis	0	0	0	0	0	0	0	0	0	0	0	0	0	0	0	0	0	0	0	0	0	0	0	0	0	0	0	0	0	0	0	6.55e-06	0	0	4.11e-06	0	0	0	0	0	0	7.15e-06	0	0	0	0	0	0	7.77e-06
PWY-7228: superpathway of guanosine nucleotides de novo biosynthesis I|g__Escherichia.s__Escherichia_coli	4.91e-06	5.14e-07	2.45e-05	8.02e-06	5.55e-06	2.51e-05	1.53e-05	4.21e-06	3.08e-05	5.57e-05	7.59e-06	7.02e-05	0	2.97e-06	1.54e-06	4.89e-06	0	1.01e-06	6.41e-05	3.94e-05	1.94e-05	2.6e-06	2.87e-05	5.6e-05	1.46e-05	2.11e-06	7.17e-05	0	1.01e-05	3.34e-05	1.73e-05	2.58e-05	6.59e-07	1.76e-05	2.34e-05	7.45e-05	0	3.28e-05	3.85e-05	5.67e-06	2.64e-06	0.000115559	4.96e-06	2.59e-06	2.83e-05	1.41e-05	6.32e-06	0	0
UNINTEGRATED|g__Actinomyces.s__Actinomyces_graevenitzii	0	0	0	0	0	0	0	0	0	0	0	0	0	0	0	0	0	0	0	0	0	0	6.14e-05	0	0	0	0	0	0	0	0	0	0	0	0	0	0	0	0	0	0	9.16e-05	0	0	0	0	0	0	0
COA-PWY-1: coenzyme A biosynthesis II (mammalian)|g__Stenotrophomonas.s__Stenotrophomonas_maltophilia	0	0	0	0	0	0	0	0	0	0	0	0	0	0	0	0	0	0	0	0	0	0	0	0	0	0	0	0	0	4.05e-06	0	0	0	0	0	0	0	0	0	0	0	0	0	0	0	0	0	0	0
ANAEROFRUCAT-PWY: homolactic fermentation|g__Cronobacter.s__Cronobacter_sakazakii	0	0	0	0	0	0	0	0	0	0	0	0	0	0	0	0	0	0	0	0	0	0	0	0	0	0	0	0	0	0	0	0	0	0	0	0	0	0	0	0	0	0	0	0	0	0	0	0	0
PWY-7111: pyruvate fermentation to isobutanol (engineered)|g__Blautia.s__Ruminococcus_gnavus	0	0	0	0	0	1.21e-05	0	9.9e-06	0	0	2.67e-06	0	0	1.09e-05	0	4.72e-06	0	0	0	0	0	0	0	0	0	1.29e-05	0	0	0	0	0	4.48e-06	0	0	1.1e-05	5.62e-05	0	0	1.29e-07	0	1.24e-05	2.86e-06	0	3.71e-06	0	0	4.8e-06	0	4.95e-05
COA-PWY-1: coenzyme A biosynthesis II (mammalian)|g__Staphylococcus.s__Staphylococcus_haemolyticus	0	0	0	0	0	0	0	0	0	0	0	0	0	0	0	0	3.87e-07	0	0	0	0	0	0	0	0	0	0	0	0	0	0	0	0	0	0	0	0	0	0	0	0	0	0	0	0	0	0	0	0
PWY-6125: superpathway of guanosine nucleotides de novo biosynthesis II|g__Providencia.s__Providencia_rettgeri	0	0	0	0	0	0	0	0	0	0	0	0	0	0	0	0	0	0	0	0	0	0	0	0	0	0	0	0	0	0	0	0	0	0	0	0	0	0	0	0	0	0	0	0	0	0	0	0	0
ANAGLYCOLYSIS-PWY: glycolysis III (from glucose)|g__Escherichia.s__Escherichia_coli	4.83e-06	0	2.48e-05	2.18e-05	7.03e-06	2e-05	1.36e-05	5.12e-06	6.27e-05	5.5e-05	1.13e-05	5.45e-05	8.33e-05	2.39e-06	5.53e-05	4.88e-06	0	8.76e-05	9.98e-05	3.73e-05	6.54e-05	6.39e-06	2.38e-05	6.19e-05	1.3e-05	1.64e-06	7.76e-05	0	1.63e-05	3.27e-05	4.16e-05	3.19e-05	0	4.02e-05	2.48e-05	7.91e-05	4.06e-05	4.32e-05	4.03e-05	4.97e-06	4.74e-06	0.000116144	5.82e-06	3.71e-06	3.69e-05	2.47e-05	2.21e-05	0	0
ANAGLYCOLYSIS-PWY: glycolysis III (from glucose)|g__Streptococcus.s__Streptococcus_infantis	0	0	0	0	0	0	0	0	0	0	0	0	0	0	0	0	0	0	0	0	0	0	0	0	0	0	0	0	0	0	0	0	0	0	0	0	0	0	1.35e-06	0	0	0	3.36e-06	0	0	0	0	0	0
PEPTIDOGLYCANSYN-PWY: peptidoglycan biosynthesis I (meso-diaminopimelate containing)|g__Lactobacillus.s__Lactobacillus_saerimneri	0	0	0	0	0	0	0	0	0	0	0	0	0	0	0	0	0	0	0	0	0	0	0	0	0	0	0	0	0	0	0	0	0	0	0	0	0	2.31e-06	0	0	0	0	0	0	0	0	0	0	0
PWY0-1296: purine ribonucleosides degradation|g__Klebsiella.s__Klebsiella_variicola	0	0	0	0	0	0	0	0	0	0	0	0	0	0	0	0	0	0	0	0	0	0	0	0	0	0	0	0	0	0	0	0	0	0	0	0	0	0	0	0	0	0	0	0	0	0	0	0	0
VALSYN-PWY: L-valine biosynthesis|g__Citrobacter.s__Citrobacter_freundii	0	0	0	0	0	0	0	0	0	0	0	0	0	0	0	0	0	0	0	0	1.54e-07	0	0	0	0	0	1.72e-06	0	0	0	1.15e-06	1.48e-06	0	4.56e-07	0	0	0	0	0	0	0	0	7.37e-07	0	2.76e-07	0	2.78e-06	0	0
PWY-7208: superpathway of pyrimidine nucleobases salvage|g__Pediococcus.s__Pediococcus_pentosaceus	0	0	0	0	0	0	0	0	0	0	0	0	0	0	0	0	0	0	0	0	0	0	0	0	0	0	0	0	0	0	0	0	0	0	0	4.11e-07	0	0	0	0	0	0	0	0	0	0	0	0	0
FAO-PWY: fatty acid &beta;-oxidation I|g__Cronobacter.s__Cronobacter_sakazakii	0	0	0	0	0	0	0	0	0	0	0	0	0	0	0	0	0	0	0	0	0	0	0	0	0	0	0	0	0	0	0	0	0	0	0	0	0	0	0	0	0	0	0	0	0	0	0	0	0
GLUTORN-PWY: L-ornithine biosynthesis|g__Citrobacter.s__Citrobacter_youngae	0	0	0	0	0	0	0	0	0	0	0	0	0	0	0	0	0	0	0	0	0	0	0	0	0	0	0	0	0	0	0	0	0	0	0	0	0	0	0	0	0	0	0	0	0	0	0	0	0
PWY-6151: S-adenosyl-L-methionine cycle I|g__Bifidobacterium.s__Bifidobacterium_longum	0.000495315	0.000902668	8.4e-06	1.28e-07	4.03e-07	8.83e-05	8.88e-07	0.000186603	0	0	8.97e-06	0	0	6.03e-06	0	3.6e-05	1.56e-07	0	2.44e-07	0	0	1.44e-05	0	7.99e-07	6.8e-06	2.67e-05	0	0.000818259	2.91e-05	1.35e-07	0	2.01e-07	0	0	5.15e-07	0.00031338	0	0	1.05e-05	0	0.000139056	0	0	9.65e-05	0	2.74e-05	5.37e-05	0	1.59e-07
UNINTEGRATED|g__Sutterella.s__Sutterella_wadsworthensis	0.0002452	0.000558334	0	0	0	4.56e-05	0.000960942	0.0143592	0	0	0.0443359	0	0	0.00333257	0	0.0030144	0	0	0.00071142	0	0	0	0	0.00564376	0.00305049	0.0352528	0.00962643	0	0	0	0.0118079	0	0	0.00383688	0	0	0	8.29e-05	0.0108705	0	0	0	0	0.00558381	0.00451407	0	0	0	5.83e-05
PWY-7219: adenosine ribonucleotides de novo biosynthesis|g__Gordonibacter.s__Gordonibacter_pamelaeae	0	0	0	0	0	0	0	0	0	0	0	0	0	0	7.05e-07	0	0	9.86e-07	0	0	5.03e-07	0	5.48e-07	0	0	0	0	0	0	0	0	0	0	0	0	0	0	0	0	0	8.35e-07	0	0	0	0	0	8.49e-07	0	0
THRESYN-PWY: superpathway of L-threonine biosynthesis|g__Stenotrophomonas.s__Stenotrophomonas_maltophilia	0	0	0	0	0	0	0	0	0	0	0	0	0	0	0	0	0	0	0	0	0	0	0	0	0	0	0	0	0	6.72e-07	0	0	0	0	0	0	0	0	0	0	0	0	0	0	0	0	0	0	0
PWY-7219: adenosine ribonucleotides de novo biosynthesis|g__Lachnospiraceae_noname.s__Lachnospiraceae_bacterium_1_4_56FAA	0	0	0	0	0	0	0	0	0	0	0	0	0	0	0	0	0	0	0	0	0	0	0	1.01e-07	2.43e-07	0	0	0	1.35e-06	0	0	0	0	0	0	0	0	0	0	0	0	0	0	0	0	3.22e-06	0	0	0
UNINTEGRATED|g__Enterococcus.s__Enterococcus_sulfureus	0	0	0	0	0	0	0	0	0	0	0	0	0	0	0	0	0	0	0	0	0	0	0	0	0	0	0	0	0	0	0	0	0	0	0	0	0	0	0	0	0	0	0	0	0	0	0	0	0
PWY-7208: superpathway of pyrimidine nucleobases salvage|g__Veillonella.s__Veillonella_ratti	0	0	0	0	0	0	0	0	0	0	0	0	0	0	0	0	0	0	0	0	0	0	0	0	0	0	0	0	0	0	0	0	0	0	0	0	0	0	0	0	0	0	0	0	0	0	0	0	0
NONMEVIPP-PWY: methylerythritol phosphate pathway I|g__Clostridium.s__Clostridium_scindens	0	0	0	0	0	0	0	0	7.42e-07	3.25e-07	0	9.36e-07	0	0	0	0	0	0	0	0	0	4.39e-07	0	0	0	0	0	0	0	0	0	0	0	0	0	0	0	0	7.46e-07	0	0	0	0	0	0	0	0	0	0
PWY-7111: pyruvate fermentation to isobutanol (engineered)|g__Proteus.s__Proteus_mirabilis	0	0	0	0	0	0	0	0	0	0	0	0	0	0	0	0	0	0	4.67e-07	0	0	0	0	0	0	0	2.09e-05	0	0	0	4.84e-06	0	0	1.65e-06	0	1.02e-05	0	0	0	0.000103027	1.18e-06	0	0	0	0	0	2.14e-06	0	0
NAGLIPASYN-PWY: lipid IVA biosynthesis|g__Salmonella.s__Salmonella_enterica	0	0	0	0	0	0	0	0	0	0	0	0	0	0	0	0	0	0	0	0	0	0	0	0	0	0	2.21e-06	0	0	0	3.61e-07	0	0	0	0	0	0	0	0	0	0	0	0	0	0	0	0	0	0
PWY-6892: thiazole biosynthesis I (E. coli)|g__Salmonella.s__Salmonella_enterica	0	0	0	0	0	0	0	0	0	0	0	0	0	0	0	0	0	0	0	0	0	0	0	0	0	0	8.32e-06	0	0	0	8.43e-07	0	0	0	0	0	0	0	0	0	0	0	0	0	0	0	0	0	0
UNINTEGRATED|g__Clostridium.s__Clostridium_nexile	0.00187374	0	0.000282965	0.00266279	0.00242972	0	0.00251487	0	0.00997094	0.00411732	0	0.00374438	0	0	0	0	0	0	0	0	0	0.00343618	0	0	0	0	0	0.000902829	0	0	0	0.00226045	0	0	0.00398455	0	0	0	0.00430253	0	0	0.000494687	0	0	0	0	0	0	0
PWY-6700: queuosine biosynthesis|g__Enterobacter.s__Enterobacter_sp_MGH_8	0	0	0	0	0	0	0	0	0	0	0	0	0	0	0	0	0	0	0	0	0	0	0	0	3.05e-07	0	0	0	0	0	0	0	0	0	0	0	0	0	0	0	0	0	0	0	0	0	0	0	0
THISYN-PWY: superpathway of thiamin diphosphate biosynthesis I|g__Salmonella.s__Salmonella_enterica	0	0	0	0	0	0	0	0	0	0	0	0	0	0	0	0	0	0	0	0	0	0	0	0	0	0	4e-06	0	0	0	0	0	0	0	0	0	0	0	0	0	0	0	0	0	0	0	0	0	0
PWY-7219: adenosine ribonucleotides de novo biosynthesis|g__Clostridium.s__Clostridium_symbiosum	0	0	3.15e-07	1.24e-05	2.49e-06	0	2.59e-06	0	1.21e-06	3.13e-07	0	3.02e-07	3.07e-07	0	7.82e-07	0	2.45e-06	1.03e-06	0	0	4.57e-07	1.74e-06	1.28e-06	8.12e-07	0	0	0	9.98e-07	0	0	0	0	0	0	0	1.32e-06	0	0	2.28e-06	0	2.69e-06	0	0	0	0	0	2.31e-06	0	0
PWY-5686: UMP biosynthesis|g__Lactobacillus.s__Lactobacillus_curvatus	0	0	0	0	0	0	0	0	7.76e-07	0	0	0	0	0	0	0	0	0	0	0	0	0	0	0	0	0	0	0	0	0	0	0	0	0	0	0	0	0	0	0	0	0	0	0	0	0	0	0	0
PWY-7228: superpathway of guanosine nucleotides de novo biosynthesis I|g__Campylobacter.s__Campylobacter_ureolyticus	0	0	0	0	0	0	0	0	0	0	0	0	0	0	0	0	0	0	0	0	0	0	0	0	0	0	0	0	0	0	0	0	0	0	0	0	0	0	0	0	0	0	0	0	0	0	0	0	0
PWY-6121: 5-aminoimidazole ribonucleotide biosynthesis I|g__Lachnospiraceae_noname.s__Lachnospiraceae_bacterium_2_1_46FAA	0	0	0	0	0	0	0	0	0	0	0	0	0	0	0	0	0	0	0	0	0	0	0	0	0	0	0	0	0	0	0	0	0	0	0	0	0	0	0	0	0	0	0	0	0	0	0	0	0
PWY-5695: urate biosynthesis/inosine 5'-phosphate degradation|g__Porphyromonas.s__Porphyromonas_asaccharolytica	0	0	0	0	0	0	0	0	0	0	0	0	0	0	0	0	0	0	0	0	0	0	0	0	0	0	0	0	0	0	0	0	0	0	0	0	0	0	0	0	0	0	0	0	0	0	0	0	0
PWY-2942: L-lysine biosynthesis III|g__Morganella.s__Morganella_morganii	0	0	0	0	0	0	0	0	0	0	0	0	0	0	0	4.68e-07	0	0	1.1e-05	0	0	0	0	0	0	0	7.67e-06	0	0	0	0	0	0	2.98e-06	0	0	0	0	0	0	0	0	0	0	0	0	0	0	0
PWY-5103: L-isoleucine biosynthesis III|g__Mitsuokella.s__Mitsuokella_multacida	0	0	0	0	0	0	0	0	0	0	0	0	0	0	0	0	0	0	0	0	0	0	0	0	0	0	0	0	0	0	0	0	0	0	0	0	0	0	0	0	0	0	0	0	0	0	0	0	0
PWY0-1319: CDP-diacylglycerol biosynthesis II|g__Coprococcus.s__Coprococcus_eutactus	0	0	0	0	0	0	0	0	0	0	0	0	0	0	0	0	0	0	0	0	0	0	0	0	0	0	0	0	0	0	0	0	0	0	0	0	0	0	0	0	0	0	0	0	0	0	0	0	0
VALSYN-PWY: L-valine biosynthesis|g__Lactobacillus.s__Lactobacillus_fermentum	7.58e-07	0	2.9e-07	0	0	0	0	0	0	0	1.18e-07	0	0	8.14e-07	0	8.4e-06	0	0	0	0	0	0	0	0	0	3.7e-07	2.54e-06	0	0	0	2.39e-06	0	0	1.76e-06	0	0	4.4e-07	0	2.76e-07	0	0	0	0	9.2e-06	3.3e-06	0	0	0	0
PWY-6703: preQ0 biosynthesis|g__Parabacteroides.s__Parabacteroides_merdae	9.25e-07	0	1.18e-06	0	0	5.58e-05	2.25e-06	1.15e-05	0	0	7.05e-07	0	0	2.02e-05	0	2.34e-06	4.29e-06	0	1.75e-05	5.89e-05	0	0	0	2.72e-05	4.84e-06	2.32e-06	0	0	3.99e-06	0.000112848	0	6.32e-06	0	2.62e-07	1.22e-05	0	0	1.11e-05	0	0	0	3.94e-07	3.74e-05	1.07e-05	0	2.81e-06	0	0	0
PWY-6121: 5-aminoimidazole ribonucleotide biosynthesis I|g__Roseburia.s__Roseburia_hominis	0	0	0	0	0	0	0	0	0	0	0	0	0	0	0	0	0	0	0	0	0	0	0	0	0	0	0	0	0	0	0	0	0	0	0	0	0	0	0	0	0	0	0	0	0	0	0	0	0
PWY0-1296: purine ribonucleosides degradation|g__Abiotrophia.s__Abiotrophia_defectiva	0	0	0	0	0	0	0	0	0	0	0	0	0	0	0	0	0	0	0	0	0	0	0	0	0	0	0	0	0	0	0	0	0	0	0	0	0	0	0	0	0	0	0	0	0	0	0	0	0
PWY-6277: superpathway of 5-aminoimidazole ribonucleotide biosynthesis|g__Cellulosilyticum.s__Cellulosilyticum_lentocellum	0	0	0	0	0	0	0	0	0	0	0	0	0	0	0	0	0	0	0	0	0	0	0	0	0	0	0	0	0	0	0	0	0	0	0	0	0	0	0	0	0	0	0	0	0	0	0	0	0
PANTO-PWY: phosphopantothenate biosynthesis I|g__Paraprevotella.s__Paraprevotella_clara	0	0	0	0	0	0	0	0	0	0	0	0	0	0	0	0	0	0	0	0	0	0	0	0	0	0	0	0	0	0	0	0	0	0	0	0	0	0	0	0	0	0	0	0	0	0	0	0	0
PWY-6608: guanosine nucleotides degradation III|g__Klebsiella.s__Klebsiella_sp_MS_92_3	0	0	0	0	0	0	0	0	1.16e-05	0	0	0	0	0	0	0	0	0	0	0	0	0	0	0	0	0	0	0	0	0	0	0	0	0	0	0	0	0	0	0	0	0	0	0	7.94e-06	0	0	0	0
THRESYN-PWY: superpathway of L-threonine biosynthesis|g__Candida.s__Candida_albicans	0	0	0	0	0	0	0	0	0	0	0	0	0	0	0	0	0	0	0	1.64e-07	0	0	0	0	0	0	0	0	6.08e-07	0	0	0	0	0	0	0	0	0	0	0	0	0	0	0	0	0	0	0	0
PWY-7221: guanosine ribonucleotides de novo biosynthesis|g__Clostridium.s__Clostridium_sp_ATCC_BAA_442	0	0	0	0	0	0	0	0	0	0	0	0	6.04e-06	0	7.47e-06	0	0	3.54e-06	0	0	1.2e-05	0	1.94e-06	0	0	0	0	0	0	0	3.16e-06	0	0	1.23e-05	0	0	5.33e-06	0	0	0	0	0	0	0	0	0	0	0	0
PWY-6703: preQ0 biosynthesis|g__Campylobacter.s__Campylobacter_concisus	0	0	0	0	0	0	0	0	0	0	0	0	0	0	0	0	0	0	0	0	0	0	0	0	0	0	0	0	0	0	0	0	0	0	0	0	0	0	0	0	0	0	0	0	0	0	0	0	0
PWY0-1296: purine ribonucleosides degradation|g__Enterococcus.s__Enterococcus_hirae	0	0	0	0	0	0	0	0	0	0	0	0	0	0	1.45e-06	0	0	9.28e-07	0	0	1.8e-06	0	5.04e-06	0	0	0	0	0	0	0	0	0	0	0	0	0	0	0	0	0	0	0	0	0	0	0	0	0	0
PWY-6387: UDP-N-acetylmuramoyl-pentapeptide biosynthesis I (meso-diaminopimelate containing)|g__Odoribacter.s__Odoribacter_splanchnicus	1.46e-06	1.05e-06	2.67e-07	0	0	0	8.07e-06	0	0	0	0	0	0	0	0	0	0	0	7.33e-07	0	0	0	0	0	9.44e-07	0	0	2.35e-06	8.22e-07	0	0	3.43e-06	0	0	0	0	0	0	0	0	0	0	0	0	0	0	1.74e-06	0	0
PWY0-1296: purine ribonucleosides degradation|g__Salmonella.s__Salmonella_enterica	0	0	0	0	0	0	0	0	0	0	0	0	0	0	0	0	0	0	0	0	0	0	0	0	0	0	9.12e-06	0	0	0	6.07e-07	0	0	0	0	0	0	0	0	0	0	0	0	0	0	0	0	0	0
ARGSYNBSUB-PWY: L-arginine biosynthesis II (acetyl cycle)|g__Actinomyces.s__Actinomyces_viscosus	3.84e-07	0	1.46e-07	0	0	0	5.66e-07	0	0	0	0	0	0	0	0	0	0	0	0	0	0	0	1.82e-07	0	0	0	0	0	0	0	0	0	0	0	0	0	0	0	0	0	0	0	0	0	0	0	0	0	0
PWY-6305: putrescine biosynthesis IV|g__Odoribacter.s__Odoribacter_splanchnicus	1.27e-06	1.46e-06	2.87e-07	0	0	0	8.44e-06	0	0	0	0	0	0	0	0	0	0	0	7.76e-07	0	0	0	0	6.44e-07	9.39e-07	0	0	2.32e-06	1.15e-06	0	0	3.8e-06	0	0	0	0	0	0	0	0	0	0	0	0	0	0	1.91e-06	0	0
PWY-5097: L-lysine biosynthesis VI|g__Enterococcus.s__Enterococcus_faecium	0	0	0	0	0	0	0	4.45e-07	0	0	0	0	0	0	0	0	0	0	0	0	0	0	0	0	0	0	0	0	0	0	0	0	0	0	0	0	0	0	0	0	0	0	0	0	0	0	0	0	0
PWY-5177: glutaryl-CoA degradation|g__Faecalibacterium.s__Faecalibacterium_prausnitzii	0	0	0	0	0	0	0	0	0	0	0	0	0	0	0	0	0	3.83e-07	0	0	2.2e-06	0	8.48e-07	0	4.98e-05	0	0	0	3.72e-05	0	0	1.54e-05	0	0	5.34e-06	0	2.26e-05	3.84e-07	1.04e-05	0	0	1.25e-06	0	0	0	5.48e-06	1.14e-07	0	0
PYRIDOXSYN-PWY: pyridoxal 5'-phosphate biosynthesis I|g__Enterobacter.s__Enterobacter_cloacae	0	0	0	0	0	0	0	0	0	0	0	0	0	0	0	0	0	0	0	0	0	0	0	0	1.86e-08	0	0	0	0	0	0	0	0	0	0	0	0	0	0	0	0	0	0	0	0	0	0	0	0
PWY-6803: phosphatidylcholine acyl editing|g__Escherichia.s__Escherichia_fergusonii	0	0	0	0	0	0	0	0	0	0	0	0	0	0	0	0	0	0	0	0	0	0	0	0	0	0	0	0	0	0	0	0	0	0	0	0	0	0	0	0	0	0	0	0	0	0	0	0	0
PWY-5188: tetrapyrrole biosynthesis I (from glutamate)|g__Stenotrophomonas.s__Stenotrophomonas_maltophilia	0	0	0	0	0	0	0	0	0	0	0	0	0	0	0	0	0	0	0	0	0	0	0	0	0	0	0	0	0	7.54e-06	0	0	0	0	0	0	0	0	0	0	0	0	0	0	0	0	0	0	0
PWY-3001: superpathway of L-isoleucine biosynthesis I|g__Klebsiella.s__Klebsiella_oxytoca	0	0	0	0	0	0	0	0	0	0	0	0	0	0	0	0	0	0	0	0	0	0	0	0	0	0	1.19e-06	0	0	0	9.53e-07	0	0	2.41e-06	0	0	0	0	1.56e-07	0	0	0	0	0	2.51e-06	0	0	0	0
PANTO-PWY: phosphopantothenate biosynthesis I|g__Bacteroides.s__Bacteroides_vulgatus	3.39e-06	1.56e-06	3.24e-06	1.09e-05	1.49e-05	0	2.56e-06	8.2e-07	1.33e-05	3.3e-05	0	2.42e-05	4.73e-07	1.23e-06	0	0	5.67e-07	0	5.71e-06	0	0	0.0001164	0	8.99e-06	8.02e-06	3.04e-06	0	0	4.35e-06	2.41e-07	0	8.71e-05	0	8.49e-07	0.00014846	0	0	7.88e-07	3.85e-05	2.4e-05	1.01e-06	6.53e-05	7.56e-07	0	5.28e-07	1.14e-05	1.18e-06	0	2.4e-07
PWY-6700: queuosine biosynthesis|g__Streptococcus.s__Streptococcus_tigurinus	0	0	0	0	0	0	0	0	0	0	0	0	0	0	0	0	0	0	0	0	0	0	0	0	0	0	0	0	0	0	0	0	0	0	0	0	0	0	0	0	0	0	0	0	0	0	0	0	0
PWY-6126: superpathway of adenosine nucleotides de novo biosynthesis II|g__Campylobacter.s__Campylobacter_gracilis	0	0	0	0	0	0	0	0	0	0	0	0	0	0	0	0	0	0	0	0	0	0	0	0	0	0	0	0	0	0	0	0	0	0	0	0	0	0	0	0	0	0	0	0	0	0	0	0	0
GLUCONEO-PWY: gluconeogenesis I|g__Enterobacter.s__Enterobacter_hormaechei	0	0	0	0	0	0	0	0	0	0	0	0	0	0	0	0	0	0	0	0	0	0	0	0	0	0	0	0	0	0	0	0	0	0	0	0	0	0	0	0	0	0	0	0	0	0	0	0	0
PWY-5667: CDP-diacylglycerol biosynthesis I|g__Coprococcus.s__Coprococcus_comes	0	0	0	0	0	0	0	0	0	0	0	0	0	0	0	0	0	0	0	0	0	0	0	0	0	0	0	0	0	0	0	0	0	0	0	0	0	0	0	0	0	0	0	0	0	0	0	0	0
HISTSYN-PWY: L-histidine biosynthesis|g__Bifidobacterium.s__Bifidobacterium_adolescentis	0	0	0	0	0	0	0	0	0	0	0	0	0	0	0	0	0	0	0	0	0	2.61e-05	0	0	0	0	0	0	0	0	0	0	0	0	0	0	0	0	2.34e-05	0	0	0	0	0	0	0	0	0	0
PWY-6122: 5-aminoimidazole ribonucleotide biosynthesis II|g__Ochrobactrum.s__Ochrobactrum_intermedium	0	0	0	0	0	0	0	0	0	0	0	0	0	0	0	0	0	0	0	0	0	0	0	0	0	0	0	0	0	0	0	0	0	0	0	0	0	0	0	0	0	0	0	0	0	0	0	0	0
TRPSYN-PWY: L-tryptophan biosynthesis|g__Lactobacillus.s__Lactobacillus_ruminis	0	0	0	0	0	0	0	0	0	0	0	0	0	0	0	0	0	0	0	0	0	0	0	0	0	0	0	0	0	0	0	0	0	0	0	0	0	0	0	0	0	0	0	0	0	0	0	0	0
PWY-6700: queuosine biosynthesis|g__Sutterella.s__Sutterella_wadsworthensis	1.47e-07	3.02e-07	0	0	0	0	7.58e-07	9.97e-06	0	0	3.77e-05	0	0	2.08e-06	0	2.94e-06	0	0	1.65e-07	0	0	0	0	1.36e-06	1.45e-06	3.07e-05	7.78e-06	0	0	0	9.37e-06	0	0	3.13e-06	0	0	0	0	9.73e-06	0	0	0	0	4.16e-06	3.27e-06	0	0	0	0
PWY-7184: pyrimidine deoxyribonucleotides de novo biosynthesis I|g__Providencia.s__Providencia_rettgeri	0	0	0	0	0	0	0	0	0	0	0	0	0	0	0	0	0	0	0	0	0	0	0	0	0	0	0	0	0	0	0	0	0	0	0	0	0	0	0	0	0	0	0	0	0	0	0	0	0
NONOXIPENT-PWY: pentose phosphate pathway (non-oxidative branch)|g__Clostridium.s__Clostridium_sp_D5	0	0	0	0	0	0	0	0	0	0	0	0	0	0	0	0	0	0	0	0	0	0	0	0	0	0	0	0	0	0	0	0	0	0	0	0	0	0	0	0	0	0	0	0	0	0	0	0	0
PWY-7221: guanosine ribonucleotides de novo biosynthesis|g__Clostridium.s__Clostridium_nexile	1.47e-06	0	4.84e-07	1.76e-07	1.41e-07	0	1.33e-06	0	8.86e-06	3.87e-06	0	1.89e-06	0	0	0	0	0	0	0	0	0	1.88e-06	0	0	0	0	0	0	0	0	0	9.57e-07	0	0	3.24e-06	0	0	0	2.05e-06	0	0	1.34e-07	0	0	0	0	0	0	0
UNINTEGRATED|g__Actinomyces.s__Actinomyces_sp_HPA0247	0	0	0	0	0	0	0	0	0	0	0	0	0	0	0	0	0	0	0	0	0	0	0	0	0	0	0	0	0	0	0	0	0	0	0	0	0	0	0	0	0	0	0	0	0	0	0	0	0
PWY-7222: guanosine deoxyribonucleotides de novo biosynthesis II|g__Corynebacterium.s__Corynebacterium_striatum	0	0	0	0	0	0	0	0	0	0	0	0	0	0	0	0	5.29e-07	0	0	0	0	0	0	0	0	0	0	0	0	0	0	0	0	0	0	0	0	0	0	0	0	0	0	0	0	0	0	0	0
PWY-7663: gondoate biosynthesis (anaerobic)|g__Bacteroides.s__Bacteroides_faecis	0	0	0	0	0	0	0	0	0	3.2e-05	0	0	0	0	0	0	0	0	0	0	0	0	0	0	0	0	0	0	0	0	0	0	0	0	0	0	0	0	0	0	0	0	0	0	0	0	0	0	0
PWY-6122: 5-aminoimidazole ribonucleotide biosynthesis II|g__Pseudoflavonifractor.s__Pseudoflavonifractor_capillosus	0	0	0	0	0	0	0	0	0	0	0	0	0	0	0	0	0	0	3.64e-07	0	0	0	0	1.21e-07	1.69e-07	0	0	0	0	0	0	0	0	0	0	0	0	0	0	0	0	0	0	0	0	7.55e-08	0	0	0
NONOXIPENT-PWY: pentose phosphate pathway (non-oxidative branch)|g__Lactobacillus.s__Lactobacillus_acidophilus	0	0	0	0	0	0	0	0	0	0	0	0	0	0	0	0	0	0	0	0	0	0	0	0	0	0	0	0	0	0	0	0	0	0	0	0	0	0	0	0	0	0	0	0	0	0	0	0	0
PWY-6386: UDP-N-acetylmuramoyl-pentapeptide biosynthesis II (lysine-containing)|g__Haemophilus.s__Haemophilus_parahaemolyticus	0	0	0	0	0	0	0	0	0	0	0	0	0	0	0	0	0	0	0	0	0	0	0	0	0	0	0	0	0	0	0	0	0	0	0	0	0	0	0	0	0	0	0	0	0	0	0	0	0
PWY-6277: superpathway of 5-aminoimidazole ribonucleotide biosynthesis|g__Clostridium.s__Clostridium_leptum	0	0	0	0	0	0	0	0	0	0	0	0	0	0	6.92e-08	0	8.2e-06	1.97e-07	0	0	1.51e-06	0	0	6.27e-07	4.28e-07	0	0	0	8.2e-07	0	0	0	0	0	0	0	0	0	0	0	0	0	0	0	0	2.05e-06	0	0	0
PWY-7184: pyrimidine deoxyribonucleotides de novo biosynthesis I|g__Burkholderiales_noname.s__Burkholderiales_bacterium_1_1_47	0	0	0	0	0	0	0	0	0	0	0	0	0	0	4.55e-07	0	0	0	0	0	4.49e-07	0	7.98e-07	0	0	0	0	0	0	0	0	0	0	0	0	0	0	0	0	0	0	0	0	0	0	0	0	0	0
PWY0-1533: methylphosphonate degradation I	8.33e-06	6.62e-07	2.91e-05	3.38e-05	1.25e-05	2.74e-05	2.26e-05	7.21e-06	0.000111807	7.65e-05	1.68e-05	8.69e-05	0.00011788	5.42e-06	7.29e-05	9.11e-06	4.17e-07	0.000122788	0.000153023	6.22e-05	7.95e-05	7.04e-06	3.52e-05	8.8e-05	1.75e-05	1.63e-06	0.000115717	0	1.92e-05	4.48e-05	5.59e-05	4.41e-05	0	5.91e-05	3.67e-05	0.000102168	6.51e-05	6.1e-05	4.82e-05	7.8e-06	5.51e-06	0.000189108	8.15e-06	3.93e-06	5.78e-05	2.52e-05	2.41e-05	1.8e-07	0
PWY-724: superpathway of L-lysine, L-threonine and L-methionine biosynthesis II|g__Escherichia.s__Escherichia_coli	6.99e-07	0	2.3e-06	4.23e-06	1.41e-06	4.08e-06	1.22e-06	1.42e-06	1.53e-05	4.14e-06	1.45e-06	5.28e-06	1.51e-05	4.03e-07	1.03e-05	1.16e-06	0	1.65e-05	1.5e-05	6.21e-06	1.15e-05	1.51e-06	5.21e-06	7.35e-06	5.54e-07	3.27e-07	7.28e-06	0	8.42e-07	1.07e-06	6.66e-06	1.03e-05	0	5.71e-06	7.03e-06	8.14e-06	9.85e-06	2.57e-06	5.36e-06	8.89e-07	1.01e-06	2.96e-05	1.08e-06	1.63e-07	7.43e-06	4.79e-06	5.22e-06	0	0
PWY-7111: pyruvate fermentation to isobutanol (engineered)|g__Enterococcus.s__Enterococcus_avium	0	0	0	0	0	1.78e-06	0	6.33e-06	0	0	1.2e-05	0	0	9.83e-06	0	7.81e-06	0	0	6.26e-07	0	0	0	7.83e-08	6.55e-07	0	7.24e-07	1.97e-07	0	0	0	0	0	0	1.72e-07	0	4.01e-06	0	1.27e-06	0	0	2.07e-06	0	5.52e-07	1.23e-06	2.73e-07	0	1.41e-07	0	0
PWY-6123: inosine-5'-phosphate biosynthesis I|g__Klebsiella.s__Klebsiella_oxytoca	0	0	0	0	0	0	0	0	0	0	0	0	0	0	0	0	0	0	0	0	0	0	0	0	0	0	0	0	0	0	0	0	0	6.94e-07	0	0	0	0	0	0	0	0	0	0	5.34e-07	0	0	0	0
NONMEVIPP-PWY: methylerythritol phosphate pathway I|g__Clostridium.s__Clostridium_sp_7_2_43FAA	0	0	0	0	0	0	0	0	0	0	0	0	0	0	0	0	0	0	0	0	0	0	0	0	0	0	0	0	0	0	0	0	0	0	0	0	0	0	0	0	0	0	0	0	0	0	0	0	0
COA-PWY-1: coenzyme A biosynthesis II (mammalian)|g__Bacteroides.s__Bacteroides_ovatus	3.42e-07	3.17e-07	3.11e-07	1.76e-05	8.34e-06	5.55e-06	2.89e-07	1.37e-05	7.04e-06	5.71e-05	2.09e-05	4.17e-05	1.37e-06	3.2e-05	8.26e-07	1.52e-05	5.44e-06	1.54e-06	8.35e-08	0	3.58e-06	2.67e-05	1.38e-06	3.15e-06	8.55e-06	1.09e-05	0	0	8.12e-06	1.53e-05	0	7.76e-06	0	0	4.17e-06	0	1.18e-05	9.6e-05	9.85e-06	3.88e-05	0.000157081	4.25e-07	0.000142397	2.94e-05	1.01e-05	1.57e-06	0.000100293	0	0
PWY-6124: inosine-5'-phosphate biosynthesis II|g__Lachnospiraceae_noname.s__Lachnospiraceae_bacterium_5_1_63FAA	6.34e-06	7.33e-06	1.46e-06	0	0	0	0	0	0	4.42e-07	0	0	0	0	0	0	2.98e-06	0	0	0	0	1.27e-06	0	0	0	0	0	0	0	0	0	0	0	0	0	0	0	0	4.4e-06	0	0	0	0	0	0	0	8.09e-06	0	0
PWY66-400: glycolysis VI (metazoan)	5.88e-05	3.64e-05	0.000245094	0.000202559	0.000285816	0.000190138	0.000213247	0.000156174	0.000224048	0.00020507	0.00014131	0.000215911	0.000326955	0.000150342	0.000244486	9.92e-05	7.5e-05	0.000289331	0.000281297	0.000205594	0.000255382	9.79e-05	0.000210605	0.000282206	0.00017247	0.000270206	0.00028318	0.000106783	0.000126396	0.000183201	0.000227492	0.000355587	7.93e-06	0.000205818	0.000297219	0.000230137	0.00017202	0.000252762	0.00017559	0.000321477	0.000332759	0.000307143	0.000377284	0.000152271	0.00029354	0.000150985	0.000308026	1.8e-06	0.000242324
PEPTIDOGLYCANSYN-PWY: peptidoglycan biosynthesis I (meso-diaminopimelate containing)|g__Enterococcus.s__Enterococcus_raffinosus	0	0	0	3.27e-06	2.32e-07	0	0	0	1.76e-06	5.46e-07	0	0	0	0	0	0	0	0	5.11e-07	0	0	0	0	2.08e-07	0	4.33e-07	0	0	0	0	0	0	0	0	0	0	0	0	0	0	0	0	0	0	0	0	0	0	0
PANTO-PWY: phosphopantothenate biosynthesis I|g__Lachnospiraceae_noname.s__Lachnospiraceae_bacterium_3_1_46FAA	0	0	0	0	0	0	3.29e-06	0	0	0	0	0	0	0	0	0	0	0	0	0	0	0	0	5.3e-06	4.28e-06	0	0	0	5.54e-06	0	0	0	0	0	0	0	0	0	0	0	0	0	0	0	0	2.88e-05	0	0	0
PWY-2942: L-lysine biosynthesis III|g__Prevotella.s__Prevotella_buccae	0	0	0	1.69e-07	8.68e-07	0	0	0	8.68e-06	1.23e-06	0	1.56e-06	0	0	0	0	0	0	0	0	0	0	0	0	0	0	0	0	0	0	0	0	0	0	0	0	0	0	3.01e-07	0	0	0	0	0	0	0	0	0	0
PWY-5100: pyruvate fermentation to acetate and lactate II|g__Lactobacillus.s__Lactobacillus_vaginalis	0	0	0	0	0	2.26e-07	0	3.34e-06	0	0	1.97e-06	0	0	0	0	3.43e-07	0	2.25e-07	0	0	6.22e-07	0	1.11e-06	0	0	3.56e-07	0	0	0	0	0	0	0	0	0	3.65e-07	8.16e-06	0	0	0	0	0	0	0	0	0	0	0	0
PWY-7388: octanoyl-[acyl-carrier protein] biosynthesis (mitochondria, yeast)|g__Klebsiella.s__Klebsiella_variicola	0	0	0	0	0	0	0	0	0	0	0	0	0	0	0	0	0	0	0	0	0	0	0	0	0	0	0	0	0	0	0	0	0	0	0	0	0	0	0	0	0	0	0	0	0	0	0	0	0
PWY-6609: adenine and adenosine salvage III|g__Escherichia.s__Escherichia_coli	5.4e-06	3.76e-07	2.86e-05	4.14e-05	9.1e-06	4.41e-05	1.72e-05	6.19e-06	3.75e-05	6.49e-05	1.19e-05	7.78e-05	0.000111448	3.51e-06	7.13e-05	5.2e-06	3.41e-07	0.000119507	0.000121703	6.75e-05	0.00011059	9.43e-06	4.55e-05	8.53e-05	1.74e-05	2.73e-06	0.000117757	0	1.57e-05	6.67e-05	5.78e-05	3.91e-05	0	4.71e-05	3.12e-05	0.000109778	6.66e-05	4.84e-05	4.62e-05	1.6e-05	5.78e-06	0.000170976	7.07e-06	3.74e-06	4.4e-05	2.06e-05	2.99e-05	0	0
FUC-RHAMCAT-PWY: superpathway of fucose and rhamnose degradation|g__Citrobacter.s__Citrobacter_youngae	0	0	0	0	0	0	0	0	0	0	0	0	0	0	0	0	0	0	0	0	0	0	0	0	0	0	0	0	0	0	0	0	0	0	0	0	0	0	0	0	0	0	0	0	0	0	0	0	0
NONMEVIPP-PWY: methylerythritol phosphate pathway I|g__Peptostreptococcaceae_noname.s__Clostridium_difficile	0	0	0	0	0	0	0	7.58e-06	0	0	3.17e-06	0	0	5.59e-06	0	4.67e-06	0	0	0	0	8.29e-07	0	2.14e-06	0	0	0	0	0	0	0	0	0	0	0	0	0	0	0	0	0	0	0	0	5.41e-06	0	0	0	0	0
PWY-6386: UDP-N-acetylmuramoyl-pentapeptide biosynthesis II (lysine-containing)|g__Veillonella.s__Veillonella_dispar	0	0	0	0	0	0	0	0	0	0	0	0	0	0	0	0	0	0	0	0	0	0	0	0	0	6.97e-07	2.21e-07	0	0	0	7.03e-07	0	0	0	0	0	0	0	0	0	0	0	0	7.61e-07	0	0	0	0	0
PWY-7199: pyrimidine deoxyribonucleosides salvage|g__Enterobacter.s__Enterobacter_aerogenes	0	0	0	0	0	0	0	0	0	0	0	0	0	0	0	0	0	0	0	0	0	0	0	0	0	0	2.45e-07	0	0	0	6.7e-07	3.99e-07	0	0	0	0	0	0	0	0	0	0	3.42e-06	0	0	0	0	0	0
PWY-6700: queuosine biosynthesis|g__Cronobacter.s__Cronobacter_sakazakii	0	0	0	0	0	0	0	0	0	0	0	0	0	0	0	0	0	0	0	0	0	0	0	0	0	0	0	0	0	0	0	0	0	0	0	0	0	0	0	0	0	0	0	0	0	0	0	0	0
COA-PWY-1: coenzyme A biosynthesis II (mammalian)|g__Acidaminococcus.s__Acidaminococcus_fermentans	0	0	0	0	0	0	0	0	0	0	0	0	0	0	0	0	0	0	0	0	0	0	0	0	0	0	0	0	0	0	1.01e-06	0	0	2.34e-07	0	0	0	0	0	0	0	0	0	0	3.23e-07	0	0	0	0
PWY-6277: superpathway of 5-aminoimidazole ribonucleotide biosynthesis|g__Parasutterella.s__Parasutterella_excrementihominis	0	0	0	0	0	0	0	0	0	0	0	0	0	0	3.72e-07	0	0	9.98e-08	0	0	4.23e-07	0	4.66e-07	0	0	0	0	0	0	0	0	0	0	0	0	0	0	0	0	0	0	0	0	0	0	0	0	0	0
GLYCOL-GLYOXDEG-PWY: superpathway of glycol metabolism and degradation|g__Escherichia.s__Escherichia_coli	3.68e-06	3.28e-07	1.68e-05	2.53e-05	5.61e-06	2.44e-05	1.29e-05	5.32e-06	5.5e-05	4.04e-05	1.07e-05	4.25e-05	0.000101195	1.97e-06	6.72e-05	3.81e-06	1.06e-07	0.000100449	7.62e-05	2.41e-05	8.68e-05	8.66e-06	2.91e-05	4.36e-05	1.16e-05	4.12e-07	6.68e-05	0	1.49e-05	1.6e-05	2.92e-05	2.34e-05	0	2.23e-05	2.14e-05	6.15e-05	4.97e-05	3.06e-05	3.87e-05	5.96e-06	5.14e-06	0.000103546	1.92e-06	2.7e-06	2.98e-05	1.84e-05	2.44e-05	0	0
ARGININE-SYN4-PWY: L-ornithine de novo biosynthesis|g__Bacteroides.s__Bacteroides_nordii	0	0	0	0	0	0	0	0	0	2.32e-06	0	2.11e-06	0	0	0	0	0	0	3.37e-08	0	3.61e-07	0	0	0	2.16e-07	0	0	0	0	0	0	0	0	0	0	0	0	0	0	0	0	0	0	0	0	0	0	0	0
PWY-7357: thiamin formation from pyrithiamine and oxythiamine (yeast)|g__Eubacterium.s__Eubacterium_siraeum	0	0	0	0	0	0	0	0	0	0	0	0	0	0	0	0	0	0	1.35e-07	0	0	0	0	0	0	0	0	0	0	0	0	0	0	0	0	0	0	0	0	0	0	0	0	0	0	0	0	0	0
COA-PWY-1: coenzyme A biosynthesis II (mammalian)|g__Lachnospiraceae_noname.s__Lachnospiraceae_bacterium_2_1_58FAA	0	0	0	0	0	6.55e-06	0	5.84e-06	0	0	1.77e-06	0	0	6.85e-06	0	2.69e-06	0	0	0	0	0	0	0	0	0	9.81e-06	0	0	0	3.83e-06	0	0	0	0	0	2.65e-05	5.37e-07	5.14e-06	0	0	8.25e-06	0	9.53e-06	2.98e-06	0	0	4.05e-06	0	3.3e-05
PWY-7118: chitin degradation to ethanol	0	0	0	0	0	0	0	0	0	0	0	0	0	0	0	0	0	0	0	5.36e-07	0	0	0	0	0	0	0	0	1.19e-06	0	0	0	0	3.2e-07	0	0	0	0	0	0	0	3.08e-07	0	0	0	0	0	0	0
PWY-7111: pyruvate fermentation to isobutanol (engineered)|g__Corynebacterium.s__Corynebacterium_durum	0	0	0	0	0	0	0	0	0	0	0	0	0	0	0	0	0	0	0	0	0	0	0	0	0	0	0	0	0	0	0	0	0	0	0	0	0	0	0	0	0	0	0	0	0	0	0	0	0
VALSYN-PWY: L-valine biosynthesis|g__Megasphaera.s__Megasphaera_micronuciformis	0	0	0	2.42e-06	4.54e-06	0	0	0	0	9.1e-08	0	0	0	2.25e-07	0	0	0	0	0	0	0	0	0	0	0	1.1e-06	4.73e-06	0	0	0	1.17e-05	0	0	0	0	0	0	0	0	0	0	0	0	0	0	0	0	0	0
PWY-1042: glycolysis IV (plant cytosol)|g__Bacteroides.s__Bacteroides_finegoldii	0	0	0	0	0	0	0	0	0	0	0	0	0	0	0	0	0	0	0	0	0	0	0	0	1.24e-06	0	0	0	6.32e-07	0	0	0	0	0	0	0	0	0	0	0	0	0	0	0	0	1.58e-06	0	0	0
PWY-5686: UMP biosynthesis|g__Actinomyces.s__Actinomyces_naeslundii	0	0	0	0	0	0	0	0	0	0	0	0	0	0	0	0	0	0	0	0	0	0	0	0	0	0	0	0	0	0	0	0	0	0	0	0	0	0	1.27e-07	0	0	0	0	0	2.52e-07	0	0	0	0
PHOSLIPSYN-PWY: superpathway of phospholipid biosynthesis I (bacteria)|g__Neisseria.s__Neisseria_flavescens	0	0	0	0	0	0	0	0	0	0	0	0	0	0	0	0	0	0	0	0	0	0	0	0	0	0	0	0	0	0	0	0	0	0	0	0	0	0	0	0	0	0	0	0	0	0	0	0	0
PWY-6969: TCA cycle V (2-oxoglutarate:ferredoxin oxidoreductase)	4.01e-05	4.73e-05	0.000132483	7.78e-05	8.97e-05	0.000114984	9.23e-05	4.74e-05	0.000182541	0.000148519	4.09e-05	0.00015673	0.000229003	2.26e-05	0.000177462	2.64e-05	6.95e-05	0.000228825	0.00016655	0.00017153	0.000189185	3.63e-05	0.00014401	0.000147811	8.11e-05	3.06e-05	0.000195029	2.66e-05	5.14e-05	0.000174797	0.000113768	0.000110367	1.11e-05	8.79e-05	9.98e-05	0.00014487	0.000133046	0.000118018	9.31e-05	8.63e-05	2.53e-05	0.000257955	3.44e-05	1.91e-05	8.29e-05	6.16e-05	0.000100017	0	0.000305426
PWY0-1297: superpathway of purine deoxyribonucleosides degradation|g__Providencia.s__Providencia_rettgeri	0	0	0	0	0	0	0	0	0	0	0	0	0	0	0	0	0	0	0	0	0	0	0	0	0	0	0	0	0	0	0	0	0	0	0	0	0	0	0	0	0	0	0	0	0	0	0	0	0
PWY-7219: adenosine ribonucleotides de novo biosynthesis|g__Actinomyces.s__Actinomyces_naeslundii	0	0	0	0	0	0	0	0	0	0	0	0	0	0	0	0	0	0	0	0	0	0	0	0	0	0	0	0	0	0	0	0	0	0	0	0	0	0	0	0	0	0	0	0	0	0	0	0	0
PWY-7337: 10-cis-heptadecenoyl-CoA degradation (yeast)	0	0	0	0	0	0	0	0	0	0	0	0	0	0	0	0	0	0	0	2.86e-07	0	0	0	0	0	0	0	0	0	0	0	0	0	0	0	0	0	0	0	0	0	0	0	0	0	0	0	0	0
PWY66-375: leukotriene biosynthesis|g__Brevundimonas.s__Brevundimonas_diminuta	0	0	0	0	0	0	0	0	0	0	0	0	0	0	0	0	0	0	0	0	0	0	0	0	0	0	0	0	0	0	0	0	0	0	0	0	0	0	0	0	0	0	0	0	0	0	0	0	0
DAPLYSINESYN-PWY: L-lysine biosynthesis I|g__Lautropia.s__Lautropia_mirabilis	0	0	0	0	0	0	0	0	0	0	0	0	0	0	0	0	0	0	0	0	0	0	0	0	0	0	0	0	0	0	0	0	0	0	0	0	0	0	0	0	0	0	0	0	0	0	0	0	0
PWY-6277: superpathway of 5-aminoimidazole ribonucleotide biosynthesis|g__Dialister.s__Dialister_invisus	0	0	0	0	2.87e-06	0	0	0	3.85e-06	0	0	7.13e-07	0	0	0	0	0	0	0	0	0	3.71e-07	0	0	0	0	0	0	0	0	0	0	0	0	0	0	0	0	0	0	0	0	0	0	0	0	0	0	0
CALVIN-PWY: Calvin-Benson-Bassham cycle|g__Lactococcus.s__Lactococcus_lactis	0	0	0	0	0	0	0	2.42e-06	0	0	0	0	0	0	0	0	0	0	0	0	0	0	0	0	0	0	0	0	0	0	0	0	0	0	0	0	0	0	0	0	0	0	2.96e-07	0	0	0	0	0	0
PWY-7222: guanosine deoxyribonucleotides de novo biosynthesis II|g__Rothia.s__Rothia_dentocariosa	0	0	0	0	0	0	0	0	0	0	0	0	0	0	0	0	0	0	0	0	0	0	0	0	0	0	0	0	0	0	0	0	0	0	0	0	0	0	0	0	0	0	0	0	0	0	0	0	0
PYRIDOXSYN-PWY: pyridoxal 5'-phosphate biosynthesis I|g__Dysgonomonas.s__Dysgonomonas_mossii	0	0	0	0	0	0	0	0	0	0	0	0	0	0	0	0	0	0	0	0	0	0	0	0	0	0	0	0	0	0	0	0	0	0	0	0	0	0	0	0	0	0	0	0	0	0	0	0	0
PWY-6936: seleno-amino acid biosynthesis|g__Saccharomyces.s__Saccharomyces_cerevisiae	0	0	0	0	0	0	0	0	0	0	0	0	0	0	0	0	0	0	0	0	0	0	0	0	0	0	0	0	0	0	0	0	0	0	0	0	0	0	0	0	0	0	0	0	0	0	0	0	0
PWY-7219: adenosine ribonucleotides de novo biosynthesis|g__Mitsuokella.s__Mitsuokella_multacida	0	0	0	0	0	0	0	0	0	0	0	0	0	0	0	0	0	0	0	0	0	0	0	0	0	0	0	0	0	0	0	0	0	0	0	0	0	0	0	0	0	0	0	0	0	0	0	0	0
PWY-6277: superpathway of 5-aminoimidazole ribonucleotide biosynthesis|g__Clostridium.s__Clostridium_perfringens	0	0	0	0	0	0	0	0	0	0	0	0	0	0	0	0	0	0	0	0	0	0	0	0	0	0	0	0	0	0	0	0	0	0	0	0	0	0	0	0	0	0	0	0	0	0	0	0	0
PWY-5659: GDP-mannose biosynthesis|g__Alistipes.s__Alistipes_finegoldii	1.65e-06	2.64e-06	3.68e-06	0	0	0	4.58e-06	0	0	0	0	1.76e-06	6.21e-05	0	7.2e-05	0	5.17e-07	7.71e-05	4.78e-07	0	2.89e-05	0	1.25e-05	5.15e-07	1.35e-06	0	0	0	3.17e-06	0	0	0	0	0	0	0	0	0	0	0	0	0	0	0	0	2.38e-06	0	0	0
UNINTEGRATED|g__Lachnospiraceae_noname.s__Lachnospiraceae_bacterium_5_1_57FAA	0	0	0.000104667	0	0	0	0.00545497	0	0.000935267	0.000501483	0	0.00110269	0	0	0.000392745	0	0.000277395	0.000460879	0	0	0.00041746	0.000752496	0.000895112	0	0	0	0	0	0	0	0	0	0	0	0	0	0	0	0.00115299	0	0	0	0	0	0	0	0	0	0
PWY-5686: UMP biosynthesis|g__Leuconostoc.s__Leuconostoc_citreum	0	0	0	0	0	0	0	0	4.3e-07	0	0	0	0	0	0	0	0	0	0	0	0	0	0	0	0	0	0	0	0	0	0	0	0	0	0	0	0	0	0	0	0	0	0	0	0	0	0	0	0
PWY-5188: tetrapyrrole biosynthesis I (from glutamate)|g__Megasphaera.s__Megasphaera_elsdenii	0	0	0	0	0	0	0	0	0	0	0	3.63e-06	0	0	0	0	0	0	1.07e-06	0	0	1.54e-05	0	5.83e-06	7.91e-06	0	0	0	1.88e-05	0	0	0	0	0	0	0	0	0	1.42e-05	0	0	0	0	0	0	2.29e-05	0	0	0
PANTO-PWY: phosphopantothenate biosynthesis I|g__Rothia.s__Rothia_mucilaginosa	0	0	0	3.82e-07	1.38e-07	0	0	0	0	0	0	0	0	0	0	0	0	0	0	0	0	0	0	0	0	0	0	0	0	0	0	0	0	0	0	0	0	0	0	0	0	0	0	0	0	0	0	0	3.44e-07
PWY-7663: gondoate biosynthesis (anaerobic)|g__Campylobacter.s__Campylobacter_gracilis	0	0	0	0	4.28e-07	0	0	0	0	0	0	0	0	0	0	0	0	0	0	0	0	0	0	0	0	0	0	0	0	0	0	0	0	0	0	0	0	0	0	0	0	0	0	0	0	0	0	0	0
VALSYN-PWY: L-valine biosynthesis|g__Clostridium.s__Clostridium_leptum	0	0	0	0	0	0	0	0	0	0	0	0	0	0	4.6e-08	0	7.88e-06	1.87e-07	0	0	1.68e-06	0	1.2e-07	7.51e-07	5.51e-07	0	0	0	1.24e-06	0	0	0	0	0	0	0	0	0	0	0	0	0	0	0	0	1.71e-06	0	0	0
PWY66-389: phytol degradation|g__Cronobacter.s__Cronobacter_sakazakii	0	0	0	0	0	0	0	0	0	0	0	0	0	0	0	0	0	0	0	0	0	0	0	0	0	0	0	0	0	0	0	0	0	0	0	0	0	0	0	0	0	0	0	0	0	0	0	0	0
PWY-7219: adenosine ribonucleotides de novo biosynthesis|g__Faecalibacterium.s__Faecalibacterium_prausnitzii	0	1.08e-06	0	0	0	0	0	0	0	0	0	0	2.11e-07	0	0	0	0	5.39e-07	1.29e-07	0	4.23e-06	0	1.05e-06	0	9.42e-05	0	0	0	6.81e-05	0	0	2.13e-05	0	0	7.27e-06	0	3.83e-05	5.77e-07	1.42e-05	0	0	2.28e-06	0	0	0	7.63e-06	3.64e-07	0	0
PWY-6700: queuosine biosynthesis|g__Erysipelotrichaceae_noname.s__Clostridium_ramosum	0	0	0	0	0	7.88e-07	0	8.1e-07	0	0	0	0	0	5.36e-07	0	0	0	0	0	0	0	0	0	0	0	0	0	0	0	0	0	7.31e-07	0	3.25e-06	2.62e-07	0	0	0	8.25e-07	0	5.2e-07	0	0	3.45e-06	1.14e-06	0	2.84e-07	0	0
PWY-3001: superpathway of L-isoleucine biosynthesis I|g__Achromobacter.s__Achromobacter_xylosoxidans	0	0	0	0	0	0	0	0	0	0	0	0	0	0	0	0	0	0	0	0	0	0	0	0	0	0	2.71e-07	0	0	0	0	0	0	0	0	0	0	0	0	0	0	0	0	0	0	0	0	0	0
NONMEVIPP-PWY: methylerythritol phosphate pathway I|g__Erysipelotrichaceae_noname.s__Eubacterium_biforme	6.36e-06	2.44e-05	3.53e-05	0	0	0	2.81e-06	0	0	0	0	0	0	0	0	0	0	0	0	0	0	0	0	0	0	0	0	0	0	0	0	0	0	0	0	0	0	0	0	0	0	0	0	0	0	0	0	0	0
PWY-7357: thiamin formation from pyrithiamine and oxythiamine (yeast)|g__Ruminococcus.s__Ruminococcus_bromii	0	0	0	0	0	0	0	0	0	0	0	0	0	0	0	0	0	0	0	0	0	0	0	0	0	0	0	0	0	0	0	0	0	0	0	0	0	0	0	0	0	0	0	0	0	0	9.32e-07	0	0
PROTOCATECHUATE-ORTHO-CLEAVAGE-PWY: protocatechuate degradation II (ortho-cleavage pathway)|g__Klebsiella.s__Klebsiella_variicola	0	0	0	0	0	0	0	0	0	0	0	0	0	0	0	0	0	0	0	0	0	0	0	0	0	0	0	0	0	0	0	0	0	0	0	0	0	0	0	0	0	0	0	0	0	0	0	0	0
SER-GLYSYN-PWY: superpathway of L-serine and glycine biosynthesis I|g__Campylobacter.s__Campylobacter_gracilis	0	0	0	0	2.17e-07	0	0	0	0	0	0	0	0	0	0	0	0	0	0	0	0	0	0	0	0	0	0	0	0	0	0	0	0	0	0	0	0	0	0	0	0	0	0	0	0	0	0	0	0
PWY-6122: 5-aminoimidazole ribonucleotide biosynthesis II|g__Erysipelotrichaceae_noname.s__Erysipelotrichaceae_bacterium_2_2_44A	0	7.67e-07	1.13e-06	0	0	0	3.35e-06	0	0	1.97e-07	0	0	0	0	0	0	1.09e-06	0	0	0	0	0	0	0	0	0	0	2.96e-07	0	0	0	0	0	0	0	2.05e-06	4.05e-07	0	0	1.36e-06	6.21e-07	0	0	0	0	0	0	0	3.89e-07
PWY0-1298: superpathway of pyrimidine deoxyribonucleosides degradation|g__Anaerostipes.s__Anaerostipes_hadrus	0	0	0	0	0	0	0	0	0	0	0	0	0	0	0	0	4.45e-06	0	0	0	0	0	0	0	0	0	0	0	0	0	0	0	0	0	0	0	0	0	0	0	0	0	0	0	0	0	0	0	0
PWY-6277: superpathway of 5-aminoimidazole ribonucleotide biosynthesis|g__Actinomyces.s__Actinomyces_oris	0	0	0	0	0	0	0	0	0	0	0	0	0	0	0	0	0	0	0	0	0	0	0	0	0	0	0	0	0	0	0	0	0	0	0	0	0	0	0	0	0	0	0	0	0	0	0	0	0
PWY-6121: 5-aminoimidazole ribonucleotide biosynthesis I|g__Actinomyces.s__Actinomyces_sp_ICM39	0	0	0	0	0	0	0	0	0	0	0	0	0	0	0	0	0	0	0	0	0	0	0	0	0	0	0	0	0	0	0	0	0	0	0	0	0	0	0	0	0	0	0	0	0	0	0	0	0
PWY-6595: superpathway of guanosine nucleotides degradation (plants)	8.06e-06	3.32e-06	8.57e-06	1.5e-05	9.16e-06	9.31e-06	2.78e-05	2.2e-05	7.61e-06	3.33e-06	3.17e-05	2.39e-06	9.75e-07	7.41e-06	4.05e-07	2.53e-05	9.8e-06	3.48e-06	1.89e-05	0	2.1e-05	1.06e-05	3.7e-05	3.15e-05	2.81e-05	2.72e-05	2.26e-05	5.32e-06	1.2e-05	0	1.79e-05	0	0	1.16e-05	5.42e-07	1.68e-05	8.43e-06	1.57e-06	2.3e-05	3.93e-05	5e-06	0	2.08e-06	1.04e-05	2.33e-05	5.86e-06	9.05e-06	0	1.05e-06
COMPLETE-ARO-PWY: superpathway of aromatic amino acid biosynthesis|g__Eubacterium.s__Eubacterium_siraeum	0	0	0	0	0	0	0	0	0	0	0	0	0	0	0	0	0	0	0	0	0	0	0	0	0	0	0	0	0	0	0	0	0	0	0	0	0	0	0	0	0	0	0	0	0	0	0	0	0
PWY-5686: UMP biosynthesis|g__Neisseria.s__Neisseria_bacilliformis	0	0	0	0	0	0	0	0	0	0	0	0	0	0	0	0	0	0	0	0	0	0	0	0	0	0	0	0	0	0	0	0	0	0	0	0	0	0	0	0	0	0	0	0	0	0	0	0	0
PWY-5973: cis-vaccenate biosynthesis|g__Enterococcus.s__Enterococcus_gallinarum	0	0	0	0	0	0	0	0	0	0	0	0	0	0	0	0	0	0	1.16e-06	0	0	0	0	0	0	0	1.43e-06	0	0	0	0	0	0	2.38e-07	0	0	0	0	0	4.08e-05	3.36e-07	0	0	0	4.86e-07	0	0	0	0
PWY-7219: adenosine ribonucleotides de novo biosynthesis|g__Veillonella.s__Veillonella_atypica	0	0	0	7.89e-06	4.49e-06	1.65e-06	0	5.14e-06	3.47e-07	3.4e-07	1.63e-07	0	0	0	0	0	0	0	0	0	4.81e-07	3.81e-07	0	0	0	0	0	0	0	0	2.52e-07	0	0	3.73e-07	0	0	0	0	1.28e-06	0	0	0	0	0	0	0	0	0	0
PWY66-367: ketogenesis	0	0	0	0	0	0	0	0	0	0	0	0	0	0	0	0	0	0	0	0	0	1.69e-07	0	0	0	0	2.44e-06	0	1.75e-07	0	9.43e-07	0	0	0	8.93e-07	0	0	1.12e-06	0	0	0	0	0	0	0	0	3.71e-07	0	0
PWY-7229: superpathway of adenosine nucleotides de novo biosynthesis I|g__Corynebacterium.s__Corynebacterium_amycolatum	5.88e-07	0	1.34e-07	0	0	0	0	0	0	0	0	0	0	0	0	0	4.04e-05	0	0	0	0	0	0	0	0	0	0	0	0	0	0	0	0	0	0	0	0	0	0	0	0	0	0	0	0	0	0	0	0
PEPTIDOGLYCANSYN-PWY: peptidoglycan biosynthesis I (meso-diaminopimelate containing)|g__Enterococcus.s__Enterococcus_faecium	0	0	0	0	0	0	0	2.53e-07	0	0	0	0	0	0	0	0	0	0	0	0	0	0	0	0	0	0	0	0	0	0	0	0	0	0	0	0	0	0	0	0	0	0	0	0	0	0	0	0	0
DAPLYSINESYN-PWY: L-lysine biosynthesis I|g__Campylobacter.s__Campylobacter_gracilis	0	0	0	0	2.01e-07	0	0	0	0	0	0	0	0	0	0	0	0	0	0	0	0	0	0	0	0	0	0	0	0	0	0	0	0	0	0	0	0	0	0	0	0	0	0	0	0	0	0	0	0
PWY-6124: inosine-5'-phosphate biosynthesis II|g__Eubacterium.s__Eubacterium_siraeum	0	0	0	0	0	0	0	0	0	0	0	0	0	0	0	0	0	0	0	0	0	0	0	0	0	0	0	0	0	0	0	0	0	0	0	0	0	0	0	0	0	0	0	0	0	0	0	0	0
PWY-6151: S-adenosyl-L-methionine cycle I|g__Collinsella.s__Collinsella_aerofaciens	4.79e-05	9.55e-05	8.99e-05	0	0	0	0.000103405	0	0	0	0	0	0	0	0	0	0.000184807	0	1.98e-06	0	0	0	0	0	1.35e-05	0	0	6.72e-05	4e-05	0	0	0	0	0	0	0	3.7e-07	1.13e-07	5.73e-07	0	0	0	0	3.75e-07	0	3.4e-05	0	0	0
FOLSYN-PWY: superpathway of tetrahydrofolate biosynthesis and salvage	1.15e-05	1.54e-06	7.43e-05	6.63e-05	4.01e-05	5.26e-05	4.87e-05	9.66e-05	0.000145277	9.61e-05	0.000107286	0.000108346	9.47e-05	3.44e-05	6.73e-05	6.62e-05	0	8.89e-05	0.000112803	5.13e-05	9.95e-05	2.96e-05	6.23e-05	0.000117962	6.81e-05	1.52e-05	0.000127675	1.75e-06	2.79e-05	9.03e-05	7.21e-05	8.66e-05	1.97e-06	6.4e-05	7.1e-05	0.000151154	9.7e-05	9.57e-05	8.24e-05	2.7e-05	2.1e-05	0.000224477	1.81e-05	2.95e-05	8.55e-05	3.45e-05	7.46e-05	0	0
PWY-6163: chorismate biosynthesis from 3-dehydroquinate|g__Roseburia.s__Roseburia_intestinalis	0	0	0	0	0	0	0	0	0	0	0	0	0	0	0	0	0	0	0	0	0	0	0	0	0	0	0	0	0	0	0	0	0	0	0	0	0	0	5.45e-07	0	0	0	0	0	0	0	0	0	0
PWY0-1319: CDP-diacylglycerol biosynthesis II|g__Leuconostoc.s__Leuconostoc_citreum	0	0	0	0	0	0	0	0	4.39e-07	0	0	0	0	0	0	0	0	0	0	0	0	0	0	0	0	0	0	0	0	0	0	0	0	0	0	0	0	0	0	0	0	0	0	0	0	0	0	0	0
PWY-6700: queuosine biosynthesis|g__Megamonas.s__Megamonas_rupellensis	0	0	0	0	0	0	0	0	0	0	0	0	0	0	0	0	0	0	0	0	0	0	0	0	0	0	0	0	0	0	0	1.46e-05	0	0	1.18e-05	0	0	0	0	0	0	1.52e-05	0	0	0	0	0	0	2.36e-05
PWY-5695: urate biosynthesis/inosine 5'-phosphate degradation|g__Klebsiella.s__Klebsiella_oxytoca	0	0	0	0	0	0	0	0	0	8.18e-08	0	0	0	0	0	0	0	0	0	0	0	0	0	0	0	0	1.58e-06	0	0	0	1.21e-06	0	0	1.79e-06	0	0	0	0	2.95e-07	0	0	0	0	0	3.02e-06	0	0	0	0
PWY-5667: CDP-diacylglycerol biosynthesis I|g__Flavonifractor.s__Flavonifractor_plautii	0	0	0	0	0	9.65e-07	0	6.7e-06	4.26e-08	1.93e-07	4.1e-06	5.22e-07	0	6.4e-06	0	2.65e-06	0	0	0	0	0	8.75e-07	0	3.25e-07	2.33e-07	1.04e-06	0	0	0	1.15e-05	0	1.04e-06	0	0	1.06e-06	0	0	0	0	0	1.52e-06	0	7.55e-06	6.49e-06	4.11e-06	0	1.01e-06	0	0
PWY-6121: 5-aminoimidazole ribonucleotide biosynthesis I|g__Lachnospiraceae_noname.s__Lachnospiraceae_bacterium_2_1_58FAA	0	0	0	0	0	9.01e-06	0	7.21e-06	0	0	2.16e-06	0	0	7.66e-06	0	3.46e-06	0	0	0	0	0	0	0	0	0	1.37e-05	0	0	0	6.47e-06	0	0	0	0	0	3.8e-05	1.29e-06	7.3e-06	0	0	1.01e-05	0	1.5e-05	3.37e-06	0	0	3.81e-06	0	4.01e-05
PWY-6151: S-adenosyl-L-methionine cycle I|g__Erysipelotrichaceae_noname.s__Eubacterium_cylindroides	0	0	0	0	0	0	0	0	0	0	0	0	0	0	0	0	0	0	0	0	0	0	0	0	0	0	0	0	0	0	0	0	0	0	0	0	0	0	0	0	0	0	0	0	0	0	0	0	0
PEPTIDOGLYCANSYN-PWY: peptidoglycan biosynthesis I (meso-diaminopimelate containing)|g__Megasphaera.s__Megasphaera_micronuciformis	0	0	0	2.61e-06	4.69e-06	0	0	0	0	0	0	0	0	3.89e-07	0	0	0	0	0	0	0	0	0	0	0	9.74e-07	5.76e-06	0	0	0	9.22e-06	0	0	0	0	0	0	0	0	0	0	0	0	0	0	0	0	0	0
PWY-4041: &gamma;-glutamyl cycle|g__Citrobacter.s__Citrobacter_freundii	0	0	0	0	0	0	0	0	0	0	0	0	0	0	0	0	0	0	0	0	3.33e-07	0	0	0	0	0	2.29e-06	0	0	0	1.65e-06	1.2e-06	0	4.45e-07	3.94e-07	0	0	0	0	0	0	0	0	0	5.91e-07	0	6.48e-06	0	0
PWY-7111: pyruvate fermentation to isobutanol (engineered)|g__Escherichia.s__Escherichia_coli	1.06e-05	1.21e-06	4.78e-05	5.14e-05	2.11e-05	0.000127538	3.26e-05	1.5e-05	0.000145635	0.000106818	2.25e-05	0.000123304	0.00019213	8.5e-06	0.000131184	1.23e-05	1.45e-06	0.000215046	0.000174551	0.000101633	0.000147233	1.59e-05	8.58e-05	0.000123347	3.65e-05	8.82e-06	0.000145681	4.89e-07	2.75e-05	9.21e-05	7.86e-05	5.86e-05	7.84e-05	7.09e-05	5.17e-05	0.000155768	0.000105755	9.01e-05	8.51e-05	1.85e-05	6.87e-06	0.000238781	1e-05	7.01e-06	7.58e-05	4.09e-05	4.3e-05	0.000211624	0
PWY0-1296: purine ribonucleosides degradation|g__Lachnospiraceae_noname.s__Lachnospiraceae_bacterium_3_1_46FAA	0	0	0	0	0	0	5.86e-06	0	0	0	0	0	0	0	0	0	0	0	0	0	0	0	0	7.57e-06	3.53e-06	0	0	0	5.73e-06	0	0	0	0	0	0	0	0	0	0	0	0	0	0	0	0	2.74e-05	0	0	0
PWY-6121: 5-aminoimidazole ribonucleotide biosynthesis I|g__Lactobacillus.s__Lactobacillus_fermentum	8.73e-06	8.79e-06	1.16e-05	0	0	1.47e-07	1.75e-07	4.84e-06	9.28e-08	0	7.15e-06	0	0	9.53e-06	6.19e-06	3.9e-05	1.09e-05	3.6e-06	0	0	1.05e-06	0	1.23e-06	0	0	7.6e-07	2.03e-05	1.74e-06	0	0	1.45e-05	0	0	9.25e-06	0	0	7.8e-06	0	9.97e-07	0	0	0	2.79e-06	3.85e-05	2e-05	0	0	0	0
HISTSYN-PWY: L-histidine biosynthesis|g__Clostridium.s__Clostridium_sp_ATCC_BAA_442	0	0	0	0	0	0	0	0	0	0	0	0	2.94e-06	0	5.88e-06	0	0	2.59e-06	0	0	9.55e-06	0	1.54e-06	0	0	0	0	0	0	0	1.52e-06	0	0	1.11e-05	0	0	4.09e-06	0	0	0	0	0	0	0	0	0	0	0	0
HISDEG-PWY: L-histidine degradation I|g__Salmonella.s__Salmonella_enterica	0	0	0	0	0	0	0	0	0	0	0	0	0	0	0	0	0	0	0	0	0	0	0	0	0	0	2.04e-06	0	0	0	0	0	0	0	0	0	0	0	0	0	0	0	0	0	0	0	0	0	0
PWY-3001: superpathway of L-isoleucine biosynthesis I|g__Citrobacter.s__Citrobacter_youngae	0	0	0	0	0	0	0	0	0	0	0	0	0	0	0	0	0	0	0	0	0	0	0	0	0	0	0	0	0	0	0	0	0	0	0	0	0	0	0	0	0	0	0	0	0	0	0	0	0
PWY-6387: UDP-N-acetylmuramoyl-pentapeptide biosynthesis I (meso-diaminopimelate containing)|g__Citrobacter.s__Citrobacter_koseri	0	0	0	0	0	0	0	0	0	0	0	0	0	0	0	0	0	0	2.28e-07	0	0	0	0	0	0	0	1.07e-05	0	0	0	1.81e-05	0	0	1.21e-05	0	0	0	0	0	0	0	0	0	0	9.29e-06	0	0	0	0
UNINTEGRATED|g__Blautia.s__Ruminococcus_gnavus	0	0	0.000648815	0	0	0.00922345	0.00194303	0.00767003	0.00172916	0.00202815	0.00235147	0.00170223	0.000890535	0.00787385	0.000335779	0.0034196	0.00261988	0.000233958	0	0	0.00134728	0.00135908	0.000351542	0	0	0.0132468	0	0	0	0.00612024	0	0.00334404	0	0	0.00665879	0.0385654	0.00130451	0.00787651	0.00168117	0	0.0110289	0.00241666	0.0146305	0.00392934	0	0	0.00488103	0	0.0396096
PWY-7221: guanosine ribonucleotides de novo biosynthesis|g__Actinomyces.s__Actinomyces_sp_ICM39	0	0	0	0	0	0	0	0	0	0	0	0	0	0	0	0	0	0	0	0	0	0	0	0	0	0	0	0	0	0	0	0	0	0	0	0	0	0	0	0	0	0	0	0	0	0	0	0	0
TRPSYN-PWY: L-tryptophan biosynthesis|g__Lactobacillus.s__Lactobacillus_pentosus	0	0	0	0	0	1.67e-06	0	7.91e-06	0	0	8.23e-06	0	0	3.34e-06	0	5.22e-06	0	0	0	0	0	0	0	0	0	0	1.28e-07	0	0	0	0	0	0	0	0	0	0	0	0	0	0	0	3.58e-07	2.77e-07	0	0	0	0	0
ECASYN-PWY: enterobacterial common antigen biosynthesis|g__Salmonella.s__Salmonella_enterica	0	0	0	0	0	0	0	0	0	0	0	0	0	0	0	0	0	0	0	0	0	0	0	0	0	0	1.51e-06	0	0	0	0	0	0	0	0	0	0	0	0	0	0	0	0	0	0	0	0	0	0
PWY-6703: preQ0 biosynthesis|g__Megamonas.s__Megamonas_rupellensis	0	0	0	0	0	0	0	0	0	0	0	0	0	0	0	0	0	0	0	0	0	0	0	0	0	0	0	0	0	0	0	6.08e-06	0	0	4.61e-06	0	0	0	0	0	0	6.58e-06	0	0	0	0	0	0	7.63e-06
PWY-7228: superpathway of guanosine nucleotides de novo biosynthesis I|g__Actinomyces.s__Actinomyces_graevenitzii	0	0	0	0	0	0	0	0	0	0	0	0	0	0	0	0	0	0	0	0	0	0	0	0	0	0	0	0	0	0	0	0	0	0	0	0	0	0	0	0	0	2.05e-07	0	0	0	0	0	0	0
PWY-6386: UDP-N-acetylmuramoyl-pentapeptide biosynthesis II (lysine-containing)|g__Actinomyces.s__Actinomyces_turicensis	0	0	0	0	0	0	0	0	0	0	0	0	0	0	0	0	0	0	0	0	0	0	0	0	0	0	0	0	0	0	0	0	0	0	0	0	0	0	0	0	0	0	0	0	0	0	0	0	0
PWY-6387: UDP-N-acetylmuramoyl-pentapeptide biosynthesis I (meso-diaminopimelate containing)|g__Bilophila.s__Bilophila_sp_4_1_30	0	0	0	4.35e-06	3.16e-06	0	0	0	7.55e-07	2e-06	0	2.22e-06	0	0	0	0	0	0	0	0	0	1.05e-05	0	0	0	0	0	0	0	0	0	0	0	0	0	0	0	0	1.78e-06	0	0	0	0	0	0	0	0	0	0
PWY-5180: toluene degradation I (aerobic) (via o-cresol)	0	0	0	0	0	0	0	0	0	0	0	0	0	0	0	0	0	0	0	0	0	0	0	0	0	0	0	0	0	0	0	0	0	0	0	0	0	0	0	0	0	0	6.88e-06	0	0	0	0	0	0
PWY-6708: ubiquinol-8 biosynthesis (prokaryotic)|g__Pseudomonas.s__Pseudomonas_aeruginosa	0	0	0.000113278	0	0	0	0	0	0	0	0	0	0	0	0	0	0	0	0	0	0	0	0	2.36e-06	1.02e-05	0	0	0	0	0	0	0	0.000148309	0	0	0	0	0	0	0	0	0	0	0	0	0	0	0	0
PWY-6737: starch degradation V|g__Clostridium.s__Clostridium_sp_7_2_43FAA	0	0	0	0	0	0	0	0	0	0	0	0	0	0	0	0	0	0	0	0	0	0	0	0	0	0	0	0	0	0	0	0	0	0	0	0	0	0	0	0	0	0	0	0	0	0	0	0	0
PWY-5913: TCA cycle VI (obligate autotrophs)|g__Citrobacter.s__Citrobacter_freundii	0	0	0	0	0	0	0	0	0	0	0	0	0	0	0	0	0	0	0	0	2.78e-07	0	0	0	0	0	1.67e-06	0	0	0	7.29e-07	6.42e-07	0	8.38e-08	1.38e-07	0	0	0	0	0	0	0	2e-07	0	1.94e-07	0	3.5e-06	0	0
PWY-6387: UDP-N-acetylmuramoyl-pentapeptide biosynthesis I (meso-diaminopimelate containing)|g__Lactobacillus.s__Lactobacillus_vaginalis	0	0	0	0	0	0	0	3.3e-06	0	0	1.42e-06	0	0	0	0	0	0	2.54e-07	0	0	8.07e-07	0	1.16e-06	0	0	5.22e-07	0	0	0	0	0	0	0	0	0	0	6.46e-06	0	0	0	0	0	0	0	0	0	0	0	0
PWY-7219: adenosine ribonucleotides de novo biosynthesis|g__Streptococcus.s__Streptococcus_intermedius	0	0	0	0	0	0	0	0	0	0	0	0	0	0	0	0	0	0	0	0	0	0	0	0	0	0	0	0	0	0	0	0	0	0	0	0	0	0	0	0	0	0	0	0	0	0	0	0	0
PWY-5154: L-arginine biosynthesis III (via N-acetyl-L-citrulline)	0.000121349	8.78e-05	0.000111135	8.94e-05	0.000106617	0.000187199	0.000117268	0.000299222	0.000185959	0.000129374	0.000269623	0.000140824	0.000189624	0.000233279	0.000166524	0.000134706	4.77e-05	0.000217553	0.000179451	0.000121947	0.000165237	9.85e-05	0.000177394	0.000127671	0.000106535	0.00015277	0.000250762	0.000120442	0.000100519	8.36e-05	0.000146238	0.000144779	0.000178576	0.000126354	0.000132832	0.000206687	0.000183977	0.000109901	0.000105262	0.000173588	0.000283691	0.000190571	0.000110216	0.000258597	0.000137717	9.11e-05	0.000186576	2e-06	0.000253592
PWY-7221: guanosine ribonucleotides de novo biosynthesis|g__Bifidobacterium.s__Bifidobacterium_breve	0.000330553	0.000106836	1.49e-06	0	2.63e-07	2.05e-07	0	4.64e-05	0	0	6.66e-05	0	0	6.49e-05	0	0.00020859	1.85e-07	0	0	0	0	0	0	0	0	1.21e-05	0	8.39e-05	0	0	0	0	0	0	0	8.75e-06	0	0	0	0	3.16e-05	0	1.47e-05	6.81e-05	0	0	9.12e-06	0	0
PEPTIDOGLYCANSYN-PWY: peptidoglycan biosynthesis I (meso-diaminopimelate containing)|g__Bacteroides.s__Bacteroides_dorei	8.59e-07	3.66e-07	3.64e-07	0	0	1.99e-06	2.2e-07	2.33e-05	0	0	1.82e-05	0	0	5.82e-05	4.74e-05	3.4e-05	1.2e-05	2.5e-05	2.41e-07	0	2.7e-05	0	2.51e-05	0	1.5e-06	0.000197619	0	1.45e-06	1.16e-05	2.11e-05	0	4.58e-06	0	0	1.65e-05	0	6.5e-05	4.53e-05	8.52e-07	0	1.21e-05	2.26e-06	6.85e-05	0.00012596	2.41e-07	1.58e-06	8.29e-05	0	1.95e-07
NAGLIPASYN-PWY: lipid IVA biosynthesis|g__Escherichia.s__Escherichia_coli	4.13e-06	0	2.03e-05	1.35e-05	4.36e-06	1.15e-05	1.48e-05	2.51e-06	6.13e-05	4.39e-05	7.43e-06	5.13e-05	4.99e-05	1.27e-06	2.93e-05	3.71e-06	0	5.03e-05	6.75e-05	2.45e-05	3.77e-05	4.81e-06	1.44e-05	4.68e-05	8.3e-06	1.11e-06	7.74e-05	3.95e-07	7.02e-06	2.82e-05	2.19e-05	2.23e-05	0	1.78e-05	2.19e-05	5.89e-05	2.54e-05	3.84e-05	3.17e-05	4.49e-06	3e-06	0.000104896	4.27e-06	1.5e-06	2.27e-05	1.17e-05	1.15e-05	0	0
PWY-4981: L-proline biosynthesis II (from arginine)	0.000271714	0.000378104	0.000369967	0.000136065	0.000216458	7.97e-05	0.000372784	9.79e-05	2.69e-05	2.18e-05	8.9e-05	1.26e-05	1.07e-06	0.000103793	1.83e-05	0.000131284	0.000425586	1.72e-05	2.79e-05	6.11e-05	1.61e-05	3.98e-05	2.08e-05	2.01e-05	0.000101796	2.41e-05	7.36e-05	0.0002586	0.000163622	4.63e-06	7.38e-05	1.52e-05	0.000184734	5.69e-05	4.27e-06	2.91e-05	3.41e-05	4.29e-06	5.38e-05	4.78e-05	5.58e-05	2.16e-05	2.85e-05	0.000148775	6.18e-05	0.000148009	2.98e-05	3.8e-07	5.62e-07
ILEUSYN-PWY: L-isoleucine biosynthesis I (from threonine)|g__Streptococcus.s__Streptococcus_parasanguinis	0	0	0	3.63e-06	1.8e-06	4.06e-07	0	0	6.6e-07	3.2e-07	0	1.17e-07	0	0	2.82e-07	0	4.83e-07	2.35e-07	0	0	4.32e-07	1.52e-07	2.24e-07	0	7.11e-08	5.48e-07	0	0	0	0	5.77e-06	0	0	6e-07	0	0	0	0	2.9e-06	0	0	0	0	3.06e-06	8.41e-07	0	0	0	0
PWY-2941: L-lysine biosynthesis II|g__Enterococcus.s__Enterococcus_dispar	0	0	0	0	0	0	0	0	0	0	0	0	0	0	0	0	0	0	0	0	0	0	0	0	0	0	0	0	0	0	0	0	0	0	0	0	0	0	0	0	0	0	0	0	0	0	0	0	0
PWY-7388: octanoyl-[acyl-carrier protein] biosynthesis (mitochondria, yeast)|g__Neisseria.s__Neisseria_bacilliformis	0	0	0	0	0	0	0	0	0	0	0	0	0	0	0	0	0	0	0	0	0	0	0	0	0	0	0	0	0	0	0	0	0	0	0	0	0	0	0	0	0	0	0	0	0	0	0	0	0
PWY-6385: peptidoglycan biosynthesis III (mycobacteria)|g__Bacteroides.s__Bacteroides_finegoldii	0	0	0	0	0	0	0	0	0	0	0	0	0	0	0	0	0	0	0	0	0	0	0	0	5.77e-07	0	0	0	2.57e-07	0	0	0	0	0	0	0	0	0	0	0	0	0	0	0	0	3.5e-07	0	0	0
PWY-5097: L-lysine biosynthesis VI|g__Bilophila.s__Bilophila_wadsworthia	0	0	0	0	0	0	1.57e-06	0	0	0	0	0	0	0	0	0	0	0	7.13e-07	0	0	0	0	3.89e-06	4.16e-06	0	0	0	1.25e-06	0	0	1.02e-05	0	8.2e-06	2.1e-05	0	0	0	0	0	0	9.03e-07	0	0	0	0	0	0	0
UNINTEGRATED|g__Acidaminococcus.s__Acidaminococcus_sp_BV3L6	0	0	0	0	0	0	0	0	0	0	0	0	0	0	0	0	0	0	0	0	0	0	0	0	0	0	0	0	0	0	0	0	0	0.000119627	0	0	0	0	0	0	0	0	0	0	0.00236531	0	0	0	0
DTDPRHAMSYN-PWY: dTDP-L-rhamnose biosynthesis I|g__Prevotella.s__Prevotella_timonensis	0	0	0	0	0	0	0	0	0	0	0	0	0	0	0	0	0	0	0	0	0	0	0	0	0	0	0	0	0	0	0	0	0	0	0	0	0	0	0	0	0	0	0	2.97e-07	0	0	0	0	0
PWY-6168: flavin biosynthesis III (fungi)|g__Citrobacter.s__Citrobacter_koseri	0	0	0	0	0	0	0	0	0	0	0	0	0	0	0	0	0	0	1.52e-07	0	0	0	0	0	0	0	9.07e-06	0	0	0	1.6e-05	0	0	9.66e-06	0	0	0	0	0	0	0	0	0	0	7.08e-06	0	0	0	0
PWY-6386: UDP-N-acetylmuramoyl-pentapeptide biosynthesis II (lysine-containing)|g__Barnesiella.s__Barnesiella_intestinihominis	1.87e-06	1.18e-05	9.62e-07	0	0	0	3.92e-06	0	0	0	0	0	0	0	0	0	1.15e-05	0	0	0	0	0	0	0	2.97e-06	0	0	8.97e-07	4.08e-06	0	0	0	0	0	0	0	0	0	0	0	0	0	0	0	0	5.39e-07	0	0	0
NONOXIPENT-PWY: pentose phosphate pathway (non-oxidative branch)|g__Megamonas.s__Megamonas_hypermegale	1.19e-06	0	0	0	0	0	0	0	0	0	0	0	0	0	0	0	0	0	0	0	0	0	0	0	0	0	0	0	0	0	0	7.84e-06	0	0	7.19e-06	0	0	0	0	0	0	7.45e-06	0	0	0	0	0	0	1.14e-05
PWY66-422: D-galactose degradation V (Leloir pathway)|g__Enterococcus.s__Enterococcus_durans	0	0	0	0	0	0	0	0	0	0	0	0	0	0	0	0	0	0	1.75e-07	0	0	0	0	0	0	0	0	0	0	0	0	0	0	0	0	0	0	0	0	0	0	0	0	0	0	0	0	0	0
PWY-6121: 5-aminoimidazole ribonucleotide biosynthesis I|g__Akkermansia.s__Akkermansia_muciniphila	0	0	0	0	0	3.22e-07	0	1.84e-06	0	0	1.29e-05	0	0	8.32e-06	0	1.59e-06	0	0	2.01e-05	0	0	9.13e-06	0	0	0	0	3.36e-05	0	0	0	2.19e-05	8.49e-07	0	3.78e-05	0	0	0	0	0	0	0	0	0	0	3.56e-05	0	0	0	2.97e-06
PWY-5860: superpathway of demethylmenaquinol-6 biosynthesis I|g__Escherichia.s__Escherichia_coli	5.13e-06	0	1.72e-05	1.48e-05	5.19e-06	1.32e-05	1.48e-05	2.68e-06	5.62e-05	3.83e-05	9.76e-06	4.97e-05	5.36e-05	2e-06	3.77e-05	4.36e-06	0	5.38e-05	9.09e-05	3.36e-05	4.12e-05	5e-06	1.51e-05	5.61e-05	1.29e-05	1.42e-06	7.44e-05	0	8.26e-06	3.29e-05	3.44e-05	2.61e-05	0	3.35e-05	2.11e-05	6.42e-05	3.06e-05	4.05e-05	3.37e-05	3.05e-06	2.63e-06	0.000112746	2.07e-06	2.5e-06	3.41e-05	1.55e-05	1.02e-05	0	0
ARO-PWY: chorismate biosynthesis I|g__Clostridium.s__Clostridium_symbiosum	0	0	0	1.18e-05	2.02e-06	0	1.73e-06	0	8.02e-07	2.81e-07	0	0	5.62e-07	0	1.04e-06	0	2.07e-06	7.26e-07	0	0	5.09e-07	1.73e-06	1.03e-06	3.17e-07	0	0	0	8.26e-07	0	0	0	0	0	0	0	5.78e-07	0	0	1.96e-06	0	2.92e-06	0	0	0	0	0	2.18e-06	0	0
PWY66-375: leukotriene biosynthesis	0	0	0	1.97e-07	0	0	0	0	0	0	0	0	0	3.71e-07	0	0	0	0	0	9.04e-07	0	0	0	0	0	1.54e-06	0	0	1.85e-06	0	0	0	0	9.46e-07	0	0	0	0	0	0	0	0	0	0	0	0	0	2.75e-07	0
P163-PWY: L-lysine fermentation to acetate and butanoate	0	0	0	0	2.23e-06	0	0	0	0	0	0	0	0	0	0	0	0	0	0	0	0	0	0	0	0	0	0	0	0	0	0	0	0	0	0	0	0	0	0	0	0	0	0	0	0	0	0	0	0
PWY-6270: isoprene biosynthesis I|g__Citrobacter.s__Citrobacter_koseri	0	0	0	0	0	0	0	0	0	0	0	0	0	0	0	0	0	0	2.6e-07	0	0	0	0	0	0	0	9.38e-06	0	0	0	1.38e-05	0	0	9.18e-06	0	0	0	0	0	0	0	0	0	0	8.69e-06	0	0	0	0
UDPNAGSYN-PWY: UDP-N-acetyl-D-glucosamine biosynthesis I|g__Enterobacter.s__Enterobacter_sp_MGH_8	0	0	0	0	0	0	0	0	0	0	0	0	0	0	0	0	0	0	0	0	0	0	0	0	3.31e-07	0	0	0	0	0	0	0	0	0	0	0	0	0	0	0	0	0	0	0	0	0	0	0	0
PWY-6387: UDP-N-acetylmuramoyl-pentapeptide biosynthesis I (meso-diaminopimelate containing)|g__Pediococcus.s__Pediococcus_pentosaceus	0	0	0	0	0	0	0	0	0	0	0	0	0	0	0	0	0	0	0	0	0	0	0	0	0	0	0	0	0	0	0	0	0	0	0	0	0	0	0	0	0	0	0	0	0	0	0	0	0
PWY-6121: 5-aminoimidazole ribonucleotide biosynthesis I|g__Adlercreutzia.s__Adlercreutzia_equolifaciens	0	0	0	0	0	0	0	0	0	0	0	0	0	0	0	0	6.47e-06	0	0	0	0	0	0	0	9.95e-08	0	0	0	0	0	0	0	0	0	0	0	0	0	0	0	0	0	0	0	0	2.29e-07	0	0	0
PWY0-1479: tRNA processing|g__Parasutterella.s__Parasutterella_excrementihominis	0	0	0	0	0	0	0	0	0	0	0	0	0	0	2.98e-07	0	0	3.77e-07	0	0	7.69e-07	0	8.99e-07	0	0	0	0	0	0	0	0	0	0	0	0	0	0	0	0	0	0	0	0	0	0	0	0	0	0
PEPTIDOGLYCANSYN-PWY: peptidoglycan biosynthesis I (meso-diaminopimelate containing)|g__Fusobacterium.s__Fusobacterium_mortiferum	0	0	0	0	0	0	0	0	0	4.9e-07	0	0	0	0	0	0	0	0	0	0	0	1.75e-06	0	0	0	0	0	0	0	0	0	9.94e-07	0	0	0	0	0	0	1.63e-06	0	0	0	0	0	0	0	0	0	0
UNINTEGRATED|g__Actinomyces.s__Actinomyces_sp_ICM39	0	0	0	0	0	0	0	0	0	0	0	0	0	0	0	0	0	0	0	0	0	0	0	0	0	0	0	0	0	0	0	0	0	0	0	0	0	0	0	0	0	0	0	0	0	0	0	0	0
PWY-6121: 5-aminoimidazole ribonucleotide biosynthesis I|g__Brevundimonas.s__Brevundimonas_diminuta	0	0	0	0	0	0	0	0	0	0	0	0	0	0	0	0	0	0	0	0	0	0	0	0	0	0	0	0	0	0	0	0	0	0	0	0	0	0	0	0	0	0	0	0	0	0	0	0	0
ANAGLYCOLYSIS-PWY: glycolysis III (from glucose)|g__Streptococcus.s__Streptococcus_australis	0	0	0	4.7e-07	0	0	0	0	0	0	0	0	0	0	0	0	0	0	0	0	0	0	0	0	1.06e-07	0	0	0	0	0	0	0	0	0	0	0	0	0	1.69e-07	0	0	0	0	0	0	0	0	0	0
PWY-841: superpathway of purine nucleotides de novo biosynthesis I|g__Peptostreptococcaceae_noname.s__Clostridium_difficile	0	0	0	0	0	0	0	1.25e-06	0	0	2.19e-06	0	0	1.25e-06	0	2.75e-06	0	0	0	0	0	0	0	0	0	0	0	0	0	0	0	0	0	0	0	0	0	0	0	0	0	0	0	0	0	0	0	0	0
PWY-5837: 1,4-dihydroxy-2-naphthoate biosynthesis I|g__Proteus.s__Proteus_mirabilis	0	0	0	0	0	0	0	0	0	0	0	0	0	0	0	0	0	0	3.72e-07	0	0	0	0	0	0	0	1.82e-05	0	0	0	3.33e-06	0	0	8.45e-07	0	9.13e-06	0	0	0	7.96e-05	1.39e-06	0	0	0	0	0	1.24e-06	0	0
PWY-6277: superpathway of 5-aminoimidazole ribonucleotide biosynthesis|g__Lactobacillus.s__Lactobacillus_coleohominis	0	0	0	0	0	0	0	0	0	0	0	0	0	0	0	0	0	0	0	0	0	0	0	0	0	0	0	0	0	0	0	0	0	0	0	0	0	0	0	0	0	0	0	2.93e-07	0	0	0	0	0
PWY-7221: guanosine ribonucleotides de novo biosynthesis|g__Cronobacter.s__Cronobacter_sakazakii	0	0	0	0	0	0	0	0	0	0	0	0	0	0	0	0	0	0	0	0	0	0	0	0	0	0	0	0	0	0	0	0	0	0	0	0	0	0	0	0	0	0	0	0	0	0	0	0	0
PWY-7111: pyruvate fermentation to isobutanol (engineered)|g__Paraprevotella.s__Paraprevotella_clara	0	0	0	0	0	0	0	0	0	0	0	0	0	0	0	0	0	0	0	0	0	0	0	0	0	0	0	0	0	0	0	0	0	0	0	0	0	0	0	0	0	0	0	0	0	0	0	0	0
PWY-6124: inosine-5'-phosphate biosynthesis II|g__Citrobacter.s__Citrobacter_youngae	0	0	0	0	0	0	0	0	0	0	0	0	0	0	0	0	0	0	0	0	0	0	0	0	0	0	0	0	0	0	0	0	0	0	0	0	0	0	0	0	0	0	0	0	0	0	0	0	0
BIOTIN-BIOSYNTHESIS-PWY: biotin biosynthesis I|g__Escherichia.s__Escherichia_coli	5.35e-06	4.9e-07	2.54e-05	3.02e-05	7.32e-06	2.73e-05	1.78e-05	7.04e-06	6.2e-05	5.73e-05	1.32e-05	6.85e-05	0.000110474	2.5e-06	7.79e-05	5.53e-06	0	0.000117226	8.32e-05	2.74e-05	9.1e-05	8.12e-06	3.29e-05	6.31e-05	1.26e-05	5.99e-07	8.27e-05	0	1.43e-05	2.47e-05	3.93e-05	2.97e-05	0	3.95e-05	2.61e-05	8.51e-05	5.87e-05	3.02e-05	4.4e-05	7.53e-06	4.73e-06	0.000138019	5.84e-06	3.16e-06	3.36e-05	1.96e-05	2.4e-05	0	0
NONMEVIPP-PWY: methylerythritol phosphate pathway I|g__Dorea.s__Dorea_longicatena	0	0	0	0	0	0	0	0	0	0	0	0	0	0	0	0	0	0	0	0	0	0	0	0	0	0	0	0	0	0	0	0	0	0	0	0	0	2.61e-07	0	0	0	0	0	0	0	0	0	0	0
PWY-4361: S-methyl-5-thio-&alpha;-D-ribose 1-phosphate degradation|g__Klebsiella.s__Klebsiella_oxytoca	0	0	0	0	0	0	0	0	0	0	0	0	0	0	0	0	0	0	0	0	0	0	0	0	0	0	0	0	0	0	0	0	0	0	0	0	0	0	0	0	0	0	0	0	2.66e-07	0	0	0	0
PWY-7197: pyrimidine deoxyribonucleotide phosphorylation|g__Escherichia.s__Escherichia_fergusonii	0	0	0	0	0	0	0	0	0	0	0	0	0	0	0	0	0	0	0	0	0	0	0	0	0	0	0	0	0	0	0	0	0	0	0	0	0	0	0	0	0	0	0	0	0	0	0	0	0
BRANCHED-CHAIN-AA-SYN-PWY: superpathway of branched amino acid biosynthesis|g__Pseudomonas.s__Pseudomonas_nitroreducens	0	0	0	0	0	0	0	0	0	0	0	0	0	0	0	0	0	0	0	0	0	0	0	0	0	0	0	0	0	0	0	0	0	0	0	0	0	0	0	0	0	0	0	0	0	0	0	0	0
PWY-6892: thiazole biosynthesis I (E. coli)|g__Shigella.s__Shigella_sonnei	0	0	0	0	5.74e-07	0	0	0	1.46e-05	0	0	0	0	0	0	0	0	0	0	0	0	0	0	0	0	0	0	0	0	0	0	0	0	0	0	0	0	0	0	0	0	0	0	0	0	0	0	0	0
PWY-7219: adenosine ribonucleotides de novo biosynthesis|g__Megamonas.s__Megamonas_rupellensis	0	0	0	0	0	0	0	0	0	0	0	0	0	0	0	0	0	0	0	0	0	0	0	0	0	0	0	0	0	0	0	2.57e-05	0	0	2.32e-05	0	0	0	0	0	0	2.63e-05	0	0	0	0	0	0	4.11e-05
PWY-6123: inosine-5'-phosphate biosynthesis I|g__Bacteroides.s__Bacteroides_thetaiotaomicron	2.4e-06	8.71e-07	1.74e-06	0	0	0	6.52e-07	0	0	0	0	0	3.74e-05	0	1.73e-05	0	4.87e-06	1.59e-05	1.07e-06	0	2.29e-05	0	5.31e-06	2.1e-05	2.95e-06	0	0	7.9e-06	1.71e-06	1.21e-07	0	6.68e-05	0	1.85e-07	3.55e-05	0	1.98e-05	0	0	0.000230869	0	2.95e-06	0	0	0	1.53e-06	0	0	0
FASYN-INITIAL-PWY: superpathway of fatty acid biosynthesis initiation (E. coli)|g__Enterobacter.s__Enterobacter_cloacae	0	0	0	0	0	0	0	0	0	0	0	0	0	0	0	0	0	0	0	0	0	0	0	0	0	0	0	0	0	0	0	0	0	0	0	0	0	0	0	0	0	0	0	0	0	0	0	0	0
PWY-5129: sphingolipid biosynthesis (plants)	0	0	0	0	0	0	0	0	0	0	0	0	0	0	0	0	0	0	0	0	0	0	0	0	0	0	0	0	0	0	0	0	0	0	0	0	0	0	0	0	0	0	0	0	0	0	0	0	0
PWY-5856: ubiquinol-9 biosynthesis (prokaryotic)|g__Enterobacter.s__Enterobacter_cloacae	0	0	0	0	0	0	0	5.78e-07	0	0	0	0	0	5.81e-07	0	0	0	0	3.08e-07	4.87e-07	0	0	0	0	3.91e-06	3.71e-07	7.33e-07	0	4.61e-07	0	1.66e-06	0	0	2.69e-07	0	0	0	0	0	0	0	0	0	0	0	0	0	0	0
PWY-3841: folate transformations II|g__Citrobacter.s__Citrobacter_freundii	0	0	0	0	0	0	0	0	0	0	0	0	0	0	0	0	0	0	0	0	3.6e-07	0	0	0	0	0	7.95e-07	0	0	0	0	4.58e-07	0	0	0	0	0	0	0	0	0	0	1.11e-06	0	0	0	3.85e-06	0	0
PWY-5097: L-lysine biosynthesis VI|g__Faecalibacterium.s__Faecalibacterium_prausnitzii	0	1.65e-07	0	0	0	0	0	0	0	0	0	0	1.83e-07	0	0	0	0	2.86e-07	0	0	2.16e-06	0	5.81e-07	0	4.23e-05	0	0	0	2e-05	0	0	1.73e-05	0	0	4.88e-06	0	2.23e-05	3.43e-07	0	0	0	1.22e-06	0	0	0	2.26e-07	0	0	0
PWY-7221: guanosine ribonucleotides de novo biosynthesis|g__Proteus.s__Proteus_penneri	0	0	0	0	0	0	0	0	0	0	0	0	0	0	0	0	0	0	0	0	0	0	0	0	0	0	8.94e-07	0	0	0	3.86e-07	0	0	3e-07	0	0	0	0	0	0	0	0	0	0	0	0	0	0	0
PWY-2942: L-lysine biosynthesis III|g__Ruminococcus.s__Ruminococcus_sp_5_1_39BFAA	0	0	0	0	0	0	0	0	0	0	0	0	0	0	0	0	0	0	0	0	0	0	0	0	6.53e-06	0	0	0	2.27e-05	0	0	0	0	0	0	0	0	0	1.52e-05	0	0	0	0	0	0	3.28e-05	0	0	0
PWY-7219: adenosine ribonucleotides de novo biosynthesis|g__Corynebacterium.s__Corynebacterium_nuruki	0	0	0	0	0	0	0	0	0	0	0	0	0	0	0	0	0	0	0	0	0	0	0	0	0	0	0	0	0	0	0	0	0	0	0	0	0	0	0	0	0	0	0	0	0	0	0	0	0
PWY0-1296: purine ribonucleosides degradation|g__Lachnospiraceae_noname.s__Lachnospiraceae_bacterium_4_1_37FAA	0	0	0	0	0	0	0	0	0	0	0	0	0	0	0	0	0	0	0	0	0	0	0	0	0	0	0	0	0	0	0	0	0	0	0	0	0	0	0	0	0	0	0	0	0	0	0	0	0
PWY-5097: L-lysine biosynthesis VI|g__Lactobacillus.s__Lactobacillus_zeae	0	0	0	0	0	0	0	0	0	0	0	0	0	0	0	0	0	0	0	0	0	0	0	0	0	0	0	0	0	0	0	0	0	0	0	0	0	0	0	0	0	0	0	0	0	0	0	0	0
PEPTIDOGLYCANSYN-PWY: peptidoglycan biosynthesis I (meso-diaminopimelate containing)|g__Subdoligranulum.s__Subdoligranulum_sp_4_3_54A2FAA	7.43e-06	3.05e-06	0	0	0	0	0	0	0	0	0	0	0	0	1.64e-05	0	2.54e-06	7.31e-06	3.25e-06	0	1.01e-05	0	1.72e-05	0	5.43e-07	0	1.55e-05	0	1.96e-06	0	3.48e-05	0	0	0	0	0	0	0	0	0	0	0	0	0	2.19e-05	0	0	0	0
ARO-PWY: chorismate biosynthesis I|g__Propionibacterium.s__Propionibacterium_propionicum	0	0	0	1.17e-07	1.42e-07	0	0	0	0	0	0	0	0	0	0	0	0	0	0	0	0	0	0	0	0	0	0	0	0	0	0	0	0	0	0	0	0	0	0	0	0	0	0	0	0	0	0	0	0
PWY66-399: gluconeogenesis III	6.69e-06	0	9.23e-07	7.62e-06	2.83e-06	2.3e-05	0	0.000129793	3.67e-06	3.48e-05	0.000175493	3.68e-05	2.57e-05	0.000147739	4.38e-05	6.13e-05	6.82e-05	2.39e-05	5.78e-05	0	6.45e-05	9.02e-05	1.14e-05	2.76e-05	1.7e-05	1.21e-05	7.87e-05	0	1.03e-05	4.3e-05	4.95e-05	4.43e-05	4.28e-06	2.39e-05	6.4e-06	0	3.3e-05	1.18e-06	8.55e-06	0	2.03e-05	0	4.29e-05	5.11e-05	9.09e-05	2.09e-05	2.26e-05	0	4.85e-06
PWY-7111: pyruvate fermentation to isobutanol (engineered)|g__Clostridium.s__Clostridium_scindens	0	0	0	0	0	0	0	0	9.59e-07	5.6e-07	0	1.59e-06	0	0	0	0	0	0	0	0	0	9.88e-07	0	0	0	0	0	0	0	0	0	0	0	0	0	0	0	0	1.24e-06	0	0	0	0	0	0	0	0	0	0
P461-PWY: hexitol fermentation to lactate, formate, ethanol and acetate|g__Citrobacter.s__Citrobacter_freundii	0	0	0	0	0	0	0	0	0	0	0	0	0	0	0	0	0	0	0	0	4.52e-07	0	0	0	0	0	2.66e-06	0	0	0	4.35e-07	1.13e-06	0	3.09e-07	0	0	0	0	0	0	0	0	5.18e-07	0	0	0	5.79e-06	0	0
COA-PWY-1: coenzyme A biosynthesis II (mammalian)|g__Enterococcus.s__Enterococcus_casseliflavus	0	0	0	0	0	0	0	0	0	0	0	0	0	0	0	0	0	0	0	0	0	0	0	0	0	0	5.01e-07	0	0	0	5.83e-07	0	0	4.68e-07	0	0	0	0	0	0	0	0	0	0	0	0	0	0	0
SER-GLYSYN-PWY: superpathway of L-serine and glycine biosynthesis I|g__Aeromonas.s__Aeromonas_caviae	0	0	0	0	0	0	0	0	0	0	0	0	0	0	0	0	0	0	0	0	0	0	0	0	0	0	0	0	0	0	0	0	0	0	0	0	0	0	0	0	0	0	0	0	0	0	0	0	0
PWY-7220: adenosine deoxyribonucleotides de novo biosynthesis II|g__Veillonella.s__Veillonella_parvula	0	0	0	1.1e-05	2.27e-05	1.93e-07	0	7.68e-07	9.99e-07	1.43e-06	0	7.81e-07	0	0	0	0	0	0	0	0	0	8.65e-07	0	0	0	4.26e-07	1.61e-06	0	0	0	6.85e-07	0	0	8.19e-07	0	0	0	0	3.21e-07	0	0	0	0	0	0	0	0	0	0
PWY-1042: glycolysis IV (plant cytosol)|g__Streptococcus.s__Streptococcus_mitis_oralis_pneumoniae	0	0	0	0	0	0	0	0	0	0	0	0	0	0	0	0	0	0	0	0	0	0	0	0	0	0	0	0	0	0	0	0	0	0	0	0	0	0	0	0	0	0	1.97e-06	0	0	0	0	0	0
PWY-7221: guanosine ribonucleotides de novo biosynthesis|g__Parabacteroides.s__Parabacteroides_goldsteinii	0	0	0	0	0	0	0	0	0	0	0	0	6.52e-06	0	9.44e-07	0	0	9.17e-07	7.57e-06	1.35e-05	5.96e-07	0	6.05e-06	1.99e-05	4.15e-07	0	0	1.87e-06	4.43e-07	0	0	0	0	0	0	0	0	0	0	0	0	0	0	0	0	4.08e-07	0	0	0
ARGSYNBSUB-PWY: L-arginine biosynthesis II (acetyl cycle)|g__Lautropia.s__Lautropia_mirabilis	0	0	0	0	0	0	0	0	0	0	0	0	0	0	0	0	0	0	0	0	0	0	0	0	0	0	0	0	0	0	0	0	0	0	0	0	0	0	0	0	0	0	0	0	0	0	0	0	0
COA-PWY-1: coenzyme A biosynthesis II (mammalian)|g__Veillonella.s__Veillonella_ratti	0	0	0	0	0	0	0	0	0	0	0	0	0	0	0	0	0	0	0	0	0	0	0	0	0	0	0	0	0	0	0	0	0	0	0	0	0	0	0	0	0	0	0	0	0	0	0	0	0
TCA: TCA cycle I (prokaryotic)|g__Salmonella.s__Salmonella_enterica	0	0	0	0	0	0	0	0	0	0	0	0	0	0	0	0	0	0	0	0	0	0	0	0	0	0	8.22e-07	0	0	0	0	0	0	0	0	0	0	0	0	0	0	0	0	0	0	0	0	0	0
PWY-7220: adenosine deoxyribonucleotides de novo biosynthesis II|g__Enterococcus.s__Enterococcus_hirae	0	0	0	0	0	0	0	0	0	0	0	0	0	0	4.17e-07	0	0	1.02e-06	0	0	1.45e-06	0	4.86e-06	0	0	0	0	0	0	0	0	0	0	0	0	0	0	0	0	0	0	0	0	0	0	0	0	0	0
HEME-BIOSYNTHESIS-II: heme biosynthesis I (aerobic)|g__Providencia.s__Providencia_rettgeri	0	0	0	0	0	0	0	0	0	0	0	0	0	0	0	0	0	0	0	0	0	0	0	0	0	0	1.56e-07	0	0	0	0	0	0	0	0	0	0	0	0	0	0	0	0	0	0	0	0	0	0
UBISYN-PWY: superpathway of ubiquinol-8 biosynthesis (prokaryotic)|g__Escherichia.s__Escherichia_fergusonii	0	0	0	0	0	0	0	0	0	0	0	0	0	0	0	0	0	0	0	0	0	0	0	0	0	0	0	0	0	0	0	0	0	0	0	0	0	0	0	0	0	0	0	0	0	0	0	0	0
PWY-6387: UDP-N-acetylmuramoyl-pentapeptide biosynthesis I (meso-diaminopimelate containing)|g__Veillonella.s__Veillonella_parvula	0	0	0	1.07e-05	2.54e-05	4.57e-07	0	8.42e-07	5.97e-07	9.98e-07	1.37e-07	0	0	0	0	0	0	0	0	0	0	9.51e-07	0	0	0	0	1.73e-06	0	0	0	5.66e-07	0	0	3.04e-07	0	0	0	0	1.28e-06	0	0	0	0	0	0	0	0	0	0
PWY-1269: CMP-3-deoxy-D-manno-octulosonate biosynthesis I|g__Citrobacter.s__Citrobacter_youngae	0	0	0	0	0	0	0	0	0	0	0	0	0	0	0	0	0	0	0	0	0	0	0	0	0	0	0	0	0	0	0	0	0	0	0	0	0	0	0	0	0	0	0	0	0	0	0	0	0
PWY-7219: adenosine ribonucleotides de novo biosynthesis|g__Parabacteroides.s__Parabacteroides_distasonis	3.96e-06	4.11e-06	7.85e-06	0	0	1.09e-06	3.4e-05	0	0	0	0	0	0	9.11e-06	0	0	4.04e-06	0	3.99e-05	0.000175402	0	0	0	5.13e-05	3.58e-06	4.34e-06	0	1.22e-05	3.35e-06	4.54e-05	0	0	0	0	0	0	0	2.12e-05	0	0.000118898	5.45e-05	0	5.01e-05	2.65e-06	5.95e-05	4.97e-07	2.78e-05	0	0
PWY-7221: guanosine ribonucleotides de novo biosynthesis|g__Alistipes.s__Alistipes_senegalensis	0	1.01e-06	0	0	0	0	9.02e-07	0	0	0	0	0	0	0	0	0	0	0	7.99e-07	0	0	0	0	1.42e-07	9.19e-08	0	0	0	0	0	0	0	0	0	0	0	0	0	0	0	0	0	0	0	0	0	0	0	0
LIPASYN-PWY: phospholipases	0	0	4.68e-05	1.68e-07	0	0	0	0	0	0	0	0	0	0	0	0	0	0	3.66e-07	7.9e-07	0	0	0	1.12e-05	2.19e-05	1.7e-06	0	0	7.3e-07	0	0	0	0	4.57e-07	0	0	0	0	0	0	0	0	0	0	0	0	0	5.11e-07	0
GLUTORN-PWY: L-ornithine biosynthesis|g__Pseudomonas.s__Pseudomonas_aeruginosa	0	0	0.000121355	0	0	0	0	0	0	0	0	0	0	0	0	0	0	0	0	0	0	0	0	2.82e-06	1.13e-05	0	0	0	0	0	0	0	0.000156035	0	0	0	0	0	0	0	0	0	0	0	0	0	0	0	0
PANTO-PWY: phosphopantothenate biosynthesis I|g__Actinomyces.s__Actinomyces_sp_ICM39	0	0	0	0	0	0	0	0	0	0	0	0	0	0	0	0	0	0	0	0	0	0	0	0	0	0	0	0	0	0	0	0	0	0	0	0	0	0	0	0	0	0	0	0	0	0	0	0	0
PWY-6386: UDP-N-acetylmuramoyl-pentapeptide biosynthesis II (lysine-containing)|g__Enterococcus.s__Enterococcus_faecium	0	0	0	0	0	3.22e-06	0	6.5e-07	0	0	0	0	0	0	0	0	0	0	0	0	0	0	0	0	0	0	0	0	0	0	0	0	0	0	0	2.2e-07	0	0	0	0	3.57e-07	0	0	0	0	0	0	0	0
PWY-7539: 6-hydroxymethyl-dihydropterin diphosphate biosynthesis III (Chlamydia)|g__Leuconostoc.s__Leuconostoc_citreum	0	0	0	0	0	0	0	0	7.51e-07	0	0	0	0	0	0	0	0	0	0	0	0	0	0	0	0	0	0	0	0	0	0	0	0	0	0	0	0	0	0	0	0	0	0	0	0	0	0	0	0
BIOTIN-BIOSYNTHESIS-PWY: biotin biosynthesis I|g__Haemophilus.s__Haemophilus_haemolyticus	0	0	0	0	0	0	0	0	0	0	0	0	0	0	0	0	0	0	0	0	0	0	0	0	0	0	0	0	0	0	0	0	0	0	0	0	0	0	0	0	0	0	0	0	0	0	0	0	0
PWY-5695: urate biosynthesis/inosine 5'-phosphate degradation|g__Bacteroides.s__Bacteroides_massiliensis	0	0	0	0	0	0	0	0	0	0	0	0	0	0	0	0	0	0	0	0	0	0	0	1.13e-07	0	0	0	0	0	0	0	0	0	0	0	0	0	0	0	0	0	0	0	0	0	0	0	0	0
PWY66-422: D-galactose degradation V (Leloir pathway)|g__Megamonas.s__Megamonas_funiformis	0	0	0	0	0	0	0	0	0	0	0	0	0	0	0	0	0	0	0	0	0	0	0	0	0	0	0	0	0	0	0	0	0	0	0	0	0	0	0	0	0	0	0	0	0	0	0	0	0
PWY-7222: guanosine deoxyribonucleotides de novo biosynthesis II|g__Parasutterella.s__Parasutterella_excrementihominis	0	0	0	0	0	0	0	0	0	0	0	0	0	0	1.31e-06	0	0	7.32e-07	0	0	4.49e-07	0	2.06e-06	0	0	0	0	0	0	0	0	0	0	0	0	0	0	0	0	0	0	0	0	0	0	0	0	0	0
PWY-6700: queuosine biosynthesis|g__Proteus.s__Proteus_penneri	0	0	0	0	0	0	0	0	0	0	0	0	0	0	0	0	0	0	0	0	0	0	0	0	0	0	1.23e-06	0	0	0	2e-07	0	0	0	0	0	0	0	0	0	0	0	0	0	0	0	0	0	0
BRANCHED-CHAIN-AA-SYN-PWY: superpathway of branched amino acid biosynthesis|g__Achromobacter.s__Achromobacter_xylosoxidans	0	0	0	0	0	0	0	0	0	0	0	0	0	0	0	0	0	0	0	0	0	0	0	0	0	0	4.73e-07	0	0	0	0	0	0	0	0	0	0	0	0	0	0	0	0	0	0	0	0	0	0
PWY-7111: pyruvate fermentation to isobutanol (engineered)|g__Enterococcus.s__Enterococcus_dispar	0	0	0	0	0	0	0	0	0	0	0	0	0	0	0	0	0	0	0	0	0	0	0	0	0	0	0	0	0	0	0	0	0	0	0	0	0	0	0	0	0	0	0	0	0	0	0	0	0
PWY0-1319: CDP-diacylglycerol biosynthesis II	0.000141717	0.000106074	0.000137815	0.000291755	0.000284367	0.000271141	0.000286172	0.000333146	0.000238741	0.000230963	0.000302018	0.000241137	0.000381174	0.000417155	0.000464183	0.00017942	0.000179374	0.000410811	0.000255945	0.000314648	0.000354821	0.000236067	0.000422375	0.000360624	0.000383034	0.000323167	0.000213646	0.000101155	0.000367773	0.000496046	0.00018639	0.000413797	0.000102933	0.00014246	0.000462761	0.000280376	0.000658458	0.000322668	0.000249434	0.000429461	0.000512695	0.00026779	0.000469765	0.000341651	0.000274505	0.000336971	0.000369034	0.000255847	0.000523315
BRANCHED-CHAIN-AA-SYN-PWY: superpathway of branched amino acid biosynthesis|g__Clostridium.s__Clostridium_asparagiforme	0	0	0	6.74e-06	6.32e-06	0	0	0	8.41e-07	3.31e-07	0	2.79e-07	0	0	2.87e-07	0	0	0	0	0	2.04e-07	2.39e-06	0	3.23e-07	2.06e-07	0	0	0	1.43e-07	0	0	0	0	0	0	0	0	0	1.82e-06	0	0	0	0	0	0	0	0	0	0
PWY0-862: (5Z)-dodec-5-enoate biosynthesis|g__Candida.s__Candida_dubliniensis	0	0	0	0	0	0	0	0	0	0	0	0	0	0	0	0	0	0	0	0	0	0	0	0	0	0	0	0	0	0	0	0	0	0	0	0	0	0	0	0	0	0	0	0	0	0	0	0	0
PWY-5667: CDP-diacylglycerol biosynthesis I|g__Fusobacterium.s__Fusobacterium_mortiferum	0	0	0	0	0	0	0	0	0	3.59e-07	0	0	0	0	0	0	0	0	0	0	0	9.01e-07	0	0	0	0	0	0	0	0	0	8.76e-07	0	0	0	0	0	0	1.03e-06	0	0	0	0	0	0	0	0	0	0
PWY-7221: guanosine ribonucleotides de novo biosynthesis|g__Leuconostoc.s__Leuconostoc_citreum	0	0	0	0	0	0	0	0	8.99e-07	0	0	0	0	0	0	0	0	0	0	0	0	0	0	0	0	0	0	0	0	0	0	0	0	0	0	0	0	0	0	0	0	0	0	0	0	0	0	0	0
PWY-6122: 5-aminoimidazole ribonucleotide biosynthesis II|g__Pediococcus.s__Pediococcus_lolii	0	0	0	0	0	0	0	0	0	0	0	0	0	0	0	0	0	0	0	0	0	0	0	0	0	0	0	0	0	0	0	0	0	0	0	0	0	0	0	0	0	0	0	0	0	0	0	0	0
COA-PWY: coenzyme A biosynthesis I|g__Porphyromonas.s__Porphyromonas_asaccharolytica	0	0	0	0	0	0	0	0	0	0	0	0	0	0	0	0	0	0	0	0	0	0	0	0	0	0	0	0	0	0	0	0	0	0	0	0	0	0	0	0	0	0	0	0	0	0	0	0	0
UNINTEGRATED|g__Corynebacterium.s__Corynebacterium_durum	0	0	0	0	0	0	0	0	0	0	0	0	0	0	0	0	0	0	0	0	0	0	0	0	0	0	0	0	0	0	0	0	0	0	0	0	0	0	0	0	0	0	0	0	0	0	0	0	0
PWY-3001: superpathway of L-isoleucine biosynthesis I|g__Clostridium.s__Clostridium_sp_MSTE9	0	0	0	0	0	0	0	4.81e-06	0	0	0	0	0	0	0	0	0	0	0	0	0	0	0	0	0	0	0	0	0	0	0	0	0	0	0	0	0	0	0	0	0	0	0	0	0	0	0	0	0
HEMESYN2-PWY: heme biosynthesis II (anaerobic)|g__Pseudomonas.s__Pseudomonas_denitrificans	0	0	0	0	0	0	0	0	0	0	0	0	0	0	0	0	0	0	0	0	0	0	0	0	0	0	0	0	0	0	0	0	0	0	0	0	0	0	0	0	0	0	0	0	0	0	0	0	0
TRPSYN-PWY: L-tryptophan biosynthesis|g__Streptococcus.s__Streptococcus_sanguinis	0	0	0	9.12e-07	0	0	0	0	4.04e-08	0	0	0	0	0	0	0	0	0	0	0	0	0	0	0	0	0	0	0	0	0	0	0	0	0	0	0	0	0	4.99e-07	0	0	0	0	0	0	0	0	0	0
PWY-3781: aerobic respiration I (cytochrome c)|g__Pseudomonas.s__Pseudomonas_aeruginosa	0	0	0.000131957	0	0	0	0	0	0	0	0	0	0	0	0	0	0	0	5.97e-08	0	0	0	0	2.7e-06	1.11e-05	0	0	0	0	0	0	0	0.000170466	0	0	0	0	0	0	0	0	0	0	0	0	0	0	0	0
ANAGLYCOLYSIS-PWY: glycolysis III (from glucose)|g__Odoribacter.s__Odoribacter_splanchnicus	1.18e-06	7.82e-07	0	0	0	0	7.65e-06	0	0	0	0	0	0	0	0	0	0	0	8.82e-07	0	0	0	0	2.24e-07	9.87e-07	0	0	2.23e-06	1.18e-06	0	0	2.56e-06	0	0	0	0	0	0	0	0	0	0	0	0	0	0	1.9e-06	0	0
PWY-7219: adenosine ribonucleotides de novo biosynthesis|g__Clostridiales_noname.s__Clostridiales_bacterium_1_7_47FAA	0	0	0	9.32e-06	4.58e-06	0	2.31e-06	0	5.47e-07	2.71e-07	0	4.83e-07	0	0	2.09e-07	0	2.76e-07	1.67e-07	0	0	0	2.53e-06	0	4.14e-07	2.86e-07	0	0	0	6.96e-07	0	0	0	0	0	0	0	0	0	2.17e-06	0	0	0	0	5.89e-07	0	8.86e-07	0	0	1.26e-06
PWY-7221: guanosine ribonucleotides de novo biosynthesis|g__Enterococcus.s__Enterococcus_mundtii	0	0	0	0	0	0	0	0	0	0	0	0	0	0	0	0	0	0	0	0	0	0	0	0	0	0	0	0	0	0	0	0	0	0	0	0	0	0	0	0	0	0	0	0	0	0	0	0	0
PWY-5188: tetrapyrrole biosynthesis I (from glutamate)|g__Lachnospiraceae_noname.s__Lachnospiraceae_bacterium_3_1_57FAA_CT1	2.41e-07	4.55e-07	5.59e-07	4.22e-07	4.82e-07	0	4.68e-06	0	2.12e-06	4.56e-07	0	3.03e-07	0	0	0	0	7.66e-07	0	0	0	2.63e-07	5.35e-07	6.93e-07	0	0	0	0	2.63e-06	0	0	0	0	0	0	0	0	4.2e-07	0	4.46e-07	0	0	0	0	0	0	0	0	0	0
HISTSYN-PWY: L-histidine biosynthesis|g__Klebsiella.s__Klebsiella_variicola	0	0	0	0	0	0	0	0	0	0	0	0	0	0	0	0	0	0	0	0	0	0	0	0	0	0	0	0	0	0	0	0	0	0	0	0	0	0	0	0	0	0	0	0	0	0	0	0	0
PWY-3841: folate transformations II|g__Bacteroides.s__Bacteroides_stercoris	8.64e-06	1.23e-06	2.17e-06	0	0	5.35e-07	4.28e-07	2.86e-06	0	0	4.32e-07	3.35e-07	8.59e-06	0.000111215	6.23e-05	0	3.74e-06	7.21e-05	1.54e-07	0	5.55e-05	0	0.000109636	7.25e-07	3.89e-06	1.66e-05	0	2.68e-06	1.47e-06	0	0	6.09e-06	0	2.64e-07	3.77e-05	0	0.000414625	3.9e-07	0	0	0	3.01e-07	0	2.49e-05	0	3.16e-06	0	0	0
PWY-7219: adenosine ribonucleotides de novo biosynthesis|g__Lactococcus.s__Lactococcus_lactis	0	0	0	0	0	9.47e-08	0	2.79e-06	0	0	0	0	0	0	0	0	0	0	0	0	0	0	0	0	0	0	0	0	0	0	0	0	0	0	0	0	0	0	0	0	0	0	3.93e-07	0	0	0	0	0	0
PWY-7219: adenosine ribonucleotides de novo biosynthesis|g__Lachnospiraceae_noname.s__Lachnospiraceae_bacterium_5_1_63FAA	9.24e-06	1.62e-05	2.97e-06	0	0	0	0	0	0	1.22e-06	0	0	0	0	0	0	7.49e-06	0	0	0	0	1.94e-06	0	0	0	0	0	0	0	0	0	0	0	0	0	0	0	0	6.25e-06	0	0	0	0	0	0	0	1.39e-05	0	0
PWY-6277: superpathway of 5-aminoimidazole ribonucleotide biosynthesis|g__Cryptobacterium.s__Cryptobacterium_curtum	1.96e-07	3.35e-07	0	0	0	0	0	0	0	0	0	0	0	0	0	0	0	0	0	0	0	0	0	0	0	0	0	0	0	0	0	0	0	0	0	0	0	0	0	0	0	0	0	0	0	0	0	0	0
PWY-7663: gondoate biosynthesis (anaerobic)|g__Aggregatibacter.s__Aggregatibacter_segnis	0	0	0	0	0	0	0	0	0	0	0	0	0	0	0	0	0	0	0	0	0	0	0	0	0	0	0	0	0	0	0	0	0	0	0	0	0	0	0	0	0	0	0	0	0	0	0	0	0
UDPNAGSYN-PWY: UDP-N-acetyl-D-glucosamine biosynthesis I|g__Enterococcus.s__Enterococcus_faecalis	0	0	0	0	0	0	0	0	0	0	0	0	0	0	0	0	0	0	3.12e-08	0	0	0	0	0	0	0	0	0	0	0	0	0	0	0	0	0	0	0	0	0	0	0	0	0	0	0	0	0	0
PWY-7111: pyruvate fermentation to isobutanol (engineered)|g__Enterobacter.s__Enterobacter_sp_MGH_8	0	0	0	0	0	0	0	0	0	0	0	0	0	0	0	0	0	0	0	0	0	0	0	0	5.94e-07	0	0	0	0	0	0	0	0	0	0	0	0	0	0	0	0	0	0	0	0	0	0	0	0
ARGSYNBSUB-PWY: L-arginine biosynthesis II (acetyl cycle)|g__Neisseria.s__Neisseria_flavescens	0	0	0	0	0	0	0	0	0	0	0	0	0	0	0	0	0	0	0	0	0	0	0	0	0	0	0	0	0	0	0	0	0	0	0	0	0	0	0	0	0	0	0	0	0	0	0	0	0
PWY-7606: docosahexaenoate biosynthesis III (mammals)	0	0	0	0	0	0	0	0	0	0	0	0	0	0	0	0	0	0	0	0	0	0	0	0	0	0	0	0	0	0	0	0	0	0	0	0	0	0	0	0	0	0	0	0	0	0	0	0	0
THRESYN-PWY: superpathway of L-threonine biosynthesis|g__Enterobacter.s__Enterobacter_aerogenes	0	0	0	0	0	0	0	0	0	0	0	0	0	0	0	0	0	0	0	0	0	0	0	0	0	0	3.46e-07	0	0	0	1.23e-06	3.54e-07	0	0	4.1e-07	0	0	0	0	0	0	0	8.54e-06	0	0	0	0	0	0
HISDEG-PWY: L-histidine degradation I|g__Lachnospiraceae_noname.s__Lachnospiraceae_bacterium_6_1_63FAA	0	0	0	0	0	0	0	0	0	0	0	0	0	0	0	0	0	0	0	0	0	0	0	0	0	0	0	0	0	0	0	0	0	0	1.65e-07	0	0	0	0	0	0	0	0	0	1.55e-05	0	0	0	0
PWY-7208: superpathway of pyrimidine nucleobases salvage|g__Bilophila.s__Bilophila_sp_4_1_30	0	0	0	1.55e-06	2.21e-06	0	0	0	6.33e-07	1.55e-06	0	1.3e-06	0	0	0	0	0	0	0	0	0	6.52e-06	0	0	0	0	0	0	0	0	0	0	0	0	0	0	0	0	1.57e-06	0	0	0	0	0	0	0	0	0	0
PWY0-1296: purine ribonucleosides degradation|g__Erysipelotrichaceae_noname.s__Erysipelotrichaceae_bacterium_3_1_53	0	0	0	0	0	7.93e-07	0	1.4e-06	0	0	9.47e-07	0	0	3.24e-06	0	3.21e-07	0	0	3.61e-06	0	0	0	0	2.53e-06	1.65e-07	2.3e-07	0	0	8.9e-07	0	0	0	0	0	0	4.36e-06	0	0	0	0	4.04e-06	0	0	7.01e-06	0	2.89e-07	0	0	0
PWY-6737: starch degradation V|g__Coprococcus.s__Coprococcus_catus	0	0	0	0	0	0	0	0	0	0	0	0	0	0	0	0	0	0	0	0	0	0	0	0	0	0	0	0	1.11e-07	0	0	0	0	0	0	0	0	0	0	0	0	0	0	0	0	0	0	0	0
UNINTEGRATED|g__Bacteroides.s__Bacteroides_dorei	0.00189421	0.00166008	0.000698805	0	0	0.00504778	0.002524	0.0412152	0	0	0.0318745	0.00874564	0.0519131	0.083027	0.079551	0.0414772	0.0195867	0.0464948	0.00410227	0	0.0451734	0	0.0481998	0	0.00432972	0.287653	0	0.00367261	0.020541	0.0428112	0	0.017556	0	0	0.0426414	0	0.105972	0.0646449	0.00606425	0.00992412	0.0357014	0.00645557	0.103054	0.172084	0.000932595	0.00519556	0.13438	0	0.000422646
PWY-7111: pyruvate fermentation to isobutanol (engineered)|g__Alistipes.s__Alistipes_senegalensis	0	1.17e-06	0	0	0	0	1.14e-06	0	0	0	0	0	0	0	0	0	0	0	8.52e-07	0	0	0	0	3.71e-07	3.52e-08	0	0	8.18e-07	0	0	0	0	0	0	0	0	0	0	0	0	0	0	0	0	0	0	0	0	0
PWY-6124: inosine-5'-phosphate biosynthesis II|g__Streptococcus.s__Streptococcus_lutetiensis	0	0	0	0	0	0	0	0	0	0	0	0	0	0	0	0	0	0	0	0	0	0	0	0	0	0	0	0	0	0	0	0	0	0	0	0	0	0	0	0	0	0	0	0	0	0	0	0	0
NONMEVIPP-PWY: methylerythritol phosphate pathway I|g__Phascolarctobacterium.s__Phascolarctobacterium_succinatutens	0	0	1.04e-07	0	0	0	1.37e-06	0	0	0	0	0	0	0	0	0	0	0	3.13e-07	0	0	0	0	7.43e-06	8.01e-06	0	0	1.2e-06	4.82e-06	0	0	0	0	0	0	0	0	0	0	0	0	0	0	0	0	6.31e-06	0	0	0
PWY-6151: S-adenosyl-L-methionine cycle I|g__Clostridium.s__Clostridium_hathewayi	5.47e-07	0	1.13e-06	8.73e-06	7.87e-06	6.41e-07	1.91e-05	2.65e-06	1.81e-06	9.56e-07	0	5.84e-07	4.4e-07	0	9.49e-07	2.17e-06	9.02e-07	1.85e-06	0	0	1.47e-07	1.56e-06	1.07e-06	2e-07	3.55e-08	0	0	5.61e-06	0	0	0	1.25e-06	0	0	5.67e-07	0	0	0	2.74e-06	0	7.54e-06	0	0	2.46e-06	0	0	2.06e-06	0	0
COA-PWY: coenzyme A biosynthesis I|g__Streptococcus.s__Streptococcus_gordonii	0	0	0	0	0	0	0	0	0	0	0	0	0	0	0	0	0	0	0	0	0	0	0	0	0	0	0	0	0	0	0	0	0	0	0	0	0	0	0	0	0	0	0	0	0	0	0	0	0
SALVADEHYPOX-PWY: adenosine nucleotides degradation II|g__Blautia.s__Ruminococcus_torques	0	0	0	0	0	0	0	0	0	0	0	0	0	0	0	0	0	0	7.29e-08	0	0	0	0	0	0	0	0	0	0	0	0	0	0	0	0	0	0	0	0	0	0	0	0	0	0	0	0	0	0
GLCMANNANAUT-PWY: superpathway of N-acetylglucosamine, N-acetylmannosamine and N-acetylneuraminate degradation|g__Lactobacillus.s__Lactobacillus_pentosus	0	0	0	0	0	2.51e-06	0	1.06e-05	0	0	1.15e-05	0	0	4.68e-06	0	6.08e-06	0	0	0	0	0	0	0	0	0	0	1.92e-07	0	0	0	0	0	0	0	0	0	0	0	0	0	0	0	2.61e-07	3.87e-07	0	0	0	0	0
PWY0-1319: CDP-diacylglycerol biosynthesis II|g__Haemophilus.s__Haemophilus_paraphrohaemolyticus	0	0	0	0	0	0	0	0	0	0	0	0	0	0	0	0	0	0	0	0	0	0	0	0	0	0	0	0	0	0	0	0	0	0	0	0	0	0	0	0	0	0	0	0	0	0	0	0	0
PWY-6122: 5-aminoimidazole ribonucleotide biosynthesis II|g__Lactobacillus.s__Lactobacillus_reuteri	0	0	0	0	0	4.75e-07	0	1.1e-05	0	0	1.65e-05	0	0	5.35e-06	0	1.15e-05	0	0	0	0	0	0	0	0	0	6.08e-06	0	0	0	0	0	0	0	0	0	0	0	0	0	0	0	0	0	4.52e-05	0	0	0	0	0
GLUCUROCAT-PWY: superpathway of &beta;-D-glucuronide and D-glucuronate degradation|g__Faecalibacterium.s__Faecalibacterium_prausnitzii	0	9.5e-07	0	0	0	0	0	0	0	0	0	0	3.24e-07	0	0	0	0	2.59e-07	0	0	2.88e-06	0	9.33e-07	0	6.08e-05	0	0	0	5.45e-05	0	0	2.01e-05	0	0	6.79e-06	0	3.26e-05	6.33e-07	1.1e-05	0	0	2.06e-06	0	0	0	8.25e-06	2.22e-07	0	0
THRESYN-PWY: superpathway of L-threonine biosynthesis|g__Veillonella.s__Veillonella_dispar	0	0	0	0	0	0	0	0	0	0	0	0	0	0	0	0	0	0	0	0	0	0	0	0	0	6.03e-07	0	0	0	0	0	0	0	0	0	0	0	0	0	0	0	0	0	4.58e-07	0	0	0	0	0
PWY-5083: NAD/NADH phosphorylation and dephosphorylation|g__Escherichia.s__Escherichia_coli	5.21e-06	1.95e-07	2.45e-05	3.01e-05	1.23e-05	3.24e-05	1.83e-05	7.68e-06	5.56e-05	6.28e-05	1.24e-05	6.76e-05	0.000119849	2.72e-06	7.58e-05	5.88e-06	2.34e-07	0.000122236	8.96e-05	3.64e-05	9.36e-05	8.73e-06	3.8e-05	6.46e-05	1.55e-05	1.28e-06	9.1e-05	5.74e-07	1.46e-05	3.7e-05	4.15e-05	3.43e-05	7.08e-07	4.05e-05	2.92e-05	9.03e-05	6.37e-05	4.58e-05	4.78e-05	7.72e-06	4.07e-06	0.00013838	5.93e-06	2.73e-06	3.84e-05	2.2e-05	2.52e-05	2.67e-07	0
SO4ASSIM-PWY: sulfate reduction I (assimilatory)|g__Enterobacter.s__Enterobacter_aerogenes	0	0	0	0	0	0	0	0	0	0	0	0	0	0	0	0	0	0	0	0	0	0	0	0	0	0	3.7e-07	0	0	0	8.75e-07	5.84e-07	0	0	0	0	0	0	0	0	0	0	1.04e-05	0	2.67e-07	0	0	0	0
PWY0-1319: CDP-diacylglycerol biosynthesis II|g__Bacteroides.s__Bacteroides_coprocola	0	0	0	0	0	0	0	0	0	0	0	0	0	0	0	0	0	0	0	0	0	0	0	0	0	0	0	0	1.81e-05	0	0	0	0	0	0	0	0	0	0	0	0	0	0	0	0	4.22e-07	0	0	0
PWY-6122: 5-aminoimidazole ribonucleotide biosynthesis II|g__Clostridiales_noname.s__Clostridiales_bacterium_1_7_47FAA	0	0	0	5.9e-06	2.28e-06	0	1.07e-06	0	4.37e-07	1.51e-07	0	3.19e-07	0	0	0	0	1.63e-07	8.61e-08	0	0	0	1.44e-06	0	5.26e-07	1.6e-07	0	0	0	4.64e-07	0	0	0	0	0	0	0	0	0	1.13e-06	0	0	0	0	1.26e-07	0	4.67e-07	0	0	2.19e-07
PWY-6901: superpathway of glucose and xylose degradation	5.41e-05	3.43e-05	0.00012676	0.00011213	0.000188127	0.000215895	9.11e-05	0.000114324	0.00016182	0.00012105	0.000106703	0.000103118	0.000127498	9.73e-05	9.85e-05	8.92e-05	6.38e-05	8.9e-05	0.000146938	0.000260202	0.000168062	4.42e-05	0.000164573	0.000157417	0.000127989	0.000107257	0.000193537	2.38e-05	7.24e-05	0.000176922	0.000130814	0.000142578	0.000199537	0.000110039	0.000120598	0.000188759	0.000128249	0.00010184	0.000127214	0.000270053	5.96e-05	0.000173429	0.000107268	0.000104954	0.000172923	8.58e-05	0.000142183	0.000309935	0.000352315
POLYISOPRENSYN-PWY: polyisoprenoid biosynthesis (E. coli)	9.93e-06	6.03e-06	3.35e-05	2.77e-05	2.56e-05	3.24e-05	2.45e-05	2.56e-05	9.61e-05	4.01e-05	2.42e-05	4.88e-05	8.92e-05	1.5e-05	6.27e-05	1.56e-05	4.82e-06	9.84e-05	8.67e-05	3.12e-05	7.93e-05	9.51e-06	4.23e-05	5.66e-05	2.55e-05	9.74e-06	9.79e-05	0	1.98e-05	2.41e-05	5.41e-05	3.26e-05	0	5.19e-05	2.52e-05	7.34e-05	5.85e-05	2.98e-05	4.58e-05	4.13e-05	6.58e-06	0.000114216	1.29e-05	1.35e-05	4.25e-05	2.31e-05	2.91e-05	0	0
PWY-7221: guanosine ribonucleotides de novo biosynthesis|g__Staphylococcus.s__Staphylococcus_epidermidis	0	0	0	0	0	0	0	0	0	0	0	0	0	0	0	0	0	0	0	0	0	0	0	0	0	0	0	0	0	0	0	0	0	0	0	0	0	0	0	0	0	0	0	0	0	0	0	0	0
PWY-1042: glycolysis IV (plant cytosol)|g__Bacteroides.s__Bacteroides_thetaiotaomicron	3.39e-06	1.28e-06	2.28e-06	0	0	0	8.42e-07	0	0	0	0	0	4.82e-05	0	2.19e-05	0	6.6e-06	1.93e-05	1.35e-06	0	2.9e-05	0	6.07e-06	2.6e-05	3.1e-06	0	0	8.5e-06	1.94e-06	0	0	8.42e-05	0	0	4.77e-05	0	2.76e-05	4.11e-07	0	0.000275175	0	3.18e-06	0	0	0	2.32e-06	0	0	0
PWY66-389: phytol degradation|g__Salmonella.s__Salmonella_enterica	0	0	0	0	0	0	0	0	0	0	0	0	0	0	0	0	0	0	0	0	0	0	0	0	0	0	4.51e-06	0	0	0	0	0	0	0	0	0	0	0	0	0	0	0	0	0	0	0	0	0	0
ARGSYNBSUB-PWY: L-arginine biosynthesis II (acetyl cycle)|g__Pseudomonas.s__Pseudomonas_aeruginosa	0	0	0.000142507	0	0	0	0	0	0	0	0	0	0	0	0	0	0	0	1.27e-07	0	0	0	0	3.02e-06	1.29e-05	0	0	0	0	0	0	0	0.000174629	0	0	0	0	0	0	0	0	0	0	0	0	0	0	0	0
THRESYN-PWY: superpathway of L-threonine biosynthesis|g__Bifidobacterium.s__Bifidobacterium_adolescentis	0	0	0	0	0	0	0	0	0	0	0	0	0	0	0	0	0	0	6.44e-07	0	0	3.07e-05	0	0	0	0	0	0	0	0	0	0	0	0	0	0	0	6.5e-07	3.26e-05	0	0	0	0	0	0	0	0	0	5.05e-07
PWY-6386: UDP-N-acetylmuramoyl-pentapeptide biosynthesis II (lysine-containing)|g__Anaerococcus.s__Anaerococcus_vaginalis	0	0	0	0	0	0	0	0	0	0	0	0	0	0	0	0	0	0	0	0	0	0	0	0	0	0	0	0	0	0	0	0	0	0	0	0	0	0	0	0	0	0	0	0	0	0	0	0	0
PWY-4702: phytate degradation I|g__Ochrobactrum.s__Ochrobactrum_anthropi	0	0	0	0	0	0	0	0	0	0	0	0	0	0	0	0	0	0	0	0	0	0	0	0	0	0	0	0	0	0	0	0	0	0	0	0	0	0	0	0	0	0	0	0	0	0	0	0	0
PWY-5973: cis-vaccenate biosynthesis|g__Bradyrhizobium.s__Bradyrhizobium_sp_DFCI_1	0	0	0	0	0	0	0	0	0	0	0	1.14e-06	0	1.35e-06	0	0	0	0	7.08e-08	0	0	4.14e-07	0	0	1.47e-07	0	0	0	0	0	3.77e-07	0	0	2.24e-07	9.39e-07	1.41e-06	0	0	0	0	0	0	0	1.18e-06	0	2.59e-06	6.82e-07	0	6.11e-07
PWY-5188: tetrapyrrole biosynthesis I (from glutamate)|g__Pseudomonas.s__Pseudomonas_denitrificans	0	0	0	0	0	0	0	0	0	0	0	0	0	0	0	0	0	0	0	0	0	0	0	0	0	0	0	0	0	0	0	0	0	0	0	0	0	0	0	0	0	0	0	0	0	0	0	0	0
PWY-6387: UDP-N-acetylmuramoyl-pentapeptide biosynthesis I (meso-diaminopimelate containing)|g__Clostridium.s__Clostridium_sp_KLE_1755	2.16e-06	0	0	0	0	0	1.51e-06	0	0	0	0	0	0	0	0	0	0	0	0	0	0	0	0	0	0	0	0	0	0	0	0	0	0	0	0	0	0	0	0	0	0	0	0	0	0	0	0	0	0
PWY-7013: L-1,2-propanediol degradation|g__Klebsiella.s__Klebsiella_pneumoniae	1.1e-06	1.49e-06	2.81e-05	7.44e-06	4.35e-05	0.00015777	0	1.08e-05	4.45e-05	1.26e-05	9.26e-07	4.57e-07	4.88e-07	1.28e-05	4.95e-07	2.18e-06	1.95e-06	1.1e-06	2.33e-05	0.000172897	1.84e-05	4.16e-08	5.32e-05	2.21e-06	5.43e-05	2.42e-05	3.23e-05	0	3.88e-07	3.5e-05	1.42e-05	1.24e-06	0.000132688	1.72e-05	1.03e-06	5.64e-06	0	2.36e-06	0	2.19e-05	1.37e-06	1.9e-06	4.64e-07	2.03e-06	1.82e-05	1.1e-07	2.41e-06	0.000362595	0.000422227
PWY-5856: ubiquinol-9 biosynthesis (prokaryotic)|g__Escherichia.s__Escherichia_coli	4.97e-06	0	2.19e-05	2.52e-05	5.25e-06	2.33e-05	1.6e-05	5.4e-06	6.51e-05	4.51e-05	1.06e-05	6.71e-05	8.33e-05	6.09e-07	5.74e-05	4.53e-06	0	9.12e-05	6.52e-05	2.56e-05	6.6e-05	6.57e-06	2.74e-05	5.39e-05	7.67e-06	5.16e-07	8.92e-05	0	8.06e-06	2.16e-05	2.87e-05	3.02e-05	0	3.16e-05	2.68e-05	6.91e-05	4.39e-05	3.38e-05	3.66e-05	5.42e-06	3.96e-06	0.000150088	4.59e-06	1.27e-06	2.74e-05	1.72e-05	1.77e-05	0	0
PWY-6122: 5-aminoimidazole ribonucleotide biosynthesis II|g__Enterococcus.s__Enterococcus_faecium	0	0	0	0	0	3.59e-06	0	8.2e-07	0	0	1.72e-07	0	2.33e-07	2.67e-07	1.78e-07	0	0	2.59e-07	0	0	0	0	0	0	0	0	0	0	0	0	0	0	0	0	0	3.83e-07	0	0	0	0	7e-07	0	4.78e-07	0	0	0	0	0	0
PWY0-1296: purine ribonucleosides degradation|g__Klebsiella.s__Klebsiella_sp_MS_92_3	0	0	0	0	0	0	0	0	9.12e-06	0	0	0	0	0	0	0	0	0	0	0	0	0	0	0	0	0	0	0	0	0	0	0	0	0	0	0	0	0	0	0	0	0	0	0	7.39e-06	0	0	0	0
PWY-7388: octanoyl-[acyl-carrier protein] biosynthesis (mitochondria, yeast)|g__Haemophilus.s__Haemophilus_parainfluenzae	0	0	0	0	0	0	0	0	0	0	0	0	0	0	0	0	0	0	0	0	0	0	0	0	0	0	0	0	0	0	0	0	0	0	0	0	0	0	0	0	0	0	0	0	0	0	0	0	0
PANTO-PWY: phosphopantothenate biosynthesis I|g__Bacteroides.s__Bacteroides_sp_4_3_47FAA	0	0	0	0	0	0	0	0	0	0	0	0	0	0	0	0	0	0	0	0	0	0	0	0	0	0	0	0	0	0	0	0	0	0	0	0	0	0	0	0	0	0	0	0	0	0	0	0	0
PWY-7220: adenosine deoxyribonucleotides de novo biosynthesis II|g__Streptococcus.s__Streptococcus_vestibularis	0	0	0	0	0	0	0	0	6.82e-08	0	0	0	0	0	0	0	8.16e-06	0	0	0	2.55e-07	0	1.64e-06	0	0	0	0	0	0	0	0	0	0	0	0	0	0	0	7.14e-07	0	0	0	0	0	0	0	0	0	0
ANAGLYCOLYSIS-PWY: glycolysis III (from glucose)|g__Pediococcus.s__Pediococcus_pentosaceus	0	0	0	0	0	0	0	0	0	0	0	0	0	0	0	0	0	0	0	0	0	0	0	0	0	0	0	0	0	0	0	0	0	0	0	0	0	0	0	0	0	0	0	0	0	0	0	0	0
SER-GLYSYN-PWY: superpathway of L-serine and glycine biosynthesis I|g__Proteus.s__Proteus_mirabilis	0	0	0	0	0	0	0	0	0	0	0	0	0	0	0	0	0	0	3.52e-07	0	0	0	0	0	0	0	1.69e-05	0	0	0	2.39e-06	0	0	1.18e-06	0	7.72e-06	0	0	0	6.52e-05	1.62e-06	0	0	0	0	0	1.16e-06	0	0
PWY-5747: 2-methylcitrate cycle II	6.61e-07	0	2.78e-05	8.15e-06	1.43e-05	3.11e-05	0	7.22e-06	5.48e-05	1.55e-05	1.13e-06	8.76e-07	0	3.34e-06	1.46e-07	1.77e-06	3.69e-07	1.06e-06	1.91e-05	1.13e-05	1.91e-05	2.77e-07	3.37e-05	2.97e-06	1.59e-05	2.35e-06	6.36e-05	0	2.35e-06	3.13e-05	3.41e-05	5.22e-06	0	3.11e-05	2.42e-06	1.09e-05	0	4.18e-06	3.4e-07	7.65e-06	1.69e-06	1.74e-06	6.92e-06	1.67e-06	2.99e-05	3.41e-07	9.41e-06	0	0
COA-PWY-1: coenzyme A biosynthesis II (mammalian)|g__Pyramidobacter.s__Pyramidobacter_piscolens	0	0	0	0	0	0	1.53e-06	0	0	0	0	0	0	0	0	0	0	0	0	0	0	0	0	0	0	0	0	0	0	0	0	0	0	0	0	0	0	0	0	0	0	0	0	0	0	0	0	0	0
PWY-5177: glutaryl-CoA degradation|g__Coprococcus.s__Coprococcus_catus	0	0	0	0	0	0	0	0	0	0	0	0	0	0	0	0	0	0	0	0	0	0	0	0	0	0	0	0	0	0	0	0	0	0	0	0	0	0	0	0	0	0	0	0	0	4.45e-07	0	0	0
PWY-7221: guanosine ribonucleotides de novo biosynthesis|g__Anaerococcus.s__Anaerococcus_vaginalis	0	0	0	0	0	0	0	0	0	0	0	0	0	0	0	0	0	0	0	0	0	0	0	0	0	0	0	0	0	0	0	0	0	0	0	0	0	0	0	0	0	0	0	0	0	0	0	0	0
GLYCOLYSIS-E-D: superpathway of glycolysis and Entner-Doudoroff|g__Salmonella.s__Salmonella_enterica	0	0	0	0	0	0	0	0	0	0	0	0	0	0	0	0	0	0	0	0	0	0	0	0	0	0	4.64e-07	0	0	0	0	0	0	0	0	0	0	0	0	0	0	0	0	0	0	0	0	0	0
UNINTEGRATED|g__Bacteroides.s__Bacteroides_ovatus	0.00129586	0.00137063	0.000726215	0.0210663	0.0124319	0.0164598	0.00296865	0.0633813	0.0106323	0.0721871	0.0716544	0.0539113	0.00624003	0.0922587	0.00980941	0.0456828	0.00901067	0.00724511	0.00297788	0.00443003	0.0124048	0.0450764	0.00753179	0.0102552	0.0138432	0.118378	0	0	0.0116712	0.0370592	0	0.0241772	0	0	0.0230727	0	0.0217588	0.132219	0.0154822	0.0612668	0.191758	0.00909454	0.225554	0.0961629	0.00861137	0.00324857	0.116731	0	0.000843959
GLUCARDEG-PWY: D-glucarate degradation I|g__Salmonella.s__Salmonella_enterica	0	0	0	0	0	0	0	0	0	0	0	0	0	0	0	0	0	0	0	0	0	0	0	0	0	0	1.84e-05	0	0	0	3.49e-06	0	0	0	0	0	0	0	0	0	0	0	0	0	0	0	0	0	0
NONOXIPENT-PWY: pentose phosphate pathway (non-oxidative branch)|g__Mitsuokella.s__Mitsuokella_multacida	0	0	0	0	0	0	0	0	0	0	0	0	0	0	0	0	0	0	0	0	0	0	0	0	0	0	0	0	0	0	0	0	0	0	0	0	0	0	0	0	0	0	0	0	0	0	0	0	0
SO4ASSIM-PWY: sulfate reduction I (assimilatory)|g__Akkermansia.s__Akkermansia_muciniphila	0	0	0	0	0	0	0	0	0	0	0	0	0	0	0	0	0	0	0	0	0	0	0	0	0	0	0	0	0	0	0	0	0	0	0	0	0	0	0	0	0	0	0	0	0	0	0	0	0
PWY-5870: ubiquinol-8 biosynthesis (eukaryotic)	0	0	0	0	0	0	0	0	0	0	0	0	0	0	0	0	0	0	0	4.85e-07	0	0	0	0	0	0	0	0	4.16e-06	0	0	0	0	0	0	0	0	0	0	0	0	6.08e-07	0	0	0	0	0	0	0
PWY-5188: tetrapyrrole biosynthesis I (from glutamate)|g__Citrobacter.s__Citrobacter_youngae	0	0	0	0	0	0	0	0	0	0	0	0	0	0	0	0	0	0	0	0	0	0	0	0	0	0	0	0	0	0	0	0	0	0	0	0	0	0	0	0	0	0	0	0	0	0	0	0	0
PWY-5189: tetrapyrrole biosynthesis II (from glycine)	1.56e-05	1.3e-05	0.00012181	6.13e-05	3.34e-05	4.86e-05	5.63e-05	1.4e-05	0.000143369	8.39e-05	2.72e-05	8.87e-05	0.00011754	5.8e-06	8.99e-05	1.17e-05	4.71e-05	0.000127319	0.000129401	9.67e-05	0.0001028	2.27e-05	5.88e-05	0.000100512	5.78e-05	6.99e-06	0.000142965	1.55e-05	3.24e-05	5.59e-05	8.81e-05	5.48e-05	0.000141998	8.52e-05	4.21e-05	0.000117052	6.82e-05	5.25e-05	7.95e-05	1.65e-05	1.14e-05	0.000168723	1.38e-05	8.47e-06	7.34e-05	4.17e-05	4.53e-05	1.01e-06	4.06e-06
PWY-6277: superpathway of 5-aminoimidazole ribonucleotide biosynthesis|g__Corynebacterium.s__Corynebacterium_striatum	0	0	0	0	0	0	0	0	0	0	0	0	0	0	0	0	1.09e-07	0	0	0	0	0	0	0	0	0	0	0	0	0	0	0	0	0	0	0	0	0	0	0	0	0	0	0	0	0	0	0	0
HISTSYN-PWY: L-histidine biosynthesis|g__Erysipelotrichaceae_noname.s__Eubacterium_cylindroides	0	0	0	0	0	0	0	0	0	0	0	0	0	0	0	0	0	0	0	0	0	0	0	0	0	0	0	0	0	0	0	0	0	0	0	0	0	0	0	0	0	0	0	0	0	0	0	0	0
PWY-4981: L-proline biosynthesis II (from arginine)|g__Streptococcus.s__Streptococcus_mitis_oralis_pneumoniae	0	0	0	0	0	0	0	0	0	0	0	0	0	0	0	0	0	0	0	0	0	0	0	0	0	0	0	0	0	0	0	0	0	0	0	0	0	0	0	0	0	0	0	0	0	0	0	0	0
PWY-6151: S-adenosyl-L-methionine cycle I|g__Klebsiella.s__Klebsiella_pneumoniae	4.32e-07	1.16e-06	1.21e-05	4.83e-06	2.35e-05	5.31e-05	0	5.68e-06	2.61e-05	6.89e-06	1.14e-07	2.29e-07	0	4.55e-06	1.28e-07	4.15e-07	6.87e-07	2.48e-07	3.93e-06	3.17e-05	1.02e-05	0	2.92e-05	9.75e-07	1.21e-05	1.05e-05	1.62e-05	0	0	1.85e-05	6.41e-06	6.02e-07	5.37e-05	8.83e-06	0	0	0	1.17e-06	0	8.17e-06	5.7e-07	3.62e-07	0	3.1e-07	5.76e-06	7.62e-08	9.06e-07	0.000129419	0.000185507
PWY-4981: L-proline biosynthesis II (from arginine)|g__Enterococcus.s__Enterococcus_faecalis	0	0	0	0	0	0	0	0	0	0	8.16e-08	0	0	0	0	0	0	0	0	0	0	0	0	0	0	0	0	0	0	0	0	0	0	0	0	0	0	0	0	0	0	0	3.07e-07	0	0	0	0	0	0
PWY-7221: guanosine ribonucleotides de novo biosynthesis|g__Pseudomonas.s__Pseudomonas_nitroreducens	0	0	0	0	0	0	0	0	0	0	0	0	0	0	0	0	0	0	0	0	0	0	0	0	0	0	0	0	0	0	0	0	0	0	0	0	0	0	0	0	0	0	0	0	0	0	0	0	0
PWY-7220: adenosine deoxyribonucleotides de novo biosynthesis II|g__Providencia.s__Providencia_rettgeri	0	0	0	0	0	0	0	0	0	0	0	0	0	0	0	0	0	0	0	0	0	0	0	0	0	0	0	0	0	0	0	0	0	0	0	0	0	0	0	0	0	0	0	0	0	0	0	0	0
PWY-7222: guanosine deoxyribonucleotides de novo biosynthesis II|g__Actinomyces.s__Actinomyces_sp_HPA0247	0	0	0	0	0	0	0	0	0	0	0	0	0	0	0	0	0	0	0	0	0	0	0	0	0	0	0	0	0	0	0	0	0	0	0	0	0	0	0	0	0	0	0	0	0	0	0	0	0
COA-PWY-1: coenzyme A biosynthesis II (mammalian)|g__Bifidobacterium.s__Bifidobacterium_longum	0.000429858	0.000818467	7.95e-06	0	4.39e-07	9.34e-05	2.88e-07	0.000189532	0	0	9.55e-06	0	0	4.13e-06	0	3.48e-05	0	0	1.62e-07	0	0	1.36e-05	0	1.09e-06	6.77e-06	2.76e-05	0	0.00083276	3.56e-05	0	0	2.67e-07	0	0	6.11e-07	0.000321342	0	0	1.09e-05	0	0.000142931	9.96e-08	0	9.08e-05	0	3.21e-05	5.19e-05	0	0
PWY-6606: guanosine nucleotides degradation II|g__Salmonella.s__Salmonella_enterica	0	0	0	0	0	0	0	0	0	0	0	0	0	0	0	0	0	0	0	0	0	0	0	0	0	0	1.49e-05	0	0	0	1.21e-06	0	0	0	0	0	0	0	0	0	0	0	0	0	0	0	0	0	0
PWY-5971: palmitate biosynthesis II (bacteria and plants)|g__Candida.s__Candida_dubliniensis	0	0	0	0	0	0	0	0	0	0	0	0	0	0	0	0	0	0	0	0	0	0	0	0	0	0	0	0	0	0	0	0	0	0	0	0	0	0	0	0	0	0	0	0	0	0	0	0	0
UDPNAGSYN-PWY: UDP-N-acetyl-D-glucosamine biosynthesis I|g__Stenotrophomonas.s__Stenotrophomonas_maltophilia	0	0	0	0	0	0	0	0	0	0	0	0	0	0	0	0	0	0	0	0	0	0	0	0	0	0	0	0	0	6.23e-06	0	0	0	0	0	0	0	0	0	0	0	0	0	0	0	0	0	0	0
PWY-5097: L-lysine biosynthesis VI|g__Megamonas.s__Megamonas_funiformis	0	0	0	0	0	0	0	0	0	0	0	0	0	0	0	0	0	0	0	0	0	0	0	0	0	0	0	0	0	0	0	0	0	0	0	0	0	0	0	0	0	0	0	0	0	0	0	0	0
PWY-7279: aerobic respiration II (cytochrome c) (yeast)|g__Lautropia.s__Lautropia_mirabilis	0	0	0	0	0	0	0	0	0	0	0	0	0	0	0	0	0	0	0	0	0	0	0	0	0	0	0	0	0	0	0	0	0	0	0	0	0	0	0	0	0	0	0	0	0	0	0	0	0
PWY-6122: 5-aminoimidazole ribonucleotide biosynthesis II|g__Campylobacter.s__Campylobacter_ureolyticus	0	0	0	0	0	0	0	0	0	0	0	0	0	0	0	0	0	0	0	0	0	0	0	0	0	0	0	0	0	0	0	0	0	0	0	0	0	0	0	0	0	0	0	0	0	0	0	0	0
PWY-7388: octanoyl-[acyl-carrier protein] biosynthesis (mitochondria, yeast)|g__Klebsiella.s__Klebsiella_pneumoniae	5.93e-07	1.39e-06	1.9e-05	6.09e-06	2.86e-05	8.22e-05	0	6.99e-06	3.76e-05	8.64e-06	3.15e-07	0	0	4.96e-06	2.79e-07	5.23e-07	1.53e-06	2.01e-07	7.91e-06	5.93e-05	1.44e-05	0	3.89e-05	1.49e-06	1.96e-05	1.55e-05	2.01e-05	0	0	1.69e-05	7.92e-06	6.01e-07	9.28e-05	1.3e-05	0	0	0	1.52e-06	0	1.52e-05	6.59e-07	6.53e-07	0	1.51e-06	1.14e-05	0	1.48e-06	0.000235277	0.00020653
PWY0-1061: superpathway of L-alanine biosynthesis|g__Streptococcus.s__Streptococcus_sp_GMD4S	0	0	0	0	0	0	0	0	0	0	0	0	0	0	0	0	0	0	0	0	0	0	0	0	0	0	0	0	0	0	0	0	0	0	0	0	0	0	0	0	0	0	0	0	0	0	0	0	0
SER-GLYSYN-PWY: superpathway of L-serine and glycine biosynthesis I|g__Actinomyces.s__Actinomyces_odontolyticus	0	0	0	1.11e-07	2.35e-07	0	5.7e-08	0	4.97e-08	0	0	0	0	0	0	0	1.68e-07	0	0	0	0	0	0	0	1.32e-07	0	0	0	0	0	0	0	0	0	0	0	0	0	1.07e-07	0	2.56e-07	0	2.03e-06	0	0	0	0	0	2.31e-07
PWY-6122: 5-aminoimidazole ribonucleotide biosynthesis II|g__Collinsella.s__Collinsella_tanakaei	0	0	0	0	0	0	0	0	0	0	0	0	0	0	0	0	0	0	2.34e-07	0	0	0	0	1.27e-06	1.94e-06	0	0	0	1.11e-06	0	0	0	0	0	0	0	0	0	0	0	0	0	0	0	0	1.06e-05	0	0	0
COA-PWY-1: coenzyme A biosynthesis II (mammalian)|g__Eubacterium.s__Eubacterium_eligens	0	0	0	0	0	0	0	0	0	0	0	0	0	0	0	0	0	0	0	0	0	5.63e-06	0	0	0	0	0	0	0	0	0	0	0	0	0	0	0	0	1.94e-06	0	0	0	0	0	0	0	0	0	0
VALSYN-PWY: L-valine biosynthesis|g__Coprococcus.s__Coprococcus_eutactus	0	0	0	0	0	0	0	0	0	0	0	0	0	0	0	0	0	0	0	0	0	0	0	0	0	0	0	0	0	0	0	0	0	0	0	0	0	0	0	0	0	0	0	0	0	0	0	0	0
PWY-5871: ubiquinol-9 biosynthesis (eukaryotic)	0	0	0	0	0	0	0	0	0	0	0	0	0	0	0	0	0	0	0	3.89e-07	0	0	0	0	0	0	0	0	3.56e-06	0	0	0	0	0	0	0	0	0	0	0	0	4.87e-07	0	0	0	0	0	0	0
PWY-7237: myo-, chiro- and scillo-inositol degradation|g__Lachnospiraceae_noname.s__Lachnospiraceae_bacterium_3_1_57FAA_CT1	1.51e-07	9.2e-07	2.51e-07	4.64e-07	4.54e-07	0	4.14e-06	0	1.51e-06	3.39e-07	0	4.83e-07	0	0	0	0	4.06e-07	0	0	0	0	4.34e-07	5.56e-07	0	0	0	0	2.36e-06	0	0	0	0	0	0	0	0	1.24e-06	0	3.55e-07	0	0	0	0	0	0	0	0	0	0
FASYN-INITIAL-PWY: superpathway of fatty acid biosynthesis initiation (E. coli)|g__Klebsiella.s__Klebsiella_variicola	0	0	0	0	0	0	0	0	0	0	0	0	0	0	0	0	0	0	0	0	0	0	0	0	0	0	0	0	0	0	0	0	0	0	0	0	0	0	0	0	0	0	0	0	0	0	0	0	0
PWY-7220: adenosine deoxyribonucleotides de novo biosynthesis II|g__Enterobacter.s__Enterobacter_hormaechei	0	0	0	0	0	0	0	0	0	0	0	0	0	0	0	0	0	0	0	0	0	0	0	0	0	0	0	0	0	0	0	0	0	0	0	0	0	0	0	0	0	0	0	0	0	0	0	0	0
PWY-6737: starch degradation V|g__Escherichia.s__Escherichia_coli	1.54e-06	0	6.32e-06	1.03e-05	4.07e-06	1.09e-05	4.63e-06	2.83e-06	9.51e-06	1.61e-05	4.13e-06	2.04e-05	3.79e-05	9e-07	2.39e-05	1.68e-06	0	4.24e-05	1.67e-05	5.64e-06	3.12e-05	3.1e-06	1.35e-05	1.39e-05	4.33e-06	1.5e-07	2.54e-05	0	7.58e-06	9.76e-06	1.78e-05	1.11e-05	0	1.56e-05	8.18e-06	2.53e-05	1.82e-05	1.48e-05	1.34e-05	2.6e-06	2.04e-06	4.34e-05	1.75e-06	1.03e-06	1.06e-05	4e-06	8.57e-06	0	0
PWY-5173: superpathway of acetyl-CoA biosynthesis|g__Corynebacterium.s__Corynebacterium_kroppenstedtii	0	0	0	0	0	0	0	0	0	0	0	0	0	0	0	0	0	0	0	0	0	0	0	0	0	0	0	0	0	0	0	0	0	0	0	0	0	0	0	0	0	0	0	0	0	0	0	0	0
PWY-6737: starch degradation V|g__Eubacterium.s__Eubacterium_siraeum	0	0	0	0	0	0	0	0	0	0	0	0	0	0	0	0	0	4e-08	1.18e-07	0	0	0	0	0	0	0	0	0	0	0	0	0	0	0	0	0	0	0	0	0	0	0	0	0	0	0	0	0	0
COMPLETE-ARO-PWY: superpathway of aromatic amino acid biosynthesis|g__Propionibacterium.s__Propionibacterium_propionicum	0	0	0	1.29e-07	1.53e-07	0	0	0	0	0	0	0	0	0	0	0	0	0	0	0	0	0	0	0	0	0	0	0	0	0	0	0	0	0	0	0	0	0	0	0	0	0	0	0	0	0	0	0	0
PEPTIDOGLYCANSYN-PWY: peptidoglycan biosynthesis I (meso-diaminopimelate containing)|g__Fusobacterium.s__Fusobacterium_ulcerans	0	0	0	0	0	0	0	0	0	0	0	0	0	0	0	0	0	0	0	0	0	0	0	0	0	0	0	0	0	1.13e-06	0	2.65e-06	0	0	5.18e-07	0	0	0	0	0	0	0	0	0	0	0	0	0	0
NONOXIPENT-PWY: pentose phosphate pathway (non-oxidative branch)|g__Clostridium.s__Clostridium_scindens	0	0	0	0	0	0	0	0	0	0	0	0	0	0	0	0	0	0	0	0	0	0	0	0	0	0	0	0	0	0	0	0	0	0	0	0	0	0	0	0	0	0	0	0	0	0	0	0	0
PWY-7039: phosphatidate metabolism, as a signaling molecule	0	0	3.9e-05	3.51e-05	1.91e-05	1.42e-06	0	5.77e-06	3.86e-05	2.68e-05	9.29e-07	1.06e-05	0	7.43e-07	0	6.88e-07	5.98e-07	0	0.000121952	4.77e-05	3e-07	9.9e-06	0	8.39e-05	1.55e-05	1.97e-06	2.07e-05	0	1.65e-05	0	2.48e-06	3.44e-05	0	1.72e-05	2.91e-05	0	0	4.39e-05	4.79e-05	0	4.04e-06	0.000196536	6.6e-06	4.7e-07	7.92e-06	2.93e-06	5.02e-06	0	0
PENTOSE-P-PWY: pentose phosphate pathway|g__Citrobacter.s__Citrobacter_freundii	0	0	0	0	0	0	0	0	0	0	0	0	0	0	0	0	0	0	0	0	2.55e-07	0	0	0	0	0	1.58e-06	0	0	0	7.87e-07	6.48e-07	0	2.09e-07	0	0	0	0	0	0	0	0	0	0	2.11e-07	0	2.52e-06	0	0
PWY-5154: L-arginine biosynthesis III (via N-acetyl-L-citrulline)|g__Coprococcus.s__Coprococcus_catus	0	0	0	0	0	0	0	0	0	0	0	0	0	0	0	0	0	0	0	0	0	0	0	0	0	0	0	0	0	0	0	0	0	0	0	0	0	0	0	0	0	0	0	0	0	0	0	0	0
PWY-5103: L-isoleucine biosynthesis III|g__Citrobacter.s__Citrobacter_youngae	0	0	0	0	0	0	0	0	0	0	0	0	0	0	0	0	0	0	0	0	0	0	0	0	0	0	0	0	0	0	0	0	0	0	0	0	0	0	0	0	0	0	0	0	0	0	0	0	0
HEME-BIOSYNTHESIS-II: heme biosynthesis I (aerobic)|g__Citrobacter.s__Citrobacter_freundii	0	0	0	0	0	0	0	0	0	0	0	0	0	0	0	0	0	0	0	0	2.19e-07	0	0	0	0	0	2.96e-07	0	0	0	6.15e-07	1.48e-07	0	0	0	0	0	0	0	0	0	0	0	0	0	0	4.29e-06	0	0
PWY-7219: adenosine ribonucleotides de novo biosynthesis|g__Clostridium.s__Clostridium_sp_KLE_1755	3.21e-06	0	0	0	0	0	1.87e-06	0	0	0	0	0	0	0	0	0	0	0	0	0	0	0	0	0	0	0	0	0	0	0	0	0	0	0	0	0	0	0	0	0	0	0	0	0	0	0	0	0	0
PWY-3841: folate transformations II|g__Bacteroides.s__Bacteroides_ovatus	2.94e-07	3.89e-07	0	1.96e-05	8.74e-06	1.25e-05	7.6e-07	4.51e-05	5.6e-06	4.84e-05	5.56e-05	3.46e-05	1.28e-06	7.01e-05	2.03e-06	4e-05	6.83e-06	1.53e-06	7.97e-08	3.8e-07	5.14e-06	1.69e-05	1.57e-06	3.72e-06	9.44e-06	0.000129853	0	0	9.65e-06	1.78e-05	0	7.53e-06	0	0	4.03e-06	0	1.56e-05	0.000105736	7.01e-06	5.32e-05	0.000282597	5.32e-07	0.000205807	7.63e-05	1.25e-05	1.62e-06	0.000146457	0	0
THRESYN-PWY: superpathway of L-threonine biosynthesis|g__Streptococcus.s__Streptococcus_sanguinis	0	0	0	6.55e-07	1.7e-07	0	0	0	6.57e-08	0	0	0	0	0	0	0	0	0	0	0	0	0	0	0	0	0	0	0	0	0	0	0	0	1.57e-07	0	0	0	0	1.02e-07	0	0	0	2.6e-07	0	0	0	0	0	0
PWY-6121: 5-aminoimidazole ribonucleotide biosynthesis I|g__Bilophila.s__Bilophila_wadsworthia	0	0	0	0	0	0	9.72e-07	0	0	0	0	0	0	0	0	0	0	0	3.72e-07	0	0	0	0	3.02e-06	3.05e-06	0	0	0	8.56e-07	0	0	7.52e-06	0	5.96e-06	1.28e-05	0	0	0	0	0	0	5.28e-07	0	0	0	0	0	0	0
PWY-7663: gondoate biosynthesis (anaerobic)|g__Enterobacter.s__Enterobacter_aerogenes	0	0	0	0	0	0	0	0	0	0	0	0	0	0	0	0	0	0	0	0	0	0	0	0	0	0	1.46e-06	0	0	0	1.15e-06	5.65e-07	0	0	6.84e-07	0	0	0	0	0	0	0	7.82e-06	0	4.19e-07	0	0	0	0
NAD-BIOSYNTHESIS-II: NAD salvage pathway II|g__Providencia.s__Providencia_rettgeri	0	0	0	0	0	0	0	0	0	0	0	0	0	0	0	0	0	0	0	0	0	0	0	0	0	0	2.03e-07	0	0	0	0	0	0	0	0	0	0	0	0	0	0	0	0	0	0	0	0	0	0
VALSYN-PWY: L-valine biosynthesis|g__Bifidobacterium.s__Bifidobacterium_breve	0.000438903	0.000184993	3.51e-06	1.05e-07	3.61e-07	5.29e-06	2.01e-07	7.65e-05	0	0	7.2e-05	0	0	7.42e-05	0	0.000231814	3.86e-07	0	0	0	0	0	0	0	0	1.59e-05	0	0.00014288	0	0	1.1e-07	0	0	0	0	2.45e-05	0	0	0	3.86e-07	4.46e-05	0	1.46e-05	8.97e-05	0	0	1.37e-05	0	0
PWY-7221: guanosine ribonucleotides de novo biosynthesis|g__Bacteroides.s__Bacteroides_xylanisolvens	1.09e-06	1.85e-06	0	1.64e-07	1.67e-07	0	1.92e-06	0	0	0	0	6.51e-07	1.34e-06	0	5.46e-06	0	5.41e-07	2.39e-06	0	0	1.53e-05	0	7.63e-06	3.08e-07	0	0	0	1.01e-06	3.32e-07	0	0	5.86e-05	0	6.79e-07	9.65e-05	0	0	0	2.65e-07	0	3.51e-05	5.29e-05	0	0	0	0	4.2e-05	0	0
PWY-7031: protein N-glycosylation (bacterial)	0	0	0	0	0	0	0	0	0	0	0	0	0	0	0	0	0	0	0	0	0	0	0	0	0	0	0	0	0	0	0	0	0	0	0	0	0	0	0	0	0	0	0	0	0	0	0	0	0
COA-PWY: coenzyme A biosynthesis I|g__Acidaminococcus.s__Acidaminococcus_fermentans	0	0	0	0	0	0	0	0	0	0	0	0	0	0	0	0	0	0	0	0	0	0	0	0	0	0	0	0	0	0	1.03e-06	0	0	2.33e-07	0	0	0	0	0	0	0	0	0	0	3.19e-07	0	0	0	0
VALSYN-PWY: L-valine biosynthesis|g__Blautia.s__Blautia_hydrogenotrophica	0	0	0	0	0	0	0	9.52e-07	0	0	1.23e-06	0	0	1.33e-06	0	1.52e-06	0	0	0	0	0	0	0	0	0	0	0	0	0	0	0	0	0	0	0	0	0	0	0	0	0	0	0	1.61e-07	0	0	0	0	0
PWY-6609: adenine and adenosine salvage III|g__Klebsiella.s__Klebsiella_pneumoniae	3.69e-07	1.62e-06	1.64e-05	5.73e-06	3.07e-05	5.43e-05	0	7.74e-06	2.79e-05	7.31e-06	4.02e-07	0	0	6.52e-06	2.91e-07	4.6e-07	1.57e-06	3.96e-07	6.25e-06	4.14e-05	9.77e-06	1.52e-07	2.68e-05	1.26e-06	1.3e-05	1.08e-05	1.57e-05	0	7.02e-08	1.48e-05	6.59e-06	1.46e-07	6.19e-05	1.13e-05	4.49e-07	0	0	7.49e-07	0	1.12e-05	1.47e-07	2.96e-07	2.47e-07	1.74e-07	7.72e-06	0	5.44e-07	0.000179058	0.000145478
PWY0-1296: purine ribonucleosides degradation|g__Anaeroglobus.s__Anaeroglobus_geminatus	0	0	0	0	1.12e-07	0	0	0	0	0	0	0	0	0	0	0	0	0	0	0	0	0	0	0	0	0	0	0	0	0	0	0	0	0	0	0	0	0	0	0	0	0	0	0	0	0	0	0	0
PWY-6163: chorismate biosynthesis from 3-dehydroquinate|g__Peptostreptococcaceae_noname.s__Clostridium_bartlettii	0	0	0	0	0	0	0	0	0	0	0	0	0	0	0	0	3.73e-07	0	0	0	0	0	0	0	1.06e-07	8.12e-07	0	0	0	0	0	0	0	0	0	0	0	0	0	0	6.17e-07	0	0	0	0	0	5.35e-07	0	0
PWY-6305: putrescine biosynthesis IV|g__Klebsiella.s__Klebsiella_pneumoniae	4.04e-07	1.48e-06	1.74e-05	6.52e-06	3.62e-05	6.71e-05	0	8.24e-06	3.91e-05	1.06e-05	5.11e-07	0	0	6.42e-06	0	1.05e-06	0	0	7.06e-06	4.33e-05	2.46e-07	0	1.2e-07	9.28e-07	1.46e-05	1.52e-05	2.33e-05	0	0	4.23e-07	8.63e-06	1.17e-06	9.41e-05	1.2e-05	7e-07	3.09e-07	0	0	0	1.37e-05	1.75e-07	5.66e-07	0	2.29e-06	7.55e-06	2.03e-07	8.99e-07	0.000182483	0.000148376
PWY-6700: queuosine biosynthesis|g__Bacteroides.s__Bacteroides_sp_4_3_47FAA	0	0	0	0	0	0	0	0	0	0	0	0	0	0	0	0	0	0	0	0	0	0	0	0	0	0	0	0	0	0	0	0	0	0	0	0	0	0	0	0	0	0	0	0	0	0	0	0	0
RIBOSYN2-PWY: flavin biosynthesis I (bacteria and plants)|g__Campylobacter.s__Campylobacter_concisus	0	0	0	0	0	0	0	0	0	0	0	0	0	0	0	0	0	0	0	0	0	0	0	0	0	0	0	0	0	0	0	0	0	0	0	0	0	0	0	0	0	0	0	0	0	0	0	0	0
PWY-7210: pyrimidine deoxyribonucleotides biosynthesis from CTP|g__Peptostreptococcaceae_noname.s__Clostridium_difficile	0	0	0	0	0	0	0	0	0	0	0	0	0	0	0	0	0	0	0	0	9.69e-07	0	7.69e-07	0	0	0	0	0	0	0	0	0	0	0	0	0	0	0	0	0	0	0	0	0	0	0	0	0	0
PWY-5791: 1,4-dihydroxy-2-naphthoate biosynthesis II (plants)|g__Cronobacter.s__Cronobacter_sakazakii	0	0	0	0	0	0	0	0	0	0	0	0	0	0	0	0	0	0	0	0	0	0	0	0	0	0	0	0	0	0	0	0	0	0	0	0	0	0	0	0	0	0	0	0	0	0	0	0	0
PWY-6386: UDP-N-acetylmuramoyl-pentapeptide biosynthesis II (lysine-containing)|g__Acinetobacter.s__Acinetobacter_junii	0	0	0	0	0	0	0	0	0	0	0	0	0	0	0	0	0	0	0	0	0	0	0	0	0	0	0	0	0	0	0	0	0	0	0	0	0	0	0	0	0	0	0	0	0	0	0	0	0
COA-PWY-1: coenzyme A biosynthesis II (mammalian)|g__Acidaminococcus.s__Acidaminococcus_sp_D21	0	0	0	0	0	0	0	0	0	0	0	0	0	0	0	0	0	0	0	0	0	0	0	0	0	0	0	0	0	0	0	0	0	0	0	0	0	0	0	0	0	0	0	0	0	0	0	0	0
PWY-6277: superpathway of 5-aminoimidazole ribonucleotide biosynthesis|g__Blautia.s__Blautia_hydrogenotrophica	0	0	0	0	0	5.45e-08	0	1.04e-06	0	0	1.11e-06	0	0	1.71e-06	0	1.64e-06	0	0	0	0	0	0	0	0	0	0	0	0	0	0	0	0	0	0	0	0	0	0	0	0	0	0	0	1.98e-07	0	0	0	0	0
PWY0-162: superpathway of pyrimidine ribonucleotides de novo biosynthesis|g__Lautropia.s__Lautropia_mirabilis	0	0	0	0	0	0	0	0	0	0	0	0	0	0	0	0	0	0	0	0	0	0	0	0	0	0	0	0	0	0	0	0	0	0	0	0	0	0	0	0	0	0	0	0	0	0	0	0	0
VALSYN-PWY: L-valine biosynthesis|g__Lachnospiraceae_noname.s__Lachnospiraceae_bacterium_5_1_63FAA	7.18e-06	9.86e-06	2.04e-06	0	0	0	0	0	0	1.01e-06	0	0	0	0	0	0	5.74e-06	0	0	0	0	1.77e-06	0	0	0	0	0	0	0	0	0	0	0	0	0	0	0	0	3.13e-06	0	0	0	0	0	0	0	9.8e-06	0	0
COA-PWY: coenzyme A biosynthesis I|g__Propionibacterium.s__Propionibacterium_propionicum	0	0	0	3.89e-07	6.61e-08	0	0	0	0	0	0	0	0	0	0	0	0	0	0	0	0	0	0	0	0	0	0	0	0	0	0	0	0	0	0	0	0	0	0	0	0	0	0	0	0	0	0	0	0
PWY-5686: UMP biosynthesis|g__Porphyromonas.s__Porphyromonas_uenonis	0	0	0	0	0	0	0	0	0	0	0	0	0	0	0	0	0	0	0	0	0	0	0	0	0	0	0	0	0	0	0	0	0	0	0	0	0	0	0	0	0	0	0	0	0	0	0	0	0
PWY-6737: starch degradation V|g__Megamonas.s__Megamonas_funiformis	0	0	0	0	0	0	0	0	0	0	0	0	0	0	0	0	0	0	0	0	0	0	0	0	0	0	0	0	0	0	0	0	0	0	0	0	0	0	0	0	0	0	0	0	0	0	0	0	0
PWY-6151: S-adenosyl-L-methionine cycle I|g__Abiotrophia.s__Abiotrophia_defectiva	0	0	0	0	0	0	0	0	0	0	0	0	0	0	0	0	0	0	0	0	0	0	0	0	0	0	0	0	0	0	0	0	0	0	0	0	0	0	0	0	0	0	0	0	0	0	0	0	0
PWY-1042: glycolysis IV (plant cytosol)|g__Akkermansia.s__Akkermansia_muciniphila	0	0	0	0	0	1.03e-06	0	8.59e-06	0	0	5.36e-05	0	0	4.33e-05	0	4.74e-06	0	0	2.93e-05	0	0	1.85e-05	0	0	0	0	5.45e-05	0	0	0	4.11e-05	2.22e-06	0	7.1e-05	0	0	0	0	0	0	0	0	0	0	6.47e-05	0	0	0	5.55e-06
PWY-6163: chorismate biosynthesis from 3-dehydroquinate|g__Prevotella.s__Prevotella_buccae	0	0	0	0	3.82e-07	0	0	0	6.75e-06	1.16e-06	0	1.37e-06	0	0	0	0	0	0	0	0	0	0	0	0	0	0	0	0	0	0	0	0	0	0	0	0	0	0	0	0	0	0	0	0	0	0	0	0	0
PWY-4981: L-proline biosynthesis II (from arginine)|g__Lactobacillus.s__Lactobacillus_delbrueckii	3.42e-07	0	0	0	0	3.2e-07	0	8.06e-06	0	0	0	0	0	0	0	4.05e-07	0	0	0	0	0	0	0	0	0	0	0	0	0	0	0	0	0	0	0	0	0	0	0	0	8.8e-06	0	0	0	0	0	4.3e-06	0	0
PWY-6317: galactose degradation I (Leloir pathway)|g__Faecalibacterium.s__Faecalibacterium_prausnitzii	0	2.8e-07	0	0	0	0	0	0	0	0	0	0	2.95e-07	0	0	0	0	3.94e-07	6.96e-08	0	2.23e-06	0	4.53e-07	0	4.93e-05	0	0	0	2.43e-05	0	0	1.85e-05	0	0	6.2e-06	0	2.32e-05	0	9.73e-07	0	0	1.7e-06	0	0	0	5.95e-07	0	0	0
PWY-7357: thiamin formation from pyrithiamine and oxythiamine (yeast)|g__Lactobacillus.s__Lactobacillus_curvatus	0	0	0	0	0	0	0	0	8.89e-07	0	0	0	0	0	0	0	0	0	0	0	0	0	0	0	0	0	0	0	0	0	0	0	0	0	0	0	0	0	0	0	0	0	0	0	0	0	0	0	0
PWY-6700: queuosine biosynthesis|g__Bacteroides.s__Bacteroides_uniformis	6.35e-06	4.52e-06	6.77e-06	0	0	8.18e-06	1.4e-05	0.000141065	0	8.3e-07	0.000154064	8.08e-06	0.000112336	7.06e-05	0.000130387	1.58e-05	2.85e-05	6.87e-05	2.08e-06	0	6.16e-05	3.21e-05	0.000101667	5.04e-06	4e-06	1.59e-05	0	8.29e-06	7.34e-06	0	0	4.22e-05	0	6.86e-07	9.77e-05	0	0.000100445	0	2.59e-05	0	0	6.69e-06	0	7.99e-05	0	5.49e-06	1.25e-06	0	3.88e-07
PWY-6628: superpathway of L-phenylalanine biosynthesis|g__Citrobacter.s__Citrobacter_freundii	0	0	0	0	0	0	0	0	0	0	0	0	0	0	0	0	0	0	0	0	1.47e-07	0	0	0	0	0	1.15e-06	0	0	0	6.49e-07	9.27e-07	0	0	1.54e-07	0	0	0	0	0	0	0	0	0	0	0	3.93e-06	0	0
PWY-6387: UDP-N-acetylmuramoyl-pentapeptide biosynthesis I (meso-diaminopimelate containing)|g__Sutterella.s__Sutterella_wadsworthensis	2.69e-07	2.27e-07	0	0	0	0	9.79e-07	1.4e-05	0	0	4.62e-05	0	0	3.35e-06	0	3.29e-06	0	0	3.2e-07	0	0	0	0	1.96e-06	2.39e-06	3.6e-05	8.72e-06	0	0	0	1.18e-05	0	0	4.16e-06	0	0	0	0	1.25e-05	0	0	0	0	4.54e-06	4.25e-06	0	0	0	0
PWY-724: superpathway of L-lysine, L-threonine and L-methionine biosynthesis II|g__Megamonas.s__Megamonas_rupellensis	0	0	0	0	0	0	0	0	0	0	0	0	0	0	0	0	0	0	0	0	0	0	0	0	0	0	0	0	0	0	0	9.33e-06	0	0	6.37e-06	0	0	0	0	0	0	8.62e-06	0	0	0	0	0	0	1.13e-05
PWY0-1586: peptidoglycan maturation (meso-diaminopimelate containing)|g__Enterobacter.s__Enterobacter_hormaechei	0	0	0	0	0	0	0	0	0	0	0	0	0	0	0	0	0	0	0	0	0	0	0	0	0	0	0	0	0	0	0	0	0	0	0	0	0	0	0	0	0	0	0	0	0	0	0	0	0
1CMET2-PWY: N10-formyl-tetrahydrofolate biosynthesis|g__Citrobacter.s__Citrobacter_freundii	0	0	0	0	0	0	0	0	0	0	0	0	0	0	0	0	0	0	0	0	1.88e-07	0	0	0	0	0	0	0	0	0	0	3.36e-07	0	0	0	0	0	0	0	0	0	0	0	0	0	0	2.57e-06	0	0
PWY-7229: superpathway of adenosine nucleotides de novo biosynthesis I|g__Citrobacter.s__Citrobacter_youngae	0	0	0	0	0	0	0	0	0	0	0	0	0	0	0	0	0	0	0	0	0	0	0	0	0	0	0	0	0	0	0	0	0	0	0	0	0	0	0	0	0	0	0	0	0	0	0	0	0
DTDPRHAMSYN-PWY: dTDP-L-rhamnose biosynthesis I|g__Leuconostoc.s__Leuconostoc_pseudomesenteroides	0	0	0	0	0	0	0	0	2.09e-07	0	0	0	0	0	0	0	0	0	0	0	0	0	0	0	0	0	0	0	0	0	0	0	0	0	0	0	0	0	0	0	0	0	0	0	0	0	0	0	0
PWY-5384: sucrose degradation IV (sucrose phosphorylase)|g__Cronobacter.s__Cronobacter_sakazakii	0	0	0	0	0	0	0	0	0	0	0	0	0	0	0	0	0	0	0	0	0	0	0	0	0	0	0	0	0	0	0	0	0	0	0	0	0	0	0	0	0	0	0	0	0	0	0	0	0
COMPLETE-ARO-PWY: superpathway of aromatic amino acid biosynthesis|g__Acidaminococcus.s__Acidaminococcus_intestini	0	0	0	0	0	0	0	0	0	0	0	0	0	0	0	0	0	0	0	0	0	0	0	0	0	0	0	0	0	0	0	0	0	0	0	0	0	0	0	0	0	0	0	0	0	0	0	0	0
PWY-1269: CMP-3-deoxy-D-manno-octulosonate biosynthesis I|g__Klebsiella.s__Klebsiella_pneumoniae	3.08e-07	1.63e-06	9.17e-06	3.62e-06	2.1e-05	1.06e-06	0	3.3e-06	2.01e-05	4.62e-06	0	0	0	2.8e-06	0	0	0	0	0	0	0	0	0	0	0	4.36e-06	1.34e-05	0	0	0	4.28e-06	2.64e-07	0	7.99e-06	0	0	0	0	0	0	0	0	0	3.49e-07	4.54e-06	0	0	0	1.04e-06
PWY-5686: UMP biosynthesis|g__Actinomyces.s__Actinomyces_viscosus	6.74e-07	8.84e-07	2.27e-07	0	0	0	6.73e-07	0	0	0	0	0	0	0	0	0	2.69e-07	0	0	0	0	0	4.34e-07	0	0	0	0	0	0	0	0	0	0	0	0	0	0	0	0	0	0	0	0	0	0	0	0	0	0
AEROBACTINSYN-PWY: aerobactin biosynthesis	1.5e-06	2.76e-07	1.17e-05	1.4e-05	6.75e-06	1.59e-05	7.88e-06	3.64e-06	3.69e-06	1.8e-06	5.35e-06	6.97e-07	6.34e-05	6.43e-07	4.27e-05	7.29e-07	0	7.04e-05	8.51e-08	3.81e-08	5.1e-05	3.24e-06	1.81e-05	0	1.38e-08	0	1.15e-05	0	0	2.8e-05	4.17e-05	3.42e-07	2.28e-07	4.35e-05	2.93e-07	5.43e-05	3.39e-05	6.71e-05	5.13e-06	0	2.61e-06	4.31e-07	5.1e-06	3.53e-06	1.11e-05	0	1.78e-05	0	0
PWY-6305: putrescine biosynthesis IV|g__Citrobacter.s__Citrobacter_koseri	0	0	0	0	0	0	0	0	0	0	0	0	0	0	0	0	0	0	3.89e-07	0	0	0	0	0	0	0	1.06e-05	0	0	0	1.68e-05	0	0	1.19e-05	0	0	0	0	0	0	0	0	0	0	1.23e-05	0	0	0	0
ILEUSYN-PWY: L-isoleucine biosynthesis I (from threonine)|g__Clostridium.s__Clostridium_hathewayi	0	0	0	0	0	0	0	0	0	0	0	0	0	0	0	0	0	0	0	0	0	0	0	0	0	0	0	7.87e-06	0	0	0	0	0	0	0	0	0	0	0	0	0	0	0	0	0	0	0	0	0
ASPASN-PWY: superpathway of L-aspartate and L-asparagine biosynthesis|g__Haemophilus.s__Haemophilus_haemolyticus	0	0	0	0	0	0	0	0	0	0	0	0	0	0	0	0	0	0	0	0	0	0	0	0	0	0	0	0	0	0	0	0	0	0	0	0	0	0	0	0	0	0	0	0	0	0	0	0	0
GLCMANNANAUT-PWY: superpathway of N-acetylglucosamine, N-acetylmannosamine and N-acetylneuraminate degradation|g__Staphylococcus.s__Staphylococcus_haemolyticus	0	0	0	0	0	0	0	0	0	0	0	0	0	0	0	0	3.66e-07	0	0	0	0	0	0	0	0	0	0	0	0	0	0	0	0	0	0	0	0	0	0	0	0	0	0	0	0	0	0	0	0
PWY-7111: pyruvate fermentation to isobutanol (engineered)|g__Acidaminococcus.s__Acidaminococcus_intestini	0	0	0	0	0	0	0	0	0	0	0	0	0	0	0	0	0	0	0	0	0	0	0	0	0	0	0	0	0	0	0	0	0	0	0	0	0	0	0	0	0	0	0	0	2.71e-06	0	0	0	0
PWY-5686: UMP biosynthesis|g__Actinomyces.s__Actinomyces_odontolyticus	0	0	0	6e-07	3.86e-07	0	9.86e-08	0	7.43e-08	0	0	0	0	0	0	0	4.23e-07	0	7.43e-08	0	0	0	0	7.77e-08	1e-07	0	0	0	0	0	0	0	0	0	0	0	0	3.59e-07	2.36e-07	0	0	0	1.82e-06	0	0	0	0	0	8.19e-07
PWY-5667: CDP-diacylglycerol biosynthesis I|g__Eubacterium.s__Eubacterium_siraeum	0	0	0	0	0	0	0	0	0	0	0	0	0	0	0	0	0	0	5.54e-08	0	0	0	0	0	0	0	0	0	0	0	0	0	0	0	0	0	0	0	0	0	0	0	0	0	0	0	0	0	0
PWY-6151: S-adenosyl-L-methionine cycle I|g__Acinetobacter.s__Acinetobacter_junii	0	0	0	0	0	0	0	0	0	0	0	0	0	0	0	0	0	0	0	0	0	0	0	0	0	0	0	0	0	0	0	0	0	0	0	0	0	0	0	0	0	0	0	0	0	0	0	0	0
PWY-6703: preQ0 biosynthesis|g__Bacteroides.s__Bacteroides_fragilis	1.47e-06	1.11e-06	6.1e-06	3.11e-07	3.94e-06	0	9.92e-05	0	4.68e-06	1.17e-05	0	2.73e-05	3.61e-05	0	1.03e-05	0	3.96e-06	7.33e-06	0	0	2.5e-06	9.03e-06	1.83e-05	0	0	0	0	1.65e-05	0	0.000229874	4.34e-07	7.21e-05	0	0	7.09e-05	0	0	6.83e-05	4.02e-06	0	6.29e-05	3.38e-06	8.31e-05	2.53e-06	2.3e-06	0	4.86e-05	0	0
PWY-5686: UMP biosynthesis|g__Enterobacter.s__Enterobacter_hormaechei	0	0	0	0	0	0	0	0	0	0	0	0	0	0	0	0	0	0	0	0	0	0	0	0	0	0	0	0	0	0	0	0	0	0	0	0	0	0	0	0	0	0	0	0	0	0	0	0	0
NADSYN-PWY: NAD biosynthesis II (from tryptophan)	0	0	0	0	0	0	0	0	0	0	0	0	0	0	0	0	0	0	0	0	0	0	0	0	0	0	0	0	6.84e-07	0	0	0	0	0	0	0	0	0	0	0	0	0	0	0	0	0	0	0	0
PWY-5667: CDP-diacylglycerol biosynthesis I|g__Haemophilus.s__Haemophilus_paraphrohaemolyticus	0	0	0	0	0	0	0	0	0	0	0	0	0	0	0	0	0	0	0	0	0	0	0	0	0	0	0	0	0	0	0	0	0	0	0	0	0	0	0	0	0	0	0	0	0	0	0	0	0
PWY-7111: pyruvate fermentation to isobutanol (engineered)|g__Pseudoflavonifractor.s__Pseudoflavonifractor_capillosus	0	0	0	0	0	0	0	0	0	0	0	0	0	0	0	0	0	0	7.18e-07	0	0	0	0	3.68e-07	3.94e-07	0	0	0	0	0	0	0	0	0	0	0	0	0	0	0	0	0	0	0	0	4.06e-07	0	0	0
PWY0-1296: purine ribonucleosides degradation|g__Pediococcus.s__Pediococcus_acidilactici	0	0	0	0	9.14e-05	0	0	0	0	0	0	0	0	0	0	0	0	0	0	0	0	0	0	0	0	0	0	0	0	0	0	0	0	0	0	0	0	0	0	0	0	0	0	0	0	0	0	0	0
ARGININE-SYN4-PWY: L-ornithine de novo biosynthesis|g__Lactococcus.s__Lactococcus_lactis	0	0	0	0	0	0	0	0	0	0	0	0	0	0	0	0	0	0	0	0	0	0	0	0	0	0	0	0	0	0	0	0	0	0	0	0	0	0	0	0	0	0	0	0	0	0	0	0	0
PANTO-PWY: phosphopantothenate biosynthesis I|g__Acidaminococcus.s__Acidaminococcus_sp_D21	0	0	0	0	0	0	0	0	0	0	0	0	0	0	0	0	0	0	0	0	0	0	0	0	0	0	0	0	0	0	0	0	0	1.09e-07	0	0	0	0	0	0	0	0	0	0	0	0	0	0	0
PWY-1269: CMP-3-deoxy-D-manno-octulosonate biosynthesis I|g__Acidaminococcus.s__Acidaminococcus_fermentans	0	0	0	4.61e-07	1.3e-05	0	0	0	1.83e-06	9.25e-07	0	4.37e-06	0	0	0	0	0	0	0	0	0	2.17e-06	0	0	2.62e-07	0	0	0	0	0	7.99e-06	0	0	2.86e-06	0	0	0	0	2.85e-06	0	0	0	0	0	8.08e-07	0	0	0	0
NAD-BIOSYNTHESIS-II: NAD salvage pathway II|g__Cronobacter.s__Cronobacter_sakazakii	0	0	0	0	0	0	0	0	0	0	0	0	0	0	0	0	0	0	0	0	0	0	0	0	0	0	0	0	0	0	0	0	0	0	0	0	0	0	0	0	0	0	0	0	0	0	0	0	0
PWY-3001: superpathway of L-isoleucine biosynthesis I|g__Enterobacter.s__Enterobacter_hormaechei	0	0	0	0	0	0	0	0	0	0	0	0	0	0	0	0	0	0	0	0	0	0	0	0	0	0	0	0	0	0	0	0	0	0	0	0	0	0	0	0	0	0	0	0	0	0	0	0	0
UDPNAGSYN-PWY: UDP-N-acetyl-D-glucosamine biosynthesis I|g__Enterococcus.s__Enterococcus_faecium	0	0	0	0	0	1.23e-06	0	2.81e-07	0	0	1.23e-07	0	0	0	0	0	0	0	0	0	0	0	0	0	0	0	0	0	0	0	0	0	0	0	0	5.66e-07	0	0	0	0	1.39e-07	0	3.47e-07	0	0	0	0	0	0
PWY-7219: adenosine ribonucleotides de novo biosynthesis|g__Synergistes.s__Synergistes_sp_3_1_syn1	6.41e-06	9.45e-06	1.83e-06	0	0	0	3.55e-05	0	0	0	0	0	0	0	0	0	0	0	0	0	0	0	0	0	0	0	0	3.91e-05	0	0	0	0	0	0	0	0	0	0	0	0	0	0	0	0	0	0	0	0	0
PWY-6936: seleno-amino acid biosynthesis|g__Actinomyces.s__Actinomyces_naeslundii	0	0	0	0	0	0	0	0	0	0	0	0	0	0	0	0	0	0	0	0	0	0	0	0	0	0	0	0	0	0	0	0	0	0	0	0	0	0	1.21e-07	0	0	0	0	0	0	0	0	0	0
1CMET2-PWY: N10-formyl-tetrahydrofolate biosynthesis|g__Enterobacter.s__Enterobacter_aerogenes	0	0	0	0	0	0	0	0	0	0	0	0	0	0	0	0	0	0	0	0	0	0	0	0	0	0	3.63e-07	0	0	0	7.56e-07	5.16e-07	0	0	2.37e-07	0	0	0	0	0	0	0	1.02e-05	0	0	0	0	0	0
COA-PWY-1: coenzyme A biosynthesis II (mammalian)|g__Peptostreptococcaceae_noname.s__Clostridium_bartlettii	0	0	0	0	0	0	0	0	0	0	0	0	0	0	0	0	1.35e-07	0	0	0	0	0	0	0	5.24e-08	7.53e-07	0	0	0	0	0	0	0	0	0	0	0	0	0	0	2.42e-07	0	0	5.35e-07	0	0	5.21e-07	0	0
PWY-5188: tetrapyrrole biosynthesis I (from glutamate)|g__Veillonella.s__Veillonella_ratti	0	0	0	0	0	0	0	0	0	0	0	0	0	0	0	0	0	0	0	0	0	0	0	0	0	0	0	0	0	0	0	0	0	0	0	0	0	0	0	0	0	0	0	0	0	0	0	0	0
PWY-6630: superpathway of L-tyrosine biosynthesis|g__Klebsiella.s__Klebsiella_sp_MS_92_3	0	0	0	0	0	0	0	0	9.69e-06	0	0	0	0	0	0	0	0	0	0	0	0	0	0	0	0	0	0	0	0	0	0	0	0	0	0	0	0	0	0	0	0	0	0	0	6.49e-06	0	0	0	0
PWY-6519: 8-amino-7-oxononanoate biosynthesis I|g__Haemophilus.s__Haemophilus_haemolyticus	0	0	0	0	0	0	0	0	0	0	0	0	0	0	0	0	0	0	0	0	0	0	0	0	0	0	0	0	0	0	0	0	0	0	0	0	0	0	0	0	0	0	0	0	0	0	0	0	0
PWY-7111: pyruvate fermentation to isobutanol (engineered)|g__Erysipelotrichaceae_noname.s__Erysipelotrichaceae_bacterium_2_2_44A	0	7.8e-07	9.35e-07	0	0	0	4.04e-06	0	0	2e-07	0	0	9.67e-08	0	0	0	1.37e-06	0	0	0	0	0	0	0	0	0	0	0	0	0	0	0	0	0	0	1.79e-06	2.7e-07	0	0	1.44e-06	4.94e-07	0	0	0	0	0	0	0	0
PWY-5189: tetrapyrrole biosynthesis II (from glycine)|g__Salmonella.s__Salmonella_enterica	0	0	0	0	0	0	0	0	0	0	0	0	0	0	0	0	0	0	0	0	0	0	0	0	0	0	2.32e-06	0	0	0	0	0	0	0	0	0	0	0	0	0	0	0	0	0	0	0	0	0	0
PWY-2942: L-lysine biosynthesis III|g__Synergistes.s__Synergistes_sp_3_1_syn1	2.98e-06	7.84e-06	1.12e-06	0	0	0	2.26e-05	0	0	0	0	0	0	0	0	0	0	0	0	0	0	0	0	0	0	0	0	2.6e-05	0	0	0	0	0	0	0	0	0	0	0	0	0	0	0	0	0	0	0	0	0
PYRIDOXSYN-PWY: pyridoxal 5'-phosphate biosynthesis I|g__Klebsiella.s__Klebsiella_pneumoniae	0	0	0	0	0	0	0	0	0	0	0	0	0	0	0	0	0	0	0	0	0	0	0	0	0	0	0	0	0	0	0	0	0	0	0	0	0	0	0	0	0	0	0	0	0	0	2.93e-07	0	0
PEPTIDOGLYCANSYN-PWY: peptidoglycan biosynthesis I (meso-diaminopimelate containing)|g__Streptococcus.s__Streptococcus_tigurinus	0	0	0	0	0	0	0	0	0	0	0	0	0	0	0	0	0	0	0	0	0	0	0	0	0	0	0	0	0	0	0	0	0	0	0	0	0	0	0	0	0	0	0	0	0	0	0	0	0
PANTO-PWY: phosphopantothenate biosynthesis I|g__Escherichia.s__Escherichia_coli	5.5e-06	7.56e-07	2.48e-05	3.26e-05	9.78e-06	2.98e-05	2.04e-05	8.19e-06	7.59e-05	6.11e-05	1.47e-05	6.81e-05	0.000135367	3.92e-06	9.16e-05	6.45e-06	1.1e-07	0.00015145	0.000107327	3.95e-05	0.000101481	8.12e-06	3.69e-05	7.58e-05	1.67e-05	1.42e-06	9.43e-05	0	1.9e-05	3.49e-05	3.88e-05	3.53e-05	3.1e-07	3.98e-05	3.09e-05	8.63e-05	6.9e-05	4.87e-05	5.02e-05	7.74e-06	4.29e-06	0.000150876	6.12e-06	2.58e-06	3.77e-05	2.73e-05	2.81e-05	0	0
PWY-6124: inosine-5'-phosphate biosynthesis II|g__Coprococcus.s__Coprococcus_eutactus	0	0	0	0	0	0	0	0	0	0	0	0	0	0	0	0	0	0	0	0	0	0	0	0	0	0	0	0	0	0	0	0	0	0	0	0	0	0	0	0	0	0	0	0	0	0	0	0	0
PWY-7664: oleate biosynthesis IV (anaerobic)|g__Achromobacter.s__Achromobacter_xylosoxidans	0	0	0	0	0	0	0	0	0	0	0	0	0	0	0	0	0	0	0	0	0	0	0	0	0	0	7.53e-07	0	0	0	0	0	0	0	0	0	0	0	0	0	0	0	0	0	0	0	0	0	0
VALSYN-PWY: L-valine biosynthesis|g__Citrobacter.s__Citrobacter_youngae	0	0	0	0	0	0	0	0	0	0	0	0	0	0	0	0	0	0	0	0	0	0	0	0	0	0	0	0	0	0	0	0	0	0	0	0	0	0	0	0	0	0	0	0	0	0	0	0	0
PWY-6386: UDP-N-acetylmuramoyl-pentapeptide biosynthesis II (lysine-containing)|g__Coprococcus.s__Coprococcus_eutactus	0	0	0	0	0	0	0	0	0	0	0	0	0	0	0	0	0	0	0	0	0	0	0	0	0	0	0	0	0	0	0	0	0	0	0	0	0	0	0	0	0	0	0	0	0	0	0	0	0
PWY0-166: superpathway of pyrimidine deoxyribonucleotides de novo biosynthesis (E. coli)|g__Citrobacter.s__Citrobacter_freundii	0	0	0	0	0	0	0	0	0	0	0	0	0	0	0	0	0	0	0	0	0	0	0	0	0	0	1.61e-06	0	0	0	0	7.1e-07	0	0	0	0	0	0	0	0	0	0	0	0	0	0	4.56e-06	0	0
PWY-7222: guanosine deoxyribonucleotides de novo biosynthesis II|g__Veillonella.s__Veillonella_parvula	0	0	0	1.1e-05	2.27e-05	1.93e-07	0	7.68e-07	9.99e-07	1.43e-06	0	7.81e-07	0	0	0	0	0	0	0	0	0	8.65e-07	0	0	0	4.26e-07	1.61e-06	0	0	0	6.85e-07	0	0	8.19e-07	0	0	0	0	3.21e-07	0	0	0	0	0	0	0	0	0	0
PWY4FS-7: phosphatidylglycerol biosynthesis I (plastidic)|g__Enterobacter.s__Enterobacter_cloacae	0	0	0	0	0	0	0	0	0	0	0	0	0	0	0	0	0	0	0	0	0	0	0	0	0	0	0	0	0	0	0	0	0	0	0	0	0	0	0	0	0	0	0	0	0	0	0	0	0
PWY-7220: adenosine deoxyribonucleotides de novo biosynthesis II|g__Streptococcus.s__Streptococcus_tigurinus	0	0	0	0	0	0	0	0	0	0	0	0	0	0	0	0	0	0	0	0	0	0	0	0	0	0	0	0	0	0	0	0	0	0	0	0	0	0	0	0	0	0	0	0	0	0	0	0	0
PWY-6901: superpathway of glucose and xylose degradation|g__Klebsiella.s__Klebsiella_pneumoniae	4.54e-07	7.94e-07	1.7e-05	4.72e-06	2.48e-05	8.31e-05	0	6.94e-06	2.9e-05	7.7e-06	5.72e-07	2e-07	0	6.92e-06	2.71e-07	8.94e-07	1.54e-06	3e-07	8.79e-06	6.95e-05	1.47e-05	0	4.31e-05	1.57e-06	2.35e-05	1.49e-05	1.92e-05	0	0	2.94e-05	9.11e-06	6.54e-07	0.000103484	1.16e-05	0	0	0	1.9e-06	0	1.85e-05	7.3e-07	9.53e-07	0	8.41e-07	1.17e-05	0	1.25e-06	0.000284658	0.000270585
COA-PWY-1: coenzyme A biosynthesis II (mammalian)|g__Atopobium.s__Atopobium_parvulum	0	0	0	5.31e-08	9.64e-08	0	0	0	0	0	0	0	0	0	0	0	0	0	0	0	0	0	0	0	0	0	0	0	0	0	0	0	0	0	0	0	0	0	0	0	0	0	0	0	0	0	0	0	0
PWY-7111: pyruvate fermentation to isobutanol (engineered)|g__Lachnospiraceae_noname.s__Lachnospiraceae_bacterium_3_1_46FAA	0	0	0	0	0	0	5.99e-06	0	0	0	0	0	0	0	0	0	0	0	0	0	0	0	0	9.23e-06	4.77e-06	0	0	0	8.32e-06	0	0	0	0	0	0	0	0	0	0	0	0	0	0	0	0	3.58e-05	0	0	0
PWY-6122: 5-aminoimidazole ribonucleotide biosynthesis II|g__Anaerococcus.s__Anaerococcus_vaginalis	0	0	0	0	0	0	0	0	0	0	0	0	0	0	0	0	0	0	0	0	0	0	0	0	0	0	0	0	0	0	0	0	0	0	0	0	0	0	0	0	0	0	0	0	0	0	0	0	0
PWY-7221: guanosine ribonucleotides de novo biosynthesis|g__Pediococcus.s__Pediococcus_acidilactici	0	0	0	0	8.28e-05	0	0	0	0	0	0	0	0	0	0	0	0	0	0	0	0	0	0	0	0	0	0	0	0	0	0	0	0	0	0	0	0	0	0	0	0	0	0	0	0	0	1.33e-07	0	0
PWY-5136: fatty acid &beta;-oxidation II (peroxisome)	1.06e-05	1.36e-05	1.58e-05	3.37e-06	7.54e-07	9.5e-07	2.08e-05	5.53e-07	1.71e-05	4.2e-05	5.69e-06	4.19e-05	6.15e-06	2.86e-06	2.1e-06	8.83e-06	1.44e-05	5.41e-06	2.41e-05	7.55e-06	5.21e-06	2.28e-06	1.74e-06	2.02e-05	4.61e-05	1.76e-06	5.21e-05	0	4.03e-05	8.78e-06	3.22e-05	3.62e-05	0	2.37e-05	2.66e-05	3.3e-05	4.09e-06	1.22e-05	4.61e-05	3.44e-07	1.69e-06	5.04e-05	4.42e-06	3.72e-07	2.79e-05	1.64e-05	1.01e-05	7.36e-07	0
PWY-6387: UDP-N-acetylmuramoyl-pentapeptide biosynthesis I (meso-diaminopimelate containing)|g__Clostridium.s__Clostridium_hylemonae	1.74e-07	1.73e-07	0	0	0	0	6.54e-06	0	0	0	0	0	0	0	0	0	0	0	0	0	0	0	0	0	0	0	0	0	0	0	0	0	0	0	0	0	0	0	0	0	0	0	0	0	0	0	0	0	0
TRPSYN-PWY: L-tryptophan biosynthesis|g__Desulfovibrio.s__Desulfovibrio_desulfuricans	0	0	0	0	0	0	0	0	0	0	0	1.58e-07	0	0	0	0	0	0	0	0	0	0	0	0	0	0	0	0	0	0	0	0	0	0	0	0	0	0	0	0	0	0	0	0	0	0	0	0	0
PWY-7219: adenosine ribonucleotides de novo biosynthesis|g__Clostridium.s__Clostridium_sp_D5	0	0	0	0	0	0	0	0	0	0	0	0	0	0	0	0	0	0	0	0	0	0	0	0	0	0	0	0	0	0	0	0	0	0	0	0	0	0	0	0	0	0	0	0	0	0	0	0	0
PWY-7220: adenosine deoxyribonucleotides de novo biosynthesis II|g__Actinomyces.s__Actinomyces_odontolyticus	0	0	0	1.55e-07	5.84e-07	0	3.97e-07	0	2.08e-07	3.82e-07	0	2.25e-07	0	0	0	0	6.64e-07	0	1.25e-07	0	0	3.08e-07	0	0	1.27e-07	0	0	0	2.35e-07	0	0	0	0	0	2.14e-07	0	0	0	0	0	4.04e-07	6.35e-07	1.41e-06	0	2.31e-07	0	0	0	1.12e-06
PWY1F-823: leucopelargonidin and leucocyanidin biosynthesis|g__Streptococcus.s__Streptococcus_sanguinis	0	0	0	1.82e-06	5.24e-07	0	0	0	9.03e-08	0	0	0	0	0	0	0	0	0	0	0	0	0	0	0	0	0	0	0	0	0	9.1e-07	0	0	3.1e-07	0	0	0	0	0	0	0	1.04e-07	4.32e-07	0	0	0	0	0	0
PWY-6163: chorismate biosynthesis from 3-dehydroquinate|g__Acidaminococcus.s__Acidaminococcus_intestini	0	0	0	0	0	0	0	0	0	0	0	0	0	0	0	0	0	0	0	0	0	0	0	0	0	0	0	0	0	0	0	0	0	0	0	0	0	0	0	0	0	0	0	0	0	0	0	0	0
PWY-6125: superpathway of guanosine nucleotides de novo biosynthesis II|g__Leuconostoc.s__Leuconostoc_citreum	0	0	0	0	0	0	0	0	7.76e-07	0	0	0	0	0	0	0	0	0	0	0	0	0	0	0	0	0	0	0	0	0	0	0	0	0	0	0	0	0	0	0	0	0	0	0	0	0	0	0	0
HISTSYN-PWY: L-histidine biosynthesis|g__Lachnospiraceae_noname.s__Lachnospiraceae_bacterium_7_1_58FAA	0	0	0	0	0	0	0	0	2.11e-07	2.67e-06	0	3.72e-06	0	0	0	0	0	0	0	0	0	2.83e-06	0	7.13e-07	1.19e-06	0	0	0	0	0	0	0	0	0	0	0	0	0	0	0	0	0	0	0	0	4.64e-07	7.39e-07	0	0
PWY-6123: inosine-5'-phosphate biosynthesis I|g__Streptococcus.s__Streptococcus_salivarius	3.92e-06	2.7e-06	2.12e-06	3.59e-05	1.37e-05	3.32e-06	0	1.26e-05	2.57e-05	5.01e-06	4.29e-06	3.5e-06	0	2.54e-06	2.29e-07	0	3.56e-06	2.45e-07	0	0	8.51e-07	6.25e-06	3.28e-06	0	0	3.13e-06	4.32e-06	1.05e-06	6.55e-07	0	3.6e-05	7.99e-07	0	2.35e-05	0	0	1.26e-06	1.44e-06	4.76e-05	0	0	0	6.35e-06	1.63e-05	3.51e-05	5.37e-07	1.53e-07	0	0
SALVADEHYPOX-PWY: adenosine nucleotides degradation II|g__Salmonella.s__Salmonella_enterica	0	0	0	0	0	0	0	0	0	0	0	0	0	0	0	0	0	0	0	0	0	0	0	0	0	0	1.54e-05	0	0	0	2.25e-06	0	0	0	0	0	0	0	0	0	0	0	0	0	0	0	0	0	0
PWY-6151: S-adenosyl-L-methionine cycle I|g__Actinomyces.s__Actinomyces_massiliensis	0	0	0	0	0	0	0	0	0	0	0	0	0	0	0	0	0	0	0	0	0	0	0	0	0	0	0	0	0	0	0	0	0	0	0	0	0	0	0	0	0	0	0	0	0	0	0	0	0
PWY-7204: pyridoxal 5'-phosphate salvage II (plants)	2.52e-05	6.18e-06	0.000108445	6.07e-05	4.6e-05	5.23e-05	9.74e-05	4.42e-05	9.49e-05	0.000140158	7.15e-05	0.000160072	0.000273645	3.19e-05	0.000213553	3.83e-05	5.25e-06	0.000237933	0.000130947	0.000154976	0.000202036	3.77e-05	0.000178062	0.000144699	6.69e-05	3.17e-05	0.00011962	0	5.06e-05	0.000201605	6.24e-05	0.000143999	0.000117993	6.03e-05	0.000127556	2.73e-05	0.000188058	0.000159466	5.67e-05	6.55e-05	3.4e-05	0.00013769	2.8e-05	2.23e-05	0.00013989	5.67e-05	0.000116658	0	1.13e-05
PWY-3001: superpathway of L-isoleucine biosynthesis I|g__Lautropia.s__Lautropia_mirabilis	0	0	0	0	0	0	0	0	0	0	0	0	0	0	0	0	0	0	0	0	0	0	0	0	0	0	0	0	0	0	0	0	0	0	0	0	0	0	0	0	0	0	0	0	0	0	0	0	0
RIBOSYN2-PWY: flavin biosynthesis I (bacteria and plants)|g__Escherichia.s__Escherichia_coli	4.54e-06	6.04e-07	2.4e-05	2.65e-05	7.92e-06	2.45e-05	1.46e-05	5.86e-06	5.25e-05	5.37e-05	1.15e-05	6.11e-05	9.7e-05	3.01e-06	6.51e-05	4.77e-06	2.75e-07	0.000103576	8.36e-05	3.54e-05	8.07e-05	7.49e-06	2.83e-05	5.94e-05	1.34e-05	1.54e-06	8.54e-05	0	1.49e-05	3.18e-05	3.42e-05	3.03e-05	0	3.51e-05	2.42e-05	7.7e-05	4.9e-05	3.66e-05	4.12e-05	5.69e-06	5.44e-06	0.000113916	4.61e-06	2.52e-06	3.22e-05	1.91e-05	2.28e-05	0	0
PWY-2942: L-lysine biosynthesis III|g__Prevotella.s__Prevotella_histicola	0	0	0	0	0	0	0	0	0	0	0	0	0	0	0	0	0	0	0	0	0	0	0	0	0	0	0	0	0	0	0	0	0	0	0	0	0	0	0	0	0	0	0	0	0	0	0	0	0
PWY-7197: pyrimidine deoxyribonucleotide phosphorylation|g__Haemophilus.s__Haemophilus_parahaemolyticus	0	0	0	0	0	0	0	0	0	0	0	0	0	0	0	0	0	0	0	0	0	0	0	0	0	0	0	0	0	0	0	0	0	0	0	0	0	0	0	0	0	0	0	0	0	0	0	0	0
THRESYN-PWY: superpathway of L-threonine biosynthesis|g__Escherichia.s__Escherichia_coli	4.97e-06	5.04e-07	2.15e-05	2.25e-05	6.29e-06	1.94e-05	1.7e-05	5.74e-06	5.3e-05	6.09e-05	1.15e-05	7.09e-05	9.22e-05	2.03e-06	5.64e-05	5.78e-06	1.14e-07	9.37e-05	8.59e-05	3.05e-05	6.36e-05	6.29e-06	2.33e-05	6.04e-05	1.06e-05	8.69e-07	7.98e-05	0	1.16e-05	3.48e-05	3.38e-05	3.17e-05	0	3.68e-05	2.74e-05	8.33e-05	4.45e-05	4.68e-05	4.57e-05	3.89e-06	4.56e-06	0.000133504	5.43e-06	2.18e-06	3.32e-05	1.93e-05	1.87e-05	0	0
PWY-6608: guanosine nucleotides degradation III|g__Escherichia.s__Escherichia_coli	9.21e-06	5.18e-07	4.14e-05	4.27e-05	1.12e-05	3.33e-05	2.78e-05	9.36e-06	5.92e-05	9.71e-05	2.02e-05	0.000114831	0.000150693	4.07e-06	0.000107783	9.58e-06	5.17e-07	0.000161208	0.000175887	6.67e-05	0.000112808	1.22e-05	4.3e-05	0.000139428	1.9e-05	3.39e-06	0.000169412	8.38e-07	2.41e-05	6.18e-05	6.58e-05	6.41e-05	0	6.64e-05	5.05e-05	0.000135534	7.63e-05	8.05e-05	7.55e-05	1.51e-05	5.14e-06	0.000277611	1.04e-05	4.17e-06	6.37e-05	3.46e-05	1.83e-05	3.22e-07	0
PWY-6386: UDP-N-acetylmuramoyl-pentapeptide biosynthesis II (lysine-containing)|g__Acidaminococcus.s__Acidaminococcus_fermentans	0	0	0	1.33e-07	1.95e-06	0	0	0	2.23e-07	1.71e-07	0	1.29e-06	0	0	0	0	0	0	0	0	0	6.67e-07	0	0	3.06e-08	0	0	0	0	0	3.47e-06	0	0	1.27e-06	0	0	0	0	1.03e-06	0	0	0	0	0	5.25e-07	0	0	0	0
VALSYN-PWY: L-valine biosynthesis|g__Clostridium.s__Clostridium_sp_7_2_43FAA	0	0	0	0	0	0	0	0	0	0	0	0	0	0	0	0	0	0	0	0	0	0	0	0	0	0	0	0	0	0	0	0	0	0	0	0	0	0	0	0	0	0	0	0	0	0	0	0	0
PEPTIDOGLYCANSYN-PWY: peptidoglycan biosynthesis I (meso-diaminopimelate containing)|g__Veillonella.s__Veillonella_ratti	0	0	0	0	0	0	0	0	0	0	0	0	0	0	0	0	0	0	0	0	0	0	0	0	0	0	0	0	0	0	0	0	0	0	0	0	0	0	0	0	0	0	0	0	0	0	0	0	0
PWY-1269: CMP-3-deoxy-D-manno-octulosonate biosynthesis I|g__Akkermansia.s__Akkermansia_muciniphila	0	0	0	0	0	1.86e-07	0	3.79e-06	0	0	1.55e-05	0	0	1.46e-05	0	1.33e-06	0	0	2.15e-05	0	0	5.3e-06	0	0	0	0	2.46e-05	0	0	0	1.56e-05	7.67e-07	0	2.82e-05	0	0	0	0	0	0	0	0	0	3.14e-07	2.85e-05	0	0	0	2.23e-06
PWY-6901: superpathway of glucose and xylose degradation|g__Cronobacter.s__Cronobacter_sakazakii	0	0	0	0	0	0	0	0	0	0	0	0	0	0	0	0	0	0	0	0	0	0	0	0	0	0	0	0	0	0	0	0	0	0	0	0	0	0	0	0	0	0	0	0	0	0	0	0	0
PWY0-1296: purine ribonucleosides degradation|g__Blautia.s__Ruminococcus_obeum	2.52e-06	1.13e-06	2.13e-07	0	0	0	5.35e-07	0	0	0	0	0	3.44e-07	0	4.43e-07	0	0	2.6e-07	2.25e-07	0	1.4e-07	0	1.65e-06	9.75e-06	6.08e-06	0	0	0	2e-05	0	0	0	0	0	0	0	1.05e-06	0	0	0	0	0	0	0	0	9.72e-06	0	0	0
PWY-7221: guanosine ribonucleotides de novo biosynthesis|g__Flavonifractor.s__Flavonifractor_plautii	0	0	0	0	0	1.36e-06	0	7.65e-06	4.35e-07	4.5e-06	4.67e-06	6.1e-06	0	6.79e-06	0	2.02e-06	4.33e-07	0	0	0	0	4.62e-06	0	1.61e-06	9.32e-07	1.41e-06	0	0	0	1.28e-05	0	1.02e-06	0	0	1.4e-06	0	0	0	2.41e-07	0	3.22e-06	0	8.79e-06	8.55e-06	4.3e-06	8.31e-07	1.13e-06	0	0
PWY-3841: folate transformations II|g__Bacteroides.s__Bacteroides_faecis	0	0	0	0	0	0	0	0	0	3.07e-05	0	0	0	0	0	0	0	0	0	0	0	0	0	0	0	0	0	0	0	0	0	0	0	0	0	0	0	0	0	0	0	0	0	0	0	0	0	0	0
PWY-6277: superpathway of 5-aminoimidazole ribonucleotide biosynthesis|g__Lactobacillus.s__Lactobacillus_pentosus	0	0	0	0	0	1.64e-06	0	5.41e-06	0	0	7.15e-06	0	0	3.34e-06	0	4.12e-06	0	0	0	0	0	0	0	0	0	0	8.66e-08	0	0	0	0	0	0	0	0	0	0	0	0	0	0	0	0	2.35e-07	0	0	0	0	0
ARO-PWY: chorismate biosynthesis I|g__Lachnospiraceae_noname.s__Lachnospiraceae_bacterium_3_1_46FAA	0	0	0	0	0	0	6.33e-06	0	0	0	0	0	0	0	0	0	0	0	0	0	0	0	0	8.35e-06	4.43e-06	0	0	0	7.38e-06	0	0	0	0	0	0	0	0	0	0	0	0	0	0	0	0	3.63e-05	0	0	0
GLUCOSE1PMETAB-PWY: glucose and glucose-1-phosphate degradation	2.48e-05	6.36e-06	6.82e-05	7.73e-05	9.09e-05	0.000132138	3.31e-05	3.82e-05	0.000143722	0.000122941	5.24e-05	0.000123382	0.000118497	1.74e-05	9.04e-05	1.72e-05	1.5e-06	0.000119502	0.000117263	9.49e-05	0.000146087	3.4e-05	8.83e-05	9.88e-05	6.77e-05	2.36e-05	0.000118967	3.67e-07	3.61e-05	9.81e-05	6.81e-05	6.86e-05	9.52e-05	6.3e-05	6.28e-05	0.000237121	0.000132681	0.000144105	7.56e-05	4.97e-05	2.09e-05	0.000169029	3.43e-05	1.69e-05	7.15e-05	3.57e-05	0.000112179	0.000159935	0.000194219
PWY-5097: L-lysine biosynthesis VI|g__Enterococcus.s__Enterococcus_gallinarum	0	0	0	0	0	0	0	0	0	0	0	0	0	0	0	0	0	0	1.59e-06	0	0	0	0	0	0	0	1.5e-06	0	0	0	2.32e-07	0	0	3.87e-07	0	0	0	0	0	4.6e-05	0	0	4.49e-07	0	7.52e-07	0	0	0	0
PWY-7219: adenosine ribonucleotides de novo biosynthesis|g__Actinomyces.s__Actinomyces_massiliensis	0	0	0	0	0	0	0	0	0	0	0	0	0	0	0	0	0	0	0	0	0	0	0	0	0	0	0	0	0	0	0	0	0	0	0	0	0	0	0	0	0	0	0	0	0	0	0	0	0
PWY-7219: adenosine ribonucleotides de novo biosynthesis|g__Clostridium.s__Clostridium_perfringens	0	0	0	0	0	0	0	0	0	0	0	0	0	0	0	0	0	0	0	0	0	0	0	0	0	0	0	0	0	0	3.46e-07	0	0	0	0	0	0	0	0	0	0	0	0	0	0	0	0	0	0
PWY-7229: superpathway of adenosine nucleotides de novo biosynthesis I|g__Enterococcus.s__Enterococcus_faecium	0	0	0	0	0	0	0	0	0	0	0	0	0	0	5.69e-07	0	0	6.4e-07	0	0	0	0	0	0	0	0	0	0	0	0	0	0	0	0	0	0	0	0	0	0	0	0	0	0	0	0	0	0	0
PWY-5837: 1,4-dihydroxy-2-naphthoate biosynthesis I|g__Weissella.s__Weissella_paramesenteroides	0	0	0	0	0	0	0	0	0	0	0	0	0	0	0	0	0	0	0	0	0	0	0	0	0	0	0	0	0	0	0	0	0	0	0	4.92e-07	0	0	0	0	0	0	0	0	0	0	0	0	0
PWY-5686: UMP biosynthesis|g__Erysipelotrichaceae_noname.s__Erysipelotrichaceae_bacterium_6_1_45	0	0	0	0	0	0	0	0	0	0	0	0	0	0	1.82e-07	0	9.15e-07	2.29e-07	0	0	0	6.08e-07	3.67e-07	0	0	0	2.68e-07	0	0	0	1.15e-05	0	0	2.53e-06	0	0	2.93e-07	0	0	0	0	0	0	0	1.69e-06	0	0	0	0
PWY0-1319: CDP-diacylglycerol biosynthesis II|g__Porphyromonas.s__Porphyromonas_uenonis	0	0	0	0	0	0	0	0	0	0	0	0	0	0	0	0	0	0	0	0	0	0	0	0	0	0	0	0	0	0	0	0	0	0	0	0	0	0	0	0	0	0	0	0	0	0	0	0	0
PWY-6122: 5-aminoimidazole ribonucleotide biosynthesis II|g__Providencia.s__Providencia_rettgeri	0	0	0	0	0	0	0	0	0	0	0	0	0	0	0	0	0	0	0	0	0	0	0	0	0	0	0	0	0	0	0	0	0	0	0	0	0	0	0	0	0	0	0	0	0	0	0	0	0
HOMOSER-METSYN-PWY: L-methionine biosynthesis I|g__Enterobacter.s__Enterobacter_hormaechei	0	0	0	0	0	0	0	0	0	0	0	0	0	0	0	0	0	0	0	0	0	0	0	0	0	0	0	0	0	0	0	0	0	0	0	0	0	0	0	0	0	0	0	0	0	0	0	0	0
UNINTEGRATED|g__Streptococcus.s__Streptococcus_gordonii	0	0	0	0	0	0	0	0	0	2.64e-05	0	0	0	0	0	0	0	0	0	0	5.73e-05	0	4.9e-05	0	0	0	0	0	0	0	0	0	0	0	0	0	0	0	0	0	0	0	0	0	0	0	0	0	0
PWY-3841: folate transformations II|g__Lactobacillus.s__Lactobacillus_plantarum	0	0	0	0	0	0	0	1.43e-05	0	0	1.42e-05	0	0	0	0	8.47e-06	0	0	0	0	0	0	1.76e-07	0	0	0	5.85e-06	0	0	0	2.21e-06	0	0	1.46e-06	0	0	0	0	0	0	0	0	2.51e-07	3.47e-06	2.91e-06	0	0	0	0
PWY0-166: superpathway of pyrimidine deoxyribonucleotides de novo biosynthesis (E. coli)|g__Enterobacter.s__Enterobacter_cloacae	0	0	0	0	0	0	0	0	0	0	0	0	0	0	0	0	0	0	0	0	0	0	0	0	0	0	0	0	0	0	0	0	0	0	0	0	0	0	0	0	0	0	0	0	0	0	0	0	0
PWY-6700: queuosine biosynthesis|g__Eubacterium.s__Eubacterium_hallii	0	0	0	0	0	0	0	0	0	0	0	0	0	0	0	0	0	0	0	0	0	0	0	0	0	0	0	0	0	0	0	0	0	0	0	0	0	0	0	0	0	0	0	0	0	0	0	0	0
PWY-7221: guanosine ribonucleotides de novo biosynthesis|g__Streptococcus.s__Streptococcus_tigurinus	0	0	0	0	0	0	0	0	0	0	0	0	0	0	0	0	0	0	0	0	0	0	0	0	0	0	0	0	0	0	0	0	0	0	0	0	0	0	0	0	0	0	0	0	0	0	0	0	0
PWY-7111: pyruvate fermentation to isobutanol (engineered)|g__Streptococcus.s__Streptococcus_vestibularis	0	0	0	1.4e-06	8.58e-07	0	0	0	1.27e-06	1.8e-07	0	0	0	0	0	0	8.95e-06	0	0	0	2.57e-07	0	1.1e-06	0	0	0	0	0	0	0	0	0	0	0	0	0	0	0	2.35e-06	0	0	0	0	0	0	0	0	0	0
PWY-7219: adenosine ribonucleotides de novo biosynthesis|g__Parabacteroides.s__Parabacteroides_goldsteinii	0	0	0	0	0	0	0	0	0	0	0	0	7.75e-06	0	1.22e-06	0	0	1.23e-06	8.01e-06	1.51e-05	8.17e-07	0	6.17e-06	2.02e-05	4.85e-07	0	0	2.37e-06	4.72e-07	0	0	0	0	0	0	0	0	0	0	0	0	0	0	0	0	7.61e-07	0	0	0
[truncated: 9,662 more rows]
[truncated: 123 more columns]
