# Supplementary material for: Long-term ecological and evolutionary dynamics in the gut microbiomes of carbapenemase-producing Enterobacteriaceae colonized subjects
Source: Nat Microbiol. 2022 Sep 15;7(10):1516–24. doi: 10.1038/s41564-022-01221-w (PMC9519440; doi:10.1038/s41564-022-01221-w)
Supplement: Supplementary file 7 — Low-frequency, function-altering SNVs in single-strain timepoints. [file 41564_2022_1221_MOESM7_ESM.xlsx]

## Sheet: E. coli
GENENAME	HGVS.C	HGVS.P	ANN	PUTIMPACT	AF_mean	SNV count	annotation
A	c.1875C>T	p.Asn625Asn	synonymous_variant	LOW	0.395122	1	A; Terminase large subunit from bacteriophage origin
A	c.1458G>A	p.Val486Val	synonymous_variant	LOW	0.448277	1	A; Terminase large subunit from bacteriophage origin
aaeA	c.753C>T	p.Asn251Asn	synonymous_variant	LOW	0.416667	1	aaeA; p-hydroxybenzoic acid efflux system component
aaeB	c.720G>T	p.Ala240Ala	synonymous_variant	LOW	0.059406	1	aaeB; p-hydroxybenzoic acid efflux system component
aaeX	c.51A>T	p.Ile17Ile	synonymous_variant	LOW	0.153846	1	aaeX; membrane protein of efflux system
aaeX	c.69A>G	p.Leu23Leu	synonymous_variant	LOW	0.185185	1	aaeX; membrane protein of efflux system
aapM	c.24T>C	p.His8His	synonymous_variant	LOW	0.162945	7	aapM; amino-acid transporter subunit; membrane component of ABC superfamily
accA	c.135A>G	p.Glu45Glu	synonymous_variant	LOW	0.162189	10	accA; acetyl-CoA carboxylase, carboxytransferase, alpha subunit
accA	c.147A>G	p.Glu49Glu	synonymous_variant	LOW	0.150624	6	accA; acetyl-CoA carboxylase, carboxytransferase, alpha subunit
accA	c.39A>T	p.Ala13Ala	synonymous_variant	LOW	0.08046	1	accA; acetyl-CoA carboxylase, carboxytransferase, alpha subunit
accA	c.586A>G	p.Ile196Val	missense_variant	MODERATE	0.384615	1	accA; acetyl-CoA carboxylase, carboxytransferase, alpha subunit
accA	c.105C>T	p.Asn35Asn	synonymous_variant	LOW	0.419753	1	accA; acetyl-CoA carboxylase, carboxytransferase, alpha subunit
accA	c.127C>T	p.Leu43Leu	synonymous_variant	LOW	0.033816	1	accA; acetyl-CoA carboxylase, carboxytransferase, alpha subunit
accA	c.64C>T	p.Leu22Leu	synonymous_variant	LOW	0.107692	1	accA; acetyl-CoA carboxylase, carboxytransferase, alpha subunit
accA	c.51G>A	p.Ala17Ala	synonymous_variant	LOW	0.294318	2	accA; acetyl-CoA carboxylase, carboxytransferase, alpha subunit
accA	c.18T>A	p.Leu6Leu	synonymous_variant	LOW	0.262007	10	accA; acetyl-CoA carboxylase, carboxytransferase, alpha subunit
accA	c.75T>A	p.Val25Val	synonymous_variant	LOW	0.261094	10	accA; acetyl-CoA carboxylase, carboxytransferase, alpha subunit
accA	c.111T>C	p.Asp37Asp	synonymous_variant	LOW	0.231347	10	accA; acetyl-CoA carboxylase, carboxytransferase, alpha subunit
accA	c.156T>C	p.Arg52Arg	synonymous_variant	LOW	0.147686	7	accA; acetyl-CoA carboxylase, carboxytransferase, alpha subunit
accA	c.24T>C	p.Phe8Phe	synonymous_variant	LOW	0.104474	2	accA; acetyl-CoA carboxylase, carboxytransferase, alpha subunit
accA	c.63T>C	p.Ser21Ser	synonymous_variant	LOW	0.269959	10	accA; acetyl-CoA carboxylase, carboxytransferase, alpha subunit
accB	c.285A>G	p.Pro95Pro	synonymous_variant	LOW	0.156828	2	accB; acetyl CoA carboxylase, BCCP subunit
accB	c.300A>G	p.Lys100Lys	synonymous_variant	LOW	0.298246	1	accB; acetyl CoA carboxylase, BCCP subunit
accB	c.87A>T	p.Ser29Ser	synonymous_variant	LOW	0.141127	5	accB; acetyl CoA carboxylase, BCCP subunit
accB	c.51C>T	p.Gly17Gly	synonymous_variant	LOW	0.171591	9	accB; acetyl CoA carboxylase, BCCP subunit
accB	c.258G>A	p.Pro86Pro	synonymous_variant	LOW	0.075949	1	accB; acetyl CoA carboxylase, BCCP subunit
accB	c.333G>A	p.Val111Val	synonymous_variant	LOW	0.177845	2	accB; acetyl CoA carboxylase, BCCP subunit
accB	c.387G>A	p.Ala129Ala	synonymous_variant	LOW	0.139241	1	accB; acetyl CoA carboxylase, BCCP subunit
accC	c.99C>A	p.Ser33Ser	synonymous_variant	LOW	0.193548	1	accC; acetyl-CoA carboxylase, biotin carboxylase subunit
accC	c.30C>T	p.Arg10Arg	synonymous_variant	LOW	0.310924	1	accC; acetyl-CoA carboxylase, biotin carboxylase subunit
accC	c.48T>A	p.Arg16Arg	synonymous_variant	LOW	0.063584	1	accC; acetyl-CoA carboxylase, biotin carboxylase subunit
accC	c.21T>C	p.Ile7Ile	synonymous_variant	LOW	0.178745	4	accC; acetyl-CoA carboxylase, biotin carboxylase subunit
accC	c.43T>C	p.Leu15Leu	synonymous_variant	LOW	0.201827	3	accC; acetyl-CoA carboxylase, biotin carboxylase subunit
accC	c.84T>C	p.Thr28Thr	synonymous_variant	LOW	0.040609	1	accC; acetyl-CoA carboxylase, biotin carboxylase subunit
accD	c.486T>C	p.Ser162Ser	synonymous_variant	LOW	0.245048	2	accD; acetyl-CoA carboxylase, beta (carboxyltranferase) subunit
accD	c.543T>C	p.Ser181Ser	synonymous_variant	LOW	0.083666	2	accD; acetyl-CoA carboxylase, beta (carboxyltranferase) subunit
accD	c.574T>C	p.Leu192Leu	synonymous_variant	LOW	0.08	2	accD; acetyl-CoA carboxylase, beta (carboxyltranferase) subunit
accD	c.75T>C	p.Thr25Thr	synonymous_variant	LOW	0.225806	1	accD; acetyl-CoA carboxylase, beta (carboxyltranferase) subunit
accD	c.519G>C	p.Ser173Ser	synonymous_variant	LOW	0.106667	1	accD; acetyl-CoA carboxylase, beta (carboxyltranferase) subunit
accD	c.51G>A	p.Ala17Ala	synonymous_variant	LOW	0.222222	1	accD; acetyl-CoA carboxylase, beta (carboxyltranferase) subunit
accD	c.358G>A	p.Val120Ile	missense_variant	MODERATE	0.022883	1	accD; acetyl-CoA carboxylase, beta (carboxyltranferase) subunit
accD	c.108C>T	p.Arg36Arg	synonymous_variant	LOW	0.118957	2	accD; acetyl-CoA carboxylase, beta (carboxyltranferase) subunit
accD	c.573C>A	p.Gly191Gly	synonymous_variant	LOW	0.101695	1	accD; acetyl-CoA carboxylase, beta (carboxyltranferase) subunit
accD	c.510A>G	p.Ala170Ala	synonymous_variant	LOW	0.231788	2	accD; acetyl-CoA carboxylase, beta (carboxyltranferase) subunit
accD	c.555A>G	p.Ala185Ala	synonymous_variant	LOW	0.0839757	4	accD; acetyl-CoA carboxylase, beta (carboxyltranferase) subunit
accD	c.495A>C	p.Ala165Ala	synonymous_variant	LOW	0.189951	2	accD; acetyl-CoA carboxylase, beta (carboxyltranferase) subunit
aceE	c.18A>C	p.Pro6Pro	synonymous_variant	LOW	0.05036	1	aceE; pyruvate dehydrogenase, decarboxylase component E1, thiamin-binding
aceE	c.2103A>C	p.Ala701Ala	synonymous_variant	LOW	0.232391	10	aceE; pyruvate dehydrogenase, decarboxylase component E1, thiamin-binding
aceE	c.2640T>A	p.Asp880Glu	missense_variant	MODERATE	0.196411	9	aceE; pyruvate dehydrogenase, decarboxylase component E1, thiamin-binding
aceE	c.2626A>G	p.Asn876Asp	missense_variant	MODERATE	0.153586	7	aceE; pyruvate dehydrogenase, decarboxylase component E1, thiamin-binding
aceE	c.1551A>G	p.Val517Val	synonymous_variant	LOW	0.406592	9	aceE; pyruvate dehydrogenase, decarboxylase component E1, thiamin-binding
aceE	c.2613A>T	p.Ala871Ala	synonymous_variant	LOW	0.117744	5	aceE; pyruvate dehydrogenase, decarboxylase component E1, thiamin-binding
aceE	c.2617G>A	p.Ala873Thr	missense_variant	MODERATE	0.233935	3	aceE; pyruvate dehydrogenase, decarboxylase component E1, thiamin-binding
aceE	c.54C>A	p.Leu18Leu	synonymous_variant	LOW	0.164387	7	aceE; pyruvate dehydrogenase, decarboxylase component E1, thiamin-binding
aceE	c.17C>A	p.Pro6Gln	missense_variant	MODERATE	0.12145	2	aceE; pyruvate dehydrogenase, decarboxylase component E1, thiamin-binding
aceE	c.2217C>G	p.Val739Val	synonymous_variant	LOW	0.152893	6	aceE; pyruvate dehydrogenase, decarboxylase component E1, thiamin-binding
aceE	c.2619C>G	p.Ala873Ala	synonymous_variant	LOW	0.17197	5	aceE; pyruvate dehydrogenase, decarboxylase component E1, thiamin-binding
aceE	c.13T>C	p.Phe5Leu	missense_variant	MODERATE	0.105953	2	aceE; pyruvate dehydrogenase, decarboxylase component E1, thiamin-binding
aceE	c.2111A>C	p.Glu704Ala	missense_variant	MODERATE	0.059633	1	aceE; pyruvate dehydrogenase, decarboxylase component E1, thiamin-binding
aceE	c.851A>C	p.Glu284Ala	missense_variant	MODERATE	0.06	1	aceE; pyruvate dehydrogenase, decarboxylase component E1, thiamin-binding
aceE	c.889A>G	p.Ser297Gly	missense_variant	MODERATE	0.203125	1	aceE; pyruvate dehydrogenase, decarboxylase component E1, thiamin-binding
aceE	c.111C>T	p.Ile37Ile	synonymous_variant	LOW	0.136285	5	aceE; pyruvate dehydrogenase, decarboxylase component E1, thiamin-binding
aceE	c.1563C>T	p.Ala521Ala	synonymous_variant	LOW	0.215686	1	aceE; pyruvate dehydrogenase, decarboxylase component E1, thiamin-binding
aceE	c.1653C>T	p.Arg551Arg	synonymous_variant	LOW	0.0945167	3	aceE; pyruvate dehydrogenase, decarboxylase component E1, thiamin-binding
aceE	c.1875C>T	p.Ile625Ile	synonymous_variant	LOW	0.234349	6	aceE; pyruvate dehydrogenase, decarboxylase component E1, thiamin-binding
aceE	c.1896C>T	p.Thr632Thr	synonymous_variant	LOW	0.253547	10	aceE; pyruvate dehydrogenase, decarboxylase component E1, thiamin-binding
aceE	c.1995C>T	p.Tyr665Tyr	synonymous_variant	LOW	0.183909	8	aceE; pyruvate dehydrogenase, decarboxylase component E1, thiamin-binding
aceE	c.2130C>T	p.Ile710Ile	synonymous_variant	LOW	0.217342	1	aceE; pyruvate dehydrogenase, decarboxylase component E1, thiamin-binding
aceE	c.2436C>T	p.Val812Val	synonymous_variant	LOW	0.082353	1	aceE; pyruvate dehydrogenase, decarboxylase component E1, thiamin-binding
aceE	c.2457C>T	p.Asp819Asp	synonymous_variant	LOW	0.0550197	2	aceE; pyruvate dehydrogenase, decarboxylase component E1, thiamin-binding
aceE	c.2460C>T	p.Asp820Asp	synonymous_variant	LOW	0.052823	2	aceE; pyruvate dehydrogenase, decarboxylase component E1, thiamin-binding
aceE	c.2610C>T	p.Asp870Asp	synonymous_variant	LOW	0.416667	1	aceE; pyruvate dehydrogenase, decarboxylase component E1, thiamin-binding
aceE	c.2616C>T	p.Ile872Ile	synonymous_variant	LOW	0.107027	2	aceE; pyruvate dehydrogenase, decarboxylase component E1, thiamin-binding
aceE	c.891C>T	p.Ser297Ser	synonymous_variant	LOW	0.212598	1	aceE; pyruvate dehydrogenase, decarboxylase component E1, thiamin-binding
aceE	c.1476G>A	p.Glu492Glu	synonymous_variant	LOW	0.104035	4	aceE; pyruvate dehydrogenase, decarboxylase component E1, thiamin-binding
aceE	c.1530G>A	p.Lys510Lys	synonymous_variant	LOW	0.142857	1	aceE; pyruvate dehydrogenase, decarboxylase component E1, thiamin-binding
aceE	c.1554G>A	p.Pro518Pro	synonymous_variant	LOW	0.0930505	2	aceE; pyruvate dehydrogenase, decarboxylase component E1, thiamin-binding
aceE	c.2109G>A	p.Pro703Pro	synonymous_variant	LOW	0.061321	1	aceE; pyruvate dehydrogenase, decarboxylase component E1, thiamin-binding
aceE	c.2433G>A	p.Gln811Gln	synonymous_variant	LOW	0.042945	1	aceE; pyruvate dehydrogenase, decarboxylase component E1, thiamin-binding
aceE	c.120G>C	p.Leu40Leu	synonymous_variant	LOW	0.100503	3	aceE; pyruvate dehydrogenase, decarboxylase component E1, thiamin-binding
aceE	c.2559G>C	p.Ala853Ala	synonymous_variant	LOW	0.4375	1	aceE; pyruvate dehydrogenase, decarboxylase component E1, thiamin-binding
aceE	c.984G>C	p.Ser328Ser	synonymous_variant	LOW	0.118812	1	aceE; pyruvate dehydrogenase, decarboxylase component E1, thiamin-binding
aceE	c.996G>C	p.Ala332Ala	synonymous_variant	LOW	0.083333	1	aceE; pyruvate dehydrogenase, decarboxylase component E1, thiamin-binding
aceE	c.1469G>A	p.Ser490Asn	missense_variant	MODERATE	0.070796	1	aceE; pyruvate dehydrogenase, decarboxylase component E1, thiamin-binding
aceE	c.2056G>A	p.Val686Ile	missense_variant	MODERATE	0.12844	1	aceE; pyruvate dehydrogenase, decarboxylase component E1, thiamin-binding
aceE	c.124G>T	p.Ala42Ser	missense_variant	MODERATE	0.148148	1	aceE; pyruvate dehydrogenase, decarboxylase component E1, thiamin-binding
aceE	c.126T>A	p.Ala42Ala	synonymous_variant	LOW	0.142857	1	aceE; pyruvate dehydrogenase, decarboxylase component E1, thiamin-binding
aceE	c.2607T>A	p.Ala869Ala	synonymous_variant	LOW	0.121028	2	aceE; pyruvate dehydrogenase, decarboxylase component E1, thiamin-binding
aceE	c.1503T>C	p.Arg501Arg	synonymous_variant	LOW	0.199658	10	aceE; pyruvate dehydrogenase, decarboxylase component E1, thiamin-binding
aceE	c.1608T>C	p.Ile536Ile	synonymous_variant	LOW	0.219129	10	aceE; pyruvate dehydrogenase, decarboxylase component E1, thiamin-binding
aceE	c.1614T>C	p.Ile538Ile	synonymous_variant	LOW	0.081292	2	aceE; pyruvate dehydrogenase, decarboxylase component E1, thiamin-binding
aceE	c.1629T>C	p.Gly543Gly	synonymous_variant	LOW	0.193924	6	aceE; pyruvate dehydrogenase, decarboxylase component E1, thiamin-binding
aceE	c.1992T>C	p.Ala664Ala	synonymous_variant	LOW	0.202919	8	aceE; pyruvate dehydrogenase, decarboxylase component E1, thiamin-binding
aceE	c.2115T>C	p.Gly705Gly	synonymous_variant	LOW	0.291301	10	aceE; pyruvate dehydrogenase, decarboxylase component E1, thiamin-binding
aceE	c.2118T>C	p.Ala706Ala	synonymous_variant	LOW	0.247139	11	aceE; pyruvate dehydrogenase, decarboxylase component E1, thiamin-binding
aceE	c.2160T>C	p.Ile720Ile	synonymous_variant	LOW	0.245477	12	aceE; pyruvate dehydrogenase, decarboxylase component E1, thiamin-binding
aceE	c.2478T>C	p.Thr826Thr	synonymous_variant	LOW	0.0509615	3	aceE; pyruvate dehydrogenase, decarboxylase component E1, thiamin-binding
aceE	c.888T>C	p.Gly296Gly	synonymous_variant	LOW	0.210938	1	aceE; pyruvate dehydrogenase, decarboxylase component E1, thiamin-binding
aceE	c.918T>C	p.Asp306Asp	synonymous_variant	LOW	0.222222	1	aceE; pyruvate dehydrogenase, decarboxylase component E1, thiamin-binding
aceE	c.96T>C	p.Arg32Arg	synonymous_variant	LOW	0.158942	4	aceE; pyruvate dehydrogenase, decarboxylase component E1, thiamin-binding
aceE	c.990T>C	p.Asp330Asp	synonymous_variant	LOW	0.106796	1	aceE; pyruvate dehydrogenase, decarboxylase component E1, thiamin-binding
aceE	c.1494T>G	p.Ala498Ala	synonymous_variant	LOW	0.129032	1	aceE; pyruvate dehydrogenase, decarboxylase component E1, thiamin-binding
aceE	c.1881T>G	p.Gly627Gly	synonymous_variant	LOW	0.313356	6	aceE; pyruvate dehydrogenase, decarboxylase component E1, thiamin-binding
aceE	c.1986T>G	p.Ala662Ala	synonymous_variant	LOW	0.233439	9	aceE; pyruvate dehydrogenase, decarboxylase component E1, thiamin-binding
aceE	c.2001T>G	p.Val667Val	synonymous_variant	LOW	0.21271	6	aceE; pyruvate dehydrogenase, decarboxylase component E1, thiamin-binding
aceF	c.18A>T	p.Lys6Asn	missense_variant	MODERATE	0.155374	4	aceF; pyruvate dehydrogenase, dihydrolipoyltransacetylase component E2
aceF	c.723A>T	p.Val241Val	synonymous_variant	LOW	0.064103	1	aceF; pyruvate dehydrogenase, dihydrolipoyltransacetylase component E2
aceF	c.120C>T	p.Asp40Asp	synonymous_variant	LOW	0.118519	1	aceF; pyruvate dehydrogenase, dihydrolipoyltransacetylase component E2
aceF	c.126C>T	p.Ala42Ala	synonymous_variant	LOW	0.144444	1	aceF; pyruvate dehydrogenase, dihydrolipoyltransacetylase component E2
aceF	c.1605C>T	p.Asp535Asp	synonymous_variant	LOW	0.105769	1	aceF; pyruvate dehydrogenase, dihydrolipoyltransacetylase component E2
aceF	c.1722C>T	p.Gly574Gly	synonymous_variant	LOW	0.210432	3	aceF; pyruvate dehydrogenase, dihydrolipoyltransacetylase component E2
aceF	c.90C>T	p.Ala30Ala	synonymous_variant	LOW	0.227402	12	aceF; pyruvate dehydrogenase, dihydrolipoyltransacetylase component E2
aceF	c.5C>T	p.Ala2Val	missense_variant	MODERATE	0.082353	1	aceF; pyruvate dehydrogenase, dihydrolipoyltransacetylase component E2
aceF	c.72G>A	p.Val24Val	synonymous_variant	LOW	0.0786745	2	aceF; pyruvate dehydrogenase, dihydrolipoyltransacetylase component E2
aceF	c.1620G>T	p.Ala540Ala	synonymous_variant	LOW	0.189189	1	aceF; pyruvate dehydrogenase, dihydrolipoyltransacetylase component E2
aceF	c.1695G>T	p.Val565Val	synonymous_variant	LOW	0.135601	5	aceF; pyruvate dehydrogenase, dihydrolipoyltransacetylase component E2
aceF	c.72G>T	p.Val24Val	synonymous_variant	LOW	0.250029	9	aceF; pyruvate dehydrogenase, dihydrolipoyltransacetylase component E2
aceF	c.84T>A	p.Val28Val	synonymous_variant	LOW	0.203713	9	aceF; pyruvate dehydrogenase, dihydrolipoyltransacetylase component E2
aceF	c.1638T>C	p.Gly546Gly	synonymous_variant	LOW	0.201342	1	aceF; pyruvate dehydrogenase, dihydrolipoyltransacetylase component E2
aceF	c.1671T>C	p.Gly557Gly	synonymous_variant	LOW	0.084034	1	aceF; pyruvate dehydrogenase, dihydrolipoyltransacetylase component E2
aceF	c.1674T>C	p.Thr558Thr	synonymous_variant	LOW	0.226961	5	aceF; pyruvate dehydrogenase, dihydrolipoyltransacetylase component E2
aceF	c.1713T>C	p.Ala571Ala	synonymous_variant	LOW	0.13744	5	aceF; pyruvate dehydrogenase, dihydrolipoyltransacetylase component E2
aceF	c.1758T>C	p.Gly586Gly	synonymous_variant	LOW	0.160985	2	aceF; pyruvate dehydrogenase, dihydrolipoyltransacetylase component E2
aceF	c.1725T>G	p.Val575Val	synonymous_variant	LOW	0.223285	3	aceF; pyruvate dehydrogenase, dihydrolipoyltransacetylase component E2
aceK	c.495C>T	p.Arg165Arg	synonymous_variant	LOW	0.362073	2	aceK; isocitrate dehydrogenase kinase/phosphatase
ackA	c.1092A>C	p.Ala364Ala	synonymous_variant	LOW	0.117647	1	ackA; acetate kinase A and propionate kinase 2
ackA	c.795A>G	p.Ala265Ala	synonymous_variant	LOW	0.0841085	4	ackA; acetate kinase A and propionate kinase 2
ackA	c.805C>A	p.Leu269Met	missense_variant	MODERATE	0.0979568	3	ackA; acetate kinase A and propionate kinase 2
ackA	c.717C>G	p.Val239Val	synonymous_variant	LOW	0.137255	1	ackA; acetate kinase A and propionate kinase 2
ackA	c.1080C>T	p.Arg360Arg	synonymous_variant	LOW	0.206897	1	ackA; acetate kinase A and propionate kinase 2
ackA	c.1191C>T	p.Arg397Arg	synonymous_variant	LOW	0.324324	1	ackA; acetate kinase A and propionate kinase 2
ackA	c.693C>T	p.Gly231Gly	synonymous_variant	LOW	0.132653	1	ackA; acetate kinase A and propionate kinase 2
ackA	c.846G>C	p.Val282Val	synonymous_variant	LOW	0.0933023	2	ackA; acetate kinase A and propionate kinase 2
ackA	c.261T>A	p.Ala87Ala	synonymous_variant	LOW	0.01848	1	ackA; acetate kinase A and propionate kinase 2
ackA	c.1089T>C	p.Ala363Ala	synonymous_variant	LOW	0.1875	1	ackA; acetate kinase A and propionate kinase 2
ackA	c.732T>C	p.Ser244Ser	synonymous_variant	LOW	0.14433	1	ackA; acetate kinase A and propionate kinase 2
ackA	c.744T>C	p.Asp248Asp	synonymous_variant	LOW	0.166667	1	ackA; acetate kinase A and propionate kinase 2
ackA	c.822T>C	p.Ser274Ser	synonymous_variant	LOW	0.104084	3	ackA; acetate kinase A and propionate kinase 2
acpP	c.84T>C	p.Ser28Ser	synonymous_variant	LOW	0.401587	11	acpP; acyl carrier protein (ACP)
acpP	c.69T>A	p.Val23Val	synonymous_variant	LOW	0.057143	1	acpP; acyl carrier protein (ACP)
acpP	c.105G>T	p.Ala35Ala	synonymous_variant	LOW	0.356721	10	acpP; acyl carrier protein (ACP)
acpP	c.105G>A	p.Ala35Ala	synonymous_variant	LOW	0.222222	1	acpP; acyl carrier protein (ACP)
acpP	c.192C>T	p.Thr64Thr	synonymous_variant	LOW	0.232723	1	acpP; acyl carrier protein (ACP)
acpP	c.225C>T	p.Gly75Gly	synonymous_variant	LOW	0.179487	1	acpP; acyl carrier protein (ACP)
acpP	c.186A>G	p.Lys62Lys	synonymous_variant	LOW	0.053254	1	acpP; acyl carrier protein (ACP)
acpP	c.42A>G	p.Glu14Glu	synonymous_variant	LOW	0.35118	10	acpP; acyl carrier protein (ACP)
acrA	c.21T>A	p.Phe7Leu	missense_variant	MODERATE	0.241871	8	acrA; multidrug efflux system
acrA	c.63C>G	p.Ala21Ala	synonymous_variant	LOW	0.24452	7	acrA; multidrug efflux system
acrA	c.86A>C	p.Gln29Pro	missense_variant	MODERATE	0.142857	1	acrA; multidrug efflux system
acrA	c.81C>T	p.Asp27Asp	synonymous_variant	LOW	0.182495	5	acrA; multidrug efflux system
acrA	c.33G>A	p.Ala11Ala	synonymous_variant	LOW	0.243243	1	acrA; multidrug efflux system
acrD	c.1595A>T	p.Lys532Ile	missense_variant	MODERATE	0.065574	1	acrD; aminoglycoside/multidrug efflux system
acrD	c.130C>T	p.Arg44*	stop_gained	HIGH	0.057143	1	acrD; aminoglycoside/multidrug efflux system
acrD	c.440G>C	p.Gly147Ala	missense_variant	MODERATE	0.027187	1	acrD; aminoglycoside/multidrug efflux system
acs	c.1215G>A	p.Glu405Glu	synonymous_variant	LOW	0.333333	1	acs; acetyl-CoA synthetase
ada	c.988A>T	p.Thr330Ser	missense_variant	MODERATE	0.130435	1	ada; fused DNA-binding transcriptional dual regulator; O6-methylguanine-DNA methyltransferase
adhE	c.1188T>C	p.Ile396Ile	synonymous_variant	LOW	0.252368	6	adhE; fused acetaldehyde-CoA dehydrogenase; iron-dependent alcohol dehydrogenase; pyruvate-formate lyase deactivase
adhE	c.1227T>C	p.Tyr409Tyr	synonymous_variant	LOW	0.344327	8	adhE; fused acetaldehyde-CoA dehydrogenase; iron-dependent alcohol dehydrogenase; pyruvate-formate lyase deactivase
adhE	c.1392T>C	p.Arg464Arg	synonymous_variant	LOW	0.282353	1	adhE; fused acetaldehyde-CoA dehydrogenase; iron-dependent alcohol dehydrogenase; pyruvate-formate lyase deactivase
adhE	c.1428T>C	p.Thr476Thr	synonymous_variant	LOW	0.0941255	5	adhE; fused acetaldehyde-CoA dehydrogenase; iron-dependent alcohol dehydrogenase; pyruvate-formate lyase deactivase
adhE	c.1692T>C	p.Thr564Thr	synonymous_variant	LOW	0.196982	10	adhE; fused acetaldehyde-CoA dehydrogenase; iron-dependent alcohol dehydrogenase; pyruvate-formate lyase deactivase
adhE	c.1725T>C	p.Asp575Asp	synonymous_variant	LOW	0.139575	2	adhE; fused acetaldehyde-CoA dehydrogenase; iron-dependent alcohol dehydrogenase; pyruvate-formate lyase deactivase
adhE	c.1782T>C	p.Ala594Ala	synonymous_variant	LOW	0.246154	1	adhE; fused acetaldehyde-CoA dehydrogenase; iron-dependent alcohol dehydrogenase; pyruvate-formate lyase deactivase
adhE	c.1797T>C	p.Ser599Ser	synonymous_variant	LOW	0.114552	2	adhE; fused acetaldehyde-CoA dehydrogenase; iron-dependent alcohol dehydrogenase; pyruvate-formate lyase deactivase
adhE	c.2541T>C	p.Arg847Arg	synonymous_variant	LOW	0.135796	4	adhE; fused acetaldehyde-CoA dehydrogenase; iron-dependent alcohol dehydrogenase; pyruvate-formate lyase deactivase
adhE	c.45T>C	p.Arg15Arg	synonymous_variant	LOW	0.25641	1	adhE; fused acetaldehyde-CoA dehydrogenase; iron-dependent alcohol dehydrogenase; pyruvate-formate lyase deactivase
adhE	c.1488T>A	p.Ala496Ala	synonymous_variant	LOW	0.076923	1	adhE; fused acetaldehyde-CoA dehydrogenase; iron-dependent alcohol dehydrogenase; pyruvate-formate lyase deactivase
adhE	c.1305G>T	p.Pro435Pro	synonymous_variant	LOW	0.309764	2	adhE; fused acetaldehyde-CoA dehydrogenase; iron-dependent alcohol dehydrogenase; pyruvate-formate lyase deactivase
adhE	c.150G>T	p.Ala50Ala	synonymous_variant	LOW	0.083333	1	adhE; fused acetaldehyde-CoA dehydrogenase; iron-dependent alcohol dehydrogenase; pyruvate-formate lyase deactivase
adhE	c.1764G>C	p.Val588Val	synonymous_variant	LOW	0.143921	6	adhE; fused acetaldehyde-CoA dehydrogenase; iron-dependent alcohol dehydrogenase; pyruvate-formate lyase deactivase
adhE	c.1770G>C	p.Ala590Ala	synonymous_variant	LOW	0.15983	4	adhE; fused acetaldehyde-CoA dehydrogenase; iron-dependent alcohol dehydrogenase; pyruvate-formate lyase deactivase
adhE	c.1305G>A	p.Pro435Pro	synonymous_variant	LOW	0.155691	2	adhE; fused acetaldehyde-CoA dehydrogenase; iron-dependent alcohol dehydrogenase; pyruvate-formate lyase deactivase
adhE	c.1410G>A	p.Ala470Ala	synonymous_variant	LOW	0.193654	8	adhE; fused acetaldehyde-CoA dehydrogenase; iron-dependent alcohol dehydrogenase; pyruvate-formate lyase deactivase
adhE	c.1659G>A	p.Lys553Lys	synonymous_variant	LOW	0.189903	8	adhE; fused acetaldehyde-CoA dehydrogenase; iron-dependent alcohol dehydrogenase; pyruvate-formate lyase deactivase
adhE	c.1686G>A	p.Pro562Pro	synonymous_variant	LOW	0.045455	1	adhE; fused acetaldehyde-CoA dehydrogenase; iron-dependent alcohol dehydrogenase; pyruvate-formate lyase deactivase
adhE	c.2559G>A	p.Glu853Glu	synonymous_variant	LOW	0.154648	4	adhE; fused acetaldehyde-CoA dehydrogenase; iron-dependent alcohol dehydrogenase; pyruvate-formate lyase deactivase
adhE	c.1221C>T	p.Asp407Asp	synonymous_variant	LOW	0.178947	1	adhE; fused acetaldehyde-CoA dehydrogenase; iron-dependent alcohol dehydrogenase; pyruvate-formate lyase deactivase
adhE	c.1311C>T	p.His437His	synonymous_variant	LOW	0.112033	1	adhE; fused acetaldehyde-CoA dehydrogenase; iron-dependent alcohol dehydrogenase; pyruvate-formate lyase deactivase
adhE	c.1389C>T	p.Arg463Arg	synonymous_variant	LOW	0.231684	11	adhE; fused acetaldehyde-CoA dehydrogenase; iron-dependent alcohol dehydrogenase; pyruvate-formate lyase deactivase
adhE	c.1434C>T	p.Gly478Gly	synonymous_variant	LOW	0.290323	1	adhE; fused acetaldehyde-CoA dehydrogenase; iron-dependent alcohol dehydrogenase; pyruvate-formate lyase deactivase
adhE	c.1464C>T	p.Arg488Arg	synonymous_variant	LOW	0.242188	1	adhE; fused acetaldehyde-CoA dehydrogenase; iron-dependent alcohol dehydrogenase; pyruvate-formate lyase deactivase
adhE	c.1650C>T	p.Asp550Asp	synonymous_variant	LOW	0.193985	4	adhE; fused acetaldehyde-CoA dehydrogenase; iron-dependent alcohol dehydrogenase; pyruvate-formate lyase deactivase
adhE	c.1743C>T	p.Tyr581Tyr	synonymous_variant	LOW	0.103774	1	adhE; fused acetaldehyde-CoA dehydrogenase; iron-dependent alcohol dehydrogenase; pyruvate-formate lyase deactivase
adhE	c.1791C>T	p.Thr597Thr	synonymous_variant	LOW	0.157895	1	adhE; fused acetaldehyde-CoA dehydrogenase; iron-dependent alcohol dehydrogenase; pyruvate-formate lyase deactivase
adhE	c.186C>T	p.Val62Val	synonymous_variant	LOW	0.12963	1	adhE; fused acetaldehyde-CoA dehydrogenase; iron-dependent alcohol dehydrogenase; pyruvate-formate lyase deactivase
adhE	c.36C>T	p.Leu12Leu	synonymous_variant	LOW	0.243902	1	adhE; fused acetaldehyde-CoA dehydrogenase; iron-dependent alcohol dehydrogenase; pyruvate-formate lyase deactivase
adhE	c.1449C>G	p.Leu483Leu	synonymous_variant	LOW	0.2	1	adhE; fused acetaldehyde-CoA dehydrogenase; iron-dependent alcohol dehydrogenase; pyruvate-formate lyase deactivase
adhE	c.1653C>G	p.Ala551Ala	synonymous_variant	LOW	0.210299	3	adhE; fused acetaldehyde-CoA dehydrogenase; iron-dependent alcohol dehydrogenase; pyruvate-formate lyase deactivase
adhE	c.1671C>G	p.Val557Val	synonymous_variant	LOW	0.116667	1	adhE; fused acetaldehyde-CoA dehydrogenase; iron-dependent alcohol dehydrogenase; pyruvate-formate lyase deactivase
adhE	c.1242A>G	p.Ala414Ala	synonymous_variant	LOW	0.351744	8	adhE; fused acetaldehyde-CoA dehydrogenase; iron-dependent alcohol dehydrogenase; pyruvate-formate lyase deactivase
adhE	c.1308A>G	p.Lys436Lys	synonymous_variant	LOW	0.382716	1	adhE; fused acetaldehyde-CoA dehydrogenase; iron-dependent alcohol dehydrogenase; pyruvate-formate lyase deactivase
adhE	c.1440A>G	p.Lys480Lys	synonymous_variant	LOW	0.090129	1	adhE; fused acetaldehyde-CoA dehydrogenase; iron-dependent alcohol dehydrogenase; pyruvate-formate lyase deactivase
adhE	c.1773A>G	p.Lys591Lys	synonymous_variant	LOW	0.158581	2	adhE; fused acetaldehyde-CoA dehydrogenase; iron-dependent alcohol dehydrogenase; pyruvate-formate lyase deactivase
adiA	c.1848G>A	p.Met616Ile	missense_variant	MODERATE	0.27451	1	adiA; biodegradative arginine decarboxylase
adiA	c.711C>T	p.Thr237Thr	synonymous_variant	LOW	0.037559	1	adiA; biodegradative arginine decarboxylase
adrB	c.564C>A	p.Ser188Arg	missense_variant	MODERATE	0.133333	1	adrB; putative cyclic di-GMP phosphodiesterase
aer	c.1119G>A	p.Ala373Ala	synonymous_variant	LOW	0.274032	3	aer; fused signal transducer for aerotaxis sensory component; methyl accepting chemotaxis component
agaI	c.416C>A	p.Ala139Glu	missense_variant	MODERATE	0.129032	1	agaI; galactosamine-6-phosphate isomerase
agaR	c.252T>C	p.Asp84Asp	synonymous_variant	LOW	0.287469	2	agaR; DNA-binding transcriptional dual regulator
agaR	c.769C>T	p.Leu257Leu	synonymous_variant	LOW	0.28169	1	agaR; DNA-binding transcriptional dual regulator
agaR	c.331A>C	p.Ile111Leu	missense_variant	MODERATE	0.397112	1	agaR; DNA-binding transcriptional dual regulator
agaS	c.995A>G	p.His332Arg	missense_variant	MODERATE	0.272727	1	agaS; tagatose-6-phosphate ketose/aldose isomerase
agaV	c.274C>T	p.Leu92Leu	synonymous_variant	LOW	0.061947	1	agaV; N-acetylgalactosamine-specific enzyme IIB component of PTS
ahpC	c.243A>G	p.Ala81Ala	synonymous_variant	LOW	0.201922	6	ahpC; alkyl hydroperoxide reductase, C22 subunit
ahpC	c.399A>G	p.Ala133Ala	synonymous_variant	LOW	0.177238	9	ahpC; alkyl hydroperoxide reductase, C22 subunit
ahpC	c.255C>T	p.Ser85Ser	synonymous_variant	LOW	0.060976	1	ahpC; alkyl hydroperoxide reductase, C22 subunit
ahpC	c.264C>T	p.Thr88Thr	synonymous_variant	LOW	0.061644	1	ahpC; alkyl hydroperoxide reductase, C22 subunit
ahpC	c.330C>T	p.Asn110Asn	synonymous_variant	LOW	0.055066	1	ahpC; alkyl hydroperoxide reductase, C22 subunit
ahpC	c.369C>T	p.Phe123Phe	synonymous_variant	LOW	0.275	1	ahpC; alkyl hydroperoxide reductase, C22 subunit
ahpC	c.363G>A	p.Ala121Ala	synonymous_variant	LOW	0.289474	1	ahpC; alkyl hydroperoxide reductase, C22 subunit
ahpC	c.351G>T	p.Leu117Leu	synonymous_variant	LOW	0.357143	1	ahpC; alkyl hydroperoxide reductase, C22 subunit
ahpC	c.363G>T	p.Ala121Ala	synonymous_variant	LOW	0.25511	11	ahpC; alkyl hydroperoxide reductase, C22 subunit
ahpC	c.354T>A	p.Ala118Ala	synonymous_variant	LOW	0.04065	1	ahpC; alkyl hydroperoxide reductase, C22 subunit
ahpC	c.225T>C	p.Thr75Thr	synonymous_variant	LOW	0.148523	6	ahpC; alkyl hydroperoxide reductase, C22 subunit
ahpC	c.270T>C	p.Ala90Ala	synonymous_variant	LOW	0.249767	9	ahpC; alkyl hydroperoxide reductase, C22 subunit
ahpC	c.282T>C	p.Tyr94Tyr	synonymous_variant	LOW	0.0909845	2	ahpC; alkyl hydroperoxide reductase, C22 subunit
ahpC	c.348T>C	p.Gly116Gly	synonymous_variant	LOW	0.054264	1	ahpC; alkyl hydroperoxide reductase, C22 subunit
ahpC	c.360T>C	p.Arg120Arg	synonymous_variant	LOW	0.264499	11	ahpC; alkyl hydroperoxide reductase, C22 subunit
ahpC	c.372T>C	p.Val124Val	synonymous_variant	LOW	0.224908	10	ahpC; alkyl hydroperoxide reductase, C22 subunit
ahpC	c.270T>G	p.Ala90Ala	synonymous_variant	LOW	0.106383	1	ahpC; alkyl hydroperoxide reductase, C22 subunit
ahpF	c.69A>G	p.Leu23Leu	synonymous_variant	LOW	0.178823	8	ahpF; alkyl hydroperoxide reductase, F52a subunit, FAD/NAD(P)-binding
ahpF	c.132A>T	p.Ala44Ala	synonymous_variant	LOW	0.23329	8	ahpF; alkyl hydroperoxide reductase, F52a subunit, FAD/NAD(P)-binding
ahpF	c.158A>T	p.Lys53Ile	missense_variant	MODERATE	0.118025	1	ahpF; alkyl hydroperoxide reductase, F52a subunit, FAD/NAD(P)-binding
ahpF	c.165T>C	p.Asp55Asp	synonymous_variant	LOW	0.136372	5	ahpF; alkyl hydroperoxide reductase, F52a subunit, FAD/NAD(P)-binding
ahpF	c.67T>C	p.Leu23Leu	synonymous_variant	LOW	0.183762	7	ahpF; alkyl hydroperoxide reductase, F52a subunit, FAD/NAD(P)-binding
alaS	c.264T>C	p.His88His	synonymous_variant	LOW	0.080645	1	alaS; alanyl-tRNA synthetase
alaS	c.54T>C	p.Ser18Ser	synonymous_variant	LOW	0.191007	7	alaS; alanyl-tRNA synthetase
alaS	c.63T>C	p.His21His	synonymous_variant	LOW	0.178371	2	alaS; alanyl-tRNA synthetase
alaS	c.57G>A	p.Lys19Lys	synonymous_variant	LOW	0.333333	1	alaS; alanyl-tRNA synthetase
alaS	c.1357G>A	p.Asp453Asn	missense_variant	MODERATE	0.045455	1	alaS; alanyl-tRNA synthetase
alaS	c.1974G>A	p.Met658Ile	missense_variant	MODERATE	0.057803	1	alaS; alanyl-tRNA synthetase
alaS	c.42C>T	p.Asp14Asp	synonymous_variant	LOW	0.214437	3	alaS; alanyl-tRNA synthetase
alaS	c.267C>G	p.Thr89Thr	synonymous_variant	LOW	0.07113	1	alaS; alanyl-tRNA synthetase
alaS	c.69A>T	p.Val23Val	synonymous_variant	LOW	0.16225	2	alaS; alanyl-tRNA synthetase
alaS	c.90A>G	p.Val30Val	synonymous_variant	LOW	0.1875	1	alaS; alanyl-tRNA synthetase
aldB	c.267T>A	p.Ile89Ile	synonymous_variant	LOW	0.1	1	aldB; aldehyde dehydrogenase B
alx	c.930G>A	p.Trp310*	stop_gained	HIGH	0.181818	1	alx; conserved hypothetical protein; putative inner membrane protein, part of terminus
amiB	c.828C>T	p.Arg276Arg	synonymous_variant	LOW	0.4	1	amiB; N-acetylmuramoyl-l-alanine amidase II
amiB	c.131T>C	p.Ile44Thr	missense_variant	MODERATE	0.04	1	amiB; N-acetylmuramoyl-l-alanine amidase II
ampG	c.252G>T	p.Leu84Leu	synonymous_variant	LOW	0.217391	1	ampG; muropeptide transporter
ansB	c.597T>C	p.Gly199Gly	synonymous_variant	LOW	0.123973	3	ansB; periplasmic L-asparaginase II
ansB	c.61T>C	p.Leu21Leu	synonymous_variant	LOW	0.253699	4	ansB; periplasmic L-asparaginase II
ansB	c.639T>C	p.Arg213Arg	synonymous_variant	LOW	0.278261	3	ansB; periplasmic L-asparaginase II
ansB	c.897T>A	p.Ala299Ala	synonymous_variant	LOW	0.481592	4	ansB; periplasmic L-asparaginase II
ansB	c.565G>A	p.Asp189Asn	missense_variant	MODERATE	0.187825	3	ansB; periplasmic L-asparaginase II
ansB	c.468G>T	p.Val156Val	synonymous_variant	LOW	0.275958	3	ansB; periplasmic L-asparaginase II
ansB	c.972G>A	p.Ala324Ala	synonymous_variant	LOW	0.390208	3	ansB; periplasmic L-asparaginase II
ansB	c.363C>T	p.Leu121Leu	synonymous_variant	LOW	0.448178	3	ansB; periplasmic L-asparaginase II
ansB	c.381C>T	p.Cys127Cys	synonymous_variant	LOW	0.398529	3	ansB; periplasmic L-asparaginase II
ansB	c.450C>T	p.Asn150Asn	synonymous_variant	LOW	0.257412	3	ansB; periplasmic L-asparaginase II
ansB	c.549C>T	p.Thr183Thr	synonymous_variant	LOW	0.067502	1	ansB; periplasmic L-asparaginase II
ansB	c.594C>T	p.Tyr198Tyr	synonymous_variant	LOW	0.480952	1	ansB; periplasmic L-asparaginase II
ansB	c.663C>T	p.Ser221Ser	synonymous_variant	LOW	0.3152	3	ansB; periplasmic L-asparaginase II
ansB	c.933C>T	p.Tyr311Tyr	synonymous_variant	LOW	0.469399	4	ansB; periplasmic L-asparaginase II
ansB	c.975C>T	p.Arg325Arg	synonymous_variant	LOW	0.377985	3	ansB; periplasmic L-asparaginase II
ansB	c.1032C>A	p.Ile344Ile	synonymous_variant	LOW	0.16981	3	ansB; periplasmic L-asparaginase II
ansB	c.894C>A	p.Gly298Gly	synonymous_variant	LOW	0.263741	2	ansB; periplasmic L-asparaginase II
ansB	c.825A>G	p.Val275Val	synonymous_variant	LOW	0.446721	5	ansB; periplasmic L-asparaginase II
ansB	c.864A>G	p.Ala288Ala	synonymous_variant	LOW	0.3385	4	ansB; periplasmic L-asparaginase II
ansB	c.301A>C	p.Lys101Gln	missense_variant	MODERATE	0.487975	1	ansB; periplasmic L-asparaginase II
ansB	c.444A>C	p.Pro148Pro	synonymous_variant	LOW	0.274729	3	ansB; periplasmic L-asparaginase II
appA	c.1253T>C	p.Val418Ala	missense_variant	MODERATE	0.230769	1	appA; phosphoanhydride phosphorylase
araA	c.882G>A	p.Gln294Gln	synonymous_variant	LOW	0.171717	1	araA; L-arabinose isomerase
araA	c.897G>A	p.Gln299Gln	synonymous_variant	LOW	0.354839	1	araA; L-arabinose isomerase
araA	c.912G>A	p.Ala304Ala	synonymous_variant	LOW	0.092308	1	araA; L-arabinose isomerase
araA	c.1002C>T	p.Asp334Asp	synonymous_variant	LOW	0.091985	2	araA; L-arabinose isomerase
araA	c.939C>T	p.Ala313Ala	synonymous_variant	LOW	0.317206	3	araA; L-arabinose isomerase
araA	c.876C>G	p.Ala292Ala	synonymous_variant	LOW	0.104167	1	araA; L-arabinose isomerase
araA	c.990C>A	p.Ser330Ser	synonymous_variant	LOW	0.173913	1	araA; L-arabinose isomerase
araA	c.966A>G	p.Ser322Ser	synonymous_variant	LOW	0.484536	1	araA; L-arabinose isomerase
arcA	c.63T>C	p.Ser21Ser	synonymous_variant	LOW	0.22777	2	arcA; DNA-binding response regulator in two-component regulatory system with ArcB or CpxA
arcA	c.84T>C	p.Tyr28Tyr	synonymous_variant	LOW	0.0829368	4	arcA; DNA-binding response regulator in two-component regulatory system with ArcB or CpxA
arcA	c.90T>A	p.Val30Val	synonymous_variant	LOW	0.375	1	arcA; DNA-binding response regulator in two-component regulatory system with ArcB or CpxA
arcA	c.39G>A	p.Leu13Leu	synonymous_variant	LOW	0.311475	1	arcA; DNA-binding response regulator in two-component regulatory system with ArcB or CpxA
arcA	c.57G>A	p.Leu19Leu	synonymous_variant	LOW	0.177281	10	arcA; DNA-binding response regulator in two-component regulatory system with ArcB or CpxA
arcA	c.75G>A	p.Ala25Ala	synonymous_variant	LOW	0.147754	6	arcA; DNA-binding response regulator in two-component regulatory system with ArcB or CpxA
arcA	c.81C>T	p.Gly27Gly	synonymous_variant	LOW	0.0961567	5	arcA; DNA-binding response regulator in two-component regulatory system with ArcB or CpxA
arcA	c.60A>G	p.Lys20Lys	synonymous_variant	LOW	0.057573	2	arcA; DNA-binding response regulator in two-component regulatory system with ArcB or CpxA
arcB	c.537C>A	p.Gly179Gly	synonymous_variant	LOW	0.108108	1	arcB; hybrid sensory histidine kinase in two-component regulatory system with ArcA
argA	c.1050C>A	p.Ala350Ala	synonymous_variant	LOW	0.173913	1	argA; fused acetylglutamate kinase homolog (inactive); amino acid N-acetyltransferase
argB	c.621C>T	p.Gly207Gly	synonymous_variant	LOW	0.113924	1	argB; acetylglutamate kinase
argD	c.1217G>C	p.Gly406Ala	missense_variant	MODERATE	0.0769795	4	argD; bifunctional acetylornithine aminotransferase and succinyldiaminopimelate aminotransferase
argD	c.327G>A	p.Thr109Thr	synonymous_variant	LOW	0.053892	1	argD; bifunctional acetylornithine aminotransferase and succinyldiaminopimelate aminotransferase
argD	c.1216G>C	p.Gly406Arg	missense_variant	MODERATE	0.105023	1	argD; bifunctional acetylornithine aminotransferase and succinyldiaminopimelate aminotransferase
argG	c.78C>A	p.Ala26Ala	synonymous_variant	LOW	0.25	1	argG; argininosuccinate synthetase
argG	c.63T>C	p.Gly21Gly	synonymous_variant	LOW	0.210526	1	argG; argininosuccinate synthetase
argS	c.51G>T	p.Ala17Ala	synonymous_variant	LOW	0.4375	1	argS; arginyl-tRNA synthetase
argS	c.66G>A	p.Ala22Ala	synonymous_variant	LOW	0.466667	1	argS; arginyl-tRNA synthetase
argS	c.1609T>A	p.Cys537Ser	missense_variant	MODERATE	0.03271	1	argS; arginyl-tRNA synthetase
argS	c.34C>A	p.Arg12Ser	missense_variant	MODERATE	0.368421	1	argS; arginyl-tRNA synthetase
arnT	c.1620G>A	p.Glu540Glu	synonymous_variant	LOW	0.387059	2	arnT; 4-amino-4-deoxy-L-arabinose transferase
aroE	c.102G>A	p.Gly34Gly	synonymous_variant	LOW	0.333333	1	aroE; dehydroshikimate reductase, NAD(P)-binding
aroE	c.103C>T	p.Arg35Cys	missense_variant	MODERATE	0.333333	1	aroE; dehydroshikimate reductase, NAD(P)-binding
aroK	c.135T>G	p.Ala45Ala	synonymous_variant	LOW	0.226667	1	aroK; shikimate kinase I
aroK	c.150T>C	p.Val50Val	synonymous_variant	LOW	0.089552	1	aroK; shikimate kinase I
aroK	c.75T>C	p.Ala25Ala	synonymous_variant	LOW	0.217661	7	aroK; shikimate kinase I
aroK	c.87T>C	p.Asn29Asn	synonymous_variant	LOW	0.150521	7	aroK; shikimate kinase I
aroK	c.157T>G	p.Leu53Val	missense_variant	MODERATE	0.083969	1	aroK; shikimate kinase I
aroK	c.105C>T	p.Ser35Ser	synonymous_variant	LOW	0.247835	4	aroK; shikimate kinase I
aroK	c.66C>T	p.Arg22Arg	synonymous_variant	LOW	0.236196	2	aroK; shikimate kinase I
aroK	c.66C>G	p.Arg22Arg	synonymous_variant	LOW	0.216216	1	aroK; shikimate kinase I
aroK	c.81A>G	p.Gln27Gln	synonymous_variant	LOW	0.181087	7	aroK; shikimate kinase I
aroK	c.48A>C	p.Gly16Gly	synonymous_variant	LOW	0.254852	10	aroK; shikimate kinase I
arsC	c.75C>T	p.Ser25Ser	synonymous_variant	LOW	0.0604395	1	arsC; arsenate reductase
arsC	c.30G>A	p.Pro10Pro	synonymous_variant	LOW	0.388889	1	arsC; arsenate reductase
arsC	c.12T>C	p.Ile4Ile	synonymous_variant	LOW	0.257217	2	arsC; arsenate reductase
artI	c.690T>C	p.Asp230Asp	synonymous_variant	LOW	0.093023	1	artI; arginine transporter subunit; periplasmic-binding component of ABC superfamily
artI	c.696T>C	p.Thr232Thr	synonymous_variant	LOW	0.093023	1	artI; arginine transporter subunit; periplasmic-binding component of ABC superfamily
artI	c.714C>A	p.Asn238Lys	missense_variant	MODERATE	0.142105	2	artI; arginine transporter subunit; periplasmic-binding component of ABC superfamily
artM	c.269C>A	p.Pro90Gln	missense_variant	MODERATE	0.061856	1	artM; arginine transporter subunit; membrane component of ABC superfamily
artQ	c.10T>A	p.Phe4Ile	missense_variant	MODERATE	0.129502	2	artQ; arginine transporter subunit; membrane component of ABC superfamily
ascF	c.345A>G	p.Ser115Ser	synonymous_variant	LOW	0.084249	1	ascF; fused cellobiose/arbutin/salicin-specific PTS enzymes: IIB component; IIC component
ascF	c.384A>G	p.Lys128Lys	synonymous_variant	LOW	0.305299	5	ascF; fused cellobiose/arbutin/salicin-specific PTS enzymes: IIB component; IIC component
ascF	c.312G>C	p.Ala104Ala	synonymous_variant	LOW	0.0700963	2	ascF; fused cellobiose/arbutin/salicin-specific PTS enzymes: IIB component; IIC component
ascF	c.324T>C	p.Asp108Asp	synonymous_variant	LOW	0.30147	5	ascF; fused cellobiose/arbutin/salicin-specific PTS enzymes: IIB component; IIC component
asd	c.78C>T	p.Asp26Asp	synonymous_variant	LOW	0.148649	1	asd; aspartate-semialdehyde dehydrogenase, NAD(P)-binding
aslA	c.651T>C	p.Tyr217Tyr	synonymous_variant	LOW	0.363636	1	aslA; arylsulfatase-like enzyme
aslB	c.765G>T	p.Lys255Asn	missense_variant	MODERATE	0.266667	1	aslB; regulator of arylsulfatase activity
aslB	c.472A>T	p.Thr158Ser	missense_variant	MODERATE	0.063158	1	aslB; regulator of arylsulfatase activity
asmA	c.1632T>C	p.Gly544Gly	synonymous_variant	LOW	0.063492	1	asmA; putative inner membrane protein involved in outer membrane protein assembly
asnA	c.243A>G	p.Leu81Leu	synonymous_variant	LOW	0.052632	1	asnA; asparagine synthetase A
asnA	c.775G>A	p.Asp259Asn	missense_variant	MODERATE	0.049645	1	asnA; asparagine synthetase A
asnS	c.78A>G	p.Val26Val	synonymous_variant	LOW	0.434783	1	asnS; asparaginyl tRNA synthetase
asnS	c.96A>T	p.Ser32Ser	synonymous_variant	LOW	0.051852	1	asnS; asparaginyl tRNA synthetase
asnS	c.162C>T	p.Ile54Ile	synonymous_variant	LOW	0.053571	1	asnS; asparaginyl tRNA synthetase
asnS	c.1353G>C	p.Val451Val	synonymous_variant	LOW	0.062016	1	asnS; asparaginyl tRNA synthetase
asnS	c.123T>C	p.Val41Val	synonymous_variant	LOW	0.084906	1	asnS; asparaginyl tRNA synthetase
asnS	c.156T>C	p.Ala52Ala	synonymous_variant	LOW	0.078947	1	asnS; asparaginyl tRNA synthetase
aspA	c.414T>G	p.Val138Val	synonymous_variant	LOW	0.064103	1	aspA; aspartate ammonia-lyase
aspA	c.57T>G	p.Ala19Ala	synonymous_variant	LOW	0.246543	2	aspA; aspartate ammonia-lyase
aspA	c.105T>C	p.Tyr35Tyr	synonymous_variant	LOW	0.357143	1	aspA; aspartate ammonia-lyase
aspA	c.30T>C	p.Asp10Asp	synonymous_variant	LOW	0.065574	1	aspA; aspartate ammonia-lyase
aspA	c.411T>C	p.His137His	synonymous_variant	LOW	0.15121	2	aspA; aspartate ammonia-lyase
aspA	c.906T>C	p.Ser302Ser	synonymous_variant	LOW	0.130435	1	aspA; aspartate ammonia-lyase
aspA	c.31C>T	p.Leu11Leu	synonymous_variant	LOW	0.249187	2	aspA; aspartate ammonia-lyase
aspA	c.897C>T	p.Arg299Arg	synonymous_variant	LOW	0.1	1	aspA; aspartate ammonia-lyase
aspA	c.5C>T	p.Ser2Leu	missense_variant	MODERATE	0.263889	1	aspA; aspartate ammonia-lyase
aspA	c.116A>G	p.Asn39Ser	missense_variant	MODERATE	0.25	1	aspA; aspartate ammonia-lyase
aspA	c.318A>C	p.Val106Val	synonymous_variant	LOW	0.108108	1	aspA; aspartate ammonia-lyase
aspS	c.105C>T	p.Phe35Phe	synonymous_variant	LOW	0.151891	2	aspS; aspartyl-tRNA synthetase
aspS	c.156T>C	p.Asp52Asp	synonymous_variant	LOW	0.174529	1	aspS; aspartyl-tRNA synthetase
aspS	c.183T>C	p.Ser61Ser	synonymous_variant	LOW	0.045662	1	aspS; aspartyl-tRNA synthetase
astD	c.1024G>A	p.Gly342Arg	missense_variant	MODERATE	0.363636	1	astD; succinylglutamic semialdehyde dehydrogenase
atoB	c.564A>T	p.Ala188Ala	synonymous_variant	LOW	0.053763	1	atoB; acetyl-CoA acetyltransferase
atpA	c.1098T>G	p.Pro366Pro	synonymous_variant	LOW	0.027692	1	atpA; F1 sector of membrane-bound ATP synthase, alpha subunit
atpA	c.1113T>G	p.Gly371Gly	synonymous_variant	LOW	0.3	1	atpA; F1 sector of membrane-bound ATP synthase, alpha subunit
atpA	c.1131T>G	p.Val377Val	synonymous_variant	LOW	0.4	1	atpA; F1 sector of membrane-bound ATP synthase, alpha subunit
atpA	c.1188T>G	p.Ala396Ala	synonymous_variant	LOW	0.0735204	4	atpA; F1 sector of membrane-bound ATP synthase, alpha subunit
atpA	c.1263T>G	p.Leu421Leu	synonymous_variant	LOW	0.119635	6	atpA; F1 sector of membrane-bound ATP synthase, alpha subunit
atpA	c.996T>G	p.Thr332Thr	synonymous_variant	LOW	0.206871	8	atpA; F1 sector of membrane-bound ATP synthase, alpha subunit
atpA	c.1465A>T	p.Thr489Ser	missense_variant	MODERATE	0.282484	8	atpA; F1 sector of membrane-bound ATP synthase, alpha subunit
atpA	c.1384T>G	p.Ser462Ala	missense_variant	MODERATE	0.153987	7	atpA; F1 sector of membrane-bound ATP synthase, alpha subunit
atpA	c.1014T>C	p.Ser338Ser	synonymous_variant	LOW	0.194447	10	atpA; F1 sector of membrane-bound ATP synthase, alpha subunit
atpA	c.1116T>C	p.Ile372Ile	synonymous_variant	LOW	0.29015	11	atpA; F1 sector of membrane-bound ATP synthase, alpha subunit
atpA	c.123T>C	p.Ile41Ile	synonymous_variant	LOW	0.185366	6	atpA; F1 sector of membrane-bound ATP synthase, alpha subunit
atpA	c.1444T>C	p.Leu482Leu	synonymous_variant	LOW	0.241604	8	atpA; F1 sector of membrane-bound ATP synthase, alpha subunit
atpA	c.618T>C	p.Ser206Ser	synonymous_variant	LOW	0.18617	1	atpA; F1 sector of membrane-bound ATP synthase, alpha subunit
atpA	c.63T>C	p.Val21Val	synonymous_variant	LOW	0.078947	1	atpA; F1 sector of membrane-bound ATP synthase, alpha subunit
atpA	c.69T>C	p.Ser23Ser	synonymous_variant	LOW	0.219805	10	atpA; F1 sector of membrane-bound ATP synthase, alpha subunit
atpA	c.750T>C	p.Arg250Arg	synonymous_variant	LOW	0.0476915	2	atpA; F1 sector of membrane-bound ATP synthase, alpha subunit
atpA	c.813T>C	p.Arg271Arg	synonymous_variant	LOW	0.220709	10	atpA; F1 sector of membrane-bound ATP synthase, alpha subunit
atpA	c.1221T>A	p.Ser407Ser	synonymous_variant	LOW	0.185185	1	atpA; F1 sector of membrane-bound ATP synthase, alpha subunit
atpA	c.1377T>A	p.Val459Val	synonymous_variant	LOW	0.23884	9	atpA; F1 sector of membrane-bound ATP synthase, alpha subunit
atpA	c.63T>A	p.Val21Val	synonymous_variant	LOW	0.186368	2	atpA; F1 sector of membrane-bound ATP synthase, alpha subunit
atpA	c.777T>A	p.Ile259Ile	synonymous_variant	LOW	0.072581	1	atpA; F1 sector of membrane-bound ATP synthase, alpha subunit
atpA	c.1084G>T	p.Ala362Ser	missense_variant	MODERATE	0.0857047	3	atpA; F1 sector of membrane-bound ATP synthase, alpha subunit
atpA	c.817A>G	p.Ile273Val	missense_variant	MODERATE	0.110872	3	atpA; F1 sector of membrane-bound ATP synthase, alpha subunit
atpA	c.1314G>T	p.Pro438Pro	synonymous_variant	LOW	0.202596	1	atpA; F1 sector of membrane-bound ATP synthase, alpha subunit
atpA	c.132G>T	p.Leu44Leu	synonymous_variant	LOW	0.118422	4	atpA; F1 sector of membrane-bound ATP synthase, alpha subunit
atpA	c.1371G>T	p.Ala457Ala	synonymous_variant	LOW	0.188631	8	atpA; F1 sector of membrane-bound ATP synthase, alpha subunit
atpA	c.775A>G	p.Ile259Val	missense_variant	MODERATE	0.063913	2	atpA; F1 sector of membrane-bound ATP synthase, alpha subunit
atpA	c.1017G>A	p.Ala339Ala	synonymous_variant	LOW	0.200259	8	atpA; F1 sector of membrane-bound ATP synthase, alpha subunit
atpA	c.1257G>A	p.Lys419Lys	synonymous_variant	LOW	0.426751	3	atpA; F1 sector of membrane-bound ATP synthase, alpha subunit
atpA	c.39G>A	p.Lys13Lys	synonymous_variant	LOW	0.20438	1	atpA; F1 sector of membrane-bound ATP synthase, alpha subunit
atpA	c.717G>A	p.Pro239Pro	synonymous_variant	LOW	0.122083	2	atpA; F1 sector of membrane-bound ATP synthase, alpha subunit
atpA	c.840G>A	p.Pro280Pro	synonymous_variant	LOW	0.0486535	2	atpA; F1 sector of membrane-bound ATP synthase, alpha subunit
atpA	c.138T>A	p.Asp46Glu	missense_variant	MODERATE	0.12931	1	atpA; F1 sector of membrane-bound ATP synthase, alpha subunit
atpA	c.655G>T	p.Ala219Ser	missense_variant	MODERATE	0.269231	1	atpA; F1 sector of membrane-bound ATP synthase, alpha subunit
atpA	c.1505G>C	p.Gly502Ala	missense_variant	MODERATE	0.08427	1	atpA; F1 sector of membrane-bound ATP synthase, alpha subunit
atpA	c.1038C>T	p.Ile346Ile	synonymous_variant	LOW	0.181818	1	atpA; F1 sector of membrane-bound ATP synthase, alpha subunit
atpA	c.1041C>T	p.Ser347Ser	synonymous_variant	LOW	0.212456	9	atpA; F1 sector of membrane-bound ATP synthase, alpha subunit
atpA	c.1080C>T	p.Phe360Phe	synonymous_variant	LOW	0.314997	9	atpA; F1 sector of membrane-bound ATP synthase, alpha subunit
atpA	c.1395C>T	p.Gly465Gly	synonymous_variant	LOW	0.158481	6	atpA; F1 sector of membrane-bound ATP synthase, alpha subunit
atpA	c.1458C>T	p.Ile486Ile	synonymous_variant	LOW	0.253364	8	atpA; F1 sector of membrane-bound ATP synthase, alpha subunit
atpA	c.1476C>T	p.Tyr492Tyr	synonymous_variant	LOW	0.264492	10	atpA; F1 sector of membrane-bound ATP synthase, alpha subunit
atpA	c.1506C>T	p.Gly502Gly	synonymous_variant	LOW	0.075145	1	atpA; F1 sector of membrane-bound ATP synthase, alpha subunit
atpA	c.159C>T	p.Ile53Ile	synonymous_variant	LOW	0.160534	4	atpA; F1 sector of membrane-bound ATP synthase, alpha subunit
atpA	c.18C>T	p.Thr6Thr	synonymous_variant	LOW	0.163816	2	atpA; F1 sector of membrane-bound ATP synthase, alpha subunit
atpA	c.45C>T	p.Arg15Arg	synonymous_variant	LOW	0.201439	1	atpA; F1 sector of membrane-bound ATP synthase, alpha subunit
atpA	c.693C>T	p.Ser231Ser	synonymous_variant	LOW	0.261682	1	atpA; F1 sector of membrane-bound ATP synthase, alpha subunit
atpA	c.78C>T	p.His26His	synonymous_variant	LOW	0.188589	11	atpA; F1 sector of membrane-bound ATP synthase, alpha subunit
atpA	c.810C>T	p.Tyr270Tyr	synonymous_variant	LOW	0.248216	10	atpA; F1 sector of membrane-bound ATP synthase, alpha subunit
atpA	c.819C>T	p.Ile273Ile	synonymous_variant	LOW	0.333254	4	atpA; F1 sector of membrane-bound ATP synthase, alpha subunit
atpA	c.81C>T	p.Asn27Asn	synonymous_variant	LOW	0.249419	2	atpA; F1 sector of membrane-bound ATP synthase, alpha subunit
atpA	c.873C>T	p.Phe291Phe	synonymous_variant	LOW	0.125	1	atpA; F1 sector of membrane-bound ATP synthase, alpha subunit
atpA	c.924C>T	p.Tyr308Tyr	synonymous_variant	LOW	0.346903	1	atpA; F1 sector of membrane-bound ATP synthase, alpha subunit
atpA	c.198C>G	p.Leu66Leu	synonymous_variant	LOW	0.109317	3	atpA; F1 sector of membrane-bound ATP synthase, alpha subunit
atpA	c.963C>A	p.Thr321Thr	synonymous_variant	LOW	0.238428	2	atpA; F1 sector of membrane-bound ATP synthase, alpha subunit
atpA	c.627A>T	p.Val209Val	synonymous_variant	LOW	0.206186	1	atpA; F1 sector of membrane-bound ATP synthase, alpha subunit
atpA	c.843A>T	p.Pro281Pro	synonymous_variant	LOW	0.260627	12	atpA; F1 sector of membrane-bound ATP synthase, alpha subunit
atpA	c.58A>G	p.Asn20Asp	missense_variant	MODERATE	0.192593	1	atpA; F1 sector of membrane-bound ATP synthase, alpha subunit
atpA	c.1143A>G	p.Ala381Ala	synonymous_variant	LOW	0.254129	10	atpA; F1 sector of membrane-bound ATP synthase, alpha subunit
atpA	c.1161A>G	p.Lys387Lys	synonymous_variant	LOW	0.197466	8	atpA; F1 sector of membrane-bound ATP synthase, alpha subunit
atpA	c.1212A>G	p.Ala404Ala	synonymous_variant	LOW	0.192308	1	atpA; F1 sector of membrane-bound ATP synthase, alpha subunit
atpA	c.1287A>G	p.Glu429Glu	synonymous_variant	LOW	0.187092	10	atpA; F1 sector of membrane-bound ATP synthase, alpha subunit
atpA	c.1533A>G	p.Gln511Gln	synonymous_variant	LOW	0.265065	9	atpA; F1 sector of membrane-bound ATP synthase, alpha subunit
atpA	c.153A>G	p.Glu51Glu	synonymous_variant	LOW	0.165869	5	atpA; F1 sector of membrane-bound ATP synthase, alpha subunit
atpA	c.855A>G	p.Ala285Ala	synonymous_variant	LOW	0.268148	11	atpA; F1 sector of membrane-bound ATP synthase, alpha subunit
atpA	c.1323A>C	p.Val441Val	synonymous_variant	LOW	0.215235	4	atpA; F1 sector of membrane-bound ATP synthase, alpha subunit
atpB	c.815A>G	p.Ter272Ter	splice_region_variant&stop_retained_variant	LOW	0.191191	10	atpB; F0 sector of membrane-bound ATP synthase, subunit a
atpB	c.706A>G	p.Ile236Val	missense_variant	MODERATE	0.232861	9	atpB; F0 sector of membrane-bound ATP synthase, subunit a
atpB	c.567T>C	p.Ile189Ile	synonymous_variant	LOW	0.193548	1	atpB; F0 sector of membrane-bound ATP synthase, subunit a
atpB	c.625T>C	p.Leu209Leu	synonymous_variant	LOW	0.068966	1	atpB; F0 sector of membrane-bound ATP synthase, subunit a
atpB	c.639T>C	p.Gly213Gly	synonymous_variant	LOW	0.173177	6	atpB; F0 sector of membrane-bound ATP synthase, subunit a
atpB	c.648T>C	p.Tyr216Tyr	synonymous_variant	LOW	0.083333	1	atpB; F0 sector of membrane-bound ATP synthase, subunit a
atpB	c.96T>C	p.His32His	synonymous_variant	LOW	0.06135	1	atpB; F0 sector of membrane-bound ATP synthase, subunit a
atpB	c.351G>T	p.Leu117Leu	synonymous_variant	LOW	0.2	1	atpB; F0 sector of membrane-bound ATP synthase, subunit a
atpB	c.720G>T	p.Pro240Pro	synonymous_variant	LOW	0.1969	9	atpB; F0 sector of membrane-bound ATP synthase, subunit a
atpB	c.801G>A	p.Ala267Ala	synonymous_variant	LOW	0.208712	9	atpB; F0 sector of membrane-bound ATP synthase, subunit a
atpB	c.324C>T	p.Ile108Ile	synonymous_variant	LOW	0.21875	1	atpB; F0 sector of membrane-bound ATP synthase, subunit a
atpB	c.349C>T	p.Leu117Leu	synonymous_variant	LOW	0.13492	2	atpB; F0 sector of membrane-bound ATP synthase, subunit a
atpB	c.45C>T	p.His15His	synonymous_variant	LOW	0.260495	7	atpB; F0 sector of membrane-bound ATP synthase, subunit a
atpB	c.516C>T	p.Gly172Gly	synonymous_variant	LOW	0.216216	1	atpB; F0 sector of membrane-bound ATP synthase, subunit a
atpB	c.61C>T	p.Leu21Leu	synonymous_variant	LOW	0.203975	7	atpB; F0 sector of membrane-bound ATP synthase, subunit a
atpB	c.651C>T	p.Ala217Ala	synonymous_variant	LOW	0.085106	1	atpB; F0 sector of membrane-bound ATP synthase, subunit a
atpB	c.744C>T	p.Ile248Ile	synonymous_variant	LOW	0.171411	9	atpB; F0 sector of membrane-bound ATP synthase, subunit a
atpB	c.762C>T	p.Phe254Phe	synonymous_variant	LOW	0.0845085	2	atpB; F0 sector of membrane-bound ATP synthase, subunit a
atpB	c.783C>T	p.Ile261Ile	synonymous_variant	LOW	0.191015	8	atpB; F0 sector of membrane-bound ATP synthase, subunit a
atpB	c.39A>T	p.Gly13Gly	synonymous_variant	LOW	0.133157	2	atpB; F0 sector of membrane-bound ATP synthase, subunit a
atpB	c.523A>G	p.Thr175Ala	missense_variant	MODERATE	0.2	1	atpB; F0 sector of membrane-bound ATP synthase, subunit a
atpB	c.105A>G	p.Pro35Pro	synonymous_variant	LOW	0.165049	1	atpB; F0 sector of membrane-bound ATP synthase, subunit a
atpB	c.810A>G	p.Glu270Glu	synonymous_variant	LOW	0.211651	10	atpB; F0 sector of membrane-bound ATP synthase, subunit a
atpB	c.93A>G	p.Pro31Pro	synonymous_variant	LOW	0.105797	4	atpB; F0 sector of membrane-bound ATP synthase, subunit a
atpC	c.111T>G	p.Pro37Pro	synonymous_variant	LOW	0.040248	1	atpC; F1 sector of membrane-bound ATP synthase, epsilon subunit
atpC	c.227A>G	p.Asn76Ser	missense_variant	MODERATE	0.114472	7	atpC; F1 sector of membrane-bound ATP synthase, epsilon subunit
atpC	c.198T>C	p.Ser66Ser	synonymous_variant	LOW	0.144216	9	atpC; F1 sector of membrane-bound ATP synthase, epsilon subunit
atpC	c.102G>T	p.Gly34Gly	synonymous_variant	LOW	0.12394	6	atpC; F1 sector of membrane-bound ATP synthase, epsilon subunit
atpC	c.162G>T	p.Val54Val	synonymous_variant	LOW	0.143641	11	atpC; F1 sector of membrane-bound ATP synthase, epsilon subunit
atpC	c.384G>A	p.Gln128Gln	synonymous_variant	LOW	0.068966	1	atpC; F1 sector of membrane-bound ATP synthase, epsilon subunit
atpC	c.66G>A	p.Glu22Glu	synonymous_variant	LOW	0.206343	10	atpC; F1 sector of membrane-bound ATP synthase, epsilon subunit
atpC	c.105C>T	p.Ile35Ile	synonymous_variant	LOW	0.10821	4	atpC; F1 sector of membrane-bound ATP synthase, epsilon subunit
atpC	c.177C>T	p.His59His	synonymous_variant	LOW	0.142491	10	atpC; F1 sector of membrane-bound ATP synthase, epsilon subunit
atpC	c.24C>T	p.Asp8Asp	synonymous_variant	LOW	0.095847	1	atpC; F1 sector of membrane-bound ATP synthase, epsilon subunit
atpC	c.87C>T	p.Ser29Ser	synonymous_variant	LOW	0.108108	1	atpC; F1 sector of membrane-bound ATP synthase, epsilon subunit
atpC	c.382C>A	p.Gln128Lys	missense_variant	MODERATE	0.068966	1	atpC; F1 sector of membrane-bound ATP synthase, epsilon subunit
atpC	c.120A>G	p.Ala40Ala	synonymous_variant	LOW	0.148779	6	atpC; F1 sector of membrane-bound ATP synthase, epsilon subunit
atpD	c.1353A>C	p.Glu451Asp	missense_variant	MODERATE	0.257778	10	atpD; F1 sector of membrane-bound ATP synthase, beta subunit
atpD	c.1182T>G	p.Ala394Ala	synonymous_variant	LOW	0.211669	3	atpD; F1 sector of membrane-bound ATP synthase, beta subunit
atpD	c.423T>G	p.Ala141Ala	synonymous_variant	LOW	0.228765	4	atpD; F1 sector of membrane-bound ATP synthase, beta subunit
atpD	c.438T>G	p.Val146Val	synonymous_variant	LOW	0.067692	1	atpD; F1 sector of membrane-bound ATP synthase, beta subunit
atpD	c.489T>G	p.Leu163Leu	synonymous_variant	LOW	0.217032	11	atpD; F1 sector of membrane-bound ATP synthase, beta subunit
atpD	c.663T>G	p.Ala221Ala	synonymous_variant	LOW	0.25256	12	atpD; F1 sector of membrane-bound ATP synthase, beta subunit
atpD	c.900T>G	p.Pro300Pro	synonymous_variant	LOW	0.180546	10	atpD; F1 sector of membrane-bound ATP synthase, beta subunit
atpD	c.1143T>C	p.Asp381Asp	synonymous_variant	LOW	0.224424	9	atpD; F1 sector of membrane-bound ATP synthase, beta subunit
atpD	c.1311T>C	p.Asp437Asp	synonymous_variant	LOW	0.307692	1	atpD; F1 sector of membrane-bound ATP synthase, beta subunit
atpD	c.1359T>C	p.Ala453Ala	synonymous_variant	LOW	0.256964	9	atpD; F1 sector of membrane-bound ATP synthase, beta subunit
atpD	c.390T>C	p.Gly130Gly	synonymous_variant	LOW	0.283912	7	atpD; F1 sector of membrane-bound ATP synthase, beta subunit
atpD	c.423T>C	p.Ala141Ala	synonymous_variant	LOW	0.183886	3	atpD; F1 sector of membrane-bound ATP synthase, beta subunit
atpD	c.42T>C	p.Val14Val	synonymous_variant	LOW	0.219663	10	atpD; F1 sector of membrane-bound ATP synthase, beta subunit
atpD	c.438T>C	p.Val146Val	synonymous_variant	LOW	0.169213	2	atpD; F1 sector of membrane-bound ATP synthase, beta subunit
atpD	c.450T>C	p.Gly150Gly	synonymous_variant	LOW	0.243126	9	atpD; F1 sector of membrane-bound ATP synthase, beta subunit
atpD	c.492T>C	p.Ile164Ile	synonymous_variant	LOW	0.225429	12	atpD; F1 sector of membrane-bound ATP synthase, beta subunit
atpD	c.525T>C	p.Ser175Ser	synonymous_variant	LOW	0.105083	5	atpD; F1 sector of membrane-bound ATP synthase, beta subunit
atpD	c.621T>C	p.Tyr207Tyr	synonymous_variant	LOW	0.280276	13	atpD; F1 sector of membrane-bound ATP synthase, beta subunit
atpD	c.672T>C	p.Gly224Gly	synonymous_variant	LOW	0.258813	11	atpD; F1 sector of membrane-bound ATP synthase, beta subunit
atpD	c.726T>C	p.Val242Val	synonymous_variant	LOW	0.0874971	7	atpD; F1 sector of membrane-bound ATP synthase, beta subunit
atpD	c.738T>C	p.Tyr246Tyr	synonymous_variant	LOW	0.301587	1	atpD; F1 sector of membrane-bound ATP synthase, beta subunit
atpD	c.783T>C	p.Arg261Arg	synonymous_variant	LOW	0.330561	1	atpD; F1 sector of membrane-bound ATP synthase, beta subunit
atpD	c.924T>C	p.Ser308Ser	synonymous_variant	LOW	0.046875	1	atpD; F1 sector of membrane-bound ATP synthase, beta subunit
atpD	c.984T>C	p.Ser328Ser	synonymous_variant	LOW	0.166667	1	atpD; F1 sector of membrane-bound ATP synthase, beta subunit
atpD	c.1083T>A	p.Val361Val	synonymous_variant	LOW	0.059126	1	atpD; F1 sector of membrane-bound ATP synthase, beta subunit
atpD	c.714T>A	p.Val238Val	synonymous_variant	LOW	0.239145	8	atpD; F1 sector of membrane-bound ATP synthase, beta subunit
atpD	c.600C>G	p.Ile200Met	missense_variant	MODERATE	0.134228	4	atpD; F1 sector of membrane-bound ATP synthase, beta subunit
atpD	c.598A>C	p.Ile200Leu	missense_variant	MODERATE	0.141369	4	atpD; F1 sector of membrane-bound ATP synthase, beta subunit
atpD	c.1047G>T	p.Val349Val	synonymous_variant	LOW	0.276623	12	atpD; F1 sector of membrane-bound ATP synthase, beta subunit
atpD	c.1221G>T	p.Val407Val	synonymous_variant	LOW	0.257582	3	atpD; F1 sector of membrane-bound ATP synthase, beta subunit
atpD	c.759G>T	p.Thr253Thr	synonymous_variant	LOW	0.187087	10	atpD; F1 sector of membrane-bound ATP synthase, beta subunit
atpD	c.1134G>C	p.Leu378Leu	synonymous_variant	LOW	0.224014	9	atpD; F1 sector of membrane-bound ATP synthase, beta subunit
atpD	c.1258T>G	p.Ser420Ala	missense_variant	MODERATE	0.0490835	1	atpD; F1 sector of membrane-bound ATP synthase, beta subunit
atpD	c.1041G>A	p.Pro347Pro	synonymous_variant	LOW	0.03321	1	atpD; F1 sector of membrane-bound ATP synthase, beta subunit
atpD	c.1176G>A	p.Ala392Ala	synonymous_variant	LOW	0.226129	3	atpD; F1 sector of membrane-bound ATP synthase, beta subunit
atpD	c.1245G>A	p.Pro415Pro	synonymous_variant	LOW	0.320289	2	atpD; F1 sector of membrane-bound ATP synthase, beta subunit
atpD	c.1320G>A	p.Pro440Pro	synonymous_variant	LOW	0.219859	11	atpD; F1 sector of membrane-bound ATP synthase, beta subunit
atpD	c.510G>A	p.Glu170Glu	synonymous_variant	LOW	0.107527	1	atpD; F1 sector of membrane-bound ATP synthase, beta subunit
atpD	c.528G>A	p.Val176Val	synonymous_variant	LOW	0.0887235	2	atpD; F1 sector of membrane-bound ATP synthase, beta subunit
atpD	c.618G>A	p.Val206Val	synonymous_variant	LOW	0.4	1	atpD; F1 sector of membrane-bound ATP synthase, beta subunit
atpD	c.72G>A	p.Pro24Pro	synonymous_variant	LOW	0.178098	5	atpD; F1 sector of membrane-bound ATP synthase, beta subunit
atpD	c.912G>A	p.Leu304Leu	synonymous_variant	LOW	0.167735	7	atpD; F1 sector of membrane-bound ATP synthase, beta subunit
atpD	c.921G>A	p.Pro307Pro	synonymous_variant	LOW	0.217469	7	atpD; F1 sector of membrane-bound ATP synthase, beta subunit
atpD	c.1017C>T	p.Asp339Asp	synonymous_variant	LOW	0.239315	10	atpD; F1 sector of membrane-bound ATP synthase, beta subunit
atpD	c.1038C>T	p.Asp346Asp	synonymous_variant	LOW	0.286111	11	atpD; F1 sector of membrane-bound ATP synthase, beta subunit
atpD	c.1161C>T	p.Asp387Asp	synonymous_variant	LOW	0.2	1	atpD; F1 sector of membrane-bound ATP synthase, beta subunit
atpD	c.1257C>T	p.Val419Val	synonymous_variant	LOW	0.289352	3	atpD; F1 sector of membrane-bound ATP synthase, beta subunit
atpD	c.1341C>T	p.Val447Val	synonymous_variant	LOW	0.218401	3	atpD; F1 sector of membrane-bound ATP synthase, beta subunit
atpD	c.1347C>T	p.Ser449Ser	synonymous_variant	LOW	0.033898	1	atpD; F1 sector of membrane-bound ATP synthase, beta subunit
atpD	c.393C>T	p.Ile131Ile	synonymous_variant	LOW	0.195789	1	atpD; F1 sector of membrane-bound ATP synthase, beta subunit
atpD	c.420C>T	p.Phe140Phe	synonymous_variant	LOW	0.0866955	2	atpD; F1 sector of membrane-bound ATP synthase, beta subunit
atpD	c.471C>T	p.Thr157Thr	synonymous_variant	LOW	0.222095	9	atpD; F1 sector of membrane-bound ATP synthase, beta subunit
atpD	c.603C>T	p.Asp201Asp	synonymous_variant	LOW	0.283323	13	atpD; F1 sector of membrane-bound ATP synthase, beta subunit
atpD	c.729C>T	p.Asp243Asp	synonymous_variant	LOW	0.0869023	6	atpD; F1 sector of membrane-bound ATP synthase, beta subunit
atpD	c.768C>T	p.Ser256Ser	synonymous_variant	LOW	0.042129	1	atpD; F1 sector of membrane-bound ATP synthase, beta subunit
atpD	c.780C>T	p.Gly260Gly	synonymous_variant	LOW	0.225159	11	atpD; F1 sector of membrane-bound ATP synthase, beta subunit
atpD	c.1257C>G	p.Val419Val	synonymous_variant	LOW	0.0604055	2	atpD; F1 sector of membrane-bound ATP synthase, beta subunit
atpD	c.1260C>G	p.Ser420Ser	synonymous_variant	LOW	0.0780326	4	atpD; F1 sector of membrane-bound ATP synthase, beta subunit
atpD	c.1092C>G	p.Ile364Met	missense_variant	MODERATE	0.065341	1	atpD; F1 sector of membrane-bound ATP synthase, beta subunit
atpD	c.540A>T	p.Val180Val	synonymous_variant	LOW	0.098592	1	atpD; F1 sector of membrane-bound ATP synthase, beta subunit
atpD	c.1098A>G	p.Gln366Gln	synonymous_variant	LOW	0.265294	12	atpD; F1 sector of membrane-bound ATP synthase, beta subunit
atpD	c.1146A>G	p.Glu382Glu	synonymous_variant	LOW	0.073826	1	atpD; F1 sector of membrane-bound ATP synthase, beta subunit
atpD	c.1224A>G	p.Ala408Ala	synonymous_variant	LOW	0.256092	3	atpD; F1 sector of membrane-bound ATP synthase, beta subunit
atpD	c.39A>G	p.Val13Val	synonymous_variant	LOW	0.243014	9	atpD; F1 sector of membrane-bound ATP synthase, beta subunit
atpD	c.51A>G	p.Glu17Glu	synonymous_variant	LOW	0.208998	9	atpD; F1 sector of membrane-bound ATP synthase, beta subunit
atpD	c.546A>G	p.Glu182Glu	synonymous_variant	LOW	0.267436	10	atpD; F1 sector of membrane-bound ATP synthase, beta subunit
atpD	c.690A>G	p.Lys230Lys	synonymous_variant	LOW	0.383562	1	atpD; F1 sector of membrane-bound ATP synthase, beta subunit
atpD	c.771A>G	p.Ala257Ala	synonymous_variant	LOW	0.243773	9	atpD; F1 sector of membrane-bound ATP synthase, beta subunit
atpD	c.1090A>C	p.Ile364Leu	missense_variant	MODERATE	0.064607	1	atpD; F1 sector of membrane-bound ATP synthase, beta subunit
atpD	c.1299A>C	p.Glu433Asp	missense_variant	MODERATE	0.065217	1	atpD; F1 sector of membrane-bound ATP synthase, beta subunit
atpE	c.129T>G	p.Pro43Pro	synonymous_variant	LOW	0.26289	12	atpE; F0 sector of membrane-bound ATP synthase, subunit c
atpE	c.138T>C	p.Ile46Ile	synonymous_variant	LOW	0.253431	14	atpE; F0 sector of membrane-bound ATP synthase, subunit c
atpE	c.231T>C	p.Ala77Ala	synonymous_variant	LOW	0.183613	8	atpE; F0 sector of membrane-bound ATP synthase, subunit c
atpE	c.99T>C	p.Gly33Gly	synonymous_variant	LOW	0.107676	2	atpE; F0 sector of membrane-bound ATP synthase, subunit c
atpE	c.186T>A	p.Ala62Ala	synonymous_variant	LOW	0.112997	3	atpE; F0 sector of membrane-bound ATP synthase, subunit c
atpE	c.192G>A	p.Pro64Pro	synonymous_variant	LOW	0.10603	5	atpE; F0 sector of membrane-bound ATP synthase, subunit c
atpE	c.96G>A	p.Gly32Gly	synonymous_variant	LOW	0.267093	13	atpE; F0 sector of membrane-bound ATP synthase, subunit c
atpE	c.33G>T	p.Met11Ile	missense_variant	MODERATE	0.3125	1	atpE; F0 sector of membrane-bound ATP synthase, subunit c
atpE	c.228C>T	p.Phe76Phe	synonymous_variant	LOW	0.09788	3	atpE; F0 sector of membrane-bound ATP synthase, subunit c
atpE	c.63A>T	p.Ala21Ala	synonymous_variant	LOW	0.132737	3	atpE; F0 sector of membrane-bound ATP synthase, subunit c
atpE	c.126A>G	p.Gln42Gln	synonymous_variant	LOW	0.274474	12	atpE; F0 sector of membrane-bound ATP synthase, subunit c
atpF	c.375T>G	p.Ala125Ala	synonymous_variant	LOW	0.0637125	2	atpF; F0 sector of membrane-bound ATP synthase, subunit b
atpF	c.351T>C	p.Arg117Arg	synonymous_variant	LOW	0.443038	1	atpF; F0 sector of membrane-bound ATP synthase, subunit b
atpF	c.372T>C	p.Val124Val	synonymous_variant	LOW	0.262096	8	atpF; F0 sector of membrane-bound ATP synthase, subunit b
atpF	c.450T>C	p.Asp150Asp	synonymous_variant	LOW	0.177008	4	atpF; F0 sector of membrane-bound ATP synthase, subunit b
atpF	c.456T>A	p.Leu152Leu	synonymous_variant	LOW	0.109091	1	atpF; F0 sector of membrane-bound ATP synthase, subunit b
atpF	c.179G>A	p.Ser60Asn	missense_variant	MODERATE	0.110026	3	atpF; F0 sector of membrane-bound ATP synthase, subunit b
atpF	c.252G>T	p.Ser84Ser	synonymous_variant	LOW	0.217703	8	atpF; F0 sector of membrane-bound ATP synthase, subunit b
atpF	c.138C>T	p.Ser46Ser	synonymous_variant	LOW	0.391892	1	atpF; F0 sector of membrane-bound ATP synthase, subunit b
atpF	c.159C>T	p.Asp53Asp	synonymous_variant	LOW	0.4	1	atpF; F0 sector of membrane-bound ATP synthase, subunit b
atpF	c.216C>T	p.Ala72Ala	synonymous_variant	LOW	0.126984	1	atpF; F0 sector of membrane-bound ATP synthase, subunit b
atpF	c.228C>T	p.Ile76Ile	synonymous_variant	LOW	0.175911	9	atpF; F0 sector of membrane-bound ATP synthase, subunit b
atpF	c.249C>T	p.Arg83Arg	synonymous_variant	LOW	0.375	1	atpF; F0 sector of membrane-bound ATP synthase, subunit b
atpF	c.348C>T	p.Ala116Ala	synonymous_variant	LOW	0.441558	1	atpF; F0 sector of membrane-bound ATP synthase, subunit b
atpF	c.378C>T	p.Ile126Ile	synonymous_variant	LOW	0.071307	2	atpF; F0 sector of membrane-bound ATP synthase, subunit b
atpF	c.435C>T	p.Asn145Asn	synonymous_variant	LOW	0.333333	1	atpF; F0 sector of membrane-bound ATP synthase, subunit b
atpF	c.72C>T	p.Tyr24Tyr	synonymous_variant	LOW	0.301887	1	atpF; F0 sector of membrane-bound ATP synthase, subunit b
atpF	c.309C>A	p.Ala103Ala	synonymous_variant	LOW	0.280702	1	atpF; F0 sector of membrane-bound ATP synthase, subunit b
atpF	c.93A>T	p.Ala31Ala	synonymous_variant	LOW	0.33871	1	atpF; F0 sector of membrane-bound ATP synthase, subunit b
atpF	c.207A>G	p.Lys69Lys	synonymous_variant	LOW	0.174603	1	atpF; F0 sector of membrane-bound ATP synthase, subunit b
atpF	c.243A>G	p.Lys81Lys	synonymous_variant	LOW	0.205518	7	atpF; F0 sector of membrane-bound ATP synthase, subunit b
atpF	c.354A>G	p.Glu118Glu	synonymous_variant	LOW	0.127338	5	atpF; F0 sector of membrane-bound ATP synthase, subunit b
atpF	c.369A>G	p.Gln123Gln	synonymous_variant	LOW	0.270943	8	atpF; F0 sector of membrane-bound ATP synthase, subunit b
atpF	c.84A>G	p.Pro28Pro	synonymous_variant	LOW	0.285714	1	atpF; F0 sector of membrane-bound ATP synthase, subunit b
atpG	c.111T>G	p.Asp37Glu	missense_variant	MODERATE	0.214519	11	atpG; F1 sector of membrane-bound ATP synthase, gamma subunit
atpG	c.172C>A	p.His58Asn	missense_variant	MODERATE	0.219419	7	atpG; F1 sector of membrane-bound ATP synthase, gamma subunit
atpG	c.210C>A	p.Asp70Glu	missense_variant	MODERATE	0.373539	7	atpG; F1 sector of membrane-bound ATP synthase, gamma subunit
atpG	c.141A>T	p.Glu47Asp	missense_variant	MODERATE	0.150115	7	atpG; F1 sector of membrane-bound ATP synthase, gamma subunit
atpG	c.135T>C	p.Tyr45Tyr	synonymous_variant	LOW	0.177795	9	atpG; F1 sector of membrane-bound ATP synthase, gamma subunit
atpG	c.63T>C	p.Thr21Thr	synonymous_variant	LOW	0.028143	1	atpG; F1 sector of membrane-bound ATP synthase, gamma subunit
atpG	c.663T>C	p.Arg221Arg	synonymous_variant	LOW	0.193376	9	atpG; F1 sector of membrane-bound ATP synthase, gamma subunit
atpG	c.666T>C	p.Arg222Arg	synonymous_variant	LOW	0.191345	9	atpG; F1 sector of membrane-bound ATP synthase, gamma subunit
atpG	c.669T>C	p.Tyr223Tyr	synonymous_variant	LOW	0.220325	8	atpG; F1 sector of membrane-bound ATP synthase, gamma subunit
atpG	c.699T>A	p.Val233Val	synonymous_variant	LOW	0.2	1	atpG; F1 sector of membrane-bound ATP synthase, gamma subunit
atpG	c.729T>A	p.Arg243Arg	synonymous_variant	LOW	0.038328	1	atpG; F1 sector of membrane-bound ATP synthase, gamma subunit
atpG	c.657G>C	p.Leu219Leu	synonymous_variant	LOW	0.192285	8	atpG; F1 sector of membrane-bound ATP synthase, gamma subunit
atpG	c.144C>T	p.Thr48Thr	synonymous_variant	LOW	0.163125	9	atpG; F1 sector of membrane-bound ATP synthase, gamma subunit
atpG	c.249C>T	p.Thr83Thr	synonymous_variant	LOW	0.083333	1	atpG; F1 sector of membrane-bound ATP synthase, gamma subunit
atpG	c.756C>T	p.Asp252Asp	synonymous_variant	LOW	0.286035	11	atpG; F1 sector of membrane-bound ATP synthase, gamma subunit
atpG	c.840C>T	p.Ile280Ile	synonymous_variant	LOW	0.035533	1	atpG; F1 sector of membrane-bound ATP synthase, gamma subunit
atpG	c.726C>A	p.Ala242Ala	synonymous_variant	LOW	0.203508	2	atpG; F1 sector of membrane-bound ATP synthase, gamma subunit
atpG	c.792A>T	p.Val264Val	synonymous_variant	LOW	0.093603	2	atpG; F1 sector of membrane-bound ATP synthase, gamma subunit
atpG	c.141A>G	p.Glu47Glu	synonymous_variant	LOW	0.254549	2	atpG; F1 sector of membrane-bound ATP synthase, gamma subunit
atpG	c.171A>G	p.Ala57Ala	synonymous_variant	LOW	0.198528	6	atpG; F1 sector of membrane-bound ATP synthase, gamma subunit
atpG	c.222A>G	p.Lys74Lys	synonymous_variant	LOW	0.206794	6	atpG; F1 sector of membrane-bound ATP synthase, gamma subunit
atpG	c.54A>G	p.Gln18Gln	synonymous_variant	LOW	0.196053	3	atpG; F1 sector of membrane-bound ATP synthase, gamma subunit
atpH	c.13A>G	p.Ile5Val	missense_variant	MODERATE	0.251576	11	atpH; F1 sector of membrane-bound ATP synthase, delta subunit
atpH	c.451G>A	p.Val151Ile	missense_variant	MODERATE	0.203738	8	atpH; F1 sector of membrane-bound ATP synthase, delta subunit
atpH	c.498T>C	p.Gly166Gly	synonymous_variant	LOW	0.339637	10	atpH; F1 sector of membrane-bound ATP synthase, delta subunit
atpH	c.15T>A	p.Ile5Ile	synonymous_variant	LOW	0.245308	10	atpH; F1 sector of membrane-bound ATP synthase, delta subunit
atpH	c.453T>A	p.Val151Val	synonymous_variant	LOW	0.319176	2	atpH; F1 sector of membrane-bound ATP synthase, delta subunit
atpH	c.67C>A	p.Gln23Lys	missense_variant	MODERATE	0.091734	3	atpH; F1 sector of membrane-bound ATP synthase, delta subunit
atpH	c.507G>A	p.Glu169Glu	synonymous_variant	LOW	0.071053	1	atpH; F1 sector of membrane-bound ATP synthase, delta subunit
atpH	c.463G>T	p.Ala155Ser	missense_variant	MODERATE	0.241573	1	atpH; F1 sector of membrane-bound ATP synthase, delta subunit
atpH	c.57C>T	p.Ala19Ala	synonymous_variant	LOW	0.147059	1	atpH; F1 sector of membrane-bound ATP synthase, delta subunit
atpH	c.441A>T	p.Val147Val	synonymous_variant	LOW	0.131346	8	atpH; F1 sector of membrane-bound ATP synthase, delta subunit
atpH	c.462A>T	p.Arg154Arg	synonymous_variant	LOW	0.220451	7	atpH; F1 sector of membrane-bound ATP synthase, delta subunit
atpH	c.69A>C	p.Gln23His	missense_variant	MODERATE	0.092308	1	atpH; F1 sector of membrane-bound ATP synthase, delta subunit
atpI	c.354A>G	p.Ala118Ala	synonymous_variant	LOW	0.185185	1	atpI; ATP synthase, membrane-bound accesory subunit
avtA	c.31A>C	p.Thr11Pro	missense_variant	MODERATE	0.080128	2	avtA; valine-pyruvate aminotransferase
avtA	c.387G>T	p.Val129Val	synonymous_variant	LOW	0.177778	1	avtA; valine-pyruvate aminotransferase
basS	c.491T>G	p.Val164Gly	missense_variant	MODERATE	0.104348	1	basS; sensory histidine kinase in two-component regulatory system with BasR
bax	c.183T>C	p.Ser61Ser	synonymous_variant	LOW	0.063703	1	bax; conserved hypothetical protein
bax	c.198T>C	p.Asp66Asp	synonymous_variant	LOW	0.054392	2	bax; conserved hypothetical protein
bax	c.176C>T	p.Ala59Val	missense_variant	MODERATE	0.077996	4	bax; conserved hypothetical protein
bax	c.234G>A	p.Lys78Lys	synonymous_variant	LOW	0.111154	4	bax; conserved hypothetical protein
bax	c.219A>G	p.Gly73Gly	synonymous_variant	LOW	0.151515	1	bax; conserved hypothetical protein
bcp	c.69T>A	p.Val23Val	synonymous_variant	LOW	0.128205	1	bcp; thiol peroxidase, thioredoxin-dependent
bcp	c.105T>C	p.Val35Val	synonymous_variant	LOW	0.112782	1	bcp; thiol peroxidase, thioredoxin-dependent
bcp	c.138T>C	p.Cys46Cys	synonymous_variant	LOW	0.122951	1	bcp; thiol peroxidase, thioredoxin-dependent
bcp	c.6T>C	p.Asn2Asn	synonymous_variant	LOW	0.3	1	bcp; thiol peroxidase, thioredoxin-dependent
bcsA	c.101G>T	p.Cys34Phe	missense_variant	MODERATE	0.103712	4	bcsA; cellulose synthase, catalytic subunit
bcsA	c.1059G>T	p.Ser353Ser	synonymous_variant	LOW	0.068627	1	bcsA; cellulose synthase, catalytic subunit
bcsA	c.1056G>C	p.Val352Val	synonymous_variant	LOW	0.066038	1	bcsA; cellulose synthase, catalytic subunit
bcsA	c.880G>A	p.Gly294Ser	missense_variant	MODERATE	0.053892	1	bcsA; cellulose synthase, catalytic subunit
bcsA	c.1047C>G	p.Gly349Gly	synonymous_variant	LOW	0.063063	1	bcsA; cellulose synthase, catalytic subunit
bcsC	c.2556A>G	p.Thr852Thr	synonymous_variant	LOW	0.454545	1	bcsC; cellulose synthase subunit
bcsF	c.43G>A	p.Ala15Thr	missense_variant	MODERATE	0.025997	1	bcsF; conserved hypothetical protein
betA	c.29C>T	p.Ser10Phe	missense_variant	MODERATE	0.199788	8	betA; choline dehydrogenase, a flavoprotein
betA	c.35A>G	p.Gln12Arg	missense_variant	MODERATE	0.222532	6	betA; choline dehydrogenase, a flavoprotein
betA	c.44A>T	p.Tyr15Phe	missense_variant	MODERATE	0.212337	6	betA; choline dehydrogenase, a flavoprotein
betB	c.1451C>G	p.Ala484Gly	missense_variant	MODERATE	0.291437	8	betB; betaine aldehyde dehydrogenase, NAD-dependent
betB	c.1356C>G	p.Pro452Pro	synonymous_variant	LOW	0.144836	2	betB; betaine aldehyde dehydrogenase, NAD-dependent
betB	c.1410C>G	p.Leu470Leu	synonymous_variant	LOW	0.166232	6	betB; betaine aldehyde dehydrogenase, NAD-dependent
betB	c.1350G>A	p.Glu450Glu	synonymous_variant	LOW	0.116667	1	betB; betaine aldehyde dehydrogenase, NAD-dependent
betB	c.1401G>C	p.Val467Val	synonymous_variant	LOW	0.0968967	2	betB; betaine aldehyde dehydrogenase, NAD-dependent
betB	c.1386T>C	p.Gly462Gly	synonymous_variant	LOW	0.150401	6	betB; betaine aldehyde dehydrogenase, NAD-dependent
betU	c.525T>G	p.Pro175Pro	synonymous_variant	LOW	0.127273	1	betU; betaine-carnitine-choline transporter family member
betU	c.531T>C	p.Thr177Thr	synonymous_variant	LOW	0.125	1	betU; betaine-carnitine-choline transporter family member
betU	c.768T>C	p.Gly256Gly	synonymous_variant	LOW	0.491905	5	betU; betaine-carnitine-choline transporter family member
betU	c.957C>A	p.Asn319Lys	missense_variant	MODERATE	0.494541	3	betU; betaine-carnitine-choline transporter family member
betU	c.831G>T	p.Ala277Ala	synonymous_variant	LOW	0.03321	1	betU; betaine-carnitine-choline transporter family member
betU	c.109G>T	p.Ala37Ser	missense_variant	MODERATE	0.3	2	betU; betaine-carnitine-choline transporter family member
betU	c.1041C>T	p.Ser347Ser	synonymous_variant	LOW	0.066421	1	betU; betaine-carnitine-choline transporter family member
betU	c.252C>T	p.Ile84Ile	synonymous_variant	LOW	0.097087	1	betU; betaine-carnitine-choline transporter family member
betU	c.830C>T	p.Ala277Val	missense_variant	MODERATE	0.194444	1	betU; betaine-carnitine-choline transporter family member
betU	c.336C>A	p.Gly112Gly	synonymous_variant	LOW	0.122449	1	betU; betaine-carnitine-choline transporter family member
bfr	c.40C>T	p.Leu14Leu	synonymous_variant	LOW	0.135135	1	bfr; bacterioferritin, iron storage and detoxification protein
bfr	c.26A>G	p.Asn9Ser	missense_variant	MODERATE	0.131579	1	bfr; bacterioferritin, iron storage and detoxification protein
bglA	c.1182C>T	p.Asp394Asp	synonymous_variant	LOW	0.05814	1	bglA; 6-phospho-beta-glucosidase A
bioA	c.21C>A	p.Ala7Ala	synonymous_variant	LOW	0.269231	1	bioA; 7,8-diaminopelargonic acid synthase, PLP-dependent
bioA	c.48A>T	p.Pro16Pro	synonymous_variant	LOW	0.318182	1	bioA; 7,8-diaminopelargonic acid synthase, PLP-dependent
bioD	c.213G>A	p.Thr71Thr	synonymous_variant	LOW	0.410774	3	bioD; dethiobiotin synthetase
bioF	c.1095C>A	p.Thr365Thr	synonymous_variant	LOW	0.106383	1	bioF; 8-amino-7-oxononanoate synthase
bipA	c.12A>T	p.Lys4Asn	missense_variant	MODERATE	0.173635	9	bipA; GTP-binding protein
bipA	c.1233T>C	p.His411His	synonymous_variant	LOW	0.0563185	2	bipA; GTP-binding protein
bipA	c.1299T>C	p.Gly433Gly	synonymous_variant	LOW	0.120253	1	bipA; GTP-binding protein
bipA	c.1341T>C	p.Gly447Gly	synonymous_variant	LOW	0.278607	1	bipA; GTP-binding protein
bipA	c.1347T>C	p.Ile449Ile	synonymous_variant	LOW	0.124618	5	bipA; GTP-binding protein
bipA	c.13T>C	p.Leu5Leu	synonymous_variant	LOW	0.1677	8	bipA; GTP-binding protein
bipA	c.201T>C	p.Asp67Asp	synonymous_variant	LOW	0.200581	3	bipA; GTP-binding protein
bipA	c.21T>C	p.Asn7Asn	synonymous_variant	LOW	0.115346	2	bipA; GTP-binding protein
bipA	c.222T>C	p.Asp74Asp	synonymous_variant	LOW	0.263158	1	bipA; GTP-binding protein
bipA	c.498T>C	p.Ser166Ser	synonymous_variant	LOW	0.096131	2	bipA; GTP-binding protein
bipA	c.102T>A	p.Ser34Ser	synonymous_variant	LOW	0.151515	1	bipA; GTP-binding protein
bipA	c.1359T>A	p.Ser453Ser	synonymous_variant	LOW	0.091462	4	bipA; GTP-binding protein
bipA	c.186T>A	p.Ala62Ala	synonymous_variant	LOW	0.211105	9	bipA; GTP-binding protein
bipA	c.246T>A	p.Gly82Gly	synonymous_variant	LOW	0.151846	7	bipA; GTP-binding protein
bipA	c.174G>T	p.Ala58Ala	synonymous_variant	LOW	0.294118	1	bipA; GTP-binding protein
bipA	c.423G>T	p.Val141Val	synonymous_variant	LOW	0.341463	1	bipA; GTP-binding protein
bipA	c.459G>T	p.Ala153Ala	synonymous_variant	LOW	0.382979	1	bipA; GTP-binding protein
bipA	c.1245G>C	p.Val415Val	synonymous_variant	LOW	0.119403	1	bipA; GTP-binding protein
bipA	c.174G>C	p.Ala58Ala	synonymous_variant	LOW	0.136029	1	bipA; GTP-binding protein
bipA	c.120G>A	p.Glu40Glu	synonymous_variant	LOW	0.138136	4	bipA; GTP-binding protein
bipA	c.1326G>A	p.Val442Val	synonymous_variant	LOW	0.0885285	1	bipA; GTP-binding protein
bipA	c.228G>A	p.Pro76Pro	synonymous_variant	LOW	0.195697	10	bipA; GTP-binding protein
bipA	c.108C>T	p.Ala36Ala	synonymous_variant	LOW	0.2	1	bipA; GTP-binding protein
bipA	c.114C>T	p.Thr38Thr	synonymous_variant	LOW	0.078652	1	bipA; GTP-binding protein
bipA	c.123C>T	p.Arg41Arg	synonymous_variant	LOW	0.140752	6	bipA; GTP-binding protein
bipA	c.1296C>T	p.Asp432Asp	synonymous_variant	LOW	0.111111	1	bipA; GTP-binding protein
bipA	c.1323C>T	p.Tyr441Tyr	synonymous_variant	LOW	0.071823	1	bipA; GTP-binding protein
bipA	c.189C>T	p.Ile63Ile	synonymous_variant	LOW	0.095116	1	bipA; GTP-binding protein
bipA	c.396C>T	p.Arg132Arg	synonymous_variant	LOW	0.236842	1	bipA; GTP-binding protein
bipA	c.57C>T	p.Thr19Thr	synonymous_variant	LOW	0.203857	7	bipA; GTP-binding protein
bipA	c.99C>T	p.Asp33Asp	synonymous_variant	LOW	0.151515	1	bipA; GTP-binding protein
bipA	c.57C>G	p.Thr19Thr	synonymous_variant	LOW	0.25	1	bipA; GTP-binding protein
bipA	c.1425A>T	p.Val475Val	synonymous_variant	LOW	0.067568	1	bipA; GTP-binding protein
bipA	c.42A>T	p.Val14Val	synonymous_variant	LOW	0.158115	8	bipA; GTP-binding protein
bipA	c.66A>T	p.Val22Val	synonymous_variant	LOW	0.092784	1	bipA; GTP-binding protein
bipA	c.1227A>G	p.Glu409Glu	synonymous_variant	LOW	0.0689717	2	bipA; GTP-binding protein
bipA	c.1263A>G	p.Glu421Glu	synonymous_variant	LOW	0.136544	7	bipA; GTP-binding protein
bipA	c.1293A>G	p.Pro431Pro	synonymous_variant	LOW	0.131091	10	bipA; GTP-binding protein
bipA	c.258A>G	p.Glu86Glu	synonymous_variant	LOW	0.0760597	3	bipA; GTP-binding protein
btuB	c.1737G>C	p.Leu579Leu	synonymous_variant	LOW	0.164706	1	btuB; vitamin B12/cobalamin outer membrane transporter
btuB	c.1737G>A	p.Leu579Leu	synonymous_variant	LOW	0.089109	1	btuB; vitamin B12/cobalamin outer membrane transporter
btuB	c.1770C>T	p.Asp590Asp	synonymous_variant	LOW	0.189311	7	btuB; vitamin B12/cobalamin outer membrane transporter
btuB	c.1788C>T	p.Val596Val	synonymous_variant	LOW	0.169581	9	btuB; vitamin B12/cobalamin outer membrane transporter
btuD	c.588A>C	p.Thr196Thr	synonymous_variant	LOW	0.070866	1	btuD; vitamin B12 transporter subunit : ATP-binding component of ABC superfamily
C	c.1072A>G	p.Thr358Ala	missense_variant	MODERATE	0.48	1	C; Minor capsid protein C from bacteriophage origin
C	c.1233C>T	p.Asn411Asn	synonymous_variant	LOW	0.218543	1	C; Minor capsid protein C from bacteriophage origin
C	c.1254C>T	p.Arg418Arg	synonymous_variant	LOW	0.106667	1	C; Minor capsid protein C from bacteriophage origin
C	c.459C>T	p.Asn153Asn	synonymous_variant	LOW	0.234914	1	C; Minor capsid protein C from bacteriophage origin
C	c.684C>T	p.Thr228Thr	synonymous_variant	LOW	0.421053	1	C; Minor capsid protein C from bacteriophage origin
C	c.1136C>A	p.Thr379Lys	missense_variant	MODERATE	0.065789	1	C; Minor capsid protein C from bacteriophage origin
C	c.1179G>A	p.Ala393Ala	synonymous_variant	LOW	0.264219	1	C; Minor capsid protein C from bacteriophage origin
C	c.1224G>T	p.Gly408Gly	synonymous_variant	LOW	0.297872	1	C; Minor capsid protein C from bacteriophage origin
C	c.612G>T	p.Leu204Leu	synonymous_variant	LOW	0.287454	2	C; Minor capsid protein C from bacteriophage origin
C	c.1245T>C	p.Ala415Ala	synonymous_variant	LOW	0.174757	1	C; Minor capsid protein C from bacteriophage origin
cadA	c.1026T>C	p.Ile342Ile	synonymous_variant	LOW	0.0548447	3	cadA; lysine decarboxylase 1
cadA	c.909T>C	p.Ile303Ile	synonymous_variant	LOW	0.073061	2	cadA; lysine decarboxylase 1
cadA	c.918T>A	p.Ser306Ser	synonymous_variant	LOW	0.140946	5	cadA; lysine decarboxylase 1
cadA	c.936G>A	p.Leu312Leu	synonymous_variant	LOW	0.156398	2	cadA; lysine decarboxylase 1
cadA	c.939C>T	p.Tyr313Tyr	synonymous_variant	LOW	0.307692	1	cadA; lysine decarboxylase 1
cadA	c.1020A>G	p.Ser340Ser	synonymous_variant	LOW	0.108338	5	cadA; lysine decarboxylase 1
cadA	c.963A>C	p.Thr321Thr	synonymous_variant	LOW	0.178335	7	cadA; lysine decarboxylase 1
caiT	c.153G>A	p.Trp51*	stop_gained	HIGH	0.15873	1	caiT; L-carnitine/gamma-butyrobetaine antiporter
carA	c.73T>A	p.Ser25Thr	missense_variant	MODERATE	0.297685	10	carA; carbamoyl phosphate synthetase small subunit, glutamine amidotransferase
carA	c.60A>C	p.Ile20Ile	synonymous_variant	LOW	0.303892	10	carA; carbamoyl phosphate synthetase small subunit, glutamine amidotransferase
carA	c.69A>C	p.Thr23Thr	synonymous_variant	LOW	0.24797	8	carA; carbamoyl phosphate synthetase small subunit, glutamine amidotransferase
carA	c.69A>G	p.Thr23Thr	synonymous_variant	LOW	0.102041	1	carA; carbamoyl phosphate synthetase small subunit, glutamine amidotransferase
carA	c.47A>T	p.His16Leu	missense_variant	MODERATE	0.101927	3	carA; carbamoyl phosphate synthetase small subunit, glutamine amidotransferase
carA	c.46C>A	p.His16Asn	missense_variant	MODERATE	0.101349	3	carA; carbamoyl phosphate synthetase small subunit, glutamine amidotransferase
carA	c.281A>G	p.Asn94Ser	missense_variant	MODERATE	0.069767	1	carA; carbamoyl phosphate synthetase small subunit, glutamine amidotransferase
carA	c.174C>T	p.Pro58Pro	synonymous_variant	LOW	0.149733	6	carA; carbamoyl phosphate synthetase small subunit, glutamine amidotransferase
carA	c.285C>T	p.Thr95Thr	synonymous_variant	LOW	0.068966	1	carA; carbamoyl phosphate synthetase small subunit, glutamine amidotransferase
carA	c.321C>T	p.Ile107Ile	synonymous_variant	LOW	0.139785	1	carA; carbamoyl phosphate synthetase small subunit, glutamine amidotransferase
carA	c.147T>C	p.Ser49Ser	synonymous_variant	LOW	0.159984	6	carA; carbamoyl phosphate synthetase small subunit, glutamine amidotransferase
carA	c.150T>C	p.Arg50Arg	synonymous_variant	LOW	0.300626	7	carA; carbamoyl phosphate synthetase small subunit, glutamine amidotransferase
carA	c.159T>C	p.Val53Val	synonymous_variant	LOW	0.158661	6	carA; carbamoyl phosphate synthetase small subunit, glutamine amidotransferase
carA	c.180T>C	p.Ile60Ile	synonymous_variant	LOW	0.09589	1	carA; carbamoyl phosphate synthetase small subunit, glutamine amidotransferase
carA	c.279T>C	p.Arg93Arg	synonymous_variant	LOW	0.173887	3	carA; carbamoyl phosphate synthetase small subunit, glutamine amidotransferase
carA	c.282T>C	p.Asn94Asn	synonymous_variant	LOW	0.177808	2	carA; carbamoyl phosphate synthetase small subunit, glutamine amidotransferase
carA	c.72T>C	p.Gly24Gly	synonymous_variant	LOW	0.295513	10	carA; carbamoyl phosphate synthetase small subunit, glutamine amidotransferase
carB	c.2379A>C	p.Ala793Ala	synonymous_variant	LOW	0.147059	1	carB; carbamoyl-phosphate synthase large subunit
carB	c.1773A>G	p.Glu591Glu	synonymous_variant	LOW	0.16845	9	carB; carbamoyl-phosphate synthase large subunit
carB	c.1785A>G	p.Glu595Glu	synonymous_variant	LOW	0.154045	6	carB; carbamoyl-phosphate synthase large subunit
carB	c.2445A>G	p.Lys815Lys	synonymous_variant	LOW	0.16	1	carB; carbamoyl-phosphate synthase large subunit
carB	c.2457A>G	p.Glu819Glu	synonymous_variant	LOW	0.203704	1	carB; carbamoyl-phosphate synthase large subunit
carB	c.2676A>G	p.Glu892Glu	synonymous_variant	LOW	0.201768	6	carB; carbamoyl-phosphate synthase large subunit
carB	c.2730A>G	p.Glu910Glu	synonymous_variant	LOW	0.151515	1	carB; carbamoyl-phosphate synthase large subunit
carB	c.3052T>G	p.Ser1018Ala	missense_variant	MODERATE	0.107843	3	carB; carbamoyl-phosphate synthase large subunit
carB	c.2367C>G	p.Ser789Ser	synonymous_variant	LOW	0.111111	1	carB; carbamoyl-phosphate synthase large subunit
carB	c.723C>G	p.Gly241Gly	synonymous_variant	LOW	0.075862	1	carB; carbamoyl-phosphate synthase large subunit
carB	c.2500A>G	p.Asn834Asp	missense_variant	MODERATE	0.322034	1	carB; carbamoyl-phosphate synthase large subunit
carB	c.2946C>T	p.Gly982Gly	synonymous_variant	LOW	0.152247	1	carB; carbamoyl-phosphate synthase large subunit
carB	c.723C>T	p.Gly241Gly	synonymous_variant	LOW	0.119444	2	carB; carbamoyl-phosphate synthase large subunit
carB	c.2682G>C	p.Val894Val	synonymous_variant	LOW	0.187431	6	carB; carbamoyl-phosphate synthase large subunit
carB	c.1140G>T	p.Ser380Ser	synonymous_variant	LOW	0.105263	1	carB; carbamoyl-phosphate synthase large subunit
carB	c.2541G>T	p.Ala847Ala	synonymous_variant	LOW	0.192982	1	carB; carbamoyl-phosphate synthase large subunit
carB	c.2550T>A	p.Val850Val	synonymous_variant	LOW	0.2	1	carB; carbamoyl-phosphate synthase large subunit
carB	c.2775T>A	p.Ala925Ala	synonymous_variant	LOW	0.118421	1	carB; carbamoyl-phosphate synthase large subunit
carB	c.1128T>C	p.Thr376Thr	synonymous_variant	LOW	0.095238	1	carB; carbamoyl-phosphate synthase large subunit
carB	c.1143T>C	p.Val381Val	synonymous_variant	LOW	0.117647	1	carB; carbamoyl-phosphate synthase large subunit
carB	c.1164T>C	p.Gly388Gly	synonymous_variant	LOW	0.148148	1	carB; carbamoyl-phosphate synthase large subunit
carB	c.1791T>C	p.Ile597Ile	synonymous_variant	LOW	0.109368	5	carB; carbamoyl-phosphate synthase large subunit
carB	c.18T>C	p.Asp6Asp	synonymous_variant	LOW	0.14282	6	carB; carbamoyl-phosphate synthase large subunit
carB	c.2694T>C	p.Asn898Asn	synonymous_variant	LOW	0.375765	4	carB; carbamoyl-phosphate synthase large subunit
carB	c.2961T>C	p.Asn987Asn	synonymous_variant	LOW	0.216674	6	carB; carbamoyl-phosphate synthase large subunit
carB	c.42T>C	p.Gly14Gly	synonymous_variant	LOW	0.178203	5	carB; carbamoyl-phosphate synthase large subunit
carB	c.699T>C	p.Ser233Ser	synonymous_variant	LOW	0.0806375	2	carB; carbamoyl-phosphate synthase large subunit
carB	c.714T>C	p.Asp238Asp	synonymous_variant	LOW	0.079137	1	carB; carbamoyl-phosphate synthase large subunit
carB	c.87T>C	p.Ser29Ser	synonymous_variant	LOW	0.152068	3	carB; carbamoyl-phosphate synthase large subunit
carB	c.1719T>G	p.Gly573Gly	synonymous_variant	LOW	0.149555	3	carB; carbamoyl-phosphate synthase large subunit
ccmF	c.1662C>T	p.Gly554Gly	synonymous_variant	LOW	0.454545	1	ccmF; heme lyase, CcmF subunit
ccmH	c.34A>C	p.Ile12Leu	missense_variant	MODERATE	0.060914	1	ccmH; heme lyase, CcmH subunit
cdh	c.153T>C	p.Asn51Asn	synonymous_variant	LOW	0.4	1	cdh; CDP-diacylglycerol phosphotidylhydrolase
cdh	c.267T>C	p.Ser89Ser	synonymous_variant	LOW	0.4375	1	cdh; CDP-diacylglycerol phosphotidylhydrolase
cdh	c.258T>A	p.Gly86Gly	synonymous_variant	LOW	0.094737	1	cdh; CDP-diacylglycerol phosphotidylhydrolase
cdh	c.270T>A	p.Pro90Pro	synonymous_variant	LOW	0.466667	1	cdh; CDP-diacylglycerol phosphotidylhydrolase
cdsA	c.189G>A	p.Gly63Gly	synonymous_variant	LOW	0.128205	1	cdsA; CDP-diglyceride synthase
cfa	c.27C>A	p.Val9Val	synonymous_variant	LOW	0.295455	1	cfa; cyclopropane fatty acyl phospholipid synthase (unsaturated-phospholipid methyltransferase)
citC	c.843G>A	p.Thr281Thr	synonymous_variant	LOW	0.041667	1	citC; citrate lyase synthetase
citC	c.980C>T	p.Ala327Val	missense_variant	MODERATE	0.17094	1	citC; citrate lyase synthetase
citE	c.138C>T	p.Ser46Ser	synonymous_variant	LOW	0.072464	1	citE; citrate lyase, citryl-ACP lyase (beta) subunit
citE	c.875C>T	p.Ser292Phe	missense_variant	MODERATE	0.279826	1	citE; citrate lyase, citryl-ACP lyase (beta) subunit
citF	c.181G>A	p.Asp61Asn	missense_variant	MODERATE	0.03125	1	citF; citrate lyase, citrate-ACP transferase (alpha) subunit
citF	c.730C>A	p.Arg244Ser	missense_variant	MODERATE	0.105263	1	citF; citrate lyase, citrate-ACP transferase (alpha) subunit
citG	c.763A>C	p.Thr255Pro	missense_variant	MODERATE	0.394444	2	citG; triphosphoribosyl-dephospho-CoA transferase
citG	c.421G>A	p.Val141Ile	missense_variant	MODERATE	0.375	1	citG; triphosphoribosyl-dephospho-CoA transferase
clpA	c.1908T>C	p.Phe636Phe	synonymous_variant	LOW	0.107692	1	clpA; ATPase and specificity subunit of ClpA-ClpP ATP-dependent serine protease, chaperone activity
clpA	c.33T>C	p.Asn11Asn	synonymous_variant	LOW	0.216867	2	clpA; ATPase and specificity subunit of ClpA-ClpP ATP-dependent serine protease, chaperone activity
clpA	c.894T>C	p.Gly298Gly	synonymous_variant	LOW	0.063492	1	clpA; ATPase and specificity subunit of ClpA-ClpP ATP-dependent serine protease, chaperone activity
clpA	c.91T>C	p.Leu31Leu	synonymous_variant	LOW	0.149371	6	clpA; ATPase and specificity subunit of ClpA-ClpP ATP-dependent serine protease, chaperone activity
clpA	c.63T>A	p.Arg21Arg	synonymous_variant	LOW	0.466667	1	clpA; ATPase and specificity subunit of ClpA-ClpP ATP-dependent serine protease, chaperone activity
clpA	c.99G>T	p.Ala33Ala	synonymous_variant	LOW	0.076363	2	clpA; ATPase and specificity subunit of ClpA-ClpP ATP-dependent serine protease, chaperone activity
clpA	c.84G>A	p.Glu28Glu	synonymous_variant	LOW	0.337079	1	clpA; ATPase and specificity subunit of ClpA-ClpP ATP-dependent serine protease, chaperone activity
clpA	c.100C>T	p.Leu34Leu	synonymous_variant	LOW	0.258065	1	clpA; ATPase and specificity subunit of ClpA-ClpP ATP-dependent serine protease, chaperone activity
clpA	c.1932C>G	p.Leu644Leu	synonymous_variant	LOW	0.111111	1	clpA; ATPase and specificity subunit of ClpA-ClpP ATP-dependent serine protease, chaperone activity
clpA	c.885A>G	p.Ala295Ala	synonymous_variant	LOW	0.063492	1	clpA; ATPase and specificity subunit of ClpA-ClpP ATP-dependent serine protease, chaperone activity
clpA	c.93A>G	p.Leu31Leu	synonymous_variant	LOW	0.106909	6	clpA; ATPase and specificity subunit of ClpA-ClpP ATP-dependent serine protease, chaperone activity
clpB	c.21T>C	p.Thr7Thr	synonymous_variant	LOW	0.199965	9	clpB; protein disaggregation chaperone
clpB	c.42T>C	p.Leu14Leu	synonymous_variant	LOW	0.068627	1	clpB; protein disaggregation chaperone
clpB	c.60T>C	p.Leu20Leu	synonymous_variant	LOW	0.179531	5	clpB; protein disaggregation chaperone
clpB	c.54A>G	p.Gln18Gln	synonymous_variant	LOW	0.176996	6	clpB; protein disaggregation chaperone
clpB	c.57A>G	p.Ser19Ser	synonymous_variant	LOW	0.181686	6	clpB; protein disaggregation chaperone
clpP	c.147T>C	p.Val49Val	synonymous_variant	LOW	0.414634	1	clpP; proteolytic subunit of ClpA-ClpP and ClpX-ClpP ATP-dependent serine proteases
clpP	c.222T>C	p.Tyr74Tyr	synonymous_variant	LOW	0.210526	1	clpP; proteolytic subunit of ClpA-ClpP and ClpX-ClpP ATP-dependent serine proteases
clpP	c.24T>C	p.Asp8Asp	synonymous_variant	LOW	0.042453	1	clpP; proteolytic subunit of ClpA-ClpP and ClpX-ClpP ATP-dependent serine proteases
clpP	c.45G>C	p.Ala15Ala	synonymous_variant	LOW	0.0527085	1	clpP; proteolytic subunit of ClpA-ClpP and ClpX-ClpP ATP-dependent serine proteases
clpP	c.54G>A	p.Pro18Pro	synonymous_variant	LOW	0.061224	1	clpP; proteolytic subunit of ClpA-ClpP and ClpX-ClpP ATP-dependent serine proteases
clpP	c.12C>T	p.Ser4Ser	synonymous_variant	LOW	0.0937593	3	clpP; proteolytic subunit of ClpA-ClpP and ClpX-ClpP ATP-dependent serine proteases
clpP	c.60C>T	p.Val20Val	synonymous_variant	LOW	0.053398	1	clpP; proteolytic subunit of ClpA-ClpP and ClpX-ClpP ATP-dependent serine proteases
clpP	c.133C>A	p.Leu45Met	missense_variant	MODERATE	0.428571	1	clpP; proteolytic subunit of ClpA-ClpP and ClpX-ClpP ATP-dependent serine proteases
clpP	c.207A>G	p.Pro69Pro	synonymous_variant	LOW	0.210526	1	clpP; proteolytic subunit of ClpA-ClpP and ClpX-ClpP ATP-dependent serine proteases
clpS	c.108T>C	p.Asp36Asp	synonymous_variant	LOW	0.136397	7	clpS; regulatory protein for ClpA substrate specificity
clpS	c.181T>C	p.Leu61Leu	synonymous_variant	LOW	0.121606	5	clpS; regulatory protein for ClpA substrate specificity
clpS	c.285T>C	p.Asn95Asn	synonymous_variant	LOW	0.186964	6	clpS; regulatory protein for ClpA substrate specificity
clpS	c.97G>A	p.Val33Ile	missense_variant	MODERATE	0.166667	1	clpS; regulatory protein for ClpA substrate specificity
clpS	c.165A>T	p.Val55Val	synonymous_variant	LOW	0.142304	7	clpS; regulatory protein for ClpA substrate specificity
clpS	c.309A>G	p.Leu103Leu	synonymous_variant	LOW	0.219508	10	clpS; regulatory protein for ClpA substrate specificity
clpS	c.96A>G	p.Leu32Leu	synonymous_variant	LOW	0.137483	6	clpS; regulatory protein for ClpA substrate specificity
clpX	c.93T>G	p.Gly31Gly	synonymous_variant	LOW	0.208107	8	clpX; ATPase and specificity subunit of ClpX-ClpP ATP-dependent serine protease
clpX	c.120T>C	p.Cys40Cys	synonymous_variant	LOW	0.199305	8	clpX; ATPase and specificity subunit of ClpX-ClpP ATP-dependent serine protease
clpX	c.123T>C	p.Val41Val	synonymous_variant	LOW	0.186047	1	clpX; ATPase and specificity subunit of ClpX-ClpP ATP-dependent serine protease
clpX	c.309T>C	p.Asp103Asp	synonymous_variant	LOW	0.24	1	clpX; ATPase and specificity subunit of ClpX-ClpP ATP-dependent serine protease
clpX	c.87T>C	p.Ile29Ile	synonymous_variant	LOW	0.19445	8	clpX; ATPase and specificity subunit of ClpX-ClpP ATP-dependent serine protease
clpX	c.81G>A	p.Lys27Lys	synonymous_variant	LOW	0.040214	1	clpX; ATPase and specificity subunit of ClpX-ClpP ATP-dependent serine protease
clpX	c.262C>T	p.Leu88Leu	synonymous_variant	LOW	0.285714	1	clpX; ATPase and specificity subunit of ClpX-ClpP ATP-dependent serine protease
clpX	c.37C>T	p.Leu13Leu	synonymous_variant	LOW	0.456522	1	clpX; ATPase and specificity subunit of ClpX-ClpP ATP-dependent serine protease
clpX	c.432C>T	p.Asp144Asp	synonymous_variant	LOW	0.15625	1	clpX; ATPase and specificity subunit of ClpX-ClpP ATP-dependent serine protease
clpX	c.78C>T	p.Arg26Arg	synonymous_variant	LOW	0.192767	8	clpX; ATPase and specificity subunit of ClpX-ClpP ATP-dependent serine protease
clpX	c.78C>G	p.Arg26Arg	synonymous_variant	LOW	0.403509	1	clpX; ATPase and specificity subunit of ClpX-ClpP ATP-dependent serine protease
clpX	c.435A>T	p.Ala145Ala	synonymous_variant	LOW	0.15625	1	clpX; ATPase and specificity subunit of ClpX-ClpP ATP-dependent serine protease
clpX	c.129A>G	p.Leu43Leu	synonymous_variant	LOW	0.142857	1	clpX; ATPase and specificity subunit of ClpX-ClpP ATP-dependent serine protease
clpX	c.255A>G	p.Lys85Lys	synonymous_variant	LOW	0.3	1	clpX; ATPase and specificity subunit of ClpX-ClpP ATP-dependent serine protease
clpX	c.27A>G	p.Ser9Ser	synonymous_variant	LOW	0.487805	1	clpX; ATPase and specificity subunit of ClpX-ClpP ATP-dependent serine protease
clpX	c.96A>G	p.Pro32Pro	synonymous_variant	LOW	0.042857	1	clpX; ATPase and specificity subunit of ClpX-ClpP ATP-dependent serine protease
cmr	c.729G>A	p.Pro243Pro	synonymous_variant	LOW	0.085714	1	cmr; multidrug efflux system protein
cobS	c.672C>T	p.Gly224Gly	synonymous_variant	LOW	0.054545	1	cobS; cobalamin 5'-phosphate synthase
cobT	c.452A>C	p.Lys151Thr	missense_variant	MODERATE	0.062016	1	cobT; nicotinate-nucleotide dimethylbenzimidazole-P phophoribosyl transferase
cobT	c.407G>A	p.Gly136Asp	missense_variant	MODERATE	0.061947	1	cobT; nicotinate-nucleotide dimethylbenzimidazole-P phophoribosyl transferase
cobT	c.474T>C	p.Cys158Cys	synonymous_variant	LOW	0.043103	1	cobT; nicotinate-nucleotide dimethylbenzimidazole-P phophoribosyl transferase
corA	c.27T>C	p.Asn9Asn	synonymous_variant	LOW	0.147059	1	corA; magnesium/nickel/cobalt transporter
corA	c.21G>C	p.Leu7Leu	synonymous_variant	LOW	0.121086	2	corA; magnesium/nickel/cobalt transporter
corA	c.124G>T	p.Val42Leu	missense_variant	MODERATE	0.399404	1	corA; magnesium/nickel/cobalt transporter
corA	c.881G>C	p.Gly294Ala	missense_variant	MODERATE	0.160221	1	corA; magnesium/nickel/cobalt transporter
corA	c.30C>T	p.Asn10Asn	synonymous_variant	LOW	0.080645	1	corA; magnesium/nickel/cobalt transporter
corA	c.4C>T	p.Leu2Leu	synonymous_variant	LOW	0.161391	2	corA; magnesium/nickel/cobalt transporter
cpdA	c.51T>C	p.Ile17Ile	synonymous_variant	LOW	0.25	1	cpdA; cyclic 3',5'-adenosine monophosphate phosphodiesterase
cpdA	c.25C>T	p.Leu9Leu	synonymous_variant	LOW	0.314286	1	cpdA; cyclic 3',5'-adenosine monophosphate phosphodiesterase
cpdB	c.1853C>T	p.Ala618Val	missense_variant	MODERATE	0.166667	1	cpdB; 2':3'-cyclic-nucleotide 2'-phosphodiesterase
cpsB	c.243C>T	p.Asn81Asn	synonymous_variant	LOW	0.090909	1	cpsB; mannose-1-phosphate guanyltransferase
cpsB	c.780G>A	p.Ala260Ala	synonymous_variant	LOW	0.050505	1	cpsB; mannose-1-phosphate guanyltransferase
cpsG	c.627C>A	p.Gly209Gly	synonymous_variant	LOW	0.305817	1	cpsG; phosphomannomutase
cpsG	c.893C>G	p.Thr298Ser	missense_variant	MODERATE	0.274255	2	cpsG; phosphomannomutase
cpsG	c.513C>G	p.Leu171Leu	synonymous_variant	LOW	0.457044	2	cpsG; phosphomannomutase
cpsG	c.108C>T	p.Leu36Leu	synonymous_variant	LOW	0.430089	3	cpsG; phosphomannomutase
cpsG	c.459C>T	p.Asp153Asp	synonymous_variant	LOW	0.447933	3	cpsG; phosphomannomutase
cpsG	c.963C>T	p.Ala321Ala	synonymous_variant	LOW	0.388889	1	cpsG; phosphomannomutase
cpsG	c.1153C>G	p.Gln385Glu	missense_variant	MODERATE	0.419355	1	cpsG; phosphomannomutase
cpsG	c.593C>T	p.Ala198Val	missense_variant	MODERATE	0.377778	1	cpsG; phosphomannomutase
cpsG	c.126G>A	p.Val42Val	synonymous_variant	LOW	0.478261	1	cpsG; phosphomannomutase
cpsG	c.376G>A	p.Val126Ile	missense_variant	MODERATE	0.396552	1	cpsG; phosphomannomutase
cpsG	c.880G>A	p.Val294Ile	missense_variant	MODERATE	0.122449	1	cpsG; phosphomannomutase
cpsG	c.126G>T	p.Val42Val	synonymous_variant	LOW	0.412249	3	cpsG; phosphomannomutase
cpsG	c.507G>T	p.Thr169Thr	synonymous_variant	LOW	0.484008	3	cpsG; phosphomannomutase
cpsG	c.462T>A	p.Ala154Ala	synonymous_variant	LOW	0.312622	2	cpsG; phosphomannomutase
cpsG	c.30T>C	p.Tyr10Tyr	synonymous_variant	LOW	0.380593	2	cpsG; phosphomannomutase
cpxA	c.474C>A	p.Asn158Lys	missense_variant	MODERATE	0.170732	1	cpxA; sensory histidine kinase in two-component regulatory system with CpxR
cpxA	c.392C>T	p.Pro131Leu	missense_variant	MODERATE	0.076923	1	cpxA; sensory histidine kinase in two-component regulatory system with CpxR
cpxP	c.468G>T	p.Lys156Asn	missense_variant	MODERATE	0.119048	1	cpxP; periplasmic protein combats stress
cpxP	c.27G>A	p.Met9Ile	missense_variant	MODERATE	0.052632	1	cpxP; periplasmic protein combats stress
cpxP	c.469C>T	p.Leu157Leu	synonymous_variant	LOW	0.119048	1	cpxP; periplasmic protein combats stress
cpxR	c.33A>G	p.Arg11Arg	synonymous_variant	LOW	0.158333	6	cpxR; DNA-binding response regulator in two-component regulatory system with CpxA
creC	c.1351G>T	p.Gly451Cys	missense_variant	MODERATE	0.031646	1	creC; sensory histidine kinase in two-component regulatory system with CreB or PhoB, regulator of the CreBC regulon
creC	c.1071T>C	p.Thr357Thr	synonymous_variant	LOW	0.363636	1	creC; sensory histidine kinase in two-component regulatory system with CreB or PhoB, regulator of the CreBC regulon
creD	c.1310G>A	p.Ser437Asn	missense_variant	MODERATE	0.190476	1	creD; inner membrane protein
crp	c.78C>A	p.Ser26Ser	synonymous_variant	LOW	0.185863	6	crp; DNA-binding transcriptional dual regulator
crp	c.118C>T	p.Leu40Leu	synonymous_variant	LOW	0.135417	1	crp; DNA-binding transcriptional dual regulator
crp	c.123C>T	p.Tyr41Tyr	synonymous_variant	LOW	0.1	1	crp; DNA-binding transcriptional dual regulator
crp	c.36C>T	p.Leu12Leu	synonymous_variant	LOW	0.113429	7	crp; DNA-binding transcriptional dual regulator
crp	c.60C>T	p.His20His	synonymous_variant	LOW	0.22807	1	crp; DNA-binding transcriptional dual regulator
crp	c.111G>A	p.Ala37Ala	synonymous_variant	LOW	0.0984703	3	crp; DNA-binding transcriptional dual regulator
crp	c.30G>T	p.Pro10Pro	synonymous_variant	LOW	0.134361	7	crp; DNA-binding transcriptional dual regulator
crp	c.33T>C	p.Thr11Thr	synonymous_variant	LOW	0.133408	7	crp; DNA-binding transcriptional dual regulator
crp	c.93T>C	p.Ile31Ile	synonymous_variant	LOW	0.0776825	4	crp; DNA-binding transcriptional dual regulator
crp	c.90T>G	p.Leu30Leu	synonymous_variant	LOW	0.159219	6	crp; DNA-binding transcriptional dual regulator
crr	c.438A>G	p.Glu146Glu	synonymous_variant	LOW	0.105263	1	crr; glucose-specific enzyme IIA component of PTS
crr	c.447A>G	p.Glu149Glu	synonymous_variant	LOW	0.375	1	crr; glucose-specific enzyme IIA component of PTS
crr	c.471A>T	p.Val157Val	synonymous_variant	LOW	0.238095	1	crr; glucose-specific enzyme IIA component of PTS
crr	c.12C>T	p.Phe4Phe	synonymous_variant	LOW	0.16777	6	crr; glucose-specific enzyme IIA component of PTS
crr	c.19C>T	p.Leu7Leu	synonymous_variant	LOW	0.140927	6	crr; glucose-specific enzyme IIA component of PTS
crr	c.36C>T	p.Ser12Ser	synonymous_variant	LOW	0.094737	1	crr; glucose-specific enzyme IIA component of PTS
crr	c.462C>T	p.Ser154Ser	synonymous_variant	LOW	0.25	1	crr; glucose-specific enzyme IIA component of PTS
crr	c.486C>T	p.Thr162Thr	synonymous_variant	LOW	0.272727	1	crr; glucose-specific enzyme IIA component of PTS
crr	c.465T>C	p.Gly155Gly	synonymous_variant	LOW	0.25	1	crr; glucose-specific enzyme IIA component of PTS
crr	c.411T>G	p.Thr137Thr	synonymous_variant	LOW	0.15493	1	crr; glucose-specific enzyme IIA component of PTS
csdA	c.174C>T	p.Ala58Ala	synonymous_variant	LOW	0.153846	1	csdA; cysteine sulfinate desulfinase
csgA	c.87C>T	p.Gly29Gly	synonymous_variant	LOW	0.152542	1	csgA; cryptic curlin major subunit
csiE	c.584G>A	p.Trp195*	stop_gained	HIGH	0.033898	1	csiE; stationary phase inducible protein
cspA	c.138C>T	p.Asp46Asp	synonymous_variant	LOW	0.151261	1	cspA; major cold shock protein
cspA	c.45C>T	p.Asp15Asp	synonymous_variant	LOW	0.131075	3	cspA; major cold shock protein
cspA	c.51C>T	p.Gly17Gly	synonymous_variant	LOW	0.155016	3	cspA; major cold shock protein
cspA	c.24C>G	p.Ile8Met	missense_variant	MODERATE	0.044944	1	cspA; major cold shock protein
cspA	c.153G>A	p.Val51Val	synonymous_variant	LOW	0.286586	9	cspA; major cold shock protein
cspA	c.186G>A	p.Pro62Pro	synonymous_variant	LOW	0.192861	1	cspA; major cold shock protein
cspA	c.153G>T	p.Val51Val	synonymous_variant	LOW	0.414634	1	cspA; major cold shock protein
cspA	c.81T>A	p.Ser27Ser	synonymous_variant	LOW	0.038983	1	cspA; major cold shock protein
cspA	c.123T>C	p.Gly41Gly	synonymous_variant	LOW	0.296979	12	cspA; major cold shock protein
cspA	c.132T>C	p.Ser44Ser	synonymous_variant	LOW	0.293088	12	cspA; major cold shock protein
cspE	c.192A>T	p.Ala64Ala	synonymous_variant	LOW	0.11528	2	cspE; DNA-binding transcriptional repressor
cspE	c.112A>T	p.Thr38Ser	missense_variant	MODERATE	0.348098	2	cspE; DNA-binding transcriptional repressor
cspE	c.72C>T	p.Asp24Asp	synonymous_variant	LOW	0.285168	8	cspE; DNA-binding transcriptional repressor
cspE	c.84C>T	p.Asp28Asp	synonymous_variant	LOW	0.218702	8	cspE; DNA-binding transcriptional repressor
cspE	c.87G>A	p.Val29Val	synonymous_variant	LOW	0.210974	7	cspE; DNA-binding transcriptional repressor
cspE	c.66G>T	p.Pro22Pro	synonymous_variant	LOW	0.2	1	cspE; DNA-binding transcriptional repressor
cspE	c.114T>C	p.Thr38Thr	synonymous_variant	LOW	0.403846	1	cspE; DNA-binding transcriptional repressor
cspE	c.123T>C	p.Phe41Phe	synonymous_variant	LOW	0.258781	2	cspE; DNA-binding transcriptional repressor
cspE	c.132T>G	p.Leu44Leu	synonymous_variant	LOW	0.292809	3	cspE; DNA-binding transcriptional repressor
cspH	c.140C>T	p.Pro47Leu	missense_variant	MODERATE	0.071429	1	cspH; stress protein, member of the CspA-family
csrA	c.42T>A	p.Ile14Ile	synonymous_variant	LOW	0.116279	1	csrA; pleiotropic regulatory protein for carbon source metabolism
csrA	c.45G>A	p.Gly15Gly	synonymous_variant	LOW	0.216399	7	csrA; pleiotropic regulatory protein for carbon source metabolism
csrA	c.57C>T	p.Thr19Thr	synonymous_variant	LOW	0.168066	7	csrA; pleiotropic regulatory protein for carbon source metabolism
csrA	c.81C>T	p.Gly27Gly	synonymous_variant	LOW	0.168074	5	csrA; pleiotropic regulatory protein for carbon source metabolism
csrA	c.75A>G	p.Val25Val	synonymous_variant	LOW	0.125722	6	csrA; pleiotropic regulatory protein for carbon source metabolism
cusA	c.863T>G	p.Val288Gly	missense_variant	MODERATE	0.157035	3	cusA; copper/silver efflux system, membrane component
cusA	c.866T>G	p.Val289Gly	missense_variant	MODERATE	0.121648	2	cusA; copper/silver efflux system, membrane component
cusA	c.2258G>A	p.Gly753Glu	missense_variant	MODERATE	0.156716	1	cusA; copper/silver efflux system, membrane component
cvpA	c.66C>T	p.Arg22Arg	synonymous_variant	LOW	0.080645	1	cvpA; membrane protein required for colicin V production
cvpA	c.47C>G	p.Ser16Cys	missense_variant	MODERATE	0.067961	1	cvpA; membrane protein required for colicin V production
cvpA	c.24A>T	p.Ile8Ile	synonymous_variant	LOW	0.142857	1	cvpA; membrane protein required for colicin V production
cvpA	c.99A>T	p.Thr33Thr	synonymous_variant	LOW	0.074324	1	cvpA; membrane protein required for colicin V production
cyaA	c.52T>C	p.Leu18Leu	synonymous_variant	LOW	0.348837	1	cyaA; adenylate cyclase
cyaA	c.78T>C	p.Ala26Ala	synonymous_variant	LOW	0.25641	1	cyaA; adenylate cyclase
cyaA	c.90A>T	p.Ala30Ala	synonymous_variant	LOW	0.142857	1	cyaA; adenylate cyclase
cydA	c.291A>C	p.Ala97Ala	synonymous_variant	LOW	0.153424	3	cydA; cytochrome d terminal oxidase, subunit I
cydA	c.72A>G	p.Pro24Pro	synonymous_variant	LOW	0.318056	12	cydA; cytochrome d terminal oxidase, subunit I
cydA	c.291A>T	p.Ala97Ala	synonymous_variant	LOW	0.377778	1	cydA; cytochrome d terminal oxidase, subunit I
cydA	c.1558C>T	p.Pro520Ser	missense_variant	MODERATE	0.136531	3	cydA; cytochrome d terminal oxidase, subunit I
cydA	c.10A>G	p.Ile4Val	missense_variant	MODERATE	0.123138	2	cydA; cytochrome d terminal oxidase, subunit I
cydA	c.117C>T	p.Val39Val	synonymous_variant	LOW	0.0630275	2	cydA; cytochrome d terminal oxidase, subunit I
cydA	c.183C>T	p.Ile61Ile	synonymous_variant	LOW	0.260924	2	cydA; cytochrome d terminal oxidase, subunit I
cydA	c.273C>T	p.Ile91Ile	synonymous_variant	LOW	0.404762	1	cydA; cytochrome d terminal oxidase, subunit I
cydA	c.294C>T	p.Ile98Ile	synonymous_variant	LOW	0.155036	3	cydA; cytochrome d terminal oxidase, subunit I
cydA	c.301C>T	p.Leu101Leu	synonymous_variant	LOW	0.317073	1	cydA; cytochrome d terminal oxidase, subunit I
cydA	c.94C>T	p.Leu32Leu	synonymous_variant	LOW	0.282609	1	cydA; cytochrome d terminal oxidase, subunit I
cydA	c.1552A>T	p.Thr518Ser	missense_variant	MODERATE	0.266667	1	cydA; cytochrome d terminal oxidase, subunit I
cydA	c.1553C>T	p.Thr518Ile	missense_variant	MODERATE	0.072289	1	cydA; cytochrome d terminal oxidase, subunit I
cydA	c.159G>A	p.Lys53Lys	synonymous_variant	LOW	0.32962	9	cydA; cytochrome d terminal oxidase, subunit I
cydA	c.75G>A	p.Leu25Leu	synonymous_variant	LOW	0.299201	12	cydA; cytochrome d terminal oxidase, subunit I
cydA	c.192T>A	p.Ala64Ala	synonymous_variant	LOW	0.1	1	cydA; cytochrome d terminal oxidase, subunit I
cydA	c.204T>A	p.Ala68Ala	synonymous_variant	LOW	0.097561	1	cydA; cytochrome d terminal oxidase, subunit I
cydA	c.105T>C	p.Ile35Ile	synonymous_variant	LOW	0.318252	12	cydA; cytochrome d terminal oxidase, subunit I
cydA	c.198T>C	p.Gly66Gly	synonymous_variant	LOW	0.1	1	cydA; cytochrome d terminal oxidase, subunit I
cydA	c.366T>C	p.Gly122Gly	synonymous_variant	LOW	0.208333	1	cydA; cytochrome d terminal oxidase, subunit I
cydA	c.9T>C	p.Asp3Asp	synonymous_variant	LOW	0.121741	2	cydA; cytochrome d terminal oxidase, subunit I
cydA	c.192T>G	p.Ala64Ala	synonymous_variant	LOW	0.246027	10	cydA; cytochrome d terminal oxidase, subunit I
cydA	c.204T>G	p.Ala68Ala	synonymous_variant	LOW	0.262054	7	cydA; cytochrome d terminal oxidase, subunit I
cydA	c.246T>G	p.Ser82Ser	synonymous_variant	LOW	0.092308	1	cydA; cytochrome d terminal oxidase, subunit I
cydA	c.63T>G	p.Leu21Leu	synonymous_variant	LOW	0.312301	12	cydA; cytochrome d terminal oxidase, subunit I
cydB	c.69A>C	p.Ala23Ala	synonymous_variant	LOW	0.0967925	2	cydB; cytochrome d terminal oxidase, subunit II
cydB	c.43G>A	p.Val15Ile	missense_variant	MODERATE	0.13327	5	cydB; cytochrome d terminal oxidase, subunit II
cydB	c.49G>A	p.Val17Ile	missense_variant	MODERATE	0.137011	4	cydB; cytochrome d terminal oxidase, subunit II
cynT	c.435T>A	p.Ala145Ala	synonymous_variant	LOW	0.043165	1	cynT; carbonic anhydrase
cyoA	c.37T>A	p.Leu13Met	missense_variant	MODERATE	0.168438	4	cyoA; cytochrome o ubiquinol oxidase subunit II
cyoA	c.195C>T	p.Phe65Phe	synonymous_variant	LOW	0.145833	1	cyoA; cytochrome o ubiquinol oxidase subunit II
cyoA	c.234C>T	p.Tyr78Tyr	synonymous_variant	LOW	0.0854485	2	cyoA; cytochrome o ubiquinol oxidase subunit II
cyoA	c.213G>A	p.Ala71Ala	synonymous_variant	LOW	0.122449	1	cyoA; cytochrome o ubiquinol oxidase subunit II
cyoA	c.63G>A	p.Leu21Leu	synonymous_variant	LOW	0.307692	1	cyoA; cytochrome o ubiquinol oxidase subunit II
cyoA	c.240G>T	p.Pro80Pro	synonymous_variant	LOW	0.0878685	2	cyoA; cytochrome o ubiquinol oxidase subunit II
cyoA	c.46T>A	p.Phe16Ile	missense_variant	MODERATE	0.212121	1	cyoA; cytochrome o ubiquinol oxidase subunit II
cyoA	c.59T>C	p.Val20Ala	missense_variant	MODERATE	0.192308	1	cyoA; cytochrome o ubiquinol oxidase subunit II
cyoA	c.48T>C	p.Phe16Phe	synonymous_variant	LOW	0.125	1	cyoA; cytochrome o ubiquinol oxidase subunit II
cyoA	c.228T>G	p.Ala76Ala	synonymous_variant	LOW	0.104248	3	cyoA; cytochrome o ubiquinol oxidase subunit II
cyoB	c.871A>G	p.Ile291Val	missense_variant	MODERATE	0.155556	2	cyoB; cytochrome o ubiquinol oxidase subunit I
cyoB	c.1050C>T	p.Ile350Ile	synonymous_variant	LOW	0.176471	1	cyoB; cytochrome o ubiquinol oxidase subunit I
cyoB	c.1122C>T	p.Arg374Arg	synonymous_variant	LOW	0.119792	1	cyoB; cytochrome o ubiquinol oxidase subunit I
cyoB	c.771C>T	p.Arg257Arg	synonymous_variant	LOW	0.124753	7	cyoB; cytochrome o ubiquinol oxidase subunit I
cyoB	c.849C>T	p.Gly283Gly	synonymous_variant	LOW	0.184223	7	cyoB; cytochrome o ubiquinol oxidase subunit I
cyoB	c.873C>T	p.Ile291Ile	synonymous_variant	LOW	0.148936	1	cyoB; cytochrome o ubiquinol oxidase subunit I
cyoB	c.1011G>C	p.Thr337Thr	synonymous_variant	LOW	0.035019	1	cyoB; cytochrome o ubiquinol oxidase subunit I
cyoB	c.1137T>A	p.Ser379Ser	synonymous_variant	LOW	0.086093	1	cyoB; cytochrome o ubiquinol oxidase subunit I
cyoB	c.1008T>C	p.Phe336Phe	synonymous_variant	LOW	0.034749	1	cyoB; cytochrome o ubiquinol oxidase subunit I
cyoB	c.1044T>C	p.Phe348Phe	synonymous_variant	LOW	0.135853	2	cyoB; cytochrome o ubiquinol oxidase subunit I
cyoB	c.1113T>C	p.Tyr371Tyr	synonymous_variant	LOW	0.113636	1	cyoB; cytochrome o ubiquinol oxidase subunit I
cyoB	c.1134T>C	p.His378His	synonymous_variant	LOW	0.089744	1	cyoB; cytochrome o ubiquinol oxidase subunit I
cyoB	c.757T>C	p.Leu253Leu	synonymous_variant	LOW	0.152678	3	cyoB; cytochrome o ubiquinol oxidase subunit I
cyoB	c.774T>C	p.Tyr258Tyr	synonymous_variant	LOW	0.13305	7	cyoB; cytochrome o ubiquinol oxidase subunit I
cyoB	c.807T>C	p.Gly269Gly	synonymous_variant	LOW	0.387097	1	cyoB; cytochrome o ubiquinol oxidase subunit I
cyoB	c.861T>G	p.Val287Val	synonymous_variant	LOW	0.151261	7	cyoB; cytochrome o ubiquinol oxidase subunit I
cyoC	c.295A>G	p.Ile99Val	missense_variant	MODERATE	0.195717	7	cyoC; cytochrome o ubiquinol oxidase subunit III
cyoC	c.490A>G	p.Ile164Val	missense_variant	MODERATE	0.375	1	cyoC; cytochrome o ubiquinol oxidase subunit III
cyoC	c.297C>T	p.Ile99Ile	synonymous_variant	LOW	0.156446	7	cyoC; cytochrome o ubiquinol oxidase subunit III
cyoC	c.492C>T	p.Ile164Ile	synonymous_variant	LOW	0.365854	1	cyoC; cytochrome o ubiquinol oxidase subunit III
cyoC	c.513C>T	p.Ser171Ser	synonymous_variant	LOW	0.466667	1	cyoC; cytochrome o ubiquinol oxidase subunit III
cyoC	c.18G>A	p.Leu6Leu	synonymous_variant	LOW	0.212121	1	cyoC; cytochrome o ubiquinol oxidase subunit III
cyoC	c.570T>A	p.Val190Val	synonymous_variant	LOW	0.181818	1	cyoC; cytochrome o ubiquinol oxidase subunit III
cyoC	c.229T>C	p.Leu77Leu	synonymous_variant	LOW	0.0813365	2	cyoC; cytochrome o ubiquinol oxidase subunit III
cyoC	c.453T>C	p.Thr151Thr	synonymous_variant	LOW	0.21875	1	cyoC; cytochrome o ubiquinol oxidase subunit III
cyoD	c.279A>C	p.Val93Val	synonymous_variant	LOW	0.16376	4	cyoD; cytochrome o ubiquinol oxidase subunit IV
cyoD	c.271C>G	p.Leu91Val	missense_variant	MODERATE	0.125578	4	cyoD; cytochrome o ubiquinol oxidase subunit IV
cyoD	c.306C>G	p.Leu102Leu	synonymous_variant	LOW	0.274029	6	cyoD; cytochrome o ubiquinol oxidase subunit IV
cyoD	c.322A>G	p.Met108Val	missense_variant	MODERATE	0.05	1	cyoD; cytochrome o ubiquinol oxidase subunit IV
cyoD	c.63C>T	p.Gly21Gly	synonymous_variant	LOW	0.139535	1	cyoD; cytochrome o ubiquinol oxidase subunit IV
cyoD	c.324G>T	p.Met108Ile	missense_variant	MODERATE	0.050167	1	cyoD; cytochrome o ubiquinol oxidase subunit IV
cyoE	c.75A>G	p.Gly25Gly	synonymous_variant	LOW	0.290323	1	cyoE; protoheme IX farnesyltransferase
cyoE	c.27A>T	p.Val9Val	synonymous_variant	LOW	0.459016	1	cyoE; protoheme IX farnesyltransferase
cyoE	c.42C>T	p.Ile14Ile	synonymous_variant	LOW	0.251804	7	cyoE; protoheme IX farnesyltransferase
cyoE	c.45C>T	p.Ile15Ile	synonymous_variant	LOW	0.207116	7	cyoE; protoheme IX farnesyltransferase
cysC	c.460G>T	p.Gly154Cys	missense_variant	MODERATE	0.068182	1	cysC; adenosine 5'-phosphosulfate kinase
cysD	c.72G>T	p.Ala24Ala	synonymous_variant	LOW	0.055556	1	cysD; sulfate adenylyltransferase, subunit 2
cysH	c.48T>C	p.Asp16Asp	synonymous_variant	LOW	0.4	1	cysH; 3'-phosphoadenosine 5'-phosphosulfate reductase
cysH	c.690G>T	p.Thr230Thr	synonymous_variant	LOW	0.196078	1	cysH; 3'-phosphoadenosine 5'-phosphosulfate reductase
cysI	c.135G>A	p.Lys45Lys	synonymous_variant	LOW	0.234055	3	cysI; sulfite reductase, beta subunit, NAD(P)-binding, heme-binding
cysI	c.129C>T	p.Gly43Gly	synonymous_variant	LOW	0.482106	3	cysI; sulfite reductase, beta subunit, NAD(P)-binding, heme-binding
cysI	c.648C>T	p.Phe216Phe	synonymous_variant	LOW	0.421053	1	cysI; sulfite reductase, beta subunit, NAD(P)-binding, heme-binding
cysI	c.660A>G	p.Val220Val	synonymous_variant	LOW	0.309598	5	cysI; sulfite reductase, beta subunit, NAD(P)-binding, heme-binding
cysJ	c.1698T>G	p.Leu566Leu	synonymous_variant	LOW	0.166667	1	cysJ; sulfite reductase, alpha subunit, flavoprotein
cysJ	c.1665T>C	p.Ala555Ala	synonymous_variant	LOW	0.205704	2	cysJ; sulfite reductase, alpha subunit, flavoprotein
cysJ	c.1578T>A	p.Val526Val	synonymous_variant	LOW	0.095238	1	cysJ; sulfite reductase, alpha subunit, flavoprotein
cysJ	c.85A>G	p.Thr29Ala	missense_variant	MODERATE	0.088235	1	cysJ; sulfite reductase, alpha subunit, flavoprotein
cysK	c.597C>A	p.Ile199Ile	synonymous_variant	LOW	0.058252	1	cysK; cysteine synthase A, O-acetylserine sulfhydrolase A subunit
cysN	c.1160A>C	p.Asn387Thr	missense_variant	MODERATE	0.147059	1	cysN; sulfate adenylyltransferase, subunit 1
cysS	c.1041C>T	p.Asp347Asp	synonymous_variant	LOW	0.061538	1	cysS; cysteinyl-tRNA synthetase
cysU	c.456T>C	p.Ile152Ile	synonymous_variant	LOW	0.185757	2	cysU; sulfate/thiosulfate transporter subunit; membrane component of ABC superfamily
cysU	c.423G>C	p.Leu141Leu	synonymous_variant	LOW	0.283019	1	cysU; sulfate/thiosulfate transporter subunit; membrane component of ABC superfamily
cysU	c.171C>G	p.Val57Val	synonymous_variant	LOW	0.148148	1	cysU; sulfate/thiosulfate transporter subunit; membrane component of ABC superfamily
cysU	c.408C>G	p.Val136Val	synonymous_variant	LOW	0.283019	1	cysU; sulfate/thiosulfate transporter subunit; membrane component of ABC superfamily
cysU	c.183A>G	p.Lys61Lys	synonymous_variant	LOW	0.095238	1	cysU; sulfate/thiosulfate transporter subunit; membrane component of ABC superfamily
cysZ	c.381T>A	p.Gly127Gly	synonymous_variant	LOW	0.12381	1	cysZ; putative inner membrane protein
D	c.194C>A	p.Ala65Asp	missense_variant	MODERATE	0.348921	1	D; head decoration protein (Major capsid protein D) from bacteriophage origin
D	c.233C>T	p.Ser78Phe	missense_variant	MODERATE	0.025	1	D; head decoration protein (Major capsid protein D) from bacteriophage origin
dadA	c.647T>G	p.Val216Gly	missense_variant	MODERATE	0.176471	1	dadA; D-amino acid dehydrogenase
damX	c.75T>G	p.Ser25Ser	synonymous_variant	LOW	0.151515	1	damX; conserved hypothetical protein
dcm	c.768A>C	p.Ala256Ala	synonymous_variant	LOW	0.461538	1	dcm; DNA cytosine methylase
dcrB	c.237C>T	p.Thr79Thr	synonymous_variant	LOW	0.06	1	dcrB; periplasmic protein
dctA	c.210C>T	p.Val70Val	synonymous_variant	LOW	0.037037	1	dctA; C4-dicarboxylic acid, orotate and citrate transporter
dcuR	c.288G>A	p.Leu96Leu	synonymous_variant	LOW	0.116667	1	dcuR; DNA-binding response regulator in two-component regulatory system with DcuS
ddg	c.270G>A	p.Leu90Leu	synonymous_variant	LOW	0.190476	1	ddg; palmitoleoyl-acyl carrier protein (ACP)-dependent acyltransferase
ddg	c.321G>T	p.Trp107Cys	missense_variant	MODERATE	0.222222	1	ddg; palmitoleoyl-acyl carrier protein (ACP)-dependent acyltransferase
ddlA	c.1095A>G	p.Ter365Ter	splice_region_variant&stop_retained_variant	LOW	0.058419	1	ddlA; D-alanine-D-alanine ligase A
ddlA	c.1009C>A	p.Leu337Met	missense_variant	MODERATE	0.067416	1	ddlA; D-alanine-D-alanine ligase A
ddlA	c.909G>A	p.Val303Val	synonymous_variant	LOW	0.121212	1	ddlA; D-alanine-D-alanine ligase A
deaD	c.1026T>G	p.Ala342Ala	synonymous_variant	LOW	0.06338	1	deaD; ATP-dependent RNA helicase
deaD	c.65A>C	p.Asn22Thr	missense_variant	MODERATE	0.183133	7	deaD; ATP-dependent RNA helicase
deaD	c.1002T>C	p.Gly334Gly	synonymous_variant	LOW	0.113636	1	deaD; ATP-dependent RNA helicase
deaD	c.1509T>C	p.His503His	synonymous_variant	LOW	0.089431	1	deaD; ATP-dependent RNA helicase
deaD	c.1524T>C	p.Ile508Ile	synonymous_variant	LOW	0.091667	1	deaD; ATP-dependent RNA helicase
deaD	c.519T>C	p.Ile173Ile	synonymous_variant	LOW	0.100715	3	deaD; ATP-dependent RNA helicase
deaD	c.582T>C	p.Ile194Ile	synonymous_variant	LOW	0.140741	1	deaD; ATP-dependent RNA helicase
deaD	c.603T>C	p.Phe201Phe	synonymous_variant	LOW	0.112	1	deaD; ATP-dependent RNA helicase
deaD	c.63T>C	p.Leu21Leu	synonymous_variant	LOW	0.178047	7	deaD; ATP-dependent RNA helicase
deaD	c.96T>C	p.Ile32Ile	synonymous_variant	LOW	0.179731	2	deaD; ATP-dependent RNA helicase
deaD	c.978T>C	p.Ser326Ser	synonymous_variant	LOW	0.111111	1	deaD; ATP-dependent RNA helicase
deaD	c.510T>A	p.Val170Val	synonymous_variant	LOW	0.060606	1	deaD; ATP-dependent RNA helicase
deaD	c.39G>T	p.Leu13Leu	synonymous_variant	LOW	0.489772	2	deaD; ATP-dependent RNA helicase
deaD	c.573G>A	p.Pro191Pro	synonymous_variant	LOW	0.156716	1	deaD; ATP-dependent RNA helicase
deaD	c.1485C>T	p.Arg495Arg	synonymous_variant	LOW	0.085271	1	deaD; ATP-dependent RNA helicase
deaD	c.300C>T	p.His100His	synonymous_variant	LOW	0.033019	1	deaD; ATP-dependent RNA helicase
deaD	c.489C>T	p.Arg163Arg	synonymous_variant	LOW	0.16129	1	deaD; ATP-dependent RNA helicase
deaD	c.597C>T	p.Arg199Arg	synonymous_variant	LOW	0.0875	1	deaD; ATP-dependent RNA helicase
deaD	c.891C>T	p.Asp297Asp	synonymous_variant	LOW	0.161383	9	deaD; ATP-dependent RNA helicase
deaD	c.906C>T	p.Thr302Thr	synonymous_variant	LOW	0.190403	7	deaD; ATP-dependent RNA helicase
deaD	c.1101C>G	p.Thr367Thr	synonymous_variant	LOW	0.097561	1	deaD; ATP-dependent RNA helicase
deaD	c.60C>G	p.Ala20Ala	synonymous_variant	LOW	0.193488	7	deaD; ATP-dependent RNA helicase
deaD	c.861A>T	p.Thr287Thr	synonymous_variant	LOW	0.181736	8	deaD; ATP-dependent RNA helicase
deaD	c.93A>G	p.Pro31Pro	synonymous_variant	LOW	0.0918385	3	deaD; ATP-dependent RNA helicase
deaD	c.564A>C	p.Ala188Ala	synonymous_variant	LOW	0.227273	1	deaD; ATP-dependent RNA helicase
def	c.108C>T	p.Phe36Phe	synonymous_variant	LOW	0.0979857	1	def; peptide deformylase
def	c.120C>T	p.Tyr40Tyr	synonymous_variant	LOW	0.446435	3	def; peptide deformylase
def	c.139C>T	p.Leu47Leu	synonymous_variant	LOW	0.077851	1	def; peptide deformylase
def	c.153G>A	p.Gln51Gln	synonymous_variant	LOW	0.027569	1	def; peptide deformylase
degP	c.708C>A	p.Ser236Ser	synonymous_variant	LOW	0.47619	1	degP; serine endoprotease (protease Do), membrane-associated
degS	c.628G>A	p.Gly210Ser	missense_variant	MODERATE	0.069364	1	degS; serine endoprotease, periplasmic
degS	c.528G>T	p.Thr176Thr	synonymous_variant	LOW	0.210317	1	degS; serine endoprotease, periplasmic
deoA	c.1323A>G	p.Ter441Ter	splice_region_variant&stop_retained_variant	LOW	0.083333	1	deoA; thymidine phosphorylase
deoB	c.48T>A	p.Ala16Ala	synonymous_variant	LOW	0.082353	1	deoB; phosphopentomutase
der	c.201A>T	p.Val67Val	synonymous_variant	LOW	0.444444	1	der; GTPase involved in ribosome synthesis and maintenance
der	c.39A>T	p.Val13Val	synonymous_variant	LOW	0.307692	1	der; GTPase involved in ribosome synthesis and maintenance
der	c.42A>C	p.Gly14Gly	synonymous_variant	LOW	0.321429	1	der; GTPase involved in ribosome synthesis and maintenance
dfp	c.1155A>G	p.Lys385Lys	synonymous_variant	LOW	0.090909	1	dfp; fused 4'-phosphopantothenoylcysteine decarboxylase; phosphopantothenoylcysteine synthetase, FMN-binding
dfp	c.1152C>T	p.Arg384Arg	synonymous_variant	LOW	0.243902	1	dfp; fused 4'-phosphopantothenoylcysteine decarboxylase; phosphopantothenoylcysteine synthetase, FMN-binding
dfp	c.1143G>A	p.Pro381Pro	synonymous_variant	LOW	0.096386	1	dfp; fused 4'-phosphopantothenoylcysteine decarboxylase; phosphopantothenoylcysteine synthetase, FMN-binding
dfp	c.1158G>A	p.Glu386Glu	synonymous_variant	LOW	0.162791	2	dfp; fused 4'-phosphopantothenoylcysteine decarboxylase; phosphopantothenoylcysteine synthetase, FMN-binding
dfp	c.1164T>G	p.Leu388Leu	synonymous_variant	LOW	0.164773	2	dfp; fused 4'-phosphopantothenoylcysteine decarboxylase; phosphopantothenoylcysteine synthetase, FMN-binding
dgoA	c.402T>G	p.Gly134Gly	synonymous_variant	LOW	0.445963	1	dgoA; 2-oxo-3-deoxygalactonate 6-phosphate aldolase
dgoA	c.462T>A	p.Val154Val	synonymous_variant	LOW	0.076878	1	dgoA; 2-oxo-3-deoxygalactonate 6-phosphate aldolase
dgoA	c.105G>A	p.Ala35Ala	synonymous_variant	LOW	0.360255	4	dgoA; 2-oxo-3-deoxygalactonate 6-phosphate aldolase
dgoA	c.364G>A	p.Ala122Thr	missense_variant	MODERATE	0.478261	1	dgoA; 2-oxo-3-deoxygalactonate 6-phosphate aldolase
dgoA	c.440C>A	p.Pro147Gln	missense_variant	MODERATE	0.0478917	1	dgoA; 2-oxo-3-deoxygalactonate 6-phosphate aldolase
dgoA	c.438A>G	p.Pro146Pro	synonymous_variant	LOW	0.069787	1	dgoA; 2-oxo-3-deoxygalactonate 6-phosphate aldolase
dgoD	c.330T>G	p.Val110Val	synonymous_variant	LOW	0.126862	4	dgoD; galactonate dehydratase
dgoD	c.298G>T	p.Ala100Ser	missense_variant	MODERATE	0.128545	2	dgoD; galactonate dehydratase
dgoD	c.539T>C	p.Phe180Ser	missense_variant	MODERATE	0.027244	1	dgoD; galactonate dehydratase
dgoD	c.585G>A	p.Val195Val	synonymous_variant	LOW	0.350406	4	dgoD; galactonate dehydratase
dgoD	c.882G>A	p.Ala294Ala	synonymous_variant	LOW	0.445053	4	dgoD; galactonate dehydratase
dgoD	c.333C>T	p.Arg111Arg	synonymous_variant	LOW	0.125235	4	dgoD; galactonate dehydratase
dgoD	c.438C>T	p.Asn146Asn	synonymous_variant	LOW	0.0862955	4	dgoD; galactonate dehydratase
dgoD	c.489A>G	p.Ala163Ala	synonymous_variant	LOW	0.356425	5	dgoD; galactonate dehydratase
dgoK	c.9T>A	p.Ala3Ala	synonymous_variant	LOW	0.307018	1	dgoK; 2-oxo-3-deoxygalactonate kinase
dgoK	c.248C>T	p.Ala83Val	missense_variant	MODERATE	0.298705	4	dgoK; 2-oxo-3-deoxygalactonate kinase
dgoK	c.815C>T	p.Ala272Val	missense_variant	MODERATE	0.393785	4	dgoK; 2-oxo-3-deoxygalactonate kinase
dgoK	c.830C>A	p.Thr277Lys	missense_variant	MODERATE	0.414511	4	dgoK; 2-oxo-3-deoxygalactonate kinase
dgoK	c.154A>G	p.Thr52Ala	missense_variant	MODERATE	0.353438	4	dgoK; 2-oxo-3-deoxygalactonate kinase
dgoK	c.129G>A	p.Pro43Pro	synonymous_variant	LOW	0.193064	1	dgoK; 2-oxo-3-deoxygalactonate kinase
dgoK	c.7G>T	p.Ala3Ser	missense_variant	MODERATE	0.325	1	dgoK; 2-oxo-3-deoxygalactonate kinase
dgoK	c.319G>A	p.Val107Ile	missense_variant	MODERATE	0.469938	1	dgoK; 2-oxo-3-deoxygalactonate kinase
dgoK	c.102C>T	p.Gly34Gly	synonymous_variant	LOW	0.4274	1	dgoK; 2-oxo-3-deoxygalactonate kinase
dgoK	c.144A>G	p.Ala48Ala	synonymous_variant	LOW	0.263482	1	dgoK; 2-oxo-3-deoxygalactonate kinase
dgoR	c.645T>G	p.Leu215Leu	synonymous_variant	LOW	0.406977	1	dgoR; putative DNA-binding transcriptional regulator
dgoR	c.528T>A	p.Val176Val	synonymous_variant	LOW	0.45396	4	dgoR; putative DNA-binding transcriptional regulator
dgoR	c.78G>T	p.Ser26Ser	synonymous_variant	LOW	0.205658	1	dgoR; putative DNA-binding transcriptional regulator
dgoR	c.381G>A	p.Ser127Ser	synonymous_variant	LOW	0.499635	1	dgoR; putative DNA-binding transcriptional regulator
dgoR	c.588G>A	p.Lys196Lys	synonymous_variant	LOW	0.223602	1	dgoR; putative DNA-binding transcriptional regulator
dgoR	c.585T>A	p.His195Gln	missense_variant	MODERATE	0.453521	1	dgoR; putative DNA-binding transcriptional regulator
dgoR	c.216C>T	p.Asn72Asn	synonymous_variant	LOW	0.43422	1	dgoR; putative DNA-binding transcriptional regulator
dgoR	c.234C>T	p.Asp78Asp	synonymous_variant	LOW	0.384332	1	dgoR; putative DNA-binding transcriptional regulator
dgoR	c.477C>T	p.Asn159Asn	synonymous_variant	LOW	0.432577	4	dgoR; putative DNA-binding transcriptional regulator
dgoR	c.576C>T	p.Leu192Leu	synonymous_variant	LOW	0.139706	1	dgoR; putative DNA-binding transcriptional regulator
dgoR	c.568C>A	p.Gln190Lys	missense_variant	MODERATE	0.083969	1	dgoR; putative DNA-binding transcriptional regulator
dgoR	c.243A>G	p.Val81Val	synonymous_variant	LOW	0.343117	1	dgoR; putative DNA-binding transcriptional regulator
dgoR	c.675A>G	p.Leu225Leu	synonymous_variant	LOW	0.433566	1	dgoR; putative DNA-binding transcriptional regulator
dgoT	c.1143T>C	p.Gly381Gly	synonymous_variant	LOW	0.0454905	2	dgoT; D-galactonate transporter
dgoT	c.115T>G	p.Ser39Ala	missense_variant	MODERATE	0.415536	4	dgoT; D-galactonate transporter
dgoT	c.757G>A	p.Ala253Thr	missense_variant	MODERATE	0.260675	3	dgoT; D-galactonate transporter
dgoT	c.1264C>A	p.Leu422Met	missense_variant	MODERATE	0.0861023	3	dgoT; D-galactonate transporter
dgoT	c.847A>T	p.Thr283Ser	missense_variant	MODERATE	0.363404	3	dgoT; D-galactonate transporter
dgoT	c.1139C>T	p.Ala380Val	missense_variant	MODERATE	0.0366387	2	dgoT; D-galactonate transporter
dgoT	c.1128G>A	p.Val376Val	synonymous_variant	LOW	0.084649	3	dgoT; D-galactonate transporter
dgoT	c.744G>A	p.Gly248Gly	synonymous_variant	LOW	0.279848	3	dgoT; D-galactonate transporter
dgoT	c.1122C>T	p.Gly374Gly	synonymous_variant	LOW	0.248758	4	dgoT; D-galactonate transporter
dgoT	c.1140C>T	p.Ala380Ala	synonymous_variant	LOW	0.0372625	2	dgoT; D-galactonate transporter
dgoT	c.1260C>T	p.Ile420Ile	synonymous_variant	LOW	0.107831	2	dgoT; D-galactonate transporter
dgoT	c.777C>T	p.Phe259Phe	synonymous_variant	LOW	0.178078	3	dgoT; D-galactonate transporter
dgoT	c.78C>T	p.Val26Val	synonymous_variant	LOW	0.045	1	dgoT; D-galactonate transporter
dgoT	c.780A>G	p.Leu260Leu	synonymous_variant	LOW	0.174178	3	dgoT; D-galactonate transporter
dinF	c.66C>A	p.Leu22Leu	synonymous_variant	LOW	0.142857	1	dinF; DNA-damage-inducible SOS response protein
dinF	c.804C>A	p.Leu268Leu	synonymous_variant	LOW	0.095238	1	dinF; DNA-damage-inducible SOS response protein
dinG	c.1090G>T	p.Glu364*	stop_gained	HIGH	0.076923	1	dinG; ATP-dependent DNA helicase
dkgA	c.264C>T	p.Ala88Ala	synonymous_variant	LOW	0.152542	1	dkgA; 2,5-diketo-D-gluconate reductase A
dksA	c.69T>C	p.Tyr23Tyr	synonymous_variant	LOW	0.157415	10	dksA; DNA-binding transcriptional regulator of rRNA transcription, DnaK suppressor protein
dksA	c.99T>C	p.Asn33Asn	synonymous_variant	LOW	0.158879	1	dksA; DNA-binding transcriptional regulator of rRNA transcription, DnaK suppressor protein
dksA	c.72G>A	p.Gln24Gln	synonymous_variant	LOW	0.183993	10	dksA; DNA-binding transcriptional regulator of rRNA transcription, DnaK suppressor protein
dksA	c.78G>A	p.Lys26Lys	synonymous_variant	LOW	0.181617	8	dksA; DNA-binding transcriptional regulator of rRNA transcription, DnaK suppressor protein
dksA	c.66A>G	p.Pro22Pro	synonymous_variant	LOW	0.193613	12	dksA; DNA-binding transcriptional regulator of rRNA transcription, DnaK suppressor protein
dmsA	c.2387C>A	p.Ser796Tyr	missense_variant	MODERATE	0.210526	1	dmsA; dimethyl sulfoxide reductase, anaerobic, subunit A
dnaA	c.69T>C	p.Ser23Ser	synonymous_variant	LOW	0.224151	11	dnaA; chromosomal replication initiator protein DnaA, DNA-binding transcriptional dual regulator
dnaA	c.123C>T	p.Tyr41Tyr	synonymous_variant	LOW	0.150254	8	dnaA; chromosomal replication initiator protein DnaA, DNA-binding transcriptional dual regulator
dnaA	c.117C>A	p.Ala39Ala	synonymous_variant	LOW	0.210256	7	dnaA; chromosomal replication initiator protein DnaA, DNA-binding transcriptional dual regulator
dnaA	c.63A>G	p.Glu21Glu	synonymous_variant	LOW	0.066667	1	dnaA; chromosomal replication initiator protein DnaA, DNA-binding transcriptional dual regulator
dnaA	c.84A>G	p.Pro28Pro	synonymous_variant	LOW	0.0947435	4	dnaA; chromosomal replication initiator protein DnaA, DNA-binding transcriptional dual regulator
dnaA	c.96A>G	p.Glu32Glu	synonymous_variant	LOW	0.030023	1	dnaA; chromosomal replication initiator protein DnaA, DNA-binding transcriptional dual regulator
dnaA	c.78A>C	p.Ile26Ile	synonymous_variant	LOW	0.222594	12	dnaA; chromosomal replication initiator protein DnaA, DNA-binding transcriptional dual regulator
dnaE	c.3336A>C	p.Thr1112Thr	synonymous_variant	LOW	0.239511	2	dnaE; DNA polymerase III alpha subunit
dnaE	c.1803A>G	p.Gln601Gln	synonymous_variant	LOW	0.075949	1	dnaE; DNA polymerase III alpha subunit
dnaE	c.1977A>G	p.Glu659Glu	synonymous_variant	LOW	0.137979	4	dnaE; DNA polymerase III alpha subunit
dnaE	c.2028A>G	p.Val676Val	synonymous_variant	LOW	0.258614	7	dnaE; DNA polymerase III alpha subunit
dnaE	c.2037A>G	p.Pro679Pro	synonymous_variant	LOW	0.093398	2	dnaE; DNA polymerase III alpha subunit
dnaE	c.3426A>G	p.Leu1142Leu	synonymous_variant	LOW	0.423077	1	dnaE; DNA polymerase III alpha subunit
dnaE	c.3429A>G	p.Leu1143Leu	synonymous_variant	LOW	0.129032	1	dnaE; DNA polymerase III alpha subunit
dnaE	c.3102C>G	p.Ala1034Ala	synonymous_variant	LOW	0.127907	1	dnaE; DNA polymerase III alpha subunit
dnaE	c.368A>G	p.Glu123Gly	missense_variant	MODERATE	0.039216	1	dnaE; DNA polymerase III alpha subunit
dnaE	c.1986C>T	p.Ser662Ser	synonymous_variant	LOW	0.163297	5	dnaE; DNA polymerase III alpha subunit
dnaE	c.3204C>T	p.Arg1068Arg	synonymous_variant	LOW	0.198092	6	dnaE; DNA polymerase III alpha subunit
dnaE	c.3327C>T	p.Arg1109Arg	synonymous_variant	LOW	0.128152	2	dnaE; DNA polymerase III alpha subunit
dnaE	c.3375C>T	p.Arg1125Arg	synonymous_variant	LOW	0.182857	2	dnaE; DNA polymerase III alpha subunit
dnaE	c.3447C>T	p.Leu1149Leu	synonymous_variant	LOW	0.330408	2	dnaE; DNA polymerase III alpha subunit
dnaE	c.3333G>A	p.Gly1111Gly	synonymous_variant	LOW	0.086207	1	dnaE; DNA polymerase III alpha subunit
dnaE	c.1818G>C	p.Thr606Thr	synonymous_variant	LOW	0.072289	1	dnaE; DNA polymerase III alpha subunit
dnaE	c.3210G>C	p.Val1070Val	synonymous_variant	LOW	0.207046	7	dnaE; DNA polymerase III alpha subunit
dnaE	c.2097T>A	p.Gly699Gly	synonymous_variant	LOW	0.19673	3	dnaE; DNA polymerase III alpha subunit
dnaE	c.1212T>C	p.Val404Val	synonymous_variant	LOW	0.035088	1	dnaE; DNA polymerase III alpha subunit
dnaE	c.1971T>C	p.Gly657Gly	synonymous_variant	LOW	0.149839	2	dnaE; DNA polymerase III alpha subunit
dnaE	c.2058T>C	p.Tyr686Tyr	synonymous_variant	LOW	0.059459	1	dnaE; DNA polymerase III alpha subunit
dnaE	c.2094T>C	p.Ser698Ser	synonymous_variant	LOW	0.185459	4	dnaE; DNA polymerase III alpha subunit
dnaE	c.3093T>C	p.Phe1031Phe	synonymous_variant	LOW	0.071429	1	dnaE; DNA polymerase III alpha subunit
dnaE	c.3096T>C	p.Thr1032Thr	synonymous_variant	LOW	0.08642	1	dnaE; DNA polymerase III alpha subunit
dnaE	c.3201T>C	p.Ala1067Ala	synonymous_variant	LOW	0.299291	6	dnaE; DNA polymerase III alpha subunit
dnaE	c.3216T>C	p.Asp1072Asp	synonymous_variant	LOW	0.240427	8	dnaE; DNA polymerase III alpha subunit
dnaE	c.3387T>C	p.Arg1129Arg	synonymous_variant	LOW	0.149254	1	dnaE; DNA polymerase III alpha subunit
dnaE	c.3427T>C	p.Leu1143Leu	synonymous_variant	LOW	0.16163	4	dnaE; DNA polymerase III alpha subunit
dnaE	c.3441T>C	p.Arg1147Arg	synonymous_variant	LOW	0.481481	1	dnaE; DNA polymerase III alpha subunit
dnaE	c.3453T>C	p.Gly1151Gly	synonymous_variant	LOW	0.075758	1	dnaE; DNA polymerase III alpha subunit
dnaE	c.2091T>G	p.Leu697Leu	synonymous_variant	LOW	0.160387	6	dnaE; DNA polymerase III alpha subunit
dnaE	c.3183T>G	p.Gly1061Gly	synonymous_variant	LOW	0.317172	2	dnaE; DNA polymerase III alpha subunit
dnaE	c.3330T>G	p.Ser1110Ser	synonymous_variant	LOW	0.232205	4	dnaE; DNA polymerase III alpha subunit
dnaJ	c.96C>T	p.Tyr32Tyr	synonymous_variant	LOW	0.222222	1	dnaJ; chaperone Hsp40, co-chaperone with DnaK
dnaJ	c.43A>T	p.Thr15Ser	missense_variant	MODERATE	0.142857	1	dnaJ; chaperone Hsp40, co-chaperone with DnaK
dnaK	c.1345G>T	p.Ala449Ser	missense_variant	MODERATE	0.263223	7	dnaK; chaperone Hsp70, co-chaperone with DnaJ
dnaK	c.1332A>G	p.Glu444Glu	synonymous_variant	LOW	0.287718	8	dnaK; chaperone Hsp70, co-chaperone with DnaJ
dnaK	c.1395A>G	p.Ala465Ala	synonymous_variant	LOW	0.200889	4	dnaK; chaperone Hsp70, co-chaperone with DnaJ
dnaK	c.363A>G	p.Lys121Lys	synonymous_variant	LOW	0.156731	5	dnaK; chaperone Hsp70, co-chaperone with DnaJ
dnaK	c.810A>G	p.Lys270Lys	synonymous_variant	LOW	0.11925	6	dnaK; chaperone Hsp70, co-chaperone with DnaJ
dnaK	c.93A>G	p.Glu31Glu	synonymous_variant	LOW	0.20277	2	dnaK; chaperone Hsp70, co-chaperone with DnaJ
dnaK	c.246A>T	p.Val82Val	synonymous_variant	LOW	0.25765	10	dnaK; chaperone Hsp70, co-chaperone with DnaJ
dnaK	c.432A>T	p.Ala144Ala	synonymous_variant	LOW	0.135496	2	dnaK; chaperone Hsp70, co-chaperone with DnaJ
dnaK	c.939A>T	p.Val313Val	synonymous_variant	LOW	0.16001	6	dnaK; chaperone Hsp70, co-chaperone with DnaJ
dnaK	c.378C>G	p.Thr126Thr	synonymous_variant	LOW	0.197738	5	dnaK; chaperone Hsp70, co-chaperone with DnaJ
dnaK	c.701G>C	p.Ser234Thr	missense_variant	MODERATE	0.170455	2	dnaK; chaperone Hsp70, co-chaperone with DnaJ
dnaK	c.1228A>C	p.Thr410Pro	missense_variant	MODERATE	0.410256	1	dnaK; chaperone Hsp70, co-chaperone with DnaJ
dnaK	c.123C>T	p.Ala41Ala	synonymous_variant	LOW	0.237858	3	dnaK; chaperone Hsp70, co-chaperone with DnaJ
dnaK	c.1386C>T	p.Ile462Ile	synonymous_variant	LOW	0.151349	6	dnaK; chaperone Hsp70, co-chaperone with DnaJ
dnaK	c.1503C>T	p.Ile501Ile	synonymous_variant	LOW	0.128571	1	dnaK; chaperone Hsp70, co-chaperone with DnaJ
dnaK	c.1638C>T	p.Thr546Thr	synonymous_variant	LOW	0.059459	1	dnaK; chaperone Hsp70, co-chaperone with DnaJ
dnaK	c.25C>T	p.Leu9Leu	synonymous_variant	LOW	0.140351	1	dnaK; chaperone Hsp70, co-chaperone with DnaJ
dnaK	c.261C>T	p.Ser87Ser	synonymous_variant	LOW	0.170328	8	dnaK; chaperone Hsp70, co-chaperone with DnaJ
dnaK	c.699C>T	p.Asp233Asp	synonymous_variant	LOW	0.183199	2	dnaK; chaperone Hsp70, co-chaperone with DnaJ
dnaK	c.813C>T	p.Ile271Ile	synonymous_variant	LOW	0.320073	7	dnaK; chaperone Hsp70, co-chaperone with DnaJ
dnaK	c.825C>T	p.Ser275Ser	synonymous_variant	LOW	0.192036	6	dnaK; chaperone Hsp70, co-chaperone with DnaJ
dnaK	c.873C>T	p.Thr291Thr	synonymous_variant	LOW	0.15625	1	dnaK; chaperone Hsp70, co-chaperone with DnaJ
dnaK	c.627A>T	p.Glu209Asp	missense_variant	MODERATE	0.456522	1	dnaK; chaperone Hsp70, co-chaperone with DnaJ
dnaK	c.1230G>A	p.Thr410Thr	synonymous_variant	LOW	0.410256	1	dnaK; chaperone Hsp70, co-chaperone with DnaJ
dnaK	c.1398G>A	p.Pro466Pro	synonymous_variant	LOW	0.165179	1	dnaK; chaperone Hsp70, co-chaperone with DnaJ
dnaK	c.180G>A	p.Thr60Thr	synonymous_variant	LOW	0.315233	13	dnaK; chaperone Hsp70, co-chaperone with DnaJ
dnaK	c.1239G>C	p.Ala413Ala	synonymous_variant	LOW	0.070588	1	dnaK; chaperone Hsp70, co-chaperone with DnaJ
dnaK	c.585G>C	p.Leu195Leu	synonymous_variant	LOW	0.25641	1	dnaK; chaperone Hsp70, co-chaperone with DnaJ
dnaK	c.1344G>T	p.Ala448Ala	synonymous_variant	LOW	0.257143	1	dnaK; chaperone Hsp70, co-chaperone with DnaJ
dnaK	c.429G>T	p.Pro143Pro	synonymous_variant	LOW	0.3	1	dnaK; chaperone Hsp70, co-chaperone with DnaJ
dnaK	c.414T>A	p.Ala138Ala	synonymous_variant	LOW	0.428571	1	dnaK; chaperone Hsp70, co-chaperone with DnaJ
dnaK	c.927T>A	p.Val309Val	synonymous_variant	LOW	0.19751	7	dnaK; chaperone Hsp70, co-chaperone with DnaJ
dnaK	c.1573G>T	p.Ala525Ser	missense_variant	MODERATE	0.044872	1	dnaK; chaperone Hsp70, co-chaperone with DnaJ
dnaK	c.1530T>A	p.Asp510Glu	missense_variant	MODERATE	0.16129	1	dnaK; chaperone Hsp70, co-chaperone with DnaJ
dnaK	c.1218T>C	p.Gly406Gly	synonymous_variant	LOW	0.384615	1	dnaK; chaperone Hsp70, co-chaperone with DnaJ
dnaK	c.1251T>C	p.Thr417Thr	synonymous_variant	LOW	0.0991381	5	dnaK; chaperone Hsp70, co-chaperone with DnaJ
dnaK	c.1341T>C	p.Arg447Arg	synonymous_variant	LOW	0.283622	7	dnaK; chaperone Hsp70, co-chaperone with DnaJ
dnaK	c.1347T>C	p.Ala449Ala	synonymous_variant	LOW	0.235294	1	dnaK; chaperone Hsp70, co-chaperone with DnaJ
dnaK	c.1431T>C	p.Asp477Asp	synonymous_variant	LOW	0.145359	6	dnaK; chaperone Hsp70, co-chaperone with DnaJ
dnaK	c.1458T>C	p.Val486Val	synonymous_variant	LOW	0.110816	6	dnaK; chaperone Hsp70, co-chaperone with DnaJ
dnaK	c.1515T>C	p.Ser505Ser	synonymous_variant	LOW	0.137931	1	dnaK; chaperone Hsp70, co-chaperone with DnaJ
dnaK	c.1587T>C	p.Phe529Phe	synonymous_variant	LOW	0.041176	1	dnaK; chaperone Hsp70, co-chaperone with DnaJ
dnaK	c.1605T>C	p.Thr535Thr	synonymous_variant	LOW	0.05914	1	dnaK; chaperone Hsp70, co-chaperone with DnaJ
dnaK	c.207T>C	p.Ile69Ile	synonymous_variant	LOW	0.121094	2	dnaK; chaperone Hsp70, co-chaperone with DnaJ
dnaK	c.219T>C	p.Ile73Ile	synonymous_variant	LOW	0.04811	1	dnaK; chaperone Hsp70, co-chaperone with DnaJ
dnaK	c.255T>C	p.Asp85Asp	synonymous_variant	LOW	0.213306	9	dnaK; chaperone Hsp70, co-chaperone with DnaJ
dnaK	c.579T>C	p.Tyr193Tyr	synonymous_variant	LOW	0.197464	2	dnaK; chaperone Hsp70, co-chaperone with DnaJ
dnaK	c.597T>C	p.Thr199Thr	synonymous_variant	LOW	0.176686	3	dnaK; chaperone Hsp70, co-chaperone with DnaJ
dnaK	c.606T>C	p.Ile202Ile	synonymous_variant	LOW	0.249628	2	dnaK; chaperone Hsp70, co-chaperone with DnaJ
dnaK	c.903T>C	p.Thr301Thr	synonymous_variant	LOW	0.162162	1	dnaK; chaperone Hsp70, co-chaperone with DnaJ
dnaK	c.906T>C	p.Arg302Arg	synonymous_variant	LOW	0.235134	9	dnaK; chaperone Hsp70, co-chaperone with DnaJ
dnaK	c.933T>C	p.Asp311Asp	synonymous_variant	LOW	0.207346	6	dnaK; chaperone Hsp70, co-chaperone with DnaJ
dnaK	c.1357T>G	p.Ser453Ala	missense_variant	MODERATE	0.15625	1	dnaK; chaperone Hsp70, co-chaperone with DnaJ
dnaK	c.1422T>G	p.Val474Val	synonymous_variant	LOW	0.188037	6	dnaK; chaperone Hsp70, co-chaperone with DnaJ
dnaK	c.414T>G	p.Ala138Ala	synonymous_variant	LOW	0.142719	4	dnaK; chaperone Hsp70, co-chaperone with DnaJ
dnaK	c.447T>G	p.Ala149Ala	synonymous_variant	LOW	0.096774	1	dnaK; chaperone Hsp70, co-chaperone with DnaJ
dnaK	c.576T>G	p.Val192Val	synonymous_variant	LOW	0.15625	1	dnaK; chaperone Hsp70, co-chaperone with DnaJ
dnaK	c.843T>G	p.Val281Val	synonymous_variant	LOW	0.2	1	dnaK; chaperone Hsp70, co-chaperone with DnaJ
dnaQ	c.21C>A	p.Arg7Arg	synonymous_variant	LOW	0.041667	1	dnaQ; DNA polymerase III epsilon subunit
dnaX	c.126T>G	p.Leu42Leu	synonymous_variant	LOW	0.478261	1	dnaX; DNA polymerase III/DNA elongation factor III, tau and gamma subunits
dnaX	c.108T>C	p.Arg36Arg	synonymous_variant	LOW	0.352328	10	dnaX; DNA polymerase III/DNA elongation factor III, tau and gamma subunits
dnaX	c.117T>C	p.His39His	synonymous_variant	LOW	0.246625	10	dnaX; DNA polymerase III/DNA elongation factor III, tau and gamma subunits
dnaX	c.141T>C	p.Arg47Arg	synonymous_variant	LOW	0.191957	4	dnaX; DNA polymerase III/DNA elongation factor III, tau and gamma subunits
dnaX	c.15C>T	p.Val5Val	synonymous_variant	LOW	0.114286	1	dnaX; DNA polymerase III/DNA elongation factor III, tau and gamma subunits
dnaX	c.144C>G	p.Gly48Gly	synonymous_variant	LOW	0.140764	4	dnaX; DNA polymerase III/DNA elongation factor III, tau and gamma subunits
dnaX	c.78C>G	p.Thr26Thr	synonymous_variant	LOW	0.369565	1	dnaX; DNA polymerase III/DNA elongation factor III, tau and gamma subunits
dnaX	c.24A>T	p.Arg8Arg	synonymous_variant	LOW	0.283729	11	dnaX; DNA polymerase III/DNA elongation factor III, tau and gamma subunits
dnaX	c.36A>C	p.Pro12Pro	synonymous_variant	LOW	0.219512	1	dnaX; DNA polymerase III/DNA elongation factor III, tau and gamma subunits
dppB	c.840G>A	p.Leu280Leu	synonymous_variant	LOW	0.070796	1	dppB; dipeptide transporter; membrane component of ABC superfamily
dppC	c.819T>C	p.Gly273Gly	synonymous_variant	LOW	0.127568	4	dppC; dipeptide transporter; membrane component of ABC superfamily
dppC	c.820C>G	p.Leu274Val	missense_variant	MODERATE	0.183443	6	dppC; dipeptide transporter; membrane component of ABC superfamily
dppC	c.807G>C	p.Val269Val	synonymous_variant	LOW	0.259615	1	dppC; dipeptide transporter; membrane component of ABC superfamily
dppC	c.804C>A	p.Val268Val	synonymous_variant	LOW	0.388571	1	dppC; dipeptide transporter; membrane component of ABC superfamily
dppD	c.50G>A	p.Ser17Asn	missense_variant	MODERATE	0.168096	7	dppD; dipeptide transporter; ATP-binding component of ABC superfamily
dppD	c.36T>C	p.His12His	synonymous_variant	LOW	0.2	1	dppD; dipeptide transporter; ATP-binding component of ABC superfamily
dppD	c.45C>T	p.Asp15Asp	synonymous_variant	LOW	0.175267	8	dppD; dipeptide transporter; ATP-binding component of ABC superfamily
dppD	c.12A>G	p.Leu4Leu	synonymous_variant	LOW	0.21676	10	dppD; dipeptide transporter; ATP-binding component of ABC superfamily
dppD	c.24A>G	p.Lys8Lys	synonymous_variant	LOW	0.359684	1	dppD; dipeptide transporter; ATP-binding component of ABC superfamily
dsdA	c.1233A>C	p.Ala411Ala	synonymous_variant	LOW	0.136	1	dsdA; D-serine ammonia-lyase
dsdA	c.1305A>G	p.Glu435Glu	synonymous_variant	LOW	0.071429	1	dsdA; D-serine ammonia-lyase
dsdA	c.180A>G	p.Ala60Ala	synonymous_variant	LOW	0.154777	1	dsdA; D-serine ammonia-lyase
dsdA	c.183C>G	p.Pro61Pro	synonymous_variant	LOW	0.157379	1	dsdA; D-serine ammonia-lyase
dsdA	c.1216A>C	p.Met406Leu	missense_variant	MODERATE	0.151515	1	dsdA; D-serine ammonia-lyase
dsdA	c.1209C>T	p.Tyr403Tyr	synonymous_variant	LOW	0.169725	1	dsdA; D-serine ammonia-lyase
dsdA	c.612C>T	p.Ser204Ser	synonymous_variant	LOW	0.113095	1	dsdA; D-serine ammonia-lyase
dsdA	c.741G>A	p.Gly247Gly	synonymous_variant	LOW	0.214876	1	dsdA; D-serine ammonia-lyase
dsdA	c.624G>T	p.Thr208Thr	synonymous_variant	LOW	0.156425	1	dsdA; D-serine ammonia-lyase
dsdA	c.636T>C	p.Tyr212Tyr	synonymous_variant	LOW	0.179348	1	dsdA; D-serine ammonia-lyase
dsdA	c.66T>C	p.Leu22Leu	synonymous_variant	LOW	0.469388	1	dsdA; D-serine ammonia-lyase
dsdA	c.210T>G	p.Thr70Thr	synonymous_variant	LOW	0.136364	1	dsdA; D-serine ammonia-lyase
dsdC	c.108G>C	p.Leu36Leu	synonymous_variant	LOW	0.332642	3	dsdC; DNA-binding transcriptional dual regulator
dsdC	c.577A>C	p.Thr193Pro	missense_variant	MODERATE	0.469149	2	dsdC; DNA-binding transcriptional dual regulator
dsdC	c.949T>G	p.Ter317Glyext*?	stop_lost&splice_region_variant	HIGH	0.095238	1	dsdC; DNA-binding transcriptional dual regulator
dsdC	c.909C>T	p.Thr303Thr	synonymous_variant	LOW	0.068966	1	dsdC; DNA-binding transcriptional dual regulator
dsdX	c.1161G>A	p.Ala387Ala	synonymous_variant	LOW	0.104167	1	dsdX; putative transporter
dusB	c.15A>C	p.Gln5His	missense_variant	MODERATE	0.253611	10	dusB; tRNA-dihydrouridine synthase B
dusB	c.877A>G	p.Asn293Asp	missense_variant	MODERATE	0.23729	10	dusB; tRNA-dihydrouridine synthase B
dusB	c.589G>A	p.Val197Ile	missense_variant	MODERATE	0.301874	10	dusB; tRNA-dihydrouridine synthase B
dusB	c.16T>C	p.Tyr6His	missense_variant	MODERATE	0.248395	10	dusB; tRNA-dihydrouridine synthase B
dusB	c.516A>C	p.Thr172Thr	synonymous_variant	LOW	0.233333	1	dusB; tRNA-dihydrouridine synthase B
dusB	c.540A>C	p.Glu180Asp	missense_variant	MODERATE	0.270788	7	dusB; tRNA-dihydrouridine synthase B
dusB	c.648A>G	p.Thr216Thr	synonymous_variant	LOW	0.25	1	dusB; tRNA-dihydrouridine synthase B
dusB	c.837A>G	p.Ala279Ala	synonymous_variant	LOW	0.151899	1	dusB; tRNA-dihydrouridine synthase B
dusB	c.867A>G	p.Glu289Glu	synonymous_variant	LOW	0.142202	2	dusB; tRNA-dihydrouridine synthase B
dusB	c.537A>T	p.Gly179Gly	synonymous_variant	LOW	0.112245	1	dusB; tRNA-dihydrouridine synthase B
dusB	c.63A>T	p.Thr21Thr	synonymous_variant	LOW	0.149406	7	dusB; tRNA-dihydrouridine synthase B
dusB	c.958T>C	p.Phe320Leu	missense_variant	MODERATE	0.131188	3	dusB; tRNA-dihydrouridine synthase B
dusB	c.510C>A	p.Gly170Gly	synonymous_variant	LOW	0.210526	1	dusB; tRNA-dihydrouridine synthase B
dusB	c.932A>C	p.Glu311Ala	missense_variant	MODERATE	0.217391	1	dusB; tRNA-dihydrouridine synthase B
dusB	c.24C>T	p.Leu8Leu	synonymous_variant	LOW	0.142857	1	dusB; tRNA-dihydrouridine synthase B
dusB	c.48C>T	p.Pro16Pro	synonymous_variant	LOW	0.181818	1	dusB; tRNA-dihydrouridine synthase B
dusB	c.531C>T	p.Phe177Phe	synonymous_variant	LOW	0.231612	5	dusB; tRNA-dihydrouridine synthase B
dusB	c.654C>T	p.Ala218Ala	synonymous_variant	LOW	0.40009	1	dusB; tRNA-dihydrouridine synthase B
dusB	c.675C>T	p.Arg225Arg	synonymous_variant	LOW	0.305802	11	dusB; tRNA-dihydrouridine synthase B
dusB	c.861C>T	p.Leu287Leu	synonymous_variant	LOW	0.197371	10	dusB; tRNA-dihydrouridine synthase B
dusB	c.870C>T	p.His290His	synonymous_variant	LOW	0.218899	10	dusB; tRNA-dihydrouridine synthase B
dusB	c.948C>T	p.Tyr316Tyr	synonymous_variant	LOW	0.16129	1	dusB; tRNA-dihydrouridine synthase B
dusB	c.540A>T	p.Glu180Asp	missense_variant	MODERATE	0.325	1	dusB; tRNA-dihydrouridine synthase B
dusB	c.45G>A	p.Ala15Ala	synonymous_variant	LOW	0.1875	1	dusB; tRNA-dihydrouridine synthase B
dusB	c.546G>A	p.Glu182Glu	synonymous_variant	LOW	0.138211	1	dusB; tRNA-dihydrouridine synthase B
dusB	c.636G>A	p.Val212Val	synonymous_variant	LOW	0.179487	1	dusB; tRNA-dihydrouridine synthase B
dusB	c.732G>A	p.Gly244Gly	synonymous_variant	LOW	0.203652	8	dusB; tRNA-dihydrouridine synthase B
dusB	c.912G>A	p.Glu304Glu	synonymous_variant	LOW	0.1875	1	dusB; tRNA-dihydrouridine synthase B
dusB	c.942G>A	p.Glu314Glu	synonymous_variant	LOW	0.166667	1	dusB; tRNA-dihydrouridine synthase B
dusB	c.909T>A	p.Ile303Ile	synonymous_variant	LOW	0.074163	1	dusB; tRNA-dihydrouridine synthase B
dusB	c.916G>T	p.Ala306Ser	missense_variant	MODERATE	0.208955	1	dusB; tRNA-dihydrouridine synthase B
dusB	c.18T>C	p.Tyr6Tyr	synonymous_variant	LOW	0.283836	11	dusB; tRNA-dihydrouridine synthase B
dusB	c.534T>C	p.Asn178Asn	synonymous_variant	LOW	0.221042	5	dusB; tRNA-dihydrouridine synthase B
dusB	c.555T>C	p.Ser185Ser	synonymous_variant	LOW	0.126761	1	dusB; tRNA-dihydrouridine synthase B
dusB	c.736T>C	p.Leu246Leu	synonymous_variant	LOW	0.22851	8	dusB; tRNA-dihydrouridine synthase B
dusB	c.849T>C	p.Val283Val	synonymous_variant	LOW	0.204938	6	dusB; tRNA-dihydrouridine synthase B
ebgA	c.2757C>T	p.Asn919Asn	synonymous_variant	LOW	0.076923	1	ebgA; cryptic beta-D-galactosidase, alpha subunit
ebgA	c.1339G>A	p.Gly447Ser	missense_variant	MODERATE	0.066225	1	ebgA; cryptic beta-D-galactosidase, alpha subunit
ECIAI39_0174	c.55G>T	p.Val19Phe	missense_variant	MODERATE	0.065934	1	hypothetical protein
ECIAI39_0264	c.218T>A	p.Val73Glu	missense_variant	MODERATE	0.441851	3	hypothetical protein; putative exported protein
ECIAI39_0264	c.189C>A	p.Leu63Leu	synonymous_variant	LOW	0.170732	1	hypothetical protein; putative exported protein
ECIAI39_0264	c.221A>T	p.Asp74Val	missense_variant	MODERATE	0.18138	2	hypothetical protein; putative exported protein
ECIAI39_0264	c.230A>T	p.Tyr77Phe	missense_variant	MODERATE	0.442857	2	hypothetical protein; putative exported protein
ECIAI39_0264	c.223C>T	p.Pro75Ser	missense_variant	MODERATE	0.377193	1	hypothetical protein; putative exported protein
ECIAI39_0264	c.210G>A	p.Leu70Leu	synonymous_variant	LOW	0.352941	1	hypothetical protein; putative exported protein
ECIAI39_0266	c.60A>C	p.Ala20Ala	synonymous_variant	LOW	0.249027	1	transposase ORF A (fragment), IS609
ECIAI39_0266	c.12A>G	p.Glu4Glu	synonymous_variant	LOW	0.391869	2	transposase ORF A (fragment), IS609
ECIAI39_0266	c.88C>A	p.Arg30Arg	synonymous_variant	LOW	0.394717	2	transposase ORF A (fragment), IS609
ECIAI39_0266	c.93C>T	p.Arg31Arg	synonymous_variant	LOW	0.473791	11	transposase ORF A (fragment), IS609
ECIAI39_0266	c.39G>A	p.Lys13Lys	synonymous_variant	LOW	0.296394	2	transposase ORF A (fragment), IS609
ECIAI39_0266	c.69T>A	p.Pro23Pro	synonymous_variant	LOW	0.424399	2	transposase ORF A (fragment), IS609
ECIAI39_0278	c.873T>A	p.Thr291Thr	synonymous_variant	LOW	0.409091	1	conserved hypothetical protein
ECIAI39_0278	c.875A>C	p.Glu292Ala	missense_variant	MODERATE	0.431818	1	conserved hypothetical protein
ECIAI39_0384	c.268T>G	p.Leu90Val	missense_variant	MODERATE	0.1	1	putative reductase
ECIAI39_0388	c.625A>T	p.Ser209Cys	missense_variant	MODERATE	0.100976	1	putative aldo-keto reductase
ECIAI39_0389	c.602T>C	p.Val201Ala	missense_variant	MODERATE	0.130435	1	putative aldo-keto reductase
ECIAI39_0390	c.186T>C	p.Leu62Leu	synonymous_variant	LOW	0.208333	1	putative transcriptional regulator, lysR family
ECIAI39_0390	c.156G>A	p.Ala52Ala	synonymous_variant	LOW	0.2	1	putative transcriptional regulator, lysR family
ECIAI39_0390	c.157G>A	p.Gly53Ser	missense_variant	MODERATE	0.20202	1	putative transcriptional regulator, lysR family
ECIAI39_0416	c.732C>T	p.Asn244Asn	synonymous_variant	LOW	0.131579	1	conserved hypothetical protein
ECIAI39_0520	c.285C>T	p.Arg95Arg	synonymous_variant	LOW	0.357143	1	Minor tail protein Z (GpZ)
ECIAI39_0520	c.429C>T	p.Asn143Asn	synonymous_variant	LOW	0.498588	1	Minor tail protein Z (GpZ)
ECIAI39_0520	c.456C>T	p.Ile152Ile	synonymous_variant	LOW	0.497059	1	Minor tail protein Z (GpZ)
ECIAI39_0520	c.429C>A	p.Asn143Lys	missense_variant	MODERATE	0.230769	1	Minor tail protein Z (GpZ)
ECIAI39_0520	c.474G>T	p.Leu158Leu	synonymous_variant	LOW	0.344236	2	Minor tail protein Z (GpZ)
ECIAI39_0520	c.73G>T	p.Ala25Ser	missense_variant	MODERATE	0.388889	1	Minor tail protein Z (GpZ)
ECIAI39_0520	c.15T>C	p.Gly5Gly	synonymous_variant	LOW	0.050676	1	Minor tail protein Z (GpZ)
ECIAI39_0520	c.99T>G	p.Ala33Ala	synonymous_variant	LOW	0.27373	2	Minor tail protein Z (GpZ)
ECIAI39_0522	c.740C>T	p.Ala247Val	missense_variant	MODERATE	0.305556	1	Major tail protein V
ECIAI39_0524	c.365A>G	p.Asp122Gly	missense_variant	MODERATE	0.169235	1	Minor tail protein T
ECIAI39_0524	c.302C>T	p.Ala101Val	missense_variant	MODERATE	0.421488	1	Minor tail protein T
ECIAI39_0524	c.330G>A	p.Gly110Gly	synonymous_variant	LOW	0.137148	1	Minor tail protein T
ECIAI39_0524	c.358G>A	p.Val120Met	missense_variant	MODERATE	0.164179	1	Minor tail protein T
ECIAI39_0524	c.320G>C	p.Gly107Ala	missense_variant	MODERATE	0.104478	1	Minor tail protein T
ECIAI39_0525	c.1797A>G	p.Glu599Glu	synonymous_variant	LOW	0.217391	1	Minor tail protein precursor H
ECIAI39_0525	c.1962A>G	p.Ala654Ala	synonymous_variant	LOW	0.190925	1	Minor tail protein precursor H
ECIAI39_0525	c.2542C>T	p.Arg848*	stop_gained	HIGH	0.465823	3	Minor tail protein precursor H
ECIAI39_0525	c.472A>C	p.Asn158His	missense_variant	MODERATE	0.171429	1	Minor tail protein precursor H
ECIAI39_0525	c.1871A>T	p.Gln624Leu	missense_variant	MODERATE	0.184874	1	Minor tail protein precursor H
ECIAI39_0525	c.2016C>T	p.Gly672Gly	synonymous_variant	LOW	0.451613	1	Minor tail protein precursor H
ECIAI39_0525	c.1798C>G	p.Gln600Glu	missense_variant	MODERATE	0.25	1	Minor tail protein precursor H
ECIAI39_0525	c.1859C>T	p.Ala620Val	missense_variant	MODERATE	0.4	1	Minor tail protein precursor H
ECIAI39_0525	c.1958G>A	p.Ser653Asn	missense_variant	MODERATE	0.198355	1	Minor tail protein precursor H
ECIAI39_0525	c.2419G>A	p.Asp807Asn	missense_variant	MODERATE	0.285714	1	Minor tail protein precursor H
ECIAI39_0525	c.399T>A	p.Gly133Gly	synonymous_variant	LOW	0.395433	1	Minor tail protein precursor H
ECIAI39_0525	c.1959T>C	p.Ser653Ser	synonymous_variant	LOW	0.196553	1	Minor tail protein precursor H
ECIAI39_0525	c.2244T>C	p.Arg748Arg	synonymous_variant	LOW	0.422079	1	Minor tail protein precursor H
ECIAI39_0526	c.142C>A	p.Leu48Ile	missense_variant	MODERATE	0.35	1	Minor tail protein M
ECIAI39_0526	c.254C>T	p.Thr85Ile	missense_variant	MODERATE	0.227003	1	Minor tail protein M
ECIAI39_0526	c.49G>A	p.Ala17Thr	missense_variant	MODERATE	0.227273	1	Minor tail protein M
ECIAI39_0527	c.99A>C	p.Gly33Gly	synonymous_variant	LOW	0.48	1	Minor tail protein L
ECIAI39_0527	c.253T>C	p.Tyr85His	missense_variant	MODERATE	0.418956	9	Minor tail protein L
ECIAI39_0527	c.102A>G	p.Glu34Glu	synonymous_variant	LOW	0.478261	1	Minor tail protein L
ECIAI39_0527	c.698A>G	p.Ter233Ter	splice_region_variant&stop_retained_variant	LOW	0.300559	5	Minor tail protein L
ECIAI39_0527	c.671T>A	p.Phe224Tyr	missense_variant	MODERATE	0.478686	5	Minor tail protein L
ECIAI39_0527	c.99A>T	p.Gly33Gly	synonymous_variant	LOW	0.390192	2	Minor tail protein L
ECIAI39_0527	c.597T>A	p.Asp199Glu	missense_variant	MODERATE	0.470573	4	Minor tail protein L
ECIAI39_0527	c.267C>G	p.Thr89Thr	synonymous_variant	LOW	0.300971	1	Minor tail protein L
ECIAI39_0527	c.170A>T	p.Gln57Leu	missense_variant	MODERATE	0.266572	1	Minor tail protein L
ECIAI39_0527	c.89A>T	p.Glu30Val	missense_variant	MODERATE	0.106599	1	Minor tail protein L
ECIAI39_0527	c.147C>T	p.Val49Val	synonymous_variant	LOW	0.20362	1	Minor tail protein L
ECIAI39_0527	c.351C>T	p.Asn117Asn	synonymous_variant	LOW	0.23913	1	Minor tail protein L
ECIAI39_0527	c.423C>T	p.Ser141Ser	synonymous_variant	LOW	0.340313	2	Minor tail protein L
ECIAI39_0527	c.432C>T	p.Ser144Ser	synonymous_variant	LOW	0.485006	7	Minor tail protein L
ECIAI39_0527	c.546C>T	p.Cys182Cys	synonymous_variant	LOW	0.15625	1	Minor tail protein L
ECIAI39_0527	c.582C>T	p.Asp194Asp	synonymous_variant	LOW	0.350792	3	Minor tail protein L
ECIAI39_0527	c.633C>T	p.Gly211Gly	synonymous_variant	LOW	0.436099	4	Minor tail protein L
ECIAI39_0527	c.651C>T	p.Asn217Asn	synonymous_variant	LOW	0.439974	6	Minor tail protein L
ECIAI39_0527	c.660C>T	p.Asn220Asn	synonymous_variant	LOW	0.432438	3	Minor tail protein L
ECIAI39_0527	c.283C>A	p.Leu95Met	missense_variant	MODERATE	0.26178	1	Minor tail protein L
ECIAI39_0527	c.275C>T	p.Ala92Val	missense_variant	MODERATE	0.346154	1	Minor tail protein L
ECIAI39_0527	c.159G>A	p.Gly53Gly	synonymous_variant	LOW	0.195938	1	Minor tail protein L
ECIAI39_0527	c.174G>A	p.Pro58Pro	synonymous_variant	LOW	0.433333	1	Minor tail protein L
ECIAI39_0527	c.225G>A	p.Thr75Thr	synonymous_variant	LOW	0.422939	1	Minor tail protein L
ECIAI39_0527	c.588G>A	p.Pro196Pro	synonymous_variant	LOW	0.442193	10	Minor tail protein L
ECIAI39_0527	c.591G>A	p.Thr197Thr	synonymous_variant	LOW	0.464626	4	Minor tail protein L
ECIAI39_0527	c.456G>C	p.Leu152Leu	synonymous_variant	LOW	0.331169	2	Minor tail protein L
ECIAI39_0527	c.157G>A	p.Gly53Arg	missense_variant	MODERATE	0.196146	1	Minor tail protein L
ECIAI39_0527	c.144G>T	p.Pro48Pro	synonymous_variant	LOW	0.211135	1	Minor tail protein L
ECIAI39_0527	c.381G>T	p.Pro127Pro	synonymous_variant	LOW	0.183117	1	Minor tail protein L
ECIAI39_0527	c.401G>T	p.Arg134Leu	missense_variant	MODERATE	0.15873	1	Minor tail protein L
ECIAI39_0527	c.258T>A	p.Gly86Gly	synonymous_variant	LOW	0.119658	1	Minor tail protein L
ECIAI39_0527	c.642T>C	p.Phe214Phe	synonymous_variant	LOW	0.435004	14	Minor tail protein L
ECIAI39_0528	c.134C>A	p.Ala45Glu	missense_variant	MODERATE	0.228079	7	putative tail fiber component K of prophage
ECIAI39_0528	c.480A>G	p.Thr160Thr	synonymous_variant	LOW	0.29064	1	putative tail fiber component K of prophage
ECIAI39_0528	c.510A>G	p.Ala170Ala	synonymous_variant	LOW	0.362691	1	putative tail fiber component K of prophage
ECIAI39_0528	c.513A>G	p.Gln171Gln	synonymous_variant	LOW	0.471934	2	putative tail fiber component K of prophage
ECIAI39_0528	c.93A>C	p.Glu31Asp	missense_variant	MODERATE	0.4889	4	putative tail fiber component K of prophage
ECIAI39_0528	c.442C>A	p.His148Asn	missense_variant	MODERATE	0.237312	3	putative tail fiber component K of prophage
ECIAI39_0528	c.117C>A	p.Ile39Ile	synonymous_variant	LOW	0.108965	2	putative tail fiber component K of prophage
ECIAI39_0528	c.477C>A	p.Ala159Ala	synonymous_variant	LOW	0.274038	1	putative tail fiber component K of prophage
ECIAI39_0528	c.728C>T	p.Ala243Val	missense_variant	MODERATE	0.305578	2	putative tail fiber component K of prophage
ECIAI39_0528	c.108C>T	p.Cys36Cys	synonymous_variant	LOW	0.36	1	putative tail fiber component K of prophage
ECIAI39_0528	c.120C>T	p.Ser40Ser	synonymous_variant	LOW	0.181714	1	putative tail fiber component K of prophage
ECIAI39_0528	c.250C>T	p.Leu84Leu	synonymous_variant	LOW	0.255814	1	putative tail fiber component K of prophage
ECIAI39_0528	c.423C>T	p.Arg141Arg	synonymous_variant	LOW	0.433108	2	putative tail fiber component K of prophage
ECIAI39_0528	c.484C>T	p.Leu162Leu	synonymous_variant	LOW	0.478058	2	putative tail fiber component K of prophage
ECIAI39_0528	c.526C>T	p.Leu176Leu	synonymous_variant	LOW	0.123506	1	putative tail fiber component K of prophage
ECIAI39_0528	c.618C>T	p.Ser206Ser	synonymous_variant	LOW	0.284554	4	putative tail fiber component K of prophage
ECIAI39_0528	c.69C>T	p.Phe23Phe	synonymous_variant	LOW	0.226837	1	putative tail fiber component K of prophage
ECIAI39_0528	c.134C>G	p.Ala45Gly	missense_variant	MODERATE	0.166667	1	putative tail fiber component K of prophage
ECIAI39_0528	c.496C>G	p.Pro166Ala	missense_variant	MODERATE	0.394794	1	putative tail fiber component K of prophage
ECIAI39_0528	c.49C>T	p.Pro17Ser	missense_variant	MODERATE	0.383099	1	putative tail fiber component K of prophage
ECIAI39_0528	c.82C>T	p.Pro28Ser	missense_variant	MODERATE	0.291667	1	putative tail fiber component K of prophage
ECIAI39_0528	c.474G>A	p.Glu158Glu	synonymous_variant	LOW	0.296296	1	putative tail fiber component K of prophage
ECIAI39_0528	c.54G>A	p.Ala18Ala	synonymous_variant	LOW	0.382857	1	putative tail fiber component K of prophage
ECIAI39_0528	c.81G>A	p.Thr27Thr	synonymous_variant	LOW	0.307422	5	putative tail fiber component K of prophage
ECIAI39_0528	c.90G>A	p.Gly30Gly	synonymous_variant	LOW	0.098712	1	putative tail fiber component K of prophage
ECIAI39_0528	c.27G>C	p.Leu9Leu	synonymous_variant	LOW	0.294118	1	putative tail fiber component K of prophage
ECIAI39_0528	c.291G>C	p.Arg97Arg	synonymous_variant	LOW	0.343137	1	putative tail fiber component K of prophage
ECIAI39_0528	c.135G>T	p.Ala45Ala	synonymous_variant	LOW	0.227824	4	putative tail fiber component K of prophage
ECIAI39_0528	c.150G>T	p.Ser50Ser	synonymous_variant	LOW	0.133333	1	putative tail fiber component K of prophage
ECIAI39_0528	c.48G>T	p.Ala16Ala	synonymous_variant	LOW	0.311978	1	putative tail fiber component K of prophage
ECIAI39_0528	c.549G>T	p.Ser183Ser	synonymous_variant	LOW	0.173184	1	putative tail fiber component K of prophage
ECIAI39_0528	c.303T>C	p.His101His	synonymous_variant	LOW	0.311581	1	putative tail fiber component K of prophage
ECIAI39_0528	c.381T>C	p.Asp127Asp	synonymous_variant	LOW	0.170003	3	putative tail fiber component K of prophage
ECIAI39_0528	c.387T>C	p.Tyr129Tyr	synonymous_variant	LOW	0.492515	6	putative tail fiber component K of prophage
ECIAI39_0528	c.414T>C	p.Asp138Asp	synonymous_variant	LOW	0.42762	4	putative tail fiber component K of prophage
ECIAI39_0528	c.420T>C	p.His140His	synonymous_variant	LOW	0.248889	1	putative tail fiber component K of prophage
ECIAI39_0528	c.447T>C	p.Gly149Gly	synonymous_variant	LOW	0.193122	1	putative tail fiber component K of prophage
ECIAI39_0528	c.576T>C	p.Cys192Cys	synonymous_variant	LOW	0.166079	2	putative tail fiber component K of prophage
ECIAI39_0528	c.579T>C	p.Gly193Gly	synonymous_variant	LOW	0.147835	4	putative tail fiber component K of prophage
ECIAI39_0528	c.106T>G	p.Cys36Gly	missense_variant	MODERATE	0.097826	1	putative tail fiber component K of prophage
ECIAI39_0529	c.636A>G	p.Glu212Glu	synonymous_variant	LOW	0.142857	1	Tail assembly protein I
ECIAI39_0529	c.531C>T	p.Ser177Ser	synonymous_variant	LOW	0.260346	6	Tail assembly protein I
ECIAI39_0529	c.543C>T	p.Asn181Asn	synonymous_variant	LOW	0.233321	4	Tail assembly protein I
ECIAI39_0529	c.669C>T	p.Arg223Arg	synonymous_variant	LOW	0.194444	1	Tail assembly protein I
ECIAI39_0529	c.147G>T	p.Pro49Pro	synonymous_variant	LOW	0.349206	1	Tail assembly protein I
ECIAI39_0529	c.189G>T	p.Arg63Arg	synonymous_variant	LOW	0.26087	1	Tail assembly protein I
ECIAI39_0529	c.148G>T	p.Ala50Ser	missense_variant	MODERATE	0.354839	1	Tail assembly protein I
ECIAI39_0529	c.570T>C	p.Pro190Pro	synonymous_variant	LOW	0.444655	7	Tail assembly protein I
ECIAI39_0529	c.429T>G	p.Gly143Gly	synonymous_variant	LOW	0.122449	1	Tail assembly protein I
ECIAI39_0530	c.2557G>A	p.Asp853Asn	missense_variant	MODERATE	0.24562	12	Host specificity protein J of prophage
ECIAI39_0530	c.1920A>C	p.Arg640Arg	synonymous_variant	LOW	0.379648	11	Host specificity protein J of prophage
ECIAI39_0530	c.423A>C	p.Ile141Ile	synonymous_variant	LOW	0.359077	6	Host specificity protein J of prophage
ECIAI39_0530	c.2260G>A	p.Ala754Thr	missense_variant	MODERATE	0.38798	8	Host specificity protein J of prophage
ECIAI39_0530	c.2533G>A	p.Ala845Thr	missense_variant	MODERATE	0.464075	8	Host specificity protein J of prophage
ECIAI39_0530	c.123A>G	p.Gly41Gly	synonymous_variant	LOW	0.12987	1	Host specificity protein J of prophage
ECIAI39_0530	c.2046A>G	p.Gln682Gln	synonymous_variant	LOW	0.302074	4	Host specificity protein J of prophage
ECIAI39_0530	c.2877A>G	p.Lys959Lys	synonymous_variant	LOW	0.428571	1	Host specificity protein J of prophage
ECIAI39_0530	c.2252A>C	p.Lys751Thr	missense_variant	MODERATE	0.28692	5	Host specificity protein J of prophage
ECIAI39_0530	c.2020A>G	p.Thr674Ala	missense_variant	MODERATE	0.456376	5	Host specificity protein J of prophage
ECIAI39_0530	c.2865A>C	p.Glu955Asp	missense_variant	MODERATE	0.313542	4	Host specificity protein J of prophage
ECIAI39_0530	c.2348A>G	p.His783Arg	missense_variant	MODERATE	0.466268	4	Host specificity protein J of prophage
ECIAI39_0530	c.228A>T	p.Ser76Ser	synonymous_variant	LOW	0.445094	3	Host specificity protein J of prophage
ECIAI39_0530	c.2433A>T	p.Ala811Ala	synonymous_variant	LOW	0.203351	2	Host specificity protein J of prophage
ECIAI39_0530	c.2054T>C	p.Leu685Pro	missense_variant	MODERATE	0.421346	4	Host specificity protein J of prophage
ECIAI39_0530	c.2978A>G	p.Asn993Ser	missense_variant	MODERATE	0.495357	3	Host specificity protein J of prophage
ECIAI39_0530	c.533A>G	p.Asn178Ser	missense_variant	MODERATE	0.354819	3	Host specificity protein J of prophage
ECIAI39_0530	c.557C>G	p.Pro186Arg	missense_variant	MODERATE	0.338447	3	Host specificity protein J of prophage
ECIAI39_0530	c.2602G>A	p.Asp868Asn	missense_variant	MODERATE	0.13131	3	Host specificity protein J of prophage
ECIAI39_0530	c.1831G>T	p.Gly611Cys	missense_variant	MODERATE	0.0577838	3	Host specificity protein J of prophage
ECIAI39_0530	c.2436C>A	p.Ser812Ser	synonymous_variant	LOW	0.379386	6	Host specificity protein J of prophage
ECIAI39_0530	c.2574C>A	p.Ile858Ile	synonymous_variant	LOW	0.332045	8	Host specificity protein J of prophage
ECIAI39_0530	c.459C>A	p.Ile153Ile	synonymous_variant	LOW	0.204082	1	Host specificity protein J of prophage
ECIAI39_0530	c.495C>A	p.Ala165Ala	synonymous_variant	LOW	0.129205	2	Host specificity protein J of prophage
ECIAI39_0530	c.2281A>G	p.Thr761Ala	missense_variant	MODERATE	0.14286	2	Host specificity protein J of prophage
ECIAI39_0530	c.2417A>G	p.Gln806Arg	missense_variant	MODERATE	0.14746	2	Host specificity protein J of prophage
ECIAI39_0530	c.2009C>T	p.Thr670Met	missense_variant	MODERATE	0.238721	2	Host specificity protein J of prophage
ECIAI39_0530	c.2106C>G	p.Gly702Gly	synonymous_variant	LOW	0.285316	4	Host specificity protein J of prophage
ECIAI39_0530	c.2175C>G	p.Gly725Gly	synonymous_variant	LOW	0.291407	3	Host specificity protein J of prophage
ECIAI39_0530	c.2156G>A	p.Arg719Gln	missense_variant	MODERATE	0.231805	2	Host specificity protein J of prophage
ECIAI39_0530	c.2224G>A	p.Val742Ile	missense_variant	MODERATE	0.294394	2	Host specificity protein J of prophage
ECIAI39_0530	c.1781A>C	p.Glu594Ala	missense_variant	MODERATE	0.133333	1	Host specificity protein J of prophage
ECIAI39_0530	c.793A>C	p.Lys265Gln	missense_variant	MODERATE	0.498507	1	Host specificity protein J of prophage
ECIAI39_0530	c.814A>C	p.Met272Leu	missense_variant	MODERATE	0.465756	1	Host specificity protein J of prophage
ECIAI39_0530	c.1873A>G	p.Thr625Ala	missense_variant	MODERATE	0.490842	1	Host specificity protein J of prophage
ECIAI39_0530	c.2257A>G	p.Ile753Val	missense_variant	MODERATE	0.380282	1	Host specificity protein J of prophage
ECIAI39_0530	c.2302A>G	p.Thr768Ala	missense_variant	MODERATE	0.4	1	Host specificity protein J of prophage
ECIAI39_0530	c.1668C>T	p.Tyr556Tyr	synonymous_variant	LOW	0.255172	1	Host specificity protein J of prophage
ECIAI39_0530	c.1696C>T	p.Leu566Leu	synonymous_variant	LOW	0.466616	10	Host specificity protein J of prophage
ECIAI39_0530	c.1701C>T	p.Arg567Arg	synonymous_variant	LOW	0.397414	4	Host specificity protein J of prophage
ECIAI39_0530	c.1719C>T	p.Cys573Cys	synonymous_variant	LOW	0.440471	11	Host specificity protein J of prophage
ECIAI39_0530	c.1740C>T	p.Asp580Asp	synonymous_variant	LOW	0.470357	11	Host specificity protein J of prophage
ECIAI39_0530	c.1746C>T	p.Gly582Gly	synonymous_variant	LOW	0.102564	1	Host specificity protein J of prophage
ECIAI39_0530	c.1926C>T	p.Asp642Asp	synonymous_variant	LOW	0.24703	4	Host specificity protein J of prophage
ECIAI39_0530	c.192C>T	p.Val64Val	synonymous_variant	LOW	0.197452	1	Host specificity protein J of prophage
ECIAI39_0530	c.2034C>T	p.Tyr678Tyr	synonymous_variant	LOW	0.293173	1	Host specificity protein J of prophage
ECIAI39_0530	c.2061C>T	p.Asn687Asn	synonymous_variant	LOW	0.391021	4	Host specificity protein J of prophage
ECIAI39_0530	c.2190C>T	p.Thr730Thr	synonymous_variant	LOW	0.199316	5	Host specificity protein J of prophage
ECIAI39_0530	c.2283C>T	p.Thr761Thr	synonymous_variant	LOW	0.363812	2	Host specificity protein J of prophage
ECIAI39_0530	c.2301C>T	p.Gly767Gly	synonymous_variant	LOW	0.214832	9	Host specificity protein J of prophage
ECIAI39_0530	c.2346C>T	p.Gly782Gly	synonymous_variant	LOW	0.388889	1	Host specificity protein J of prophage
ECIAI39_0530	c.2364C>T	p.Tyr788Tyr	synonymous_variant	LOW	0.38847	13	Host specificity protein J of prophage
ECIAI39_0530	c.2379C>T	p.Asn793Asn	synonymous_variant	LOW	0.214263	10	Host specificity protein J of prophage
ECIAI39_0530	c.2382C>T	p.Thr794Thr	synonymous_variant	LOW	0.195717	10	Host specificity protein J of prophage
ECIAI39_0530	c.2415C>T	p.Gly805Gly	synonymous_variant	LOW	0.28564	8	Host specificity protein J of prophage
ECIAI39_0530	c.2604C>T	p.Asp868Asp	synonymous_variant	LOW	0.154554	5	Host specificity protein J of prophage
ECIAI39_0530	c.2817C>T	p.Asn939Asn	synonymous_variant	LOW	0.426784	10	Host specificity protein J of prophage
ECIAI39_0530	c.2844C>T	p.Gly948Gly	synonymous_variant	LOW	0.293397	3	Host specificity protein J of prophage
ECIAI39_0530	c.2907C>T	p.Gly969Gly	synonymous_variant	LOW	0.0869046	6	Host specificity protein J of prophage
ECIAI39_0530	c.3027C>T	p.Asn1009Asn	synonymous_variant	LOW	0.486298	4	Host specificity protein J of prophage
ECIAI39_0530	c.408C>T	p.Arg136Arg	synonymous_variant	LOW	0.425094	1	Host specificity protein J of prophage
ECIAI39_0530	c.480C>T	p.Thr160Thr	synonymous_variant	LOW	0.268466	1	Host specificity protein J of prophage
ECIAI39_0530	c.642C>T	p.Asn214Asn	synonymous_variant	LOW	0.475325	1	Host specificity protein J of prophage
ECIAI39_0530	c.687C>T	p.Ser229Ser	synonymous_variant	LOW	0.306011	1	Host specificity protein J of prophage
ECIAI39_0530	c.810C>T	p.Asn270Asn	synonymous_variant	LOW	0.406316	1	Host specificity protein J of prophage
ECIAI39_0530	c.1616C>A	p.Thr539Asn	missense_variant	MODERATE	0.454545	1	Host specificity protein J of prophage
ECIAI39_0530	c.1653C>G	p.Asp551Glu	missense_variant	MODERATE	0.461538	1	Host specificity protein J of prophage
ECIAI39_0530	c.2114C>T	p.Ala705Val	missense_variant	MODERATE	0.233333	1	Host specificity protein J of prophage
ECIAI39_0530	c.2170C>T	p.Pro724Ser	missense_variant	MODERATE	0.133337	1	Host specificity protein J of prophage
ECIAI39_0530	c.2200C>T	p.His734Tyr	missense_variant	MODERATE	0.225606	1	Host specificity protein J of prophage
ECIAI39_0530	c.86C>T	p.Ala29Val	missense_variant	MODERATE	0.222222	1	Host specificity protein J of prophage
ECIAI39_0530	c.1179G>A	p.Lys393Lys	synonymous_variant	LOW	0.339286	1	Host specificity protein J of prophage
ECIAI39_0530	c.1236G>A	p.Thr412Thr	synonymous_variant	LOW	0.077586	1	Host specificity protein J of prophage
ECIAI39_0530	c.1239G>A	p.Ala413Ala	synonymous_variant	LOW	0.097459	2	Host specificity protein J of prophage
ECIAI39_0530	c.150G>A	p.Thr50Thr	synonymous_variant	LOW	0.242209	2	Host specificity protein J of prophage
ECIAI39_0530	c.1680G>A	p.Gly560Gly	synonymous_variant	LOW	0.266667	1	Host specificity protein J of prophage
ECIAI39_0530	c.1788G>A	p.Glu596Glu	synonymous_variant	LOW	0.440428	11	Host specificity protein J of prophage
ECIAI39_0530	c.1860G>A	p.Ala620Ala	synonymous_variant	LOW	0.285714	1	Host specificity protein J of prophage
ECIAI39_0530	c.2010G>A	p.Thr670Thr	synonymous_variant	LOW	0.278412	3	Host specificity protein J of prophage
ECIAI39_0530	c.2055G>A	p.Leu685Leu	synonymous_variant	LOW	0.422277	4	Host specificity protein J of prophage
ECIAI39_0530	c.2082G>A	p.Ala694Ala	synonymous_variant	LOW	0.271317	1	Host specificity protein J of prophage
ECIAI39_0530	c.2097G>A	p.Gly699Gly	synonymous_variant	LOW	0.323184	2	Host specificity protein J of prophage
ECIAI39_0530	c.2148G>A	p.Ala716Ala	synonymous_variant	LOW	0.266556	13	Host specificity protein J of prophage
ECIAI39_0530	c.2163G>A	p.Glu721Glu	synonymous_variant	LOW	0.086538	1	Host specificity protein J of prophage
ECIAI39_0530	c.2169G>A	p.Thr723Thr	synonymous_variant	LOW	0.454269	5	Host specificity protein J of prophage
ECIAI39_0530	c.2247G>A	p.Ser749Ser	synonymous_variant	LOW	0.162596	1	Host specificity protein J of prophage
ECIAI39_0530	c.2253G>A	p.Lys751Lys	synonymous_variant	LOW	0.33513	9	Host specificity protein J of prophage
ECIAI39_0530	c.2577G>A	p.Thr859Thr	synonymous_variant	LOW	0.337661	12	Host specificity protein J of prophage
ECIAI39_0530	c.2592G>A	p.Lys864Lys	synonymous_variant	LOW	0.155865	10	Host specificity protein J of prophage
ECIAI39_0530	c.2634G>A	p.Lys878Lys	synonymous_variant	LOW	0.216605	11	Host specificity protein J of prophage
ECIAI39_0530	c.2682G>A	p.Lys894Lys	synonymous_variant	LOW	0.120084	9	Host specificity protein J of prophage
ECIAI39_0530	c.2823G>A	p.Lys941Lys	synonymous_variant	LOW	0.327531	5	Host specificity protein J of prophage
ECIAI39_0530	c.2955G>A	p.Ala985Ala	synonymous_variant	LOW	0.443341	5	Host specificity protein J of prophage
ECIAI39_0530	c.426G>A	p.Gln142Gln	synonymous_variant	LOW	0.42014	6	Host specificity protein J of prophage
ECIAI39_0530	c.468G>A	p.Lys156Lys	synonymous_variant	LOW	0.299659	4	Host specificity protein J of prophage
ECIAI39_0530	c.555G>A	p.Thr185Thr	synonymous_variant	LOW	0.195122	1	Host specificity protein J of prophage
ECIAI39_0530	c.753G>A	p.Pro251Pro	synonymous_variant	LOW	0.472279	1	Host specificity protein J of prophage
ECIAI39_0530	c.849G>A	p.Pro283Pro	synonymous_variant	LOW	0.489517	2	Host specificity protein J of prophage
ECIAI39_0530	c.1779G>C	p.Pro593Pro	synonymous_variant	LOW	0.403133	1	Host specificity protein J of prophage
ECIAI39_0530	c.1917G>C	p.Ala639Ala	synonymous_variant	LOW	0.250134	6	Host specificity protein J of prophage
ECIAI39_0530	c.2262G>C	p.Ala754Ala	synonymous_variant	LOW	0.391959	8	Host specificity protein J of prophage
ECIAI39_0530	c.1606C>T	p.Gln536*	stop_gained	HIGH	0.363636	1	Host specificity protein J of prophage
ECIAI39_0530	c.1968G>T	p.Leu656Leu	synonymous_variant	LOW	0.336798	2	Host specificity protein J of prophage
ECIAI39_0530	c.2052G>T	p.Ala684Ala	synonymous_variant	LOW	0.440347	6	Host specificity protein J of prophage
ECIAI39_0530	c.2262G>T	p.Ala754Ala	synonymous_variant	LOW	0.479685	3	Host specificity protein J of prophage
ECIAI39_0530	c.3105G>T	p.Arg1035Arg	synonymous_variant	LOW	0.378274	8	Host specificity protein J of prophage
ECIAI39_0530	c.519G>T	p.Pro173Pro	synonymous_variant	LOW	0.203704	1	Host specificity protein J of prophage
ECIAI39_0530	c.1600G>C	p.Glu534Gln	missense_variant	MODERATE	0.269625	1	Host specificity protein J of prophage
ECIAI39_0530	c.1662T>A	p.Ala554Ala	synonymous_variant	LOW	0.443182	1	Host specificity protein J of prophage
ECIAI39_0530	c.2553T>A	p.Ile851Ile	synonymous_variant	LOW	0.423063	9	Host specificity protein J of prophage
ECIAI39_0530	c.2916T>A	p.Pro972Pro	synonymous_variant	LOW	0.188679	1	Host specificity protein J of prophage
ECIAI39_0530	c.2092T>C	p.Trp698Arg	missense_variant	MODERATE	0.264957	1	Host specificity protein J of prophage
ECIAI39_0530	c.815T>C	p.Met272Thr	missense_variant	MODERATE	0.47477	1	Host specificity protein J of prophage
ECIAI39_0530	c.120T>C	p.Asp40Asp	synonymous_variant	LOW	0.461881	2	Host specificity protein J of prophage
ECIAI39_0530	c.1248T>C	p.Leu416Leu	synonymous_variant	LOW	0.083156	1	Host specificity protein J of prophage
ECIAI39_0530	c.1905T>C	p.Tyr635Tyr	synonymous_variant	LOW	0.343986	3	Host specificity protein J of prophage
ECIAI39_0530	c.1983T>C	p.Asp661Asp	synonymous_variant	LOW	0.30346	3	Host specificity protein J of prophage
ECIAI39_0530	c.2133T>C	p.Ile711Ile	synonymous_variant	LOW	0.121951	1	Host specificity protein J of prophage
ECIAI39_0530	c.2295T>C	p.Tyr765Tyr	synonymous_variant	LOW	0.407707	3	Host specificity protein J of prophage
ECIAI39_0530	c.2322T>C	p.Ala774Ala	synonymous_variant	LOW	0.410727	19	Host specificity protein J of prophage
ECIAI39_0530	c.2400T>C	p.Phe800Phe	synonymous_variant	LOW	0.407648	16	Host specificity protein J of prophage
ECIAI39_0530	c.2412T>C	p.Val804Val	synonymous_variant	LOW	0.21519	5	Host specificity protein J of prophage
ECIAI39_0530	c.2484T>C	p.Ala828Ala	synonymous_variant	LOW	0.139033	8	Host specificity protein J of prophage
ECIAI39_0530	c.2676T>C	p.Ala892Ala	synonymous_variant	LOW	0.159611	5	Host specificity protein J of prophage
ECIAI39_0530	c.2889T>C	p.Ala963Ala	synonymous_variant	LOW	0.126269	3	Host specificity protein J of prophage
ECIAI39_0530	c.2910T>C	p.Gly970Gly	synonymous_variant	LOW	0.125054	4	Host specificity protein J of prophage
ECIAI39_0530	c.1251T>G	p.Val417Val	synonymous_variant	LOW	0.065957	1	Host specificity protein J of prophage
ECIAI39_0530	c.1731T>G	p.Arg577Arg	synonymous_variant	LOW	0.0361526	2	Host specificity protein J of prophage
ECIAI39_0530	c.2526T>G	p.Pro842Pro	synonymous_variant	LOW	0.276557	12	Host specificity protein J of prophage
ECIAI39_0530	c.2838T>G	p.Gly946Gly	synonymous_variant	LOW	0.450946	14	Host specificity protein J of prophage
ECIAI39_0530	c.2916T>G	p.Pro972Pro	synonymous_variant	LOW	0.28125	1	Host specificity protein J of prophage
ECIAI39_0530	c.3114T>G	p.Arg1038Arg	synonymous_variant	LOW	0.316568	4	Host specificity protein J of prophage
ECIAI39_0535	c.96C>T	p.Ala32Ala	synonymous_variant	LOW	0.390502	2	conserved hypothetical protein
ECIAI39_0668	c.598C>A	p.Leu200Ile	missense_variant	MODERATE	0.173913	1	putative GntR family regulator
ECIAI39_0878	c.56C>A	p.Pro19Gln	missense_variant	MODERATE	0.222222	1	Minor tail protein L
ECIAI39_0881	c.3449A>G	p.Asn1150Ser	missense_variant	MODERATE	0.091228	1	Host specificity protein J
ECIAI39_0881	c.3438G>A	p.Glu1146Glu	synonymous_variant	LOW	0.226586	1	Host specificity protein J
ECIAI39_0882	c.193C>T	p.Leu65Leu	synonymous_variant	LOW	0.25	1	Putative Lom-like outer membrane protein of prophage
ECIAI39_0882	c.248G>A	p.Ser83Asn	missense_variant	MODERATE	0.385965	1	Putative Lom-like outer membrane protein of prophage
ECIAI39_0883	c.1682C>T	p.Ala561Val	missense_variant	MODERATE	0.326531	1	conserved hypothetical protein
ECIAI39_0883	c.293T>C	p.Val98Ala	missense_variant	MODERATE	0.325	1	conserved hypothetical protein
ECIAI39_0883	c.294T>C	p.Val98Val	synonymous_variant	LOW	0.357143	1	conserved hypothetical protein
ECIAI39_1017	c.186G>T	p.Leu62Leu	synonymous_variant	LOW	0.475	1	putative antirestriction protein of plasmid origin
ECIAI39_1017	c.80G>C	p.Ser27Thr	missense_variant	MODERATE	0.103707	2	putative antirestriction protein of plasmid origin
ECIAI39_1017	c.8C>G	p.Thr3Ser	missense_variant	MODERATE	0.41489	2	putative antirestriction protein of plasmid origin
ECIAI39_1017	c.117G>A	p.Pro39Pro	synonymous_variant	LOW	0.072727	1	putative antirestriction protein of plasmid origin
ECIAI39_1017	c.72G>T	p.Leu24Phe	missense_variant	MODERATE	0.479592	1	putative antirestriction protein of plasmid origin
ECIAI39_1017	c.62C>T	p.Pro21Leu	missense_variant	MODERATE	0.448996	1	putative antirestriction protein of plasmid origin
ECIAI39_1018	c.520G>A	p.Val174Ile	missense_variant	MODERATE	0.464841	15	conserved hypothetical protein
ECIAI39_1018	c.401T>C	p.Leu134Pro	missense_variant	MODERATE	0.416246	9	conserved hypothetical protein
ECIAI39_1018	c.535G>A	p.Ala179Thr	missense_variant	MODERATE	0.331084	6	conserved hypothetical protein
ECIAI39_1018	c.658G>A	p.Ala220Thr	missense_variant	MODERATE	0.387505	6	conserved hypothetical protein
ECIAI39_1018	c.681T>C	p.Asn227Asn	synonymous_variant	LOW	0.409445	1	conserved hypothetical protein
ECIAI39_1018	c.705T>C	p.Gly235Gly	synonymous_variant	LOW	0.398116	1	conserved hypothetical protein
ECIAI39_1018	c.711T>C	p.Ser237Ser	synonymous_variant	LOW	0.286882	2	conserved hypothetical protein
ECIAI39_1018	c.753T>C	p.Ile251Ile	synonymous_variant	LOW	0.184284	2	conserved hypothetical protein
ECIAI39_1018	c.756T>C	p.Asp252Asp	synonymous_variant	LOW	0.277103	1	conserved hypothetical protein
ECIAI39_1018	c.774T>C	p.Asn258Asn	synonymous_variant	LOW	0.384239	4	conserved hypothetical protein
ECIAI39_1018	c.10G>A	p.Ala4Thr	missense_variant	MODERATE	0.364728	5	conserved hypothetical protein
ECIAI39_1018	c.590A>G	p.Gln197Arg	missense_variant	MODERATE	0.305072	4	conserved hypothetical protein
ECIAI39_1018	c.738G>T	p.Arg246Arg	synonymous_variant	LOW	0.452325	2	conserved hypothetical protein
ECIAI39_1018	c.382T>G	p.Cys128Gly	missense_variant	MODERATE	0.193548	1	conserved hypothetical protein
ECIAI39_1018	c.420G>A	p.Pro140Pro	synonymous_variant	LOW	0.0715971	1	conserved hypothetical protein
ECIAI39_1018	c.468G>A	p.Val156Val	synonymous_variant	LOW	0.199883	6	conserved hypothetical protein
ECIAI39_1018	c.618G>A	p.Thr206Thr	synonymous_variant	LOW	0.432595	1	conserved hypothetical protein
ECIAI39_1018	c.678G>A	p.Glu226Glu	synonymous_variant	LOW	0.309779	2	conserved hypothetical protein
ECIAI39_1018	c.768G>A	p.Lys256Lys	synonymous_variant	LOW	0.209775	2	conserved hypothetical protein
ECIAI39_1018	c.409G>T	p.Val137Leu	missense_variant	MODERATE	0.046237	1	conserved hypothetical protein
ECIAI39_1018	c.604G>A	p.Ala202Thr	missense_variant	MODERATE	0.389744	1	conserved hypothetical protein
ECIAI39_1018	c.198C>T	p.Phe66Phe	synonymous_variant	LOW	0.494949	1	conserved hypothetical protein
ECIAI39_1018	c.231C>T	p.Arg77Arg	synonymous_variant	LOW	0.4	1	conserved hypothetical protein
ECIAI39_1018	c.303C>T	p.Ile101Ile	synonymous_variant	LOW	0.457706	8	conserved hypothetical protein
ECIAI39_1018	c.318C>T	p.Ser106Ser	synonymous_variant	LOW	0.400806	11	conserved hypothetical protein
ECIAI39_1018	c.423C>T	p.His141His	synonymous_variant	LOW	0.399653	10	conserved hypothetical protein
ECIAI39_1018	c.522C>T	p.Val174Val	synonymous_variant	LOW	0.47675	15	conserved hypothetical protein
ECIAI39_1018	c.582C>T	p.Asp194Asp	synonymous_variant	LOW	0.425891	2	conserved hypothetical protein
ECIAI39_1018	c.603C>T	p.Thr201Thr	synonymous_variant	LOW	0.391753	1	conserved hypothetical protein
ECIAI39_1018	c.672C>T	p.Ile224Ile	synonymous_variant	LOW	0.397445	2	conserved hypothetical protein
ECIAI39_1018	c.702C>T	p.Ser234Ser	synonymous_variant	LOW	0.137038	1	conserved hypothetical protein
ECIAI39_1018	c.762C>T	p.Asp254Asp	synonymous_variant	LOW	0.192442	2	conserved hypothetical protein
ECIAI39_1018	c.474C>G	p.Gly158Gly	synonymous_variant	LOW	0.33705	2	conserved hypothetical protein
ECIAI39_1018	c.16C>T	p.Arg6Cys	missense_variant	MODERATE	0.410256	1	conserved hypothetical protein
ECIAI39_1018	c.714A>T	p.Ala238Ala	synonymous_variant	LOW	0.388889	1	conserved hypothetical protein
ECIAI39_1018	c.497A>T	p.Lys166Met	missense_variant	MODERATE	0.479452	1	conserved hypothetical protein
ECIAI39_1018	c.381A>G	p.Gly127Gly	synonymous_variant	LOW	0.330232	6	conserved hypothetical protein
ECIAI39_1023	c.693T>C	p.Asn231Asn	synonymous_variant	LOW	0.120968	1	conserved hypothetical protein
ECIAI39_1023	c.711T>C	p.Pro237Pro	synonymous_variant	LOW	0.403276	1	conserved hypothetical protein
ECIAI39_1023	c.695T>G	p.Met232Arg	missense_variant	MODERATE	0.147541	1	conserved hypothetical protein
ECIAI39_1023	c.689G>A	p.Arg230Gln	missense_variant	MODERATE	0.364286	1	conserved hypothetical protein
ECIAI39_1023	c.513C>T	p.Cys171Cys	synonymous_variant	LOW	0.429576	1	conserved hypothetical protein
ECIAI39_1023	c.708C>T	p.Thr236Thr	synonymous_variant	LOW	0.35	1	conserved hypothetical protein
ECIAI39_1023	c.681A>C	p.Gly227Gly	synonymous_variant	LOW	0.238806	1	conserved hypothetical protein
ECIAI39_1024	c.331G>A	p.Ala111Thr	missense_variant	MODERATE	0.250798	1	conserved hypothetical protein
ECIAI39_1024	c.288C>T	p.Arg96Arg	synonymous_variant	LOW	0.078947	1	conserved hypothetical protein
ECIAI39_1024	c.320A>T	p.Gln107Leu	missense_variant	MODERATE	0.247253	1	conserved hypothetical protein
ECIAI39_1025	c.153T>G	p.Arg51Arg	synonymous_variant	LOW	0.406504	1	conserved hypothetical protein
ECIAI39_1025	c.516T>C	p.Pro172Pro	synonymous_variant	LOW	0.298771	1	conserved hypothetical protein
ECIAI39_1025	c.525T>C	p.Arg175Arg	synonymous_variant	LOW	0.247807	1	conserved hypothetical protein
ECIAI39_1025	c.399T>G	p.His133Gln	missense_variant	MODERATE	0.138528	1	conserved hypothetical protein
ECIAI39_1025	c.231G>A	p.Ala77Ala	synonymous_variant	LOW	0.322581	1	conserved hypothetical protein
ECIAI39_1025	c.490G>A	p.Ala164Thr	missense_variant	MODERATE	0.407384	1	conserved hypothetical protein
ECIAI39_1025	c.180C>T	p.Gly60Gly	synonymous_variant	LOW	0.304933	1	conserved hypothetical protein
ECIAI39_1025	c.396C>T	p.His132His	synonymous_variant	LOW	0.112554	1	conserved hypothetical protein
ECIAI39_1025	c.170C>G	p.Thr57Ser	missense_variant	MODERATE	0.34632	1	conserved hypothetical protein
ECIAI39_1025	c.96A>T	p.Gly32Gly	synonymous_variant	LOW	0.458515	1	conserved hypothetical protein
ECIAI39_1025	c.472A>G	p.Ile158Val	missense_variant	MODERATE	0.386786	1	conserved hypothetical protein
ECIAI39_1026	c.2121T>G	p.Val707Val	synonymous_variant	LOW	0.106509	1	conserved hypothetical protein
ECIAI39_1026	c.219T>G	p.Val73Val	synonymous_variant	LOW	0.315734	1	conserved hypothetical protein
ECIAI39_1026	c.2307T>G	p.Leu769Leu	synonymous_variant	LOW	0.257669	1	conserved hypothetical protein
ECIAI39_1026	c.1887T>C	p.Phe629Phe	synonymous_variant	LOW	0.203125	1	conserved hypothetical protein
ECIAI39_1026	c.1905T>C	p.Phe635Phe	synonymous_variant	LOW	0.303226	1	conserved hypothetical protein
ECIAI39_1026	c.609T>C	p.Asp203Asp	synonymous_variant	LOW	0.232241	1	conserved hypothetical protein
ECIAI39_1026	c.63T>C	p.Ile21Ile	synonymous_variant	LOW	0.136364	1	conserved hypothetical protein
ECIAI39_1026	c.66T>C	p.Asn22Asn	synonymous_variant	LOW	0.126866	1	conserved hypothetical protein
ECIAI39_1026	c.213G>T	p.Leu71Leu	synonymous_variant	LOW	0.316702	1	conserved hypothetical protein
ECIAI39_1026	c.143A>G	p.Gln48Arg	missense_variant	MODERATE	0.218774	2	conserved hypothetical protein
ECIAI39_1026	c.1500G>A	p.Glu500Glu	synonymous_variant	LOW	0.089286	1	conserved hypothetical protein
ECIAI39_1026	c.2337G>A	p.Arg779Arg	synonymous_variant	LOW	0.168675	1	conserved hypothetical protein
ECIAI39_1026	c.2370G>A	p.Leu790Leu	synonymous_variant	LOW	0.291005	1	conserved hypothetical protein
ECIAI39_1026	c.2379G>A	p.Glu793Glu	synonymous_variant	LOW	0.318408	1	conserved hypothetical protein
ECIAI39_1026	c.435G>A	p.Gln145Gln	synonymous_variant	LOW	0.319889	2	conserved hypothetical protein
ECIAI39_1026	c.1387G>A	p.Glu463Lys	missense_variant	MODERATE	0.241379	1	conserved hypothetical protein
ECIAI39_1026	c.1561G>A	p.Ala521Thr	missense_variant	MODERATE	0.111111	1	conserved hypothetical protein
ECIAI39_1026	c.2218G>A	p.Ala740Thr	missense_variant	MODERATE	0.415966	1	conserved hypothetical protein
ECIAI39_1026	c.499G>A	p.Gly167Ser	missense_variant	MODERATE	0.461973	1	conserved hypothetical protein
ECIAI39_1026	c.117C>T	p.Asn39Asn	synonymous_variant	LOW	0.166667	1	conserved hypothetical protein
ECIAI39_1026	c.1263C>T	p.Ala421Ala	synonymous_variant	LOW	0.096296	1	conserved hypothetical protein
ECIAI39_1026	c.1770C>T	p.Phe590Phe	synonymous_variant	LOW	0.080214	1	conserved hypothetical protein
ECIAI39_1026	c.1821C>T	p.Gly607Gly	synonymous_variant	LOW	0.218487	1	conserved hypothetical protein
ECIAI39_1026	c.1890C>T	p.Thr630Thr	synonymous_variant	LOW	0.135664	2	conserved hypothetical protein
ECIAI39_1026	c.2217C>T	p.Cys739Cys	synonymous_variant	LOW	0.417722	1	conserved hypothetical protein
ECIAI39_1026	c.2368C>T	p.Leu790Leu	synonymous_variant	LOW	0.28877	1	conserved hypothetical protein
ECIAI39_1026	c.471C>T	p.Arg157Arg	synonymous_variant	LOW	0.466321	1	conserved hypothetical protein
ECIAI39_1026	c.60C>T	p.Asn20Asn	synonymous_variant	LOW	0.161017	1	conserved hypothetical protein
ECIAI39_1026	c.615C>T	p.Tyr205Tyr	synonymous_variant	LOW	0.237248	1	conserved hypothetical protein
ECIAI39_1026	c.1983C>A	p.Thr661Thr	synonymous_variant	LOW	0.113713	2	conserved hypothetical protein
ECIAI39_1026	c.1986C>A	p.Val662Val	synonymous_variant	LOW	0.12426	1	conserved hypothetical protein
ECIAI39_1026	c.1357C>A	p.His453Asn	missense_variant	MODERATE	0.276316	1	conserved hypothetical protein
ECIAI39_1026	c.551C>A	p.Ala184Glu	missense_variant	MODERATE	0.381526	1	conserved hypothetical protein
ECIAI39_1026	c.2316A>T	p.Arg772Arg	synonymous_variant	LOW	0.213415	1	conserved hypothetical protein
ECIAI39_1026	c.452A>T	p.Gln151Leu	missense_variant	MODERATE	0.494253	1	conserved hypothetical protein
ECIAI39_1026	c.124A>G	p.Arg42Gly	missense_variant	MODERATE	0.18254	1	conserved hypothetical protein
ECIAI39_1026	c.1294A>G	p.Ile432Val	missense_variant	MODERATE	0.080808	1	conserved hypothetical protein
ECIAI39_1026	c.490A>G	p.Thr164Ala	missense_variant	MODERATE	0.46589	1	conserved hypothetical protein
ECIAI39_1026	c.150A>G	p.Ala50Ala	synonymous_variant	LOW	0.252688	2	conserved hypothetical protein
ECIAI39_1026	c.1761A>G	p.Glu587Glu	synonymous_variant	LOW	0.307868	2	conserved hypothetical protein
ECIAI39_1026	c.2118A>G	p.Glu706Glu	synonymous_variant	LOW	0.106509	1	conserved hypothetical protein
ECIAI39_1026	c.2241A>G	p.Gln747Gln	synonymous_variant	LOW	0.386179	1	conserved hypothetical protein
ECIAI39_1026	c.2325A>G	p.Ala775Ala	synonymous_variant	LOW	0.138158	1	conserved hypothetical protein
ECIAI39_1026	c.234A>G	p.Lys78Lys	synonymous_variant	LOW	0.210119	1	conserved hypothetical protein
ECIAI39_1026	c.237A>G	p.Ala79Ala	synonymous_variant	LOW	0.206322	1	conserved hypothetical protein
ECIAI39_1026	c.45A>G	p.Arg15Arg	synonymous_variant	LOW	0.160548	2	conserved hypothetical protein
ECIAI39_1026	c.651A>G	p.Glu217Glu	synonymous_variant	LOW	0.357756	1	conserved hypothetical protein
ECIAI39_1026	c.1700A>C	p.Glu567Ala	missense_variant	MODERATE	0.202381	1	conserved hypothetical protein
ECIAI39_1026	c.1227A>C	p.Ser409Ser	synonymous_variant	LOW	0.349112	2	conserved hypothetical protein
ECIAI39_1027	c.163A>C	p.Ser55Arg	missense_variant	MODERATE	0.321115	14	conserved hypothetical protein; putative GTP-binding domain
ECIAI39_1027	c.781G>T	p.Ala261Ser	missense_variant	MODERATE	0.332554	13	conserved hypothetical protein; putative GTP-binding domain
ECIAI39_1027	c.5A>G	p.Asn2Ser	missense_variant	MODERATE	0.367091	10	conserved hypothetical protein; putative GTP-binding domain
ECIAI39_1027	c.121T>C	p.Ser41Pro	missense_variant	MODERATE	0.165525	9	conserved hypothetical protein; putative GTP-binding domain
ECIAI39_1027	c.29G>A	p.Arg10His	missense_variant	MODERATE	0.317881	9	conserved hypothetical protein; putative GTP-binding domain
ECIAI39_1027	c.192T>G	p.Gly64Gly	synonymous_variant	LOW	0.453118	3	conserved hypothetical protein; putative GTP-binding domain
ECIAI39_1027	c.444T>G	p.Arg148Arg	synonymous_variant	LOW	0.415323	2	conserved hypothetical protein; putative GTP-binding domain
ECIAI39_1027	c.624T>G	p.Arg208Arg	synonymous_variant	LOW	0.205357	1	conserved hypothetical protein; putative GTP-binding domain
ECIAI39_1027	c.124C>A	p.Leu42Ile	missense_variant	MODERATE	0.160925	8	conserved hypothetical protein; putative GTP-binding domain
ECIAI39_1027	c.313C>T	p.His105Tyr	missense_variant	MODERATE	0.286995	7	conserved hypothetical protein; putative GTP-binding domain
ECIAI39_1027	c.679C>G	p.Leu227Val	missense_variant	MODERATE	0.376562	7	conserved hypothetical protein; putative GTP-binding domain
ECIAI39_1027	c.165T>C	p.Ser55Ser	synonymous_variant	LOW	0.298059	2	conserved hypothetical protein; putative GTP-binding domain
ECIAI39_1027	c.309T>C	p.His103His	synonymous_variant	LOW	0.415508	17	conserved hypothetical protein; putative GTP-binding domain
ECIAI39_1027	c.444T>C	p.Arg148Arg	synonymous_variant	LOW	0.356849	4	conserved hypothetical protein; putative GTP-binding domain
ECIAI39_1027	c.573T>C	p.Pro191Pro	synonymous_variant	LOW	0.49336	7	conserved hypothetical protein; putative GTP-binding domain
ECIAI39_1027	c.732T>C	p.Ser244Ser	synonymous_variant	LOW	0.12234	1	conserved hypothetical protein; putative GTP-binding domain
ECIAI39_1027	c.927T>C	p.Ile309Ile	synonymous_variant	LOW	0.410256	1	conserved hypothetical protein; putative GTP-binding domain
ECIAI39_1027	c.322G>A	p.Val108Ile	missense_variant	MODERATE	0.49829	5	conserved hypothetical protein; putative GTP-binding domain
ECIAI39_1027	c.4A>G	p.Asn2Asp	missense_variant	MODERATE	0.352996	5	conserved hypothetical protein; putative GTP-binding domain
ECIAI39_1027	c.192T>A	p.Gly64Gly	synonymous_variant	LOW	0.056	1	conserved hypothetical protein; putative GTP-binding domain
ECIAI39_1027	c.834G>T	p.Ala278Ala	synonymous_variant	LOW	0.363636	1	conserved hypothetical protein; putative GTP-binding domain
ECIAI39_1027	c.601G>A	p.Glu201Lys	missense_variant	MODERATE	0.162601	2	conserved hypothetical protein; putative GTP-binding domain
ECIAI39_1027	c.733C>T	p.Pro245Ser	missense_variant	MODERATE	0.276394	2	conserved hypothetical protein; putative GTP-binding domain
ECIAI39_1027	c.13G>A	p.Ala5Thr	missense_variant	MODERATE	0.234568	1	conserved hypothetical protein; putative GTP-binding domain
ECIAI39_1027	c.519G>A	p.Met173Ile	missense_variant	MODERATE	0.061453	1	conserved hypothetical protein; putative GTP-binding domain
ECIAI39_1027	c.213C>T	p.Ser71Ser	synonymous_variant	LOW	0.156319	8	conserved hypothetical protein; putative GTP-binding domain
ECIAI39_1027	c.270C>T	p.Ala90Ala	synonymous_variant	LOW	0.409091	1	conserved hypothetical protein; putative GTP-binding domain
ECIAI39_1027	c.306C>T	p.Gly102Gly	synonymous_variant	LOW	0.274169	8	conserved hypothetical protein; putative GTP-binding domain
ECIAI39_1027	c.51C>T	p.Thr17Thr	synonymous_variant	LOW	0.294682	9	conserved hypothetical protein; putative GTP-binding domain
ECIAI39_1027	c.816C>T	p.Asp272Asp	synonymous_variant	LOW	0.482759	1	conserved hypothetical protein; putative GTP-binding domain
ECIAI39_1027	c.780C>G	p.Arg260Arg	synonymous_variant	LOW	0.317908	12	conserved hypothetical protein; putative GTP-binding domain
ECIAI39_1027	c.664C>T	p.Arg222Cys	missense_variant	MODERATE	0.150307	1	conserved hypothetical protein; putative GTP-binding domain
ECIAI39_1027	c.721C>T	p.His241Tyr	missense_variant	MODERATE	0.199488	1	conserved hypothetical protein; putative GTP-binding domain
ECIAI39_1027	c.763C>T	p.Arg255Cys	missense_variant	MODERATE	0.046358	1	conserved hypothetical protein; putative GTP-binding domain
ECIAI39_1027	c.249C>A	p.Thr83Thr	synonymous_variant	LOW	0.170684	6	conserved hypothetical protein; putative GTP-binding domain
ECIAI39_1027	c.702C>A	p.Leu234Leu	synonymous_variant	LOW	0.254242	5	conserved hypothetical protein; putative GTP-binding domain
ECIAI39_1027	c.157C>A	p.Leu53Ile	missense_variant	MODERATE	0.200717	1	conserved hypothetical protein; putative GTP-binding domain
ECIAI39_1027	c.266A>T	p.His89Leu	missense_variant	MODERATE	0.058824	1	conserved hypothetical protein; putative GTP-binding domain
ECIAI39_1027	c.171A>G	p.Glu57Glu	synonymous_variant	LOW	0.0847549	3	conserved hypothetical protein; putative GTP-binding domain
ECIAI39_1027	c.378A>G	p.Glu126Glu	synonymous_variant	LOW	0.373357	6	conserved hypothetical protein; putative GTP-binding domain
ECIAI39_1027	c.417A>G	p.Ala139Ala	synonymous_variant	LOW	0.238989	9	conserved hypothetical protein; putative GTP-binding domain
ECIAI39_1027	c.771A>G	p.Glu257Glu	synonymous_variant	LOW	0.27792	5	conserved hypothetical protein; putative GTP-binding domain
ECIAI39_1028	c.1061T>C	p.Leu354Pro	missense_variant	MODERATE	0.295464	2	conserved hypothetical protein
ECIAI39_1028	c.1175G>A	p.Arg392Lys	missense_variant	MODERATE	0.0925	2	conserved hypothetical protein
ECIAI39_1028	c.1088T>C	p.Val363Ala	missense_variant	MODERATE	0.189655	1	conserved hypothetical protein
ECIAI39_1028	c.1026C>T	p.Val342Val	synonymous_variant	LOW	0.301921	2	conserved hypothetical protein
ECIAI39_1040	c.239C>A	p.Ala80Asp	missense_variant	MODERATE	0.098765	1	putative carbohydrate kinase
ECIAI39_1069	c.287T>A	p.Val96Glu	missense_variant	MODERATE	0.101408	2	conserved hypothetical protein
ECIAI39_1069	c.145G>A	p.Ala49Thr	missense_variant	MODERATE	0.243624	1	conserved hypothetical protein
ECIAI39_1069	c.376A>G	p.Ile126Val	missense_variant	MODERATE	0.03876	1	conserved hypothetical protein
ECIAI39_1226	c.70T>C	p.Ser24Pro	missense_variant	MODERATE	0.208477	5	hypothetical protein
ECIAI39_1226	c.71C>G	p.Ser24Cys	missense_variant	MODERATE	0.221155	5	hypothetical protein
ECIAI39_1226	c.82T>C	p.Tyr28His	missense_variant	MODERATE	0.2	1	hypothetical protein
ECIAI39_1226	c.61A>G	p.Asn21Asp	missense_variant	MODERATE	0.058252	1	hypothetical protein
ECIAI39_1228	c.427A>G	p.Ile143Val	missense_variant	MODERATE	0.317087	11	conserved hypothetical protein
ECIAI39_1228	c.490G>A	p.Ala164Thr	missense_variant	MODERATE	0.248964	10	conserved hypothetical protein
ECIAI39_1228	c.403A>G	p.Thr135Ala	missense_variant	MODERATE	0.307708	9	conserved hypothetical protein
ECIAI39_1228	c.358T>A	p.Cys120Ser	missense_variant	MODERATE	0.191941	8	conserved hypothetical protein
ECIAI39_1228	c.547A>C	p.Lys183Gln	missense_variant	MODERATE	0.19857	7	conserved hypothetical protein
ECIAI39_1228	c.355A>T	p.Ser119Cys	missense_variant	MODERATE	0.16762	6	conserved hypothetical protein
ECIAI39_1228	c.523C>T	p.Leu175Leu	synonymous_variant	LOW	0.222437	9	conserved hypothetical protein
ECIAI39_1491	c.3G>A	p.Met1?	start_lost	HIGH	0.214286	1	conserved hypothetical protein
ECIAI39_1491	c.74C>A	p.Ser25*	stop_gained	HIGH	0.266667	1	conserved hypothetical protein
ECIAI39_1492	c.56T>C	p.Ile19Thr	missense_variant	MODERATE	0.347826	1	Conserved hypothetical protein
ECIAI39_1495	c.631G>C	p.Val211Leu	missense_variant	MODERATE	0.040293	1	hypothetical protein
ECIAI39_1496	c.750G>A	p.Lys250Lys	synonymous_variant	LOW	0.350134	11	transposase ORF B, IS100
ECIAI39_1496	c.493G>A	p.Ala165Thr	missense_variant	MODERATE	0.121951	1	transposase ORF B, IS100
ECIAI39_1496	c.446C>A	p.Ala149Glu	missense_variant	MODERATE	0.101293	1	transposase ORF B, IS100
ECIAI39_1496	c.381A>C	p.Ala127Ala	synonymous_variant	LOW	0.323767	11	transposase ORF B, IS100
ECIAI39_1497	c.705G>A	p.Arg235Arg	synonymous_variant	LOW	0.147303	1	transposase ORF A, IS100
ECIAI39_1497	c.99C>G	p.Thr33Thr	synonymous_variant	LOW	0.386073	12	transposase ORF A, IS100
ECIAI39_1497	c.968A>C	p.His323Pro	missense_variant	MODERATE	0.185185	1	transposase ORF A, IS100
ECIAI39_1514	c.709A>G	p.Lys237Glu	missense_variant	MODERATE	0.324324	1	major head protein (Major coat protein) from bacteriophage origin
ECIAI39_1514	c.702C>T	p.Asp234Asp	synonymous_variant	LOW	0.353846	1	major head protein (Major coat protein) from bacteriophage origin
ECIAI39_1514	c.135G>T	p.Pro45Pro	synonymous_variant	LOW	0.045093	1	major head protein (Major coat protein) from bacteriophage origin
ECIAI39_1514	c.579T>A	p.Gly193Gly	synonymous_variant	LOW	0.484849	1	major head protein (Major coat protein) from bacteriophage origin
ECIAI39_1531	c.504C>T	p.Tyr168Tyr	synonymous_variant	LOW	0.056604	1	putative ABC transporter permease protein
ECIAI39_1639	c.595G>A	p.Val199Ile	missense_variant	MODERATE	0.033613	1	putative outer membrane channel protein of an efflux system
ECIAI39_1793	c.2511T>A	p.Val837Val	synonymous_variant	LOW	0.272727	1	putative phage tail tape measure protein
ECIAI39_1793	c.2771G>A	p.Arg924Lys	missense_variant	MODERATE	0.25	1	putative phage tail tape measure protein
ECIAI39_1834	c.453A>G	p.Ala151Ala	synonymous_variant	LOW	0.494694	1	putative DNA-binding transcriptional regulator HTH family
ECIAI39_1854	c.243T>C	p.His81His	synonymous_variant	LOW	0.470588	1	Putative Lom-like outer membrane protein of prophage
ECIAI39_1854	c.279T>C	p.Arg93Arg	synonymous_variant	LOW	0.162264	1	Putative Lom-like outer membrane protein of prophage
ECIAI39_1854	c.354T>C	p.Gly118Gly	synonymous_variant	LOW	0.327522	4	Putative Lom-like outer membrane protein of prophage
ECIAI39_1854	c.295G>A	p.Val99Ile	missense_variant	MODERATE	0.101625	2	Putative Lom-like outer membrane protein of prophage
ECIAI39_1854	c.381C>T	p.Phe127Phe	synonymous_variant	LOW	0.382353	1	Putative Lom-like outer membrane protein of prophage
ECIAI39_1854	c.344C>T	p.Ala115Val	missense_variant	MODERATE	0.12848	1	Putative Lom-like outer membrane protein of prophage
ECIAI39_1854	c.273C>A	p.Ser91Ser	synonymous_variant	LOW	0.122582	2	Putative Lom-like outer membrane protein of prophage
ECIAI39_1860	c.2259T>C	p.Arg753Arg	synonymous_variant	LOW	0.28283	1	Minor tail protein precursor H
ECIAI39_1860	c.2130G>T	p.Gly710Gly	synonymous_variant	LOW	0.206593	1	Minor tail protein precursor H
ECIAI39_1860	c.507G>T	p.Thr169Thr	synonymous_variant	LOW	0.35	1	Minor tail protein precursor H
ECIAI39_1860	c.2191T>C	p.Phe731Leu	missense_variant	MODERATE	0.495864	1	Minor tail protein precursor H
ECIAI39_1860	c.2244G>A	p.Ala748Ala	synonymous_variant	LOW	0.181182	1	Minor tail protein precursor H
ECIAI39_1860	c.2146G>T	p.Ala716Ser	missense_variant	MODERATE	0.16129	1	Minor tail protein precursor H
ECIAI39_1860	c.574G>A	p.Val192Met	missense_variant	MODERATE	0.228571	1	Minor tail protein precursor H
ECIAI39_1860	c.83G>A	p.Arg28His	missense_variant	MODERATE	0.380952	1	Minor tail protein precursor H
ECIAI39_1860	c.1641C>T	p.Asp547Asp	synonymous_variant	LOW	0.238095	1	Minor tail protein precursor H
ECIAI39_1860	c.2121C>T	p.Ala707Ala	synonymous_variant	LOW	0.256001	1	Minor tail protein precursor H
ECIAI39_1860	c.498C>T	p.Arg166Arg	synonymous_variant	LOW	0.333333	1	Minor tail protein precursor H
ECIAI39_1860	c.2127C>A	p.Gly709Gly	synonymous_variant	LOW	0.247391	1	Minor tail protein precursor H
ECIAI39_1860	c.2151C>A	p.Ser717Ser	synonymous_variant	LOW	0.414009	3	Minor tail protein precursor H
ECIAI39_1860	c.1360C>G	p.Pro454Ala	missense_variant	MODERATE	0.484848	1	Minor tail protein precursor H
ECIAI39_1860	c.210A>T	p.Arg70Arg	synonymous_variant	LOW	0.056818	1	Minor tail protein precursor H
ECIAI39_1860	c.1767A>G	p.Glu589Glu	synonymous_variant	LOW	0.277778	1	Minor tail protein precursor H
ECIAI39_1860	c.1766A>C	p.Glu589Ala	missense_variant	MODERATE	0.277778	1	Minor tail protein precursor H
ECIAI39_1862	c.144T>C	p.Ser48Ser	synonymous_variant	LOW	0.416667	1	Minor tail protein G
ECIAI39_1862	c.419C>T	p.Ser140Leu	missense_variant	MODERATE	0.384615	1	Minor tail protein G
ECIAI39_1863	c.508G>T	p.Gly170Cys	missense_variant	MODERATE	0.069712	1	Major tail protein V
ECIAI39_1865	c.192G>C	p.Ala64Ala	synonymous_variant	LOW	0.428571	1	Minor tail protein Z (GpZ)
ECIAI39_1866	c.324G>T	p.Gly108Gly	synonymous_variant	LOW	0.25	1	Tail attachment protein (Minor capsid protein FII)
ECIAI39_1866	c.252C>T	p.Asn84Asn	synonymous_variant	LOW	0.157895	1	Tail attachment protein (Minor capsid protein FII)
ECIAI39_1868	c.708G>C	p.Gly236Gly	synonymous_variant	LOW	0.32	1	Major head protein (Head protein gp7)
ECIAI39_1868	c.711G>A	p.Ala237Ala	synonymous_variant	LOW	0.307692	1	Major head protein (Head protein gp7)
ECIAI39_1868	c.975A>T	p.Ala325Ala	synonymous_variant	LOW	0.109302	2	Major head protein (Head protein gp7)
ECIAI39_1869	c.153G>T	p.Val51Val	synonymous_variant	LOW	0.357143	1	Head decoration protein (gpD) (Major capsid protein D)
ECIAI39_1869	c.221C>A	p.Ala74Glu	missense_variant	MODERATE	0.375	1	Head decoration protein (gpD) (Major capsid protein D)
ECIAI39_1870	c.249G>C	p.Val83Val	synonymous_variant	LOW	0.068702	1	Head-tail preconnector protein GP5 [Contains: Scaffold protein GP6 (Head protein GP6)]
ECIAI39_1870	c.1090G>A	p.Ala364Thr	missense_variant	MODERATE	0.284382	2	Head-tail preconnector protein GP5 [Contains: Scaffold protein GP6 (Head protein GP6)]
ECIAI39_1870	c.1065G>A	p.Ala355Ala	synonymous_variant	LOW	0.04717	1	Head-tail preconnector protein GP5 [Contains: Scaffold protein GP6 (Head protein GP6)]
ECIAI39_1870	c.774G>A	p.Thr258Thr	synonymous_variant	LOW	0.413793	1	Head-tail preconnector protein GP5 [Contains: Scaffold protein GP6 (Head protein GP6)]
ECIAI39_1870	c.996G>C	p.Gln332His	missense_variant	MODERATE	0.24	1	Head-tail preconnector protein GP5 [Contains: Scaffold protein GP6 (Head protein GP6)]
ECIAI39_1870	c.363C>T	p.Gly121Gly	synonymous_variant	LOW	0.350796	2	Head-tail preconnector protein GP5 [Contains: Scaffold protein GP6 (Head protein GP6)]
ECIAI39_1870	c.405C>T	p.Gly135Gly	synonymous_variant	LOW	0.328087	2	Head-tail preconnector protein GP5 [Contains: Scaffold protein GP6 (Head protein GP6)]
ECIAI39_1870	c.417C>T	p.Cys139Cys	synonymous_variant	LOW	0.327659	2	Head-tail preconnector protein GP5 [Contains: Scaffold protein GP6 (Head protein GP6)]
ECIAI39_1870	c.549C>T	p.Gly183Gly	synonymous_variant	LOW	0.265306	1	Head-tail preconnector protein GP5 [Contains: Scaffold protein GP6 (Head protein GP6)]
ECIAI39_1870	c.789C>T	p.Ala263Ala	synonymous_variant	LOW	0.387097	1	Head-tail preconnector protein GP5 [Contains: Scaffold protein GP6 (Head protein GP6)]
ECIAI39_1870	c.1163C>T	p.Ala388Val	missense_variant	MODERATE	0.075	1	Head-tail preconnector protein GP5 [Contains: Scaffold protein GP6 (Head protein GP6)]
ECIAI39_1870	c.155C>T	p.Pro52Leu	missense_variant	MODERATE	0.340909	1	Head-tail preconnector protein GP5 [Contains: Scaffold protein GP6 (Head protein GP6)]
ECIAI39_1870	c.244C>T	p.Pro82Ser	missense_variant	MODERATE	0.054264	1	Head-tail preconnector protein GP5 [Contains: Scaffold protein GP6 (Head protein GP6)]
ECIAI39_1870	c.1377C>A	p.Val459Val	synonymous_variant	LOW	0.052632	1	Head-tail preconnector protein GP5 [Contains: Scaffold protein GP6 (Head protein GP6)]
ECIAI39_1870	c.252C>A	p.Thr84Thr	synonymous_variant	LOW	0.322259	2	Head-tail preconnector protein GP5 [Contains: Scaffold protein GP6 (Head protein GP6)]
ECIAI39_1870	c.1396C>A	p.Leu466Met	missense_variant	MODERATE	0.333333	1	Head-tail preconnector protein GP5 [Contains: Scaffold protein GP6 (Head protein GP6)]
ECIAI39_1871	c.777T>C	p.Asp259Asp	synonymous_variant	LOW	0.416667	1	Portal protein (Head protein GP4)
ECIAI39_1871	c.252G>T	p.Leu84Leu	synonymous_variant	LOW	0.142857	1	Portal protein (Head protein GP4)
ECIAI39_1871	c.819G>C	p.Ala273Ala	synonymous_variant	LOW	0.032	1	Portal protein (Head protein GP4)
ECIAI39_1871	c.396G>A	p.Thr132Thr	synonymous_variant	LOW	0.357143	1	Portal protein (Head protein GP4)
ECIAI39_1871	c.1557C>T	p.Arg519Arg	synonymous_variant	LOW	0.382979	1	Portal protein (Head protein GP4)
ECIAI39_1871	c.280C>T	p.Leu94Leu	synonymous_variant	LOW	0.25	1	Portal protein (Head protein GP4)
ECIAI39_1871	c.405C>T	p.Ile135Ile	synonymous_variant	LOW	0.357143	1	Portal protein (Head protein GP4)
ECIAI39_1871	c.691C>T	p.Leu231Leu	synonymous_variant	LOW	0.44	1	Portal protein (Head protein GP4)
ECIAI39_1871	c.753C>T	p.Val251Val	synonymous_variant	LOW	0.444444	1	Portal protein (Head protein GP4)
ECIAI39_1871	c.933C>T	p.Phe311Phe	synonymous_variant	LOW	0.352941	1	Portal protein (Head protein GP4)
ECIAI39_1871	c.774C>G	p.Leu258Leu	synonymous_variant	LOW	0.423077	1	Portal protein (Head protein GP4)
ECIAI39_1871	c.57C>A	p.Leu19Leu	synonymous_variant	LOW	0.105263	1	Portal protein (Head protein GP4)
ECIAI39_1871	c.1281A>G	p.Ala427Ala	synonymous_variant	LOW	0.4	1	Portal protein (Head protein GP4)
ECIAI39_1872	c.155C>T	p.Ser52Leu	missense_variant	MODERATE	0.47041	3	Head stabilization protein (Head protein GP3)
ECIAI39_1872	c.135G>T	p.Arg45Arg	synonymous_variant	LOW	0.235294	1	Head stabilization protein (Head protein GP3)
ECIAI39_1872	c.150G>T	p.Ala50Ala	synonymous_variant	LOW	0.192245	2	Head stabilization protein (Head protein GP3)
ECIAI39_1872	c.175C>T	p.Arg59Cys	missense_variant	MODERATE	0.473684	1	Head stabilization protein (Head protein GP3)
ECIAI39_1873	c.1602G>T	p.Thr534Thr	synonymous_variant	LOW	0.386364	1	Terminase large subunit (Gp2)
ECIAI39_1873	c.1653G>T	p.Glu551Asp	missense_variant	MODERATE	0.457143	1	Terminase large subunit (Gp2)
ECIAI39_1873	c.1788C>T	p.Tyr596Tyr	synonymous_variant	LOW	0.4375	1	Terminase large subunit (Gp2)
ECIAI39_1900	c.208G>A	p.Val70Ile	missense_variant	MODERATE	0.278708	6	conserved hypothetical protein
ECIAI39_1900	c.156T>C	p.Arg52Arg	synonymous_variant	LOW	0.234997	2	conserved hypothetical protein
ECIAI39_1900	c.288T>C	p.Phe96Phe	synonymous_variant	LOW	0.199465	2	conserved hypothetical protein
ECIAI39_1900	c.387T>C	p.His129His	synonymous_variant	LOW	0.272321	2	conserved hypothetical protein
ECIAI39_1900	c.195G>T	p.Gly65Gly	synonymous_variant	LOW	0.227941	1	conserved hypothetical protein
ECIAI39_1900	c.228G>T	p.Val76Val	synonymous_variant	LOW	0.342857	1	conserved hypothetical protein
ECIAI39_1900	c.121G>A	p.Glu41Lys	missense_variant	MODERATE	0.146316	2	conserved hypothetical protein
ECIAI39_1900	c.363G>A	p.Gly121Gly	synonymous_variant	LOW	0.416975	8	conserved hypothetical protein
ECIAI39_1900	c.417G>A	p.Ala139Ala	synonymous_variant	LOW	0.262507	1	conserved hypothetical protein
ECIAI39_1900	c.420G>A	p.Val140Val	synonymous_variant	LOW	0.086957	1	conserved hypothetical protein
ECIAI39_1900	c.395G>A	p.Gly132Asp	missense_variant	MODERATE	0.333333	1	conserved hypothetical protein
ECIAI39_1900	c.117C>T	p.Gly39Gly	synonymous_variant	LOW	0.485026	4	conserved hypothetical protein
ECIAI39_1900	c.141C>T	p.Thr47Thr	synonymous_variant	LOW	0.277593	2	conserved hypothetical protein
ECIAI39_1900	c.369C>T	p.Leu123Leu	synonymous_variant	LOW	0.278828	2	conserved hypothetical protein
ECIAI39_1900	c.414C>T	p.Asn138Asn	synonymous_variant	LOW	0.369549	2	conserved hypothetical protein
ECIAI39_1900	c.364C>T	p.His122Tyr	missense_variant	MODERATE	0.409091	1	conserved hypothetical protein
ECIAI39_1900	c.385C>A	p.His129Asn	missense_variant	MODERATE	0.266055	1	conserved hypothetical protein
ECIAI39_1900	c.148A>T	p.Ile50Leu	missense_variant	MODERATE	0.36	1	conserved hypothetical protein
ECIAI39_1923	c.120T>C	p.Arg40Arg	synonymous_variant	LOW	0.178947	1	conserved hypothetical protein
ECIAI39_1923	c.150T>C	p.Ile50Ile	synonymous_variant	LOW	0.289189	1	conserved hypothetical protein
ECIAI39_1923	c.213T>A	p.Ala71Ala	synonymous_variant	LOW	0.495827	4	conserved hypothetical protein
ECIAI39_1923	c.205C>A	p.Pro69Thr	missense_variant	MODERATE	0.412426	3	conserved hypothetical protein
ECIAI39_1923	c.207G>T	p.Pro69Pro	synonymous_variant	LOW	0.216216	1	conserved hypothetical protein
ECIAI39_1923	c.50T>C	p.Val17Ala	missense_variant	MODERATE	0.393258	1	conserved hypothetical protein
ECIAI39_1923	c.207G>A	p.Pro69Pro	synonymous_variant	LOW	0.47939	4	conserved hypothetical protein
ECIAI39_1923	c.48G>A	p.Gln16Gln	synonymous_variant	LOW	0.39645	1	conserved hypothetical protein
ECIAI39_1923	c.174A>T	p.Arg58Arg	synonymous_variant	LOW	0.256881	1	conserved hypothetical protein
ECIAI39_1926	c.1050T>C	p.Tyr350Tyr	synonymous_variant	LOW	0.128572	1	conserved hypothetical protein, putative side tail fiber protein homolog from prophage
ECIAI39_1926	c.744T>C	p.Ala248Ala	synonymous_variant	LOW	0.404879	2	conserved hypothetical protein, putative side tail fiber protein homolog from prophage
ECIAI39_1926	c.1078T>C	p.Tyr360His	missense_variant	MODERATE	0.375	2	conserved hypothetical protein, putative side tail fiber protein homolog from prophage
ECIAI39_1926	c.724G>A	p.Ala242Thr	missense_variant	MODERATE	0.264706	1	conserved hypothetical protein, putative side tail fiber protein homolog from prophage
ECIAI39_1926	c.687C>T	p.Ala229Ala	synonymous_variant	LOW	0.355353	1	conserved hypothetical protein, putative side tail fiber protein homolog from prophage
ECIAI39_1926	c.777C>T	p.Ser259Ser	synonymous_variant	LOW	0.385827	1	conserved hypothetical protein, putative side tail fiber protein homolog from prophage
ECIAI39_1926	c.810C>T	p.Ala270Ala	synonymous_variant	LOW	0.325958	1	conserved hypothetical protein, putative side tail fiber protein homolog from prophage
ECIAI39_1926	c.1143C>G	p.Gly381Gly	synonymous_variant	LOW	0.217803	3	conserved hypothetical protein, putative side tail fiber protein homolog from prophage
ECIAI39_1926	c.1062A>T	p.Ala354Ala	synonymous_variant	LOW	0.20956	2	conserved hypothetical protein, putative side tail fiber protein homolog from prophage
ECIAI39_1944	c.345C>T	p.Thr115Thr	synonymous_variant	LOW	0.046784	1	putative ABC transporter, ATPase component
ECIAI39_1965	c.2098T>C	p.Cys700Arg	missense_variant	MODERATE	0.187244	8	Putative phage minor tail protein
ECIAI39_1965	c.2083A>G	p.Ser695Gly	missense_variant	MODERATE	0.130708	7	Putative phage minor tail protein
ECIAI39_1965	c.2199A>G	p.Ala733Ala	synonymous_variant	LOW	0.0630895	7	Putative phage minor tail protein
ECIAI39_1965	c.2077A>G	p.Ile693Val	missense_variant	MODERATE	0.032361	2	Putative phage minor tail protein
ECIAI39_1965	c.2152C>T	p.Leu718Leu	synonymous_variant	LOW	0.148148	1	Putative phage minor tail protein
ECIAI39_1965	c.2178T>C	p.Gly726Gly	synonymous_variant	LOW	0.181413	8	Putative phage minor tail protein
ECIAI39_1973	c.1605A>G	p.Ala535Ala	synonymous_variant	LOW	0.320764	6	putative side tail fiber protein homolog from lambdoid prophage
ECIAI39_1973	c.1620A>G	p.Val540Val	synonymous_variant	LOW	0.384615	1	putative side tail fiber protein homolog from lambdoid prophage
ECIAI39_1973	c.1176C>T	p.Ser392Ser	synonymous_variant	LOW	0.33908	1	putative side tail fiber protein homolog from lambdoid prophage
ECIAI39_1973	c.1347C>T	p.Ala449Ala	synonymous_variant	LOW	0.481481	1	putative side tail fiber protein homolog from lambdoid prophage
ECIAI39_1973	c.1638C>T	p.Thr546Thr	synonymous_variant	LOW	0.388333	2	putative side tail fiber protein homolog from lambdoid prophage
ECIAI39_1973	c.1590G>A	p.Leu530Leu	synonymous_variant	LOW	0.280425	8	putative side tail fiber protein homolog from lambdoid prophage
ECIAI39_1973	c.1593G>A	p.Gly531Gly	synonymous_variant	LOW	0.20657	6	putative side tail fiber protein homolog from lambdoid prophage
ECIAI39_1973	c.1623G>T	p.Pro541Pro	synonymous_variant	LOW	0.445833	2	putative side tail fiber protein homolog from lambdoid prophage
ECIAI39_1973	c.1606T>C	p.Leu536Leu	synonymous_variant	LOW	0.329622	6	putative side tail fiber protein homolog from lambdoid prophage
ECIAI39_1973	c.1611T>C	p.Pro537Pro	synonymous_variant	LOW	0.313327	6	putative side tail fiber protein homolog from lambdoid prophage
ECIAI39_1973	c.1602T>G	p.Ser534Ser	synonymous_variant	LOW	0.309687	8	putative side tail fiber protein homolog from lambdoid prophage
ECIAI39_1977	c.135T>C	p.Ser45Ser	synonymous_variant	LOW	0.464945	2	Putative Lom-like outer membrane protein of prophage
ECIAI39_1977	c.48T>C	p.Val16Val	synonymous_variant	LOW	0.451004	2	Putative Lom-like outer membrane protein of prophage
ECIAI39_1977	c.134G>A	p.Ser45Asn	missense_variant	MODERATE	0.459418	2	Putative Lom-like outer membrane protein of prophage
ECIAI39_1977	c.437T>C	p.Met146Thr	missense_variant	MODERATE	0.461538	1	Putative Lom-like outer membrane protein of prophage
ECIAI39_1977	c.129A>C	p.Pro43Pro	synonymous_variant	LOW	0.443615	2	Putative Lom-like outer membrane protein of prophage
ECIAI39_1980	c.131T>G	p.Val44Gly	missense_variant	MODERATE	0.194116	1	conserved hypothetical protein
ECIAI39_1981	c.8G>A	p.Arg3Gln	missense_variant	MODERATE	0.194116	1	hypothetical protein
ECIAI39_1981	c.2T>C	p.Leu1?	start_lost	HIGH	0.270508	1	hypothetical protein
ECIAI39_1987	c.250A>G	p.Asn84Asp	missense_variant	MODERATE	0.335975	1	Putative single-stranded DNA binding protein of prophage
ECIAI39_1987	c.234G>T	p.Val78Val	synonymous_variant	LOW	0.255715	1	Putative single-stranded DNA binding protein of prophage
ECIAI39_1987	c.148T>G	p.Ser50Ala	missense_variant	MODERATE	0.31585	1	Putative single-stranded DNA binding protein of prophage
ECIAI39_1989	c.138G>A	p.Ser46Ser	synonymous_variant	LOW	0.388889	1	putative host-nuclease inhibitor protein Gam of bacteriophage
ECIAI39_1990	c.198C>T	p.Phe66Phe	synonymous_variant	LOW	0.145093	1	Recombination protein bet from phage origin
ECIAI39_1990	c.213C>T	p.Asn71Asn	synonymous_variant	LOW	0.221202	1	Recombination protein bet from phage origin
ECIAI39_1990	c.722C>A	p.Ala241Asp	missense_variant	MODERATE	0.295005	1	Recombination protein bet from phage origin
ECIAI39_1990	c.174G>A	p.Pro58Pro	synonymous_variant	LOW	0.196472	1	Recombination protein bet from phage origin
ECIAI39_1990	c.33G>A	p.Lys11Lys	synonymous_variant	LOW	0.04363	1	Recombination protein bet from phage origin
ECIAI39_1990	c.750G>T	p.Leu250Leu	synonymous_variant	LOW	0.459235	1	Recombination protein bet from phage origin
ECIAI39_1991	c.54A>G	p.Glu18Glu	synonymous_variant	LOW	0.469841	2	exonuclease from phage origin
ECIAI39_1991	c.141A>T	p.Gly47Gly	synonymous_variant	LOW	0.420876	1	exonuclease from phage origin
ECIAI39_1991	c.174C>T	p.Phe58Phe	synonymous_variant	LOW	0.180823	1	exonuclease from phage origin
ECIAI39_1991	c.147G>A	p.Lys49Lys	synonymous_variant	LOW	0.235294	1	exonuclease from phage origin
ECIAI39_1991	c.676C>T	p.Arg226*	stop_gained	HIGH	0.360627	1	exonuclease from phage origin
ECIAI39_1991	c.298G>A	p.Val100Ile	missense_variant	MODERATE	0.11245	1	exonuclease from phage origin
ECIAI39_1991	c.332G>A	p.Ser111Asn	missense_variant	MODERATE	0.370426	1	exonuclease from phage origin
ECIAI39_1991	c.49G>A	p.Val17Ile	missense_variant	MODERATE	0.190994	1	exonuclease from phage origin
ECIAI39_1993	c.210A>G	p.Glu70Glu	synonymous_variant	LOW	0.455213	1	conserved hypothetical protein from phage origin
ECIAI39_1993	c.21C>T	p.Asn7Asn	synonymous_variant	LOW	0.285714	1	conserved hypothetical protein from phage origin
ECIAI39_1993	c.45G>A	p.Gln15Gln	synonymous_variant	LOW	0.366667	1	conserved hypothetical protein from phage origin
ECIAI39_1993	c.51T>C	p.Asn17Asn	synonymous_variant	LOW	0.385307	1	conserved hypothetical protein from phage origin
ECIAI39_2267	c.37A>T	p.Asn13Tyr	missense_variant	MODERATE	0.24269	1	conserved hypothetical protein
ECIAI39_2267	c.6T>C	p.Ser2Ser	synonymous_variant	LOW	0.463049	3	conserved hypothetical protein
ECIAI39_2375	c.29T>G	p.Leu10Arg	missense_variant	MODERATE	0.093333	1	hypothetical protein
ECIAI39_2482	c.509G>C	p.Gly170Ala	missense_variant	MODERATE	0.370536	1	SMC domain protein (fragment)
ECIAI39_2652	c.46C>T	p.Arg16Trp	missense_variant	MODERATE	0.37727	5	transposase ORF B (fragment), IS629
ECIAI39_2652	c.75C>T	p.Phe25Phe	synonymous_variant	LOW	0.424737	2	transposase ORF B (fragment), IS629
ECIAI39_2652	c.6G>A	p.Ala2Ala	synonymous_variant	LOW	0.328087	1	transposase ORF B (fragment), IS629
ECIAI39_2652	c.87T>G	p.Ala29Ala	synonymous_variant	LOW	0.369416	3	transposase ORF B (fragment), IS629
ECIAI39_2708	c.1554T>C	p.Asp518Asp	synonymous_variant	LOW	0.466667	1	conserved hypothetical protein; putative exported protein; RatA homolog
ECIAI39_2709	c.305A>G	p.Asp102Gly	missense_variant	MODERATE	0.125863	1	conserved hypothetical protein; putative exported protein
ECIAI39_2806	c.79A>C	p.Lys27Gln	missense_variant	MODERATE	0.1499	2	conserved hypothetical protein
ECIAI39_2806	c.452G>A	p.Ser151Asn	missense_variant	MODERATE	0.18	1	conserved hypothetical protein
ECIAI39_2870	c.906G>T	p.Leu302Leu	synonymous_variant	LOW	0.078431	1	putative transport protein (ousB-like)
ECIAI39_2967	c.367C>T	p.Gln123*	stop_gained	HIGH	0.029412	1	Sucrose operon repressor
ECIAI39_2982	c.1G>A	p.Val1Met	missense_variant	MODERATE	0.160053	2	Conserved hypotethical Protein; putative exported protein
ECIAI39_2982	c.16C>T	p.Arg6Cys	missense_variant	MODERATE	0.093023	1	Conserved hypotethical Protein; putative exported protein
ECIAI39_3097	c.849T>C	p.Val283Val	synonymous_variant	LOW	0.25876	3	putative glycoporin
ECIAI39_3097	c.826G>T	p.Asp276Tyr	missense_variant	MODERATE	0.326711	4	putative glycoporin
ECIAI39_3097	c.805G>A	p.Asp269Asn	missense_variant	MODERATE	0.399537	4	putative glycoporin
ECIAI39_3097	c.733G>A	p.Val245Ile	missense_variant	MODERATE	0.33272	3	putative glycoporin
ECIAI39_3097	c.738C>T	p.Ser246Ser	synonymous_variant	LOW	0.329886	2	putative glycoporin
ECIAI39_3097	c.825C>A	p.Arg275Arg	synonymous_variant	LOW	0.329639	4	putative glycoporin
ECIAI39_3168	c.489C>A	p.Thr163Thr	synonymous_variant	LOW	0.091163	1	putative periplasmic binding protein
ECIAI39_3344	c.618A>C	p.Ala206Ala	synonymous_variant	LOW	0.347826	1	putative ABC-type transport system
ECIAI39_3392	c.931G>A	p.Glu311Lys	missense_variant	MODERATE	0.0640875	2	putative homolog to shiA (SHI-2 pathogenicity island of Shigella flexneri)
ECIAI39_3392	c.416A>G	p.Gln139Arg	missense_variant	MODERATE	0.466165	1	putative homolog to shiA (SHI-2 pathogenicity island of Shigella flexneri)
ECIAI39_3392	c.294G>A	p.Gly98Gly	synonymous_variant	LOW	0.487288	1	putative homolog to shiA (SHI-2 pathogenicity island of Shigella flexneri)
ECIAI39_3392	c.777G>A	p.Pro259Pro	synonymous_variant	LOW	0.023853	1	putative homolog to shiA (SHI-2 pathogenicity island of Shigella flexneri)
ECIAI39_3392	c.786G>A	p.Gly262Gly	synonymous_variant	LOW	0.280642	5	putative homolog to shiA (SHI-2 pathogenicity island of Shigella flexneri)
ECIAI39_3392	c.1039G>A	p.Ala347Thr	missense_variant	MODERATE	0.479532	1	putative homolog to shiA (SHI-2 pathogenicity island of Shigella flexneri)
ECIAI39_3392	c.828T>C	p.Asn276Asn	synonymous_variant	LOW	0.493847	5	putative homolog to shiA (SHI-2 pathogenicity island of Shigella flexneri)
ECIAI39_3392	c.915T>C	p.Ser305Ser	synonymous_variant	LOW	0.320002	4	putative homolog to shiA (SHI-2 pathogenicity island of Shigella flexneri)
ECIAI39_3395	c.528A>G	p.Ala176Ala	synonymous_variant	LOW	0.0811015	2	Putative HTH-type transcriptional regulator
ECIAI39_3414	c.129T>A	p.Arg43Arg	synonymous_variant	LOW	0.16	1	transposase ORF B (fragment), IS629
ECIAI39_3415	c.132A>G	p.Pro44Pro	synonymous_variant	LOW	0.493007	2	transposase ORF A, IS629
ECIAI39_3415	c.87A>G	p.Gln29Gln	synonymous_variant	LOW	0.22695	1	transposase ORF A, IS629
ECIAI39_3416	c.399A>G	p.Ile133Met	missense_variant	MODERATE	0.178571	1	putative transposase (fragment)
ECIAI39_3416	c.426A>G	p.Thr142Thr	synonymous_variant	LOW	0.26087	1	putative transposase (fragment)
ECIAI39_3449	c.336G>A	p.Gln112Gln	synonymous_variant	LOW	0.040698	1	putative type II secretion protein (GspK-like)
ECIAI39_3449	c.300C>T	p.Asp100Asp	synonymous_variant	LOW	0.05618	1	putative type II secretion protein (GspK-like)
ECIAI39_3471	c.411T>G	p.Ala137Ala	synonymous_variant	LOW	0.384615	1	putative epimerase
ECIAI39_3477	c.700G>A	p.Gly234Arg	missense_variant	MODERATE	0.176471	1	conserved hypothetical protein
ECIAI39_3496	c.915C>T	p.Phe305Phe	synonymous_variant	LOW	0.214286	1	putative enzyme
ECIAI39_3635	c.123C>A	p.Thr41Thr	synonymous_variant	LOW	0.272727	1	putative phosphotransferase system enzyme subunit (N-acetyl-galactosamine / galactosamine PTS system enzyme IIA component)
ECIAI39_3755	c.8G>A	p.Ser3Asn	missense_variant	MODERATE	0.220394	1	putative DEOR-type transcriptional regulator
ECIAI39_3840	c.197A>T	p.Lys66Ile	missense_variant	MODERATE	0.0890223	3	conserved hypothetical protein
ECIAI39_3840	c.197A>C	p.Lys66Thr	missense_variant	MODERATE	0.161036	2	conserved hypothetical protein
ECIAI39_4006	c.453C>T	p.Ser151Ser	synonymous_variant	LOW	0.05102	1	conserved hypothetical protein (chuX protein)
ECIAI39_4038	c.26T>G	p.Val9Gly	missense_variant	MODERATE	0.301779	1	conserved hypothetical protein
ECIAI39_4047	c.140G>T	p.Gly47Val	missense_variant	MODERATE	0.039911	1	conserved hypothetical protein
ECIAI39_4179	c.218G>A	p.Gly73Glu	missense_variant	MODERATE	0.075	1	putative sugar kinase/transcriptional regulator. ATPase domain
ECIAI39_4197	c.129G>A	p.Thr43Thr	synonymous_variant	LOW	0.359281	1	transposase ORF A, IS629
ECIAI39_4197	c.153T>A	p.Val51Val	synonymous_variant	LOW	0.227642	1	transposase ORF A, IS629
ECIAI39_4197	c.160T>C	p.Tyr54His	missense_variant	MODERATE	0.126126	1	transposase ORF A, IS629
ECIAI39_4197	c.66T>C	p.Ser22Ser	synonymous_variant	LOW	0.176471	1	transposase ORF A, IS629
ECIAI39_4198	c.40G>A	p.Val14Ile	missense_variant	MODERATE	0.409091	1	Transposase ORF B (fragment), IS629
ECIAI39_4200	c.46C>T	p.Arg16Trp	missense_variant	MODERATE	0.323794	3	transposase ORF B (fragment), IS629
ECIAI39_4200	c.358C>T	p.Arg120*	stop_gained	HIGH	0.067925	1	transposase ORF B (fragment), IS629
ECIAI39_4218	c.294G>T	p.Ala98Ala	synonymous_variant	LOW	0.055556	1	transposase ORF B (fragment), IS629
ECIAI39_4218	c.209T>C	p.Val70Ala	missense_variant	MODERATE	0.080808	1	transposase ORF B (fragment), IS629
ECIAI39_4222	c.90T>C	p.Gly30Gly	synonymous_variant	LOW	0.326718	4	conserved hypothetical protein; putative phage regulatory protein
ECIAI39_4222	c.113A>G	p.Lys38Arg	missense_variant	MODERATE	0.348266	4	conserved hypothetical protein; putative phage regulatory protein
ECIAI39_4222	c.35T>G	p.Leu12Trp	missense_variant	MODERATE	0.325776	3	conserved hypothetical protein; putative phage regulatory protein
ECIAI39_4223	c.270T>C	p.Leu90Leu	synonymous_variant	LOW	0.182414	2	conserved hypothetical protein
ECIAI39_4223	c.351T>C	p.Pro117Pro	synonymous_variant	LOW	0.191553	4	conserved hypothetical protein
ECIAI39_4223	c.55T>G	p.Tyr19Asp	missense_variant	MODERATE	0.479821	1	conserved hypothetical protein
ECIAI39_4223	c.126G>A	p.Glu42Glu	synonymous_variant	LOW	0.073171	1	conserved hypothetical protein
ECIAI39_4223	c.300G>A	p.Lys100Lys	synonymous_variant	LOW	0.479895	4	conserved hypothetical protein
ECIAI39_4223	c.321G>A	p.Leu107Leu	synonymous_variant	LOW	0.215906	1	conserved hypothetical protein
ECIAI39_4223	c.333G>A	p.Gln111Gln	synonymous_variant	LOW	0.065574	1	conserved hypothetical protein
ECIAI39_4223	c.402G>A	p.Ala134Ala	synonymous_variant	LOW	0.309859	1	conserved hypothetical protein
ECIAI39_4223	c.417G>A	p.Ala139Ala	synonymous_variant	LOW	0.369748	1	conserved hypothetical protein
ECIAI39_4223	c.453G>A	p.Val151Val	synonymous_variant	LOW	0.227273	1	conserved hypothetical protein
ECIAI39_4223	c.264C>T	p.Arg88Arg	synonymous_variant	LOW	0.354724	4	conserved hypothetical protein
ECIAI39_4223	c.319C>T	p.Leu107Leu	synonymous_variant	LOW	0.192581	2	conserved hypothetical protein
ECIAI39_4223	c.360C>T	p.Asp120Asp	synonymous_variant	LOW	0.28772	3	conserved hypothetical protein
ECIAI39_4224	c.537T>A	p.Ala179Ala	synonymous_variant	LOW	0.384615	1	conserved hypothetical protein
ECIAI39_4224	c.82T>C	p.Cys28Arg	missense_variant	MODERATE	0.326485	3	conserved hypothetical protein
ECIAI39_4224	c.420C>T	p.Arg140Arg	synonymous_variant	LOW	0.080882	1	conserved hypothetical protein
ECIAI39_4224	c.84C>T	p.Cys28Cys	synonymous_variant	LOW	0.219409	1	conserved hypothetical protein
ECIAI39_4224	c.528A>G	p.Glu176Glu	synonymous_variant	LOW	0.345022	2	conserved hypothetical protein
ECIAI39_4232	c.48T>C	p.Ser16Ser	synonymous_variant	LOW	0.072	1	conserved hypothetical protein
ECIAI39_4232	c.128T>C	p.Val43Ala	missense_variant	MODERATE	0.260954	3	conserved hypothetical protein
ECIAI39_4232	c.142C>A	p.Pro48Thr	missense_variant	MODERATE	0.0924596	3	conserved hypothetical protein
ECIAI39_4232	c.55A>G	p.Asn19Asp	missense_variant	MODERATE	0.222703	2	conserved hypothetical protein
ECIAI39_4232	c.34T>A	p.Ser12Thr	missense_variant	MODERATE	0.141844	1	conserved hypothetical protein
ECIAI39_4232	c.45A>C	p.Glu15Asp	missense_variant	MODERATE	0.084615	1	conserved hypothetical protein
[truncated: 7,276 more rows]

## Sheet: K. pneumoniae
GENENAME	HGVS.C	HGVS.P	ANN	PUTIMPACT	AF_mean	SNV count	annotation
KPHS_00030	c.189C>A	p.Pro63Pro	synonymous_variant	LOW	0.121278	2	asparagine synthetase AsnA
KPHS_00030	c.192C>T	p.Asp64Asp	synonymous_variant	LOW	0.176471	1	asparagine synthetase AsnA
KPHS_00030	c.216G>C	p.Ser72Ser	synonymous_variant	LOW	0.198123	2	asparagine synthetase AsnA
KPHS_00030	c.276G>T	p.Leu92Leu	synonymous_variant	LOW	0.215654	2	asparagine synthetase AsnA
KPHS_00030	c.210T>G	p.Val70Val	synonymous_variant	LOW	0.031401	1	asparagine synthetase AsnA
KPHS_00060	c.1539A>G	p.Glu513Glu	synonymous_variant	LOW	0.096154	1	potassium transport protein Kup
KPHS_00060	c.132A>T	p.Val44Val	synonymous_variant	LOW	0.036735	1	potassium transport protein Kup
KPHS_00060	c.99C>T	p.Arg33Arg	synonymous_variant	LOW	0.025424	1	potassium transport protein Kup
KPHS_00060	c.1533T>C	p.Arg511Arg	synonymous_variant	LOW	0.092593	1	potassium transport protein Kup
KPHS_00060	c.1542T>C	p.Asp514Asp	synonymous_variant	LOW	0.098039	1	potassium transport protein Kup
KPHS_00090	c.39A>G	p.Thr13Thr	synonymous_variant	LOW	0.0704713	3	ribose ABC transporter permease
KPHS_00090	c.30C>T	p.Arg10Arg	synonymous_variant	LOW	0.071339	2	ribose ABC transporter permease
KPHS_00120	c.19A>G	p.Ile7Val	missense_variant	MODERATE	0.043651	1	ribose operon repressor
KPHS_00130	c.1053G>A	p.Glu351Glu	synonymous_variant	LOW	0.036585	1	MFS family transporter
KPHS_00130	c.1026C>T	p.Ile342Ile	synonymous_variant	LOW	0.032967	1	MFS family transporter
KPHS_00210	c.2406C>T	p.Gly802Gly	synonymous_variant	LOW	0.170732	1	DNA polymerase I
KPHS_00210	c.2412G>A	p.Glu804Glu	synonymous_variant	LOW	0.170732	1	DNA polymerase I
KPHS_00210	c.1132G>C	p.Val378Leu	missense_variant	MODERATE	0.027523	1	DNA polymerase I
KPHS_00210	c.2331G>T	p.Gly777Gly	synonymous_variant	LOW	0.033019	1	DNA polymerase I
KPHS_00210	c.2457T>C	p.Ile819Ile	synonymous_variant	LOW	0.116279	1	DNA polymerase I
KPHS_00230	c.297G>T	p.Glu99Asp	missense_variant	MODERATE	0.156863	1	hypothetical protein
KPHS_00230	c.249T>C	p.His83His	synonymous_variant	LOW	0.177778	1	hypothetical protein
KPHS_00230	c.309T>C	p.Asn103Asn	synonymous_variant	LOW	0.16	1	hypothetical protein
KPHS_00270	c.993T>A	p.Val331Val	synonymous_variant	LOW	0.153846	1	glutamine synthetase
KPHS_00270	c.36G>A	p.Glu12Glu	synonymous_variant	LOW	0.188235	1	glutamine synthetase
KPHS_00270	c.1098C>T	p.Ala366Ala	synonymous_variant	LOW	0.117647	1	glutamine synthetase
KPHS_00270	c.39C>T	p.His13His	synonymous_variant	LOW	0.195122	1	glutamine synthetase
KPHS_00270	c.54C>T	p.Val18Val	synonymous_variant	LOW	0.188235	1	glutamine synthetase
KPHS_00270	c.924C>G	p.Ala308Ala	synonymous_variant	LOW	0.138889	1	glutamine synthetase
KPHS_00290	c.1089A>G	p.Glu363Glu	synonymous_variant	LOW	0.125	1	GTP-binding protein
KPHS_00290	c.120A>G	p.Glu40Glu	synonymous_variant	LOW	0.125767	2	GTP-binding protein
KPHS_00290	c.1461A>G	p.Val487Val	synonymous_variant	LOW	0.2789	2	GTP-binding protein
KPHS_00290	c.186A>G	p.Ala62Ala	synonymous_variant	LOW	0.254545	1	GTP-binding protein
KPHS_00290	c.228A>G	p.Pro76Pro	synonymous_variant	LOW	0.305864	7	GTP-binding protein
KPHS_00290	c.1359A>T	p.Ser453Ser	synonymous_variant	LOW	0.0984515	2	GTP-binding protein
KPHS_00290	c.1491A>T	p.Val497Val	synonymous_variant	LOW	0.174903	2	GTP-binding protein
KPHS_00290	c.186A>T	p.Ala62Ala	synonymous_variant	LOW	0.361703	7	GTP-binding protein
KPHS_00290	c.228A>T	p.Pro76Pro	synonymous_variant	LOW	0.075472	1	GTP-binding protein
KPHS_00290	c.246A>T	p.Gly82Gly	synonymous_variant	LOW	0.198664	5	GTP-binding protein
KPHS_00290	c.1245C>A	p.Val415Val	synonymous_variant	LOW	0.201318	3	GTP-binding protein
KPHS_00290	c.12T>A	p.Asn4Lys	missense_variant	MODERATE	0.0455275	2	GTP-binding protein
KPHS_00290	c.1245C>G	p.Val415Val	synonymous_variant	LOW	0.0402925	1	GTP-binding protein
KPHS_00290	c.1101C>T	p.Ser367Ser	synonymous_variant	LOW	0.243243	1	GTP-binding protein
KPHS_00290	c.1200C>T	p.Phe400Phe	synonymous_variant	LOW	0.327273	1	GTP-binding protein
KPHS_00290	c.1338C>T	p.Arg446Arg	synonymous_variant	LOW	0.121073	1	GTP-binding protein
KPHS_00290	c.1347C>T	p.Ile449Ile	synonymous_variant	LOW	0.107143	1	GTP-binding protein
KPHS_00290	c.1377C>T	p.Thr459Thr	synonymous_variant	LOW	0.089674	1	GTP-binding protein
KPHS_00290	c.13C>T	p.Leu5Leu	synonymous_variant	LOW	0.0960308	3	GTP-binding protein
KPHS_00290	c.1497C>T	p.Phe499Phe	synonymous_variant	LOW	0.055556	1	GTP-binding protein
KPHS_00290	c.1590C>T	p.Ser530Ser	synonymous_variant	LOW	0.058957	1	GTP-binding protein
KPHS_00290	c.1611C>T	p.Cys537Cys	synonymous_variant	LOW	0.032468	1	GTP-binding protein
KPHS_00290	c.189C>T	p.Ile63Ile	synonymous_variant	LOW	0.14697	2	GTP-binding protein
KPHS_00290	c.669C>T	p.Ile223Ile	synonymous_variant	LOW	0.035971	1	GTP-binding protein
KPHS_00290	c.675C>T	p.Arg225Arg	synonymous_variant	LOW	0.2	1	GTP-binding protein
KPHS_00290	c.993C>T	p.Ile331Ile	synonymous_variant	LOW	0.125	1	GTP-binding protein
KPHS_00290	c.1209G>A	p.Val403Val	synonymous_variant	LOW	0.229167	1	GTP-binding protein
KPHS_00290	c.1263G>A	p.Glu421Glu	synonymous_variant	LOW	0.190591	4	GTP-binding protein
KPHS_00290	c.1293G>A	p.Pro431Pro	synonymous_variant	LOW	0.229197	3	GTP-binding protein
KPHS_00290	c.174G>C	p.Ala58Ala	synonymous_variant	LOW	0.044737	1	GTP-binding protein
KPHS_00290	c.746G>C	p.Gly249Ala	missense_variant	MODERATE	0.0295545	1	GTP-binding protein
KPHS_00290	c.699G>T	p.Pro233Pro	synonymous_variant	LOW	0.114512	2	GTP-binding protein
KPHS_00290	c.42T>A	p.Val14Val	synonymous_variant	LOW	0.105753	2	GTP-binding protein
KPHS_00290	c.1002T>C	p.Arg334Arg	synonymous_variant	LOW	0.140351	1	GTP-binding protein
KPHS_00290	c.1008T>C	p.Asn336Asn	synonymous_variant	LOW	0.160714	1	GTP-binding protein
KPHS_00290	c.1110T>C	p.Ile370Ile	synonymous_variant	LOW	0.092593	1	GTP-binding protein
KPHS_00290	c.123T>C	p.Arg41Arg	synonymous_variant	LOW	0.188544	3	GTP-binding protein
KPHS_00290	c.1389T>C	p.Gly463Gly	synonymous_variant	LOW	0.042644	1	GTP-binding protein
KPHS_00290	c.1647T>C	p.Ser549Ser	synonymous_variant	LOW	0.137738	1	GTP-binding protein
KPHS_00290	c.201T>C	p.Asp67Asp	synonymous_variant	LOW	0.119712	2	GTP-binding protein
KPHS_00290	c.21T>C	p.Asn7Asn	synonymous_variant	LOW	0.122698	2	GTP-binding protein
KPHS_00290	c.42T>C	p.Val14Val	synonymous_variant	LOW	0.063619	2	GTP-binding protein
KPHS_00290	c.456T>C	p.Asp152Asp	synonymous_variant	LOW	0.178571	1	GTP-binding protein
KPHS_00290	c.525T>C	p.Asp175Asp	synonymous_variant	LOW	0.225806	1	GTP-binding protein
KPHS_00290	c.600T>C	p.Asp200Asp	synonymous_variant	LOW	0.111111	1	GTP-binding protein
KPHS_00370	c.27C>T	p.Asp9Asp	synonymous_variant	LOW	0.097561	1	formate dehydrogenase accessory protein FdhE
KPHS_00380	c.204T>C	p.Phe68Phe	synonymous_variant	LOW	0.161465	7	formate dehydrogenase-O subunit gamma
KPHS_00380	c.309T>C	p.Asp103Asp	synonymous_variant	LOW	0.152086	1	formate dehydrogenase-O subunit gamma
KPHS_00380	c.408T>C	p.Tyr136Tyr	synonymous_variant	LOW	0.0665975	1	formate dehydrogenase-O subunit gamma
KPHS_00380	c.444T>C	p.Phe148Phe	synonymous_variant	LOW	0.220464	2	formate dehydrogenase-O subunit gamma
KPHS_00380	c.478T>C	p.Leu160Leu	synonymous_variant	LOW	0.495868	1	formate dehydrogenase-O subunit gamma
KPHS_00380	c.558T>C	p.Val186Val	synonymous_variant	LOW	0.244792	1	formate dehydrogenase-O subunit gamma
KPHS_00380	c.558T>A	p.Val186Val	synonymous_variant	LOW	0.083333	1	formate dehydrogenase-O subunit gamma
KPHS_00380	c.417G>T	p.Pro139Pro	synonymous_variant	LOW	0.137842	2	formate dehydrogenase-O subunit gamma
KPHS_00380	c.198G>C	p.Ala66Ala	synonymous_variant	LOW	0.181398	3	formate dehydrogenase-O subunit gamma
KPHS_00380	c.33G>C	p.Thr11Thr	synonymous_variant	LOW	0.066667	1	formate dehydrogenase-O subunit gamma
KPHS_00380	c.540G>C	p.Ala180Ala	synonymous_variant	LOW	0.0875	1	formate dehydrogenase-O subunit gamma
KPHS_00380	c.300G>A	p.Glu100Glu	synonymous_variant	LOW	0.193847	5	formate dehydrogenase-O subunit gamma
KPHS_00380	c.303G>A	p.Val101Val	synonymous_variant	LOW	0.210837	1	formate dehydrogenase-O subunit gamma
KPHS_00380	c.450G>A	p.Leu150Leu	synonymous_variant	LOW	0.12821	1	formate dehydrogenase-O subunit gamma
KPHS_00380	c.603G>A	p.Glu201Glu	synonymous_variant	LOW	0.0961875	1	formate dehydrogenase-O subunit gamma
KPHS_00380	c.8G>A	p.Arg3Lys	missense_variant	MODERATE	0.082192	1	formate dehydrogenase-O subunit gamma
KPHS_00380	c.195C>T	p.Phe65Phe	synonymous_variant	LOW	0.152305	3	formate dehydrogenase-O subunit gamma
KPHS_00380	c.306C>T	p.Gly102Gly	synonymous_variant	LOW	0.058309	1	formate dehydrogenase-O subunit gamma
KPHS_00380	c.318C>T	p.Arg106Arg	synonymous_variant	LOW	0.057576	1	formate dehydrogenase-O subunit gamma
KPHS_00380	c.504C>T	p.Ile168Ile	synonymous_variant	LOW	0.273819	2	formate dehydrogenase-O subunit gamma
KPHS_00380	c.516C>T	p.Leu172Leu	synonymous_variant	LOW	0.14274	3	formate dehydrogenase-O subunit gamma
KPHS_00380	c.531C>G	p.Thr177Thr	synonymous_variant	LOW	0.089744	1	formate dehydrogenase-O subunit gamma
KPHS_00380	c.552C>A	p.Gly184Gly	synonymous_variant	LOW	0.086721	1	formate dehydrogenase-O subunit gamma
KPHS_00380	c.600A>T	p.Arg200Arg	synonymous_variant	LOW	0.122597	2	formate dehydrogenase-O subunit gamma
KPHS_00380	c.5A>G	p.Lys2Arg	missense_variant	MODERATE	0.085714	1	formate dehydrogenase-O subunit gamma
KPHS_00380	c.7A>C	p.Arg3Arg	synonymous_variant	LOW	0.174603	1	formate dehydrogenase-O subunit gamma
KPHS_00390	c.864G>A	p.Glu288Glu	synonymous_variant	LOW	0.188679	1	formate dehydrogenase-O, Fe-S subunit
KPHS_00400	c.24T>G	p.Ile8Met	missense_variant	MODERATE	0.448413	2	formate dehydrogenase-O alpha subunit
KPHS_00400	c.30C>T	p.Asn10Asn	synonymous_variant	LOW	0.460052	2	formate dehydrogenase-O alpha subunit
KPHS_00400	c.961A>C	p.Lys321Gln	missense_variant	MODERATE	0.117647	1	formate dehydrogenase-O alpha subunit
KPHS_00410	c.288T>C	p.Ala96Ala	synonymous_variant	LOW	0.034884	1	formate dehydrogenase-O alpha subunit
KPHS_00410	c.570T>C	p.Asp190Asp	synonymous_variant	LOW	0.169447	2	formate dehydrogenase-O alpha subunit
KPHS_00410	c.564G>T	p.Ala188Ala	synonymous_variant	LOW	0.190476	1	formate dehydrogenase-O alpha subunit
KPHS_00410	c.561G>C	p.Leu187Leu	synonymous_variant	LOW	0.099174	1	formate dehydrogenase-O alpha subunit
KPHS_00410	c.567G>C	p.Val189Val	synonymous_variant	LOW	0.156214	2	formate dehydrogenase-O alpha subunit
KPHS_00420	c.556T>G	p.Phe186Val	missense_variant	MODERATE	0.411765	1	formate dehydrogenase accessory protein
KPHS_00510	c.69C>T	p.Leu23Leu	synonymous_variant	LOW	0.227273	1	putative inner membrane protein
KPHS_00510	c.84C>T	p.Leu28Leu	synonymous_variant	LOW	0.227273	1	putative inner membrane protein
KPHS_00510	c.87C>T	p.Gly29Gly	synonymous_variant	LOW	0.217391	1	putative inner membrane protein
KPHS_00550	c.1464A>G	p.Gly488Gly	synonymous_variant	LOW	0.324503	1	putative glycoprotein
KPHS_00550	c.1488A>G	p.Lys496Lys	synonymous_variant	LOW	0.225	1	putative glycoprotein
KPHS_00550	c.1728A>G	p.Arg576Arg	synonymous_variant	LOW	0.203822	1	putative glycoprotein
KPHS_00550	c.1788A>G	p.Arg596Arg	synonymous_variant	LOW	0.087838	1	putative glycoprotein
KPHS_00550	c.870A>G	p.Lys290Lys	synonymous_variant	LOW	0.421687	1	putative glycoprotein
KPHS_00550	c.1677C>A	p.Gly559Gly	synonymous_variant	LOW	0.138889	1	putative glycoprotein
KPHS_00550	c.1032C>G	p.Gly344Gly	synonymous_variant	LOW	0.416667	1	putative glycoprotein
KPHS_00550	c.1248C>G	p.Pro416Pro	synonymous_variant	LOW	0.412844	1	putative glycoprotein
KPHS_00550	c.1458C>G	p.Gly486Gly	synonymous_variant	LOW	0.34	1	putative glycoprotein
KPHS_00550	c.1236C>T	p.Asn412Asn	synonymous_variant	LOW	0.394231	1	putative glycoprotein
KPHS_00550	c.1242C>T	p.Asn414Asn	synonymous_variant	LOW	0.407407	1	putative glycoprotein
KPHS_00550	c.135C>T	p.Arg45Arg	synonymous_variant	LOW	0.120567	1	putative glycoprotein
KPHS_00550	c.1518C>T	p.Asn506Asn	synonymous_variant	LOW	0.096386	1	putative glycoprotein
KPHS_00550	c.333C>T	p.Arg111Arg	synonymous_variant	LOW	0.435115	1	putative glycoprotein
KPHS_00550	c.57C>T	p.Thr19Thr	synonymous_variant	LOW	0.123188	1	putative glycoprotein
KPHS_00550	c.61C>T	p.Pro21Ser	missense_variant	MODERATE	0.100719	1	putative glycoprotein
KPHS_00550	c.1095G>A	p.Lys365Lys	synonymous_variant	LOW	0.376471	1	putative glycoprotein
KPHS_00550	c.2052G>A	p.Leu684Leu	synonymous_variant	LOW	0.372549	1	putative glycoprotein
KPHS_00550	c.639G>A	p.Val213Val	synonymous_variant	LOW	0.471204	1	putative glycoprotein
KPHS_00550	c.1928G>A	p.Ser643Asn	missense_variant	MODERATE	0.12605	1	putative glycoprotein
KPHS_00550	c.339G>C	p.Gln113His	missense_variant	MODERATE	0.419231	1	putative glycoprotein
KPHS_00550	c.240G>T	p.Gly80Gly	synonymous_variant	LOW	0.37619	1	putative glycoprotein
KPHS_00550	c.1299T>C	p.His433His	synonymous_variant	LOW	0.428571	1	putative glycoprotein
KPHS_00550	c.1368T>C	p.Ala456Ala	synonymous_variant	LOW	0.47619	1	putative glycoprotein
KPHS_00550	c.201T>C	p.Gly67Gly	synonymous_variant	LOW	0.326316	1	putative glycoprotein
KPHS_00550	c.2109T>C	p.Gly703Gly	synonymous_variant	LOW	0.324324	1	putative glycoprotein
KPHS_00550	c.352T>C	p.Leu118Leu	synonymous_variant	LOW	0.410359	1	putative glycoprotein
KPHS_00550	c.798T>C	p.Asn266Asn	synonymous_variant	LOW	0.431472	1	putative glycoprotein
KPHS_00550	c.855T>C	p.Arg285Arg	synonymous_variant	LOW	0.412017	1	putative glycoprotein
KPHS_00550	c.1098T>G	p.Ser366Ser	synonymous_variant	LOW	0.375	1	putative glycoprotein
KPHS_00550	c.1104T>G	p.Gly368Gly	synonymous_variant	LOW	0.375	1	putative glycoprotein
KPHS_00560	c.375A>C	p.Ala125Ala	synonymous_variant	LOW	0.383117	1	raffinose permease
KPHS_00560	c.207A>G	p.Gly69Gly	synonymous_variant	LOW	0.27193	1	raffinose permease
KPHS_00560	c.948C>G	p.Thr316Thr	synonymous_variant	LOW	0.363636	1	raffinose permease
KPHS_00560	c.199A>G	p.Ile67Val	missense_variant	MODERATE	0.302326	1	raffinose permease
KPHS_00560	c.258C>T	p.Thr86Thr	synonymous_variant	LOW	0.19697	1	raffinose permease
KPHS_00560	c.459C>T	p.Cys153Cys	synonymous_variant	LOW	0.406417	1	raffinose permease
KPHS_00560	c.732C>T	p.Phe244Phe	synonymous_variant	LOW	0.195652	1	raffinose permease
KPHS_00560	c.756C>T	p.Phe252Phe	synonymous_variant	LOW	0.224138	1	raffinose permease
KPHS_00560	c.768C>T	p.Phe256Phe	synonymous_variant	LOW	0.193606	2	raffinose permease
KPHS_00560	c.867C>T	p.Asn289Asn	synonymous_variant	LOW	0.084615	1	raffinose permease
KPHS_00560	c.945C>T	p.Thr315Thr	synonymous_variant	LOW	0.363636	1	raffinose permease
KPHS_00560	c.522G>A	p.Val174Val	synonymous_variant	LOW	0.317829	1	raffinose permease
KPHS_00560	c.711G>A	p.Val237Val	synonymous_variant	LOW	0.111111	1	raffinose permease
KPHS_00560	c.783G>A	p.Ala261Ala	synonymous_variant	LOW	0.276923	1	raffinose permease
KPHS_00560	c.894G>A	p.Leu298Leu	synonymous_variant	LOW	0.109489	1	raffinose permease
KPHS_00560	c.291T>C	p.Leu97Leu	synonymous_variant	LOW	0.235294	1	raffinose permease
KPHS_00560	c.321T>C	p.Asn107Asn	synonymous_variant	LOW	0.3	1	raffinose permease
KPHS_00560	c.702T>C	p.Val234Val	synonymous_variant	LOW	0.265823	1	raffinose permease
KPHS_00560	c.870T>C	p.Arg290Arg	synonymous_variant	LOW	0.065574	1	raffinose permease
KPHS_00590	c.162G>C	p.Leu54Leu	synonymous_variant	LOW	0.107692	1	rhamnose ABC transport system permease component
KPHS_00590	c.171C>G	p.Ala57Ala	synonymous_variant	LOW	0.149254	1	rhamnose ABC transport system permease component
KPHS_00630	c.282G>A	p.Lys94Lys	synonymous_variant	LOW	0.027842	1	rhamnulose-1-phosphate aldolase
KPHS_00630	c.243C>T	p.Asn81Asn	synonymous_variant	LOW	0.02459	1	rhamnulose-1-phosphate aldolase
KPHS_00640	c.909T>C	p.Asp303Asp	synonymous_variant	LOW	0.052369	1	L-rhamnose isomerase
KPHS_00640	c.447C>T	p.His149His	synonymous_variant	LOW	0.128205	1	L-rhamnose isomerase
KPHS_00640	c.840C>G	p.Ile280Met	missense_variant	MODERATE	0.075676	1	L-rhamnose isomerase
KPHS_00640	c.838A>G	p.Ile280Val	missense_variant	MODERATE	0.069892	1	L-rhamnose isomerase
KPHS_00690	c.213A>T	p.Val71Val	synonymous_variant	LOW	0.20339	1	superoxide dismutase
KPHS_00690	c.228C>G	p.Ala76Ala	synonymous_variant	LOW	0.333333	1	superoxide dismutase
KPHS_00690	c.240G>T	p.Ala80Ala	synonymous_variant	LOW	0.333333	1	superoxide dismutase
KPHS_00690	c.318T>C	p.Asp106Asp	synonymous_variant	LOW	0.234043	1	superoxide dismutase
KPHS_00710	c.123G>A	p.Gln41Gln	synonymous_variant	LOW	0.098361	1	two-component sensor protein
KPHS_00710	c.317G>A	p.Gly106Asp	missense_variant	MODERATE	0.180124	1	two-component sensor protein
KPHS_00720	c.33G>A	p.Arg11Arg	synonymous_variant	LOW	0.151715	2	DNA-binding transcriptional regulator CpxR
KPHS_00730	c.414G>A	p.Gln138Gln	synonymous_variant	LOW	0.093333	1	periplasmic repressor of stress-related two-component regulatory system
KPHS_00750	c.66T>C	p.Arg22Arg	synonymous_variant	LOW	0.105263	1	6-phosphofructokinase
KPHS_00780	c.307T>C	p.Leu103Leu	synonymous_variant	LOW	0.029891	1	ATP-dependent protease ATP-binding subunit
KPHS_00780	c.603T>C	p.Ser201Ser	synonymous_variant	LOW	0.038043	1	ATP-dependent protease ATP-binding subunit
KPHS_00780	c.294C>T	p.Ser98Ser	synonymous_variant	LOW	0.023196	1	ATP-dependent protease ATP-binding subunit
KPHS_00780	c.336C>T	p.Arg112Arg	synonymous_variant	LOW	0.029326	1	ATP-dependent protease ATP-binding subunit
KPHS_00790	c.495T>C	p.His165His	synonymous_variant	LOW	0.078125	1	ATP-dependent protease peptidase subunit
KPHS_00830	c.936T>C	p.Asp312Asp	synonymous_variant	LOW	0.181818	1	primosome assembly protein PriA
KPHS_00830	c.927A>G	p.Pro309Pro	synonymous_variant	LOW	0.166667	1	primosome assembly protein PriA
KPHS_00830	c.990A>G	p.Glu330Glu	synonymous_variant	LOW	0.166667	1	primosome assembly protein PriA
KPHS_00840	c.18C>T	p.Thr6Thr	synonymous_variant	LOW	0.147059	1	50S ribosomal protein L31
KPHS_00840	c.27C>T	p.His9His	synonymous_variant	LOW	0.147059	1	50S ribosomal protein L31
KPHS_00840	c.21T>A	p.Val7Val	synonymous_variant	LOW	0.151515	1	50S ribosomal protein L31
KPHS_00850	c.141T>C	p.Asn47Asn	synonymous_variant	LOW	0.387837	7	transcriptional repressor for methionine biosynthesis
KPHS_00850	c.186T>C	p.Phe62Phe	synonymous_variant	LOW	0.157895	1	transcriptional repressor for methionine biosynthesis
KPHS_00850	c.156G>T	p.Ala52Ala	synonymous_variant	LOW	0.309952	7	transcriptional repressor for methionine biosynthesis
KPHS_00850	c.210G>T	p.Pro70Pro	synonymous_variant	LOW	0.156944	1	transcriptional repressor for methionine biosynthesis
KPHS_00850	c.93G>T	p.Leu31Leu	synonymous_variant	LOW	0.339839	7	transcriptional repressor for methionine biosynthesis
KPHS_00850	c.69G>A	p.Lys23Lys	synonymous_variant	LOW	0.135135	1	transcriptional repressor for methionine biosynthesis
KPHS_00850	c.123C>T	p.Arg41Arg	synonymous_variant	LOW	0.186047	1	transcriptional repressor for methionine biosynthesis
KPHS_00850	c.102A>G	p.Leu34Leu	synonymous_variant	LOW	0.184211	1	transcriptional repressor for methionine biosynthesis
KPHS_00850	c.105A>G	p.Lys35Lys	synonymous_variant	LOW	0.148649	1	transcriptional repressor for methionine biosynthesis
KPHS_00850	c.204A>G	p.Gly68Gly	synonymous_variant	LOW	0.221238	3	transcriptional repressor for methionine biosynthesis
KPHS_00850	c.60A>G	p.Glu20Glu	synonymous_variant	LOW	0.279941	2	transcriptional repressor for methionine biosynthesis
KPHS_00850	c.72A>G	p.Lys24Lys	synonymous_variant	LOW	0.297324	1	transcriptional repressor for methionine biosynthesis
KPHS_00860	c.942T>C	p.Phe314Phe	synonymous_variant	LOW	0.14	1	cystathionine beta-lyase
KPHS_00870	c.2013G>A	p.Lys671Lys	synonymous_variant	LOW	0.125	1	bifunctional aspartate kinase II/homoserine dehydrogenase II
KPHS_00870	c.1866T>C	p.Thr622Thr	synonymous_variant	LOW	0.023454	1	bifunctional aspartate kinase II/homoserine dehydrogenase II
KPHS_00870	c.2025T>C	p.Arg675Arg	synonymous_variant	LOW	0.092308	1	bifunctional aspartate kinase II/homoserine dehydrogenase II
KPHS_00960	c.792T>C	p.His264His	synonymous_variant	LOW	0.03653	1	hypothetical protein
KPHS_01000	c.402T>G	p.Gly134Gly	synonymous_variant	LOW	0.096386	1	N-acetyl-gamma-glutamyl-phosphate reductase
KPHS_01010	c.606G>A	p.Gln202Gln	synonymous_variant	LOW	0.074627	1	acetylglutamate kinase
KPHS_01010	c.621G>C	p.Gly207Gly	synonymous_variant	LOW	0.1	1	acetylglutamate kinase
KPHS_01010	c.645T>G	p.Val215Val	synonymous_variant	LOW	0.238636	1	acetylglutamate kinase
KPHS_01030	c.12C>T	p.Arg4Arg	synonymous_variant	LOW	0.15	1	DNA-binding transcriptional regulator OxyR
KPHS_01030	c.528G>A	p.Ala176Ala	synonymous_variant	LOW	0.067194	1	DNA-binding transcriptional regulator OxyR
KPHS_01030	c.537T>C	p.Asp179Asp	synonymous_variant	LOW	0.068	1	DNA-binding transcriptional regulator OxyR
KPHS_01040	c.597C>T	p.Asp199Asp	synonymous_variant	LOW	0.166667	1	soluble pyridine nucleotide transhydrogenase
KPHS_01040	c.843C>T	p.Leu281Leu	synonymous_variant	LOW	0.147059	1	soluble pyridine nucleotide transhydrogenase
KPHS_01050	c.246A>T	p.Ile82Ile	synonymous_variant	LOW	0.102564	1	fatty acid biosynthesis regulator
KPHS_01080	c.1795T>A	p.Ser599Thr	missense_variant	MODERATE	0.209165	8	vitamin B12/cobalamin outer membrane transporter
KPHS_01080	c.1716C>T	p.Pro572Pro	synonymous_variant	LOW	0.180328	1	vitamin B12/cobalamin outer membrane transporter
KPHS_01080	c.1731G>C	p.Leu577Leu	synonymous_variant	LOW	0.192759	2	vitamin B12/cobalamin outer membrane transporter
KPHS_01080	c.1838G>A	p.Ter613Ter	splice_region_variant&stop_retained_variant	LOW	0.253165	1	vitamin B12/cobalamin outer membrane transporter
KPHS_01080	c.1764T>C	p.Asp588Asp	synonymous_variant	LOW	0.174464	3	vitamin B12/cobalamin outer membrane transporter
KPHS_01080	c.1782T>C	p.Val594Val	synonymous_variant	LOW	0.22865	2	vitamin B12/cobalamin outer membrane transporter
KPHS_01090	c.606C>T	p.Ile202Ile	synonymous_variant	LOW	0.135135	1	glutamate racemase
KPHS_01090	c.15T>C	p.Asp5Asp	synonymous_variant	LOW	0.16846	6	glutamate racemase
KPHS_01110	c.54A>G	p.Pro18Pro	synonymous_variant	LOW	0.183673	1	hypothetical protein
KPHS_01110	c.46A>C	p.Asn16His	missense_variant	MODERATE	0.21447	2	hypothetical protein
KPHS_01140	c.54A>C	p.Thr18Thr	synonymous_variant	LOW	0.030172	1	acetolactate synthase 2 catalytic subunit
KPHS_01140	c.522C>G	p.Thr174Thr	synonymous_variant	LOW	0.029851	1	acetolactate synthase 2 catalytic subunit
KPHS_01160	c.210C>T	p.Phe70Phe	synonymous_variant	LOW	0.024719	1	branched-chain amino acid aminotransferase
KPHS_01170	c.339T>C	p.Ala113Ala	synonymous_variant	LOW	0.044304	1	dihydroxy-acid dehydratase
KPHS_01170	c.351T>C	p.Val117Val	synonymous_variant	LOW	0.053846	1	dihydroxy-acid dehydratase
KPHS_01200	c.378A>C	p.Ala126Ala	synonymous_variant	LOW	0.082265	1	ketol-acid reductoisomerase
KPHS_01200	c.1032A>G	p.Gln344Gln	synonymous_variant	LOW	0.335121	2	ketol-acid reductoisomerase
KPHS_01200	c.1014C>G	p.Ala338Ala	synonymous_variant	LOW	0.334515	2	ketol-acid reductoisomerase
KPHS_01200	c.1017C>T	p.Phe339Phe	synonymous_variant	LOW	0.074627	1	ketol-acid reductoisomerase
KPHS_01200	c.348C>T	p.Arg116Arg	synonymous_variant	LOW	0.037801	1	ketol-acid reductoisomerase
KPHS_01200	c.501C>T	p.Arg167Arg	synonymous_variant	LOW	0.074928	1	ketol-acid reductoisomerase
KPHS_01200	c.447G>A	p.Val149Val	synonymous_variant	LOW	0.03972	1	ketol-acid reductoisomerase
KPHS_01200	c.411G>T	p.Val137Val	synonymous_variant	LOW	0.141872	1	ketol-acid reductoisomerase
KPHS_01200	c.1077T>A	p.Val359Val	synonymous_variant	LOW	0.234114	2	ketol-acid reductoisomerase
KPHS_01200	c.219T>C	p.Ala73Ala	synonymous_variant	LOW	0.166667	1	ketol-acid reductoisomerase
KPHS_01200	c.249T>C	p.Thr83Thr	synonymous_variant	LOW	0.16129	1	ketol-acid reductoisomerase
KPHS_01200	c.504T>C	p.Gly168Gly	synonymous_variant	LOW	0.08	1	ketol-acid reductoisomerase
KPHS_01200	c.969T>C	p.Asp323Asp	synonymous_variant	LOW	0.132015	1	ketol-acid reductoisomerase
KPHS_01230	c.1584C>G	p.Thr528Thr	synonymous_variant	LOW	0.029126	1	ATP-dependent DNA helicase Rep
KPHS_01230	c.1134T>C	p.Phe378Phe	synonymous_variant	LOW	0.21875	1	ATP-dependent DNA helicase Rep
KPHS_01230	c.1140T>C	p.Arg380Arg	synonymous_variant	LOW	0.206897	1	ATP-dependent DNA helicase Rep
KPHS_01300	c.324A>G	p.Glu108Glu	synonymous_variant	LOW	0.156863	1	transcription termination factor Rho
KPHS_01300	c.189A>T	p.Gly63Gly	synonymous_variant	LOW	0.145833	1	transcription termination factor Rho
KPHS_01300	c.1014C>A	p.Thr338Thr	synonymous_variant	LOW	0.091743	1	transcription termination factor Rho
KPHS_01300	c.294C>A	p.Ser98Ser	synonymous_variant	LOW	0.185798	2	transcription termination factor Rho
KPHS_01300	c.1116C>G	p.Thr372Thr	synonymous_variant	LOW	0.332909	5	transcription termination factor Rho
KPHS_01300	c.117C>G	p.Leu39Leu	synonymous_variant	LOW	0.165965	2	transcription termination factor Rho
KPHS_01300	c.201C>T	p.Ser67Ser	synonymous_variant	LOW	0.258065	1	transcription termination factor Rho
KPHS_01300	c.249C>T	p.Pro83Pro	synonymous_variant	LOW	0.091873	1	transcription termination factor Rho
KPHS_01300	c.1128G>A	p.Glu376Glu	synonymous_variant	LOW	0.249327	3	transcription termination factor Rho
KPHS_01300	c.312G>T	p.Pro104Pro	synonymous_variant	LOW	0.165869	2	transcription termination factor Rho
KPHS_01300	c.77T>A	p.Leu26Gln	missense_variant	MODERATE	0.122449	1	transcription termination factor Rho
KPHS_01300	c.1017T>C	p.Gly339Gly	synonymous_variant	LOW	0.19246	1	transcription termination factor Rho
KPHS_01300	c.1047T>C	p.Ile349Ile	synonymous_variant	LOW	0.254511	4	transcription termination factor Rho
KPHS_01300	c.1113T>C	p.Leu371Leu	synonymous_variant	LOW	0.333301	6	transcription termination factor Rho
KPHS_01300	c.327T>C	p.Arg109Arg	synonymous_variant	LOW	0.138462	1	transcription termination factor Rho
KPHS_01300	c.45T>C	p.Ile15Ile	synonymous_variant	LOW	0.356838	8	transcription termination factor Rho
KPHS_01300	c.99T>C	p.Asp33Asp	synonymous_variant	LOW	0.205314	4	transcription termination factor Rho
KPHS_01410	c.840G>A	p.Gln280Gln	synonymous_variant	LOW	0.137931	1	common antigen polymerase
KPHS_01450	c.858C>T	p.Ile286Ile	synonymous_variant	LOW	0.033962	1	hypothetical protein
KPHS_01470	c.611A>G	p.Gln204Arg	missense_variant	MODERATE	0.074627	1	uroporphyrinogen-III synthase
KPHS_01490	c.99T>A	p.Thr33Thr	synonymous_variant	LOW	0.048913	1	hypothetical protein
KPHS_01490	c.87T>A	p.Asp29Glu	missense_variant	MODERATE	0.05	1	hypothetical protein
KPHS_01500	c.1878A>G	p.Lys626Lys	synonymous_variant	LOW	0.034063	1	putative adenylate cyclase
KPHS_01530	c.12T>G	p.Ser4Ser	synonymous_variant	LOW	0.105263	1	diaminopimelate epimerase
KPHS_01570	c.87A>T	p.Ala29Ala	synonymous_variant	LOW	0.306667	1	DNA-dependent helicase II
KPHS_01570	c.159C>G	p.Ser53Ser	synonymous_variant	LOW	0.089286	1	DNA-dependent helicase II
KPHS_01570	c.2013G>A	p.Lys671Lys	synonymous_variant	LOW	0.113636	1	DNA-dependent helicase II
KPHS_01570	c.114T>A	p.Val38Val	synonymous_variant	LOW	0.092593	1	DNA-dependent helicase II
KPHS_01570	c.156T>C	p.Cys52Cys	synonymous_variant	LOW	0.089286	1	DNA-dependent helicase II
KPHS_01570	c.72T>C	p.Asn24Asn	synonymous_variant	LOW	0.328947	1	DNA-dependent helicase II
KPHS_01570	c.81T>G	p.Val27Val	synonymous_variant	LOW	0.333333	1	DNA-dependent helicase II
KPHS_01590	c.4C>T	p.Leu2Leu	synonymous_variant	LOW	0.145059	2	magnesium and cobalt transport protein
KPHS_01680	c.99C>T	p.Ala33Ala	synonymous_variant	LOW	0.028319	1	putative sugar phosphatase
KPHS_01680	c.165T>C	p.Asn55Asn	synonymous_variant	LOW	0.09434	1	putative sugar phosphatase
KPHS_01690	c.204A>T	p.Leu68Leu	synonymous_variant	LOW	0.16	1	putative transport protein
KPHS_01690	c.875G>C	p.Arg292Thr	missense_variant	MODERATE	0.026585	1	putative transport protein
KPHS_01700	c.1671C>G	p.Thr557Thr	synonymous_variant	LOW	0.0760805	2	5-methyltetrahydropteroyltriglutamate/homocysteine S-methyltransferase
KPHS_01760	c.1299C>T	p.Leu433Leu	synonymous_variant	LOW	0.032374	1	putative ubiquinone biosynthesis protein UbiB
KPHS_01760	c.1455T>C	p.Ile485Ile	synonymous_variant	LOW	0.028169	1	putative ubiquinone biosynthesis protein UbiB
KPHS_01850	c.60C>T	p.Gly20Gly	synonymous_variant	LOW	0.100593	1	acetyl-CoA acetyltransferase
KPHS_01850	c.69C>T	p.Arg23Arg	synonymous_variant	LOW	0.054152	1	acetyl-CoA acetyltransferase
KPHS_01850	c.63A>T	p.Ala21Ala	synonymous_variant	LOW	0.053571	1	acetyl-CoA acetyltransferase
KPHS_01860	c.2174C>A	p.Ala725Asp	missense_variant	MODERATE	0.223816	5	3-hydroxyacyl-CoA dehydrogenase/3-hydroxybutyryl-CoA epimerase/delta(3)-cis-delta(2)-trans-enoyl-CoA isomerase/enoyl-CoA hydratase
KPHS_01860	c.2175T>C	p.Ala725Ala	synonymous_variant	LOW	0.239619	5	3-hydroxyacyl-CoA dehydrogenase/3-hydroxybutyryl-CoA epimerase/delta(3)-cis-delta(2)-trans-enoyl-CoA isomerase/enoyl-CoA hydratase
KPHS_01860	c.1956G>C	p.Ala652Ala	synonymous_variant	LOW	0.365079	1	3-hydroxyacyl-CoA dehydrogenase/3-hydroxybutyryl-CoA epimerase/delta(3)-cis-delta(2)-trans-enoyl-CoA isomerase/enoyl-CoA hydratase
KPHS_01860	c.2007C>T	p.Gly669Gly	synonymous_variant	LOW	0.302632	1	3-hydroxyacyl-CoA dehydrogenase/3-hydroxybutyryl-CoA epimerase/delta(3)-cis-delta(2)-trans-enoyl-CoA isomerase/enoyl-CoA hydratase
KPHS_01860	c.2151A>T	p.Val717Val	synonymous_variant	LOW	0.153167	3	3-hydroxyacyl-CoA dehydrogenase/3-hydroxybutyryl-CoA epimerase/delta(3)-cis-delta(2)-trans-enoyl-CoA isomerase/enoyl-CoA hydratase
KPHS_01870	c.183T>G	p.Pro61Pro	synonymous_variant	LOW	0.148148	1	proline dipeptidase
KPHS_01940	c.105A>T	p.Val35Val	synonymous_variant	LOW	0.177244	4	elongation factor Tu
KPHS_01940	c.27A>T	p.Thr9Thr	synonymous_variant	LOW	0.192982	1	elongation factor Tu
KPHS_01940	c.93C>A	p.Ala31Ala	synonymous_variant	LOW	0.356099	8	elongation factor Tu
KPHS_01940	c.1140C>T	p.Gly380Gly	synonymous_variant	LOW	0.260163	1	elongation factor Tu
KPHS_01940	c.129C>T	p.Ser43Ser	synonymous_variant	LOW	0.12	1	elongation factor Tu
KPHS_01940	c.144C>T	p.Asp48Asp	synonymous_variant	LOW	0.306604	1	elongation factor Tu
KPHS_01940	c.933C>T	p.Ile311Ile	synonymous_variant	LOW	0.433005	4	elongation factor Tu
KPHS_01940	c.945C>T	p.Asp315Asp	synonymous_variant	LOW	0.441106	7	elongation factor Tu
KPHS_01940	c.954C>T	p.Gly318Gly	synonymous_variant	LOW	0.499798	2	elongation factor Tu
KPHS_01940	c.987G>A	p.Pro329Pro	synonymous_variant	LOW	0.317757	1	elongation factor Tu
KPHS_01940	c.1164G>T	p.Val388Val	synonymous_variant	LOW	0.122492	2	elongation factor Tu
KPHS_01940	c.1143T>C	p.Gly381Gly	synonymous_variant	LOW	0.226613	6	elongation factor Tu
KPHS_01940	c.123T>C	p.Gly41Gly	synonymous_variant	LOW	0.208357	3	elongation factor Tu
KPHS_01940	c.960T>C	p.His320His	synonymous_variant	LOW	0.191667	1	elongation factor Tu
KPHS_01940	c.127T>G	p.Ser43Ala	missense_variant	MODERATE	0.173554	1	elongation factor Tu
KPHS_01950	c.357C>A	p.Val119Val	synonymous_variant	LOW	0.436751	9	preprotein translocase subunit SecE
KPHS_01950	c.27G>A	p.Gly9Gly	synonymous_variant	LOW	0.175171	2	preprotein translocase subunit SecE
KPHS_01950	c.303T>C	p.Thr101Thr	synonymous_variant	LOW	0.163017	3	preprotein translocase subunit SecE
KPHS_01960	c.84A>G	p.Glu28Glu	synonymous_variant	LOW	0.276533	8	transcription antitermination protein NusG
KPHS_01960	c.69C>A	p.Ala23Ala	synonymous_variant	LOW	0.320347	8	transcription antitermination protein NusG
KPHS_01960	c.12T>C	p.Ala4Ala	synonymous_variant	LOW	0.215143	2	transcription antitermination protein NusG
KPHS_01960	c.60T>C	p.Gly20Gly	synonymous_variant	LOW	0.38467	8	transcription antitermination protein NusG
KPHS_01970	c.255C>T	p.Gly85Gly	synonymous_variant	LOW	0.122245	1	50S ribosomal protein L11
KPHS_01970	c.303C>T	p.Ile101Ile	synonymous_variant	LOW	0.369102	8	50S ribosomal protein L11
KPHS_01970	c.316C>T	p.Leu106Leu	synonymous_variant	LOW	0.056291	1	50S ribosomal protein L11
KPHS_01970	c.384C>T	p.Ser128Ser	synonymous_variant	LOW	0.142857	1	50S ribosomal protein L11
KPHS_01970	c.276G>A	p.Lys92Lys	synonymous_variant	LOW	0.18	1	50S ribosomal protein L11
KPHS_01970	c.315G>A	p.Gln105Gln	synonymous_variant	LOW	0.456654	3	50S ribosomal protein L11
KPHS_01970	c.358G>T	p.Ala120Ser	missense_variant	MODERATE	0.0966933	1	50S ribosomal protein L11
KPHS_01970	c.288T>C	p.Asp96Asp	synonymous_variant	LOW	0.323402	8	50S ribosomal protein L11
KPHS_01980	c.597A>C	p.Ala199Ala	synonymous_variant	LOW	0.1875	1	50S ribosomal protein L1
KPHS_01980	c.315A>G	p.Lys105Lys	synonymous_variant	LOW	0.29946	7	50S ribosomal protein L1
KPHS_01980	c.462A>G	p.Lys154Lys	synonymous_variant	LOW	0.167821	2	50S ribosomal protein L1
KPHS_01980	c.306G>C	p.Glu102Asp	missense_variant	MODERATE	0.239113	4	50S ribosomal protein L1
KPHS_01980	c.474A>T	p.Ala158Ala	synonymous_variant	LOW	0.211824	4	50S ribosomal protein L1
KPHS_01980	c.597A>T	p.Ala199Ala	synonymous_variant	LOW	0.05425	1	50S ribosomal protein L1
KPHS_01980	c.672A>T	p.Val224Val	synonymous_variant	LOW	0.142245	4	50S ribosomal protein L1
KPHS_01980	c.25C>T	p.Arg9Cys	missense_variant	MODERATE	0.127037	2	50S ribosomal protein L1
KPHS_01980	c.481G>A	p.Val161Ile	missense_variant	MODERATE	0.107712	2	50S ribosomal protein L1
KPHS_01980	c.177C>A	p.Val59Val	synonymous_variant	LOW	0.333081	4	50S ribosomal protein L1
KPHS_01980	c.26G>C	p.Arg9Pro	missense_variant	MODERATE	0.176375	2	50S ribosomal protein L1
KPHS_01980	c.135C>T	p.Ala45Ala	synonymous_variant	LOW	0.109404	2	50S ribosomal protein L1
KPHS_01980	c.183C>T	p.Gly61Gly	synonymous_variant	LOW	0.313287	5	50S ribosomal protein L1
KPHS_01980	c.216C>T	p.Ser72Ser	synonymous_variant	LOW	0.106061	1	50S ribosomal protein L1
KPHS_01980	c.243C>T	p.Gly81Gly	synonymous_variant	LOW	0.29293	5	50S ribosomal protein L1
KPHS_01980	c.273C>T	p.Gly91Gly	synonymous_variant	LOW	0.286701	2	50S ribosomal protein L1
KPHS_01980	c.27C>T	p.Arg9Arg	synonymous_variant	LOW	0.250227	5	50S ribosomal protein L1
KPHS_01980	c.351C>T	p.Ser117Ser	synonymous_variant	LOW	0.335972	7	50S ribosomal protein L1
KPHS_01980	c.537C>T	p.Asp179Asp	synonymous_variant	LOW	0.117647	1	50S ribosomal protein L1
KPHS_01980	c.645C>T	p.Ser215Ser	synonymous_variant	LOW	0.443363	2	50S ribosomal protein L1
KPHS_01980	c.279G>A	p.Glu93Glu	synonymous_variant	LOW	0.243685	2	50S ribosomal protein L1
KPHS_01980	c.306G>A	p.Glu102Glu	synonymous_variant	LOW	0.327406	3	50S ribosomal protein L1
KPHS_01980	c.414G>A	p.Pro138Pro	synonymous_variant	LOW	0.20597	4	50S ribosomal protein L1
KPHS_01980	c.456G>A	p.Ala152Ala	synonymous_variant	LOW	0.049383	1	50S ribosomal protein L1
KPHS_01980	c.534G>A	p.Val178Val	synonymous_variant	LOW	0.440407	3	50S ribosomal protein L1
KPHS_01980	c.603G>A	p.Pro201Pro	synonymous_variant	LOW	0.26338	2	50S ribosomal protein L1
KPHS_01980	c.39G>C	p.Glu13Asp	missense_variant	MODERATE	0.215686	1	50S ribosomal protein L1
KPHS_01980	c.30G>T	p.Val10Val	synonymous_variant	LOW	0.23118	5	50S ribosomal protein L1
KPHS_01980	c.468G>T	p.Ala156Ala	synonymous_variant	LOW	0.228608	5	50S ribosomal protein L1
KPHS_01980	c.36T>C	p.Arg12Arg	synonymous_variant	LOW	0.208378	5	50S ribosomal protein L1
KPHS_01980	c.402T>C	p.Arg134Arg	synonymous_variant	LOW	0.210001	7	50S ribosomal protein L1
KPHS_01980	c.651T>C	p.Thr217Thr	synonymous_variant	LOW	0.302847	7	50S ribosomal protein L1
KPHS_01980	c.675T>C	p.Asp225Asp	synonymous_variant	LOW	0.123819	3	50S ribosomal protein L1
KPHS_01980	c.81T>C	p.Ile27Ile	synonymous_variant	LOW	0.194444	1	50S ribosomal protein L1
KPHS_01980	c.156T>G	p.Ala52Ala	synonymous_variant	LOW	0.026101	1	50S ribosomal protein L1
KPHS_01990	c.223A>G	p.Thr75Ala	missense_variant	MODERATE	0.270468	7	50S ribosomal protein L10
KPHS_01990	c.203A>C	p.Gln68Pro	missense_variant	MODERATE	0.174988	6	50S ribosomal protein L10
KPHS_01990	c.150A>T	p.Val50Val	synonymous_variant	LOW	0.060241	1	50S ribosomal protein L10
KPHS_01990	c.474A>T	p.Val158Val	synonymous_variant	LOW	0.255319	1	50S ribosomal protein L10
KPHS_01990	c.99A>T	p.Val33Val	synonymous_variant	LOW	0.192924	2	50S ribosomal protein L10
KPHS_01990	c.189C>A	p.Val63Val	synonymous_variant	LOW	0.16193	2	50S ribosomal protein L10
KPHS_01990	c.183C>T	p.Arg61Arg	synonymous_variant	LOW	0.16943	2	50S ribosomal protein L10
KPHS_01990	c.186C>T	p.Arg62Arg	synonymous_variant	LOW	0.115044	1	50S ribosomal protein L10
KPHS_01990	c.189C>T	p.Val63Val	synonymous_variant	LOW	0.078947	1	50S ribosomal protein L10
KPHS_01990	c.330C>T	p.Ala110Ala	synonymous_variant	LOW	0.146253	2	50S ribosomal protein L10
KPHS_01990	c.483G>A	p.Ala161Ala	synonymous_variant	LOW	0.227273	1	50S ribosomal protein L10
KPHS_01990	c.363G>T	p.Ser121Ser	synonymous_variant	LOW	0.451058	7	50S ribosomal protein L10
KPHS_01990	c.204G>T	p.Gln68His	missense_variant	MODERATE	0.109375	1	50S ribosomal protein L10
KPHS_01990	c.333T>A	p.Ala111Ala	synonymous_variant	LOW	0.0903077	2	50S ribosomal protein L10
KPHS_01990	c.6T>A	p.Ala2Ala	synonymous_variant	LOW	0.15625	1	50S ribosomal protein L10
KPHS_01990	c.108T>C	p.Asp36Asp	synonymous_variant	LOW	0.206115	2	50S ribosomal protein L10
KPHS_01990	c.138T>C	p.Arg46Arg	synonymous_variant	LOW	0.322892	7	50S ribosomal protein L10
KPHS_01990	c.273T>C	p.Ala91Ala	synonymous_variant	LOW	0.097561	1	50S ribosomal protein L10
KPHS_01990	c.384T>C	p.Thr128Thr	synonymous_variant	LOW	0.150943	1	50S ribosomal protein L10
KPHS_01990	c.459T>C	p.Arg153Arg	synonymous_variant	LOW	0.176744	2	50S ribosomal protein L10
KPHS_01990	c.7T>C	p.Leu3Leu	synonymous_variant	LOW	0.089552	1	50S ribosomal protein L10
KPHS_01990	c.439T>G	p.Ser147Ala	missense_variant	MODERATE	0.085397	1	50S ribosomal protein L10
KPHS_02000	c.328T>G	p.Ser110Ala	missense_variant	MODERATE	0.367634	6	50S ribosomal protein L7/L12
KPHS_02000	c.282A>G	p.Ala94Ala	synonymous_variant	LOW	0.290323	1	50S ribosomal protein L7/L12
KPHS_02000	c.264A>T	p.Val88Val	synonymous_variant	LOW	0.388315	3	50S ribosomal protein L7/L12
KPHS_02000	c.282A>T	p.Ala94Ala	synonymous_variant	LOW	0.340494	5	50S ribosomal protein L7/L12
KPHS_02000	c.141A>C	p.Glu47Asp	missense_variant	MODERATE	0.147059	1	50S ribosomal protein L7/L12
KPHS_02000	c.102C>T	p.Ser34Ser	synonymous_variant	LOW	0.033248	1	50S ribosomal protein L7/L12
KPHS_02000	c.48C>T	p.Ser16Ser	synonymous_variant	LOW	0.213723	4	50S ribosomal protein L7/L12
KPHS_02000	c.72C>T	p.Ile24Ile	synonymous_variant	LOW	0.142857	1	50S ribosomal protein L7/L12
KPHS_02000	c.276G>A	p.Pro92Pro	synonymous_variant	LOW	0.322581	1	50S ribosomal protein L7/L12
KPHS_02000	c.66G>A	p.Glu22Glu	synonymous_variant	LOW	0.289945	7	50S ribosomal protein L7/L12
KPHS_02000	c.186T>A	p.Ala62Ala	synonymous_variant	LOW	0.471698	1	50S ribosomal protein L7/L12
KPHS_02000	c.207T>A	p.Val69Val	synonymous_variant	LOW	0.0987065	1	50S ribosomal protein L7/L12
KPHS_02000	c.273T>A	p.Ala91Ala	synonymous_variant	LOW	0.326622	7	50S ribosomal protein L7/L12
KPHS_02000	c.312T>A	p.Ala104Ala	synonymous_variant	LOW	0.303991	5	50S ribosomal protein L7/L12
KPHS_02000	c.318T>A	p.Ala106Ala	synonymous_variant	LOW	0.290908	5	50S ribosomal protein L7/L12
KPHS_02000	c.63T>A	p.Val21Val	synonymous_variant	LOW	0.26562	7	50S ribosomal protein L7/L12
KPHS_02000	c.137T>C	p.Val46Ala	missense_variant	MODERATE	0.069565	1	50S ribosomal protein L7/L12
KPHS_02000	c.192T>G	p.Ala64Ala	synonymous_variant	LOW	0.135864	1	50S ribosomal protein L7/L12
KPHS_02010	c.1503A>C	p.Ala501Ala	synonymous_variant	LOW	0.119048	1	DNA-directed RNA polymerase subunit beta
KPHS_02010	c.1239A>G	p.Glu413Glu	synonymous_variant	LOW	0.24602	2	DNA-directed RNA polymerase subunit beta
KPHS_02010	c.1407A>G	p.Val469Val	synonymous_variant	LOW	0.395982	1	DNA-directed RNA polymerase subunit beta
KPHS_02010	c.1500A>G	p.Ala500Ala	synonymous_variant	LOW	0.036145	1	DNA-directed RNA polymerase subunit beta
KPHS_02010	c.1605A>G	p.Pro535Pro	synonymous_variant	LOW	0.256229	1	DNA-directed RNA polymerase subunit beta
KPHS_02010	c.2997A>G	p.Glu999Glu	synonymous_variant	LOW	0.391974	7	DNA-directed RNA polymerase subunit beta
KPHS_02010	c.3024A>G	p.Gln1008Gln	synonymous_variant	LOW	0.234464	2	DNA-directed RNA polymerase subunit beta
KPHS_02010	c.3081A>G	p.Lys1027Lys	synonymous_variant	LOW	0.436833	8	DNA-directed RNA polymerase subunit beta
KPHS_02010	c.3114A>G	p.Gln1038Gln	synonymous_variant	LOW	0.376172	9	DNA-directed RNA polymerase subunit beta
KPHS_02010	c.330A>G	p.Pro110Pro	synonymous_variant	LOW	0.218548	5	DNA-directed RNA polymerase subunit beta
KPHS_02010	c.3363A>G	p.Ala1121Ala	synonymous_variant	LOW	0.079646	1	DNA-directed RNA polymerase subunit beta
KPHS_02010	c.3726A>G	p.Lys1242Lys	synonymous_variant	LOW	0.425689	7	DNA-directed RNA polymerase subunit beta
KPHS_02010	c.1413A>T	p.Val471Val	synonymous_variant	LOW	0.495413	1	DNA-directed RNA polymerase subunit beta
KPHS_02010	c.1983A>T	p.Val661Val	synonymous_variant	LOW	0.310861	1	DNA-directed RNA polymerase subunit beta
KPHS_02010	c.3789A>T	p.Ala1263Ala	synonymous_variant	LOW	0.083067	1	DNA-directed RNA polymerase subunit beta
KPHS_02010	c.75A>T	p.Pro25Pro	synonymous_variant	LOW	0.308945	6	DNA-directed RNA polymerase subunit beta
KPHS_02010	c.70G>A	p.Val24Met	missense_variant	MODERATE	0.109407	2	DNA-directed RNA polymerase subunit beta
KPHS_02010	c.2148C>A	p.Ala716Ala	synonymous_variant	LOW	0.147727	1	DNA-directed RNA polymerase subunit beta
KPHS_02010	c.3009C>A	p.Thr1003Thr	synonymous_variant	LOW	0.115722	3	DNA-directed RNA polymerase subunit beta
KPHS_02010	c.342C>A	p.Val114Val	synonymous_variant	LOW	0.263681	7	DNA-directed RNA polymerase subunit beta
KPHS_02010	c.3852C>A	p.Ala1284Ala	synonymous_variant	LOW	0.301099	8	DNA-directed RNA polymerase subunit beta
KPHS_02010	c.393C>A	p.Thr131Thr	synonymous_variant	LOW	0.255302	4	DNA-directed RNA polymerase subunit beta
KPHS_02010	c.2106C>G	p.Thr702Thr	synonymous_variant	LOW	0.376192	5	DNA-directed RNA polymerase subunit beta
KPHS_02010	c.2148C>G	p.Ala716Ala	synonymous_variant	LOW	0.07619	1	DNA-directed RNA polymerase subunit beta
KPHS_02010	c.3165C>G	p.Ala1055Ala	synonymous_variant	LOW	0.164139	4	DNA-directed RNA polymerase subunit beta
KPHS_02010	c.393C>G	p.Thr131Thr	synonymous_variant	LOW	0.354899	3	DNA-directed RNA polymerase subunit beta
KPHS_02010	c.105C>T	p.Phe35Phe	synonymous_variant	LOW	0.36092	7	DNA-directed RNA polymerase subunit beta
KPHS_02010	c.1194C>T	p.Ser398Ser	synonymous_variant	LOW	0.163265	1	DNA-directed RNA polymerase subunit beta
KPHS_02010	c.1233C>T	p.Arg411Arg	synonymous_variant	LOW	0.342857	1	DNA-directed RNA polymerase subunit beta
KPHS_02010	c.1236C>T	p.Asp412Asp	synonymous_variant	LOW	0.283834	2	DNA-directed RNA polymerase subunit beta
KPHS_02010	c.1278C>T	p.Ile426Ile	synonymous_variant	LOW	0.117564	1	DNA-directed RNA polymerase subunit beta
KPHS_02010	c.1329C>T	p.Asp443Asp	synonymous_variant	LOW	0.389381	8	DNA-directed RNA polymerase subunit beta
KPHS_02010	c.1365C>T	p.Ser455Ser	synonymous_variant	LOW	0.378272	5	DNA-directed RNA polymerase subunit beta
KPHS_02010	c.1371C>T	p.Gly457Gly	synonymous_variant	LOW	0.064955	1	DNA-directed RNA polymerase subunit beta
KPHS_02010	c.1395C>T	p.Arg465Arg	synonymous_variant	LOW	0.082278	1	DNA-directed RNA polymerase subunit beta
KPHS_02010	c.1497C>T	p.Ser499Ser	synonymous_variant	LOW	0.378729	3	DNA-directed RNA polymerase subunit beta
KPHS_02010	c.1593C>T	p.Ser531Ser	synonymous_variant	LOW	0.328657	2	DNA-directed RNA polymerase subunit beta
KPHS_02010	c.1608C>T	p.Gly536Gly	synonymous_variant	LOW	0.19826	2	DNA-directed RNA polymerase subunit beta
KPHS_02010	c.1612C>T	p.Leu538Leu	synonymous_variant	LOW	0.173333	1	DNA-directed RNA polymerase subunit beta
KPHS_02010	c.1626C>T	p.Arg542Arg	synonymous_variant	LOW	0.255864	7	DNA-directed RNA polymerase subunit beta
KPHS_02010	c.1635C>T	p.Phe545Phe	synonymous_variant	LOW	0.055402	1	DNA-directed RNA polymerase subunit beta
KPHS_02010	c.1659C>T	p.Thr553Thr	synonymous_variant	LOW	0.162113	3	DNA-directed RNA polymerase subunit beta
KPHS_02010	c.1905C>T	p.Thr635Thr	synonymous_variant	LOW	0.241951	7	DNA-directed RNA polymerase subunit beta
KPHS_02010	c.1941C>T	p.Arg647Arg	synonymous_variant	LOW	0.343468	3	DNA-directed RNA polymerase subunit beta
KPHS_02010	c.1971C>T	p.Thr657Thr	synonymous_variant	LOW	0.183223	1	DNA-directed RNA polymerase subunit beta
KPHS_02010	c.1986C>T	p.Ser662Ser	synonymous_variant	LOW	0.224166	2	DNA-directed RNA polymerase subunit beta
KPHS_02010	c.2011C>T	p.Leu671Leu	synonymous_variant	LOW	0.331461	1	DNA-directed RNA polymerase subunit beta
KPHS_02010	c.2082C>T	p.Arg694Arg	synonymous_variant	LOW	0.276315	8	DNA-directed RNA polymerase subunit beta
KPHS_02010	c.2106C>T	p.Thr702Thr	synonymous_variant	LOW	0.200195	3	DNA-directed RNA polymerase subunit beta
KPHS_02010	c.2169C>T	p.Thr723Thr	synonymous_variant	LOW	0.076923	1	DNA-directed RNA polymerase subunit beta
KPHS_02010	c.2226C>T	p.Tyr742Tyr	synonymous_variant	LOW	0.273542	4	DNA-directed RNA polymerase subunit beta
KPHS_02010	c.2232C>T	p.Gly744Gly	synonymous_variant	LOW	0.277571	4	DNA-directed RNA polymerase subunit beta
KPHS_02010	c.2469C>T	p.Val823Val	synonymous_variant	LOW	0.0965908	1	DNA-directed RNA polymerase subunit beta
KPHS_02010	c.2514C>T	p.Cys838Cys	synonymous_variant	LOW	0.297353	3	DNA-directed RNA polymerase subunit beta
KPHS_02010	c.2709C>T	p.Arg903Arg	synonymous_variant	LOW	0.197995	2	DNA-directed RNA polymerase subunit beta
KPHS_02010	c.3111C>T	p.Thr1037Thr	synonymous_variant	LOW	0.107888	2	DNA-directed RNA polymerase subunit beta
KPHS_02010	c.3327C>T	p.Ile1109Ile	synonymous_variant	LOW	0.06135	1	DNA-directed RNA polymerase subunit beta
KPHS_02010	c.3336C>T	p.Ile1112Ile	synonymous_variant	LOW	0.092308	1	DNA-directed RNA polymerase subunit beta
KPHS_02010	c.3468C>T	p.Arg1156Arg	synonymous_variant	LOW	0.212362	1	DNA-directed RNA polymerase subunit beta
KPHS_02010	c.3741C>T	p.Ser1247Ser	synonymous_variant	LOW	0.225946	2	DNA-directed RNA polymerase subunit beta
KPHS_02010	c.375C>T	p.Gly125Gly	synonymous_variant	LOW	0.132075	1	DNA-directed RNA polymerase subunit beta
KPHS_02010	c.3807C>T	p.Arg1269Arg	synonymous_variant	LOW	0.294927	7	DNA-directed RNA polymerase subunit beta
KPHS_02010	c.3906C>T	p.Thr1302Thr	synonymous_variant	LOW	0.269611	6	DNA-directed RNA polymerase subunit beta
KPHS_02010	c.3939C>T	p.His1313His	synonymous_variant	LOW	0.253165	1	DNA-directed RNA polymerase subunit beta
KPHS_02010	c.423C>T	p.Thr141Thr	synonymous_variant	LOW	0.27455	7	DNA-directed RNA polymerase subunit beta
KPHS_02010	c.111G>A	p.Lys37Lys	synonymous_variant	LOW	0.359003	7	DNA-directed RNA polymerase subunit beta
KPHS_02010	c.1290G>A	p.Lys430Lys	synonymous_variant	LOW	0.075	1	DNA-directed RNA polymerase subunit beta
KPHS_02010	c.1623G>A	p.Glu541Glu	synonymous_variant	LOW	0.249251	8	DNA-directed RNA polymerase subunit beta
KPHS_02010	c.1995G>A	p.Ala665Ala	synonymous_variant	LOW	0.444118	1	DNA-directed RNA polymerase subunit beta
KPHS_02010	c.2007G>A	p.Pro669Pro	synonymous_variant	LOW	0.186047	1	DNA-directed RNA polymerase subunit beta
KPHS_02010	c.2073G>A	p.Pro691Pro	synonymous_variant	LOW	0.134306	2	DNA-directed RNA polymerase subunit beta
KPHS_02010	c.2265G>A	p.Lys755Lys	synonymous_variant	LOW	0.082237	1	DNA-directed RNA polymerase subunit beta
KPHS_02010	c.2691G>A	p.Pro897Pro	synonymous_variant	LOW	0.272727	1	DNA-directed RNA polymerase subunit beta
KPHS_02010	c.2973G>A	p.Lys991Lys	synonymous_variant	LOW	0.332067	6	DNA-directed RNA polymerase subunit beta
KPHS_02010	c.3039G>A	p.Gln1013Gln	synonymous_variant	LOW	0.0769275	2	DNA-directed RNA polymerase subunit beta
KPHS_02010	c.3132G>A	p.Pro1044Pro	synonymous_variant	LOW	0.04059	1	DNA-directed RNA polymerase subunit beta
KPHS_02010	c.3258G>A	p.Pro1086Pro	synonymous_variant	LOW	0.173333	1	DNA-directed RNA polymerase subunit beta
KPHS_02010	c.3300G>A	p.Pro1100Pro	synonymous_variant	LOW	0.197837	2	DNA-directed RNA polymerase subunit beta
KPHS_02010	c.3408G>A	p.Gln1136Gln	synonymous_variant	LOW	0.117156	2	DNA-directed RNA polymerase subunit beta
KPHS_02010	c.3681G>A	p.Val1227Val	synonymous_variant	LOW	0.191781	1	DNA-directed RNA polymerase subunit beta
KPHS_02010	c.3849G>A	p.Ala1283Ala	synonymous_variant	LOW	0.276372	7	DNA-directed RNA polymerase subunit beta
KPHS_02010	c.72G>A	p.Val24Val	synonymous_variant	LOW	0.367056	4	DNA-directed RNA polymerase subunit beta
KPHS_02010	c.993G>A	p.Lys331Lys	synonymous_variant	LOW	0.0639495	2	DNA-directed RNA polymerase subunit beta
KPHS_02010	c.1326G>C	p.Val442Val	synonymous_variant	LOW	0.270257	7	DNA-directed RNA polymerase subunit beta
KPHS_02010	c.2067G>C	p.Ala689Ala	synonymous_variant	LOW	0.392959	9	DNA-directed RNA polymerase subunit beta
KPHS_02010	c.2712G>C	p.Ala904Ala	synonymous_variant	LOW	0.253968	1	DNA-directed RNA polymerase subunit beta
KPHS_02010	c.3000G>C	p.Leu1000Leu	synonymous_variant	LOW	0.042857	1	DNA-directed RNA polymerase subunit beta
KPHS_02010	c.1425G>T	p.Val475Val	synonymous_variant	LOW	0.404762	1	DNA-directed RNA polymerase subunit beta
KPHS_02010	c.2013G>T	p.Leu671Leu	synonymous_variant	LOW	0.162806	2	DNA-directed RNA polymerase subunit beta
KPHS_02010	c.2151G>T	p.Val717Val	synonymous_variant	LOW	0.129412	1	DNA-directed RNA polymerase subunit beta
KPHS_02010	c.225G>T	p.Leu75Leu	synonymous_variant	LOW	0.26331	7	DNA-directed RNA polymerase subunit beta
KPHS_02010	c.3681G>T	p.Val1227Val	synonymous_variant	LOW	0.250108	7	DNA-directed RNA polymerase subunit beta
KPHS_02010	c.459G>T	p.Pro153Pro	synonymous_variant	LOW	0.108108	1	DNA-directed RNA polymerase subunit beta
KPHS_02010	c.1200T>A	p.Val400Val	synonymous_variant	LOW	0.083333	1	DNA-directed RNA polymerase subunit beta
KPHS_02010	c.1368T>A	p.Val456Val	synonymous_variant	LOW	0.223923	2	DNA-directed RNA polymerase subunit beta
KPHS_02010	c.1467T>A	p.Pro489Pro	synonymous_variant	LOW	0.240378	2	DNA-directed RNA polymerase subunit beta
KPHS_02010	c.1902T>A	p.Val634Val	synonymous_variant	LOW	0.236959	6	DNA-directed RNA polymerase subunit beta
KPHS_02010	c.2124T>A	p.Val708Val	synonymous_variant	LOW	0.095238	1	DNA-directed RNA polymerase subunit beta
KPHS_02010	c.2142T>A	p.Val714Val	synonymous_variant	LOW	0.136086	2	DNA-directed RNA polymerase subunit beta
KPHS_02010	c.2979T>A	p.Pro993Pro	synonymous_variant	LOW	0.392857	1	DNA-directed RNA polymerase subunit beta
KPHS_02010	c.3225T>A	p.Val1075Val	synonymous_variant	LOW	0.153846	1	DNA-directed RNA polymerase subunit beta
KPHS_02010	c.1155T>C	p.Phe385Phe	synonymous_variant	LOW	0.044554	1	DNA-directed RNA polymerase subunit beta
KPHS_02010	c.1173T>C	p.Ser391Ser	synonymous_variant	LOW	0.0901895	1	DNA-directed RNA polymerase subunit beta
KPHS_02010	c.1518T>C	p.Phe506Phe	synonymous_variant	LOW	0.486502	9	DNA-directed RNA polymerase subunit beta
KPHS_02010	c.1536T>C	p.Ser512Ser	synonymous_variant	LOW	0.053435	1	DNA-directed RNA polymerase subunit beta
KPHS_02010	c.1542T>C	p.Phe514Phe	synonymous_variant	LOW	0.193699	2	DNA-directed RNA polymerase subunit beta
KPHS_02010	c.1572T>C	p.Ile524Ile	synonymous_variant	LOW	0.085935	1	DNA-directed RNA polymerase subunit beta
KPHS_02010	c.1896T>C	p.Asp632Asp	synonymous_variant	LOW	0.23716	4	DNA-directed RNA polymerase subunit beta
KPHS_02010	c.222T>C	p.Arg74Arg	synonymous_variant	LOW	0.282588	7	DNA-directed RNA polymerase subunit beta
KPHS_02010	c.2253T>C	p.Tyr751Tyr	synonymous_variant	LOW	0.34301	3	DNA-directed RNA polymerase subunit beta
KPHS_02010	c.2490T>C	p.Thr830Thr	synonymous_variant	LOW	0.245362	3	DNA-directed RNA polymerase subunit beta
KPHS_02010	c.3054T>C	p.Tyr1018Tyr	synonymous_variant	LOW	0.02521	1	DNA-directed RNA polymerase subunit beta
KPHS_02010	c.3102T>C	p.Arg1034Arg	synonymous_variant	LOW	0.405105	9	DNA-directed RNA polymerase subunit beta
KPHS_02010	c.3444T>C	p.Ala1148Ala	synonymous_variant	LOW	0.02521	1	DNA-directed RNA polymerase subunit beta
KPHS_02010	c.3936T>C	p.Asn1312Asn	synonymous_variant	LOW	0.297619	1	DNA-directed RNA polymerase subunit beta
KPHS_02010	c.441T>C	p.Ser147Ser	synonymous_variant	LOW	0.204796	7	DNA-directed RNA polymerase subunit beta
KPHS_02010	c.69T>C	p.Asp23Asp	synonymous_variant	LOW	0.114626	2	DNA-directed RNA polymerase subunit beta
KPHS_02010	c.1443T>G	p.Leu481Leu	synonymous_variant	LOW	0.420758	8	DNA-directed RNA polymerase subunit beta
KPHS_02010	c.2121T>G	p.Ala707Ala	synonymous_variant	LOW	0.170213	1	DNA-directed RNA polymerase subunit beta
KPHS_02010	c.237T>G	p.Val79Val	synonymous_variant	LOW	0.259854	5	DNA-directed RNA polymerase subunit beta
KPHS_02010	c.2979T>G	p.Pro993Pro	synonymous_variant	LOW	0.35973	5	DNA-directed RNA polymerase subunit beta
KPHS_02010	c.3339T>G	p.Leu1113Leu	synonymous_variant	LOW	0.0916477	2	DNA-directed RNA polymerase subunit beta
KPHS_02010	c.3444T>G	p.Ala1148Ala	synonymous_variant	LOW	0.14914	2	DNA-directed RNA polymerase subunit beta
KPHS_02010	c.3735T>G	p.Ala1245Ala	synonymous_variant	LOW	0.417163	7	DNA-directed RNA polymerase subunit beta
KPHS_02010	c.3813T>G	p.Gly1271Gly	synonymous_variant	LOW	0.306076	7	DNA-directed RNA polymerase subunit beta
KPHS_02020	c.1549A>T	p.Ser517Cys	missense_variant	MODERATE	0.358087	9	DNA-directed RNA polymerase subunit beta'
KPHS_02020	c.2143C>A	p.Gln715Lys	missense_variant	MODERATE	0.466416	8	DNA-directed RNA polymerase subunit beta'
KPHS_02020	c.3487A>G	p.Ile1163Val	missense_variant	MODERATE	0.352863	7	DNA-directed RNA polymerase subunit beta'
KPHS_02020	c.2888C>T	p.Ala963Val	missense_variant	MODERATE	0.342229	7	DNA-directed RNA polymerase subunit beta'
KPHS_02020	c.1368A>C	p.Ala456Ala	synonymous_variant	LOW	0.071247	1	DNA-directed RNA polymerase subunit beta'
KPHS_02020	c.1035A>G	p.Lys345Lys	synonymous_variant	LOW	0.378028	8	DNA-directed RNA polymerase subunit beta'
KPHS_02020	c.1158A>G	p.Glu386Glu	synonymous_variant	LOW	0.0625	1	DNA-directed RNA polymerase subunit beta'
KPHS_02020	c.1368A>G	p.Ala456Ala	synonymous_variant	LOW	0.356522	1	DNA-directed RNA polymerase subunit beta'
KPHS_02020	c.2085A>G	p.Lys695Lys	synonymous_variant	LOW	0.236364	1	DNA-directed RNA polymerase subunit beta'
KPHS_02020	c.2106A>G	p.Gln702Gln	synonymous_variant	LOW	0.226415	1	DNA-directed RNA polymerase subunit beta'
KPHS_02020	c.2367A>G	p.Lys789Lys	synonymous_variant	LOW	0.022727	1	DNA-directed RNA polymerase subunit beta'
KPHS_02020	c.2370A>G	p.Thr790Thr	synonymous_variant	LOW	0.497595	4	DNA-directed RNA polymerase subunit beta'
KPHS_02020	c.324A>G	p.Ala108Ala	synonymous_variant	LOW	0.266667	1	DNA-directed RNA polymerase subunit beta'
KPHS_02020	c.33A>G	p.Gln11Gln	synonymous_variant	LOW	0.427014	9	DNA-directed RNA polymerase subunit beta'
KPHS_02020	c.3504A>G	p.Glu1168Glu	synonymous_variant	LOW	0.137255	1	DNA-directed RNA polymerase subunit beta'
KPHS_02020	c.591A>G	p.Glu197Glu	synonymous_variant	LOW	0.08	1	DNA-directed RNA polymerase subunit beta'
KPHS_02020	c.963A>G	p.Lys321Lys	synonymous_variant	LOW	0.199779	7	DNA-directed RNA polymerase subunit beta'
KPHS_02020	c.1494A>T	p.Pro498Pro	synonymous_variant	LOW	0.12766	1	DNA-directed RNA polymerase subunit beta'
KPHS_02020	c.1521A>T	p.Val507Val	synonymous_variant	LOW	0.273585	1	DNA-directed RNA polymerase subunit beta'
KPHS_02020	c.2370A>T	p.Thr790Thr	synonymous_variant	LOW	0.24829	3	DNA-directed RNA polymerase subunit beta'
KPHS_02020	c.2722C>A	p.Leu908Ile	missense_variant	MODERATE	0.110533	2	DNA-directed RNA polymerase subunit beta'
KPHS_02020	c.2325C>A	p.Ser775Ser	synonymous_variant	LOW	0.491387	2	DNA-directed RNA polymerase subunit beta'
KPHS_02020	c.3711C>A	p.Val1237Val	synonymous_variant	LOW	0.136442	4	DNA-directed RNA polymerase subunit beta'
KPHS_02020	c.3792C>A	p.Ala1264Ala	synonymous_variant	LOW	0.126582	1	DNA-directed RNA polymerase subunit beta'
KPHS_02020	c.3945C>A	p.Ala1315Ala	synonymous_variant	LOW	0.372888	7	DNA-directed RNA polymerase subunit beta'
KPHS_02020	c.4077C>A	p.Ala1359Ala	synonymous_variant	LOW	0.303619	3	DNA-directed RNA polymerase subunit beta'
KPHS_02020	c.3552G>T	p.Glu1184Asp	missense_variant	MODERATE	0.121122	2	DNA-directed RNA polymerase subunit beta'
KPHS_02020	c.2328C>G	p.Thr776Thr	synonymous_variant	LOW	0.111907	2	DNA-directed RNA polymerase subunit beta'
KPHS_02020	c.2424C>G	p.Val808Val	synonymous_variant	LOW	0.144741	3	DNA-directed RNA polymerase subunit beta'
KPHS_02020	c.3954C>G	p.Ser1318Ser	synonymous_variant	LOW	0.189189	1	DNA-directed RNA polymerase subunit beta'
KPHS_02020	c.795C>G	p.Leu265Leu	synonymous_variant	LOW	0.194534	6	DNA-directed RNA polymerase subunit beta'
KPHS_02020	c.2302A>G	p.Asn768Asp	missense_variant	MODERATE	0.032432	1	DNA-directed RNA polymerase subunit beta'
KPHS_02020	c.3370A>G	p.Ile1124Val	missense_variant	MODERATE	0.1875	1	DNA-directed RNA polymerase subunit beta'
KPHS_02020	c.1038C>T	p.Arg346Arg	synonymous_variant	LOW	0.390366	8	DNA-directed RNA polymerase subunit beta'
KPHS_02020	c.1167C>T	p.Gly389Gly	synonymous_variant	LOW	0.260486	4	DNA-directed RNA polymerase subunit beta'
KPHS_02020	c.1173C>T	p.Ala391Ala	synonymous_variant	LOW	0.259512	3	DNA-directed RNA polymerase subunit beta'
KPHS_02020	c.1209C>T	p.Arg403Arg	synonymous_variant	LOW	0.044851	1	DNA-directed RNA polymerase subunit beta'
KPHS_02020	c.1338C>T	p.Ala446Ala	synonymous_variant	LOW	0.219269	7	DNA-directed RNA polymerase subunit beta'
KPHS_02020	c.1371C>T	p.Tyr457Tyr	synonymous_variant	LOW	0.368495	8	DNA-directed RNA polymerase subunit beta'
KPHS_02020	c.1470C>T	p.Ile490Ile	synonymous_variant	LOW	0.455696	1	DNA-directed RNA polymerase subunit beta'
KPHS_02020	c.1476C>T	p.Ser492Ser	synonymous_variant	LOW	0.214286	1	DNA-directed RNA polymerase subunit beta'
KPHS_02020	c.1488C>T	p.Gly496Gly	synonymous_variant	LOW	0.142857	1	DNA-directed RNA polymerase subunit beta'
KPHS_02020	c.1522C>T	p.Leu508Leu	synonymous_variant	LOW	0.117647	1	DNA-directed RNA polymerase subunit beta'
KPHS_02020	c.1536C>T	p.Tyr512Tyr	synonymous_variant	LOW	0.237624	1	DNA-directed RNA polymerase subunit beta'
KPHS_02020	c.1617C>T	p.Ala539Ala	synonymous_variant	LOW	0.276025	2	DNA-directed RNA polymerase subunit beta'
KPHS_02020	c.174C>T	p.Cys58Cys	synonymous_variant	LOW	0.035857	1	DNA-directed RNA polymerase subunit beta'
KPHS_02020	c.2010C>T	p.Ser670Ser	synonymous_variant	LOW	0.270361	5	DNA-directed RNA polymerase subunit beta'
KPHS_02020	c.2022C>T	p.Thr674Thr	synonymous_variant	LOW	0.306424	6	DNA-directed RNA polymerase subunit beta'
KPHS_02020	c.2034C>T	p.Arg678Arg	synonymous_variant	LOW	0.059937	1	DNA-directed RNA polymerase subunit beta'
KPHS_02020	c.2037C>T	p.Tyr679Tyr	synonymous_variant	LOW	0.224138	1	DNA-directed RNA polymerase subunit beta'
KPHS_02020	c.2109C>T	p.Thr703Thr	synonymous_variant	LOW	0.44711	8	DNA-directed RNA polymerase subunit beta'
KPHS_02020	c.2256C>T	p.Gly752Gly	synonymous_variant	LOW	0.137931	1	DNA-directed RNA polymerase subunit beta'
KPHS_02020	c.2280C>T	p.Thr760Thr	synonymous_variant	LOW	0.272727	1	DNA-directed RNA polymerase subunit beta'
KPHS_02020	c.2347C>T	p.Leu783Leu	synonymous_variant	LOW	0.489434	2	DNA-directed RNA polymerase subunit beta'
KPHS_02020	c.243C>T	p.Arg81Arg	synonymous_variant	LOW	0.393443	1	DNA-directed RNA polymerase subunit beta'
KPHS_02020	c.264C>T	p.Cys88Cys	synonymous_variant	LOW	0.347826	1	DNA-directed RNA polymerase subunit beta'
KPHS_02020	c.2748C>T	p.Gly916Gly	synonymous_variant	LOW	0.347304	2	DNA-directed RNA polymerase subunit beta'
KPHS_02020	c.2808C>T	p.His936His	synonymous_variant	LOW	0.216495	1	DNA-directed RNA polymerase subunit beta'
KPHS_02020	c.2850C>T	p.Ile950Ile	synonymous_variant	LOW	0.048329	2	DNA-directed RNA polymerase subunit beta'
KPHS_02020	c.3018C>T	p.Gly1006Gly	synonymous_variant	LOW	0.129412	1	DNA-directed RNA polymerase subunit beta'
KPHS_02020	c.3021C>T	p.Asp1007Asp	synonymous_variant	LOW	0.129412	1	DNA-directed RNA polymerase subunit beta'
KPHS_02020	c.3096C>T	p.Ser1032Ser	synonymous_variant	LOW	0.12963	1	DNA-directed RNA polymerase subunit beta'
KPHS_02020	c.3276C>T	p.Gly1092Gly	synonymous_variant	LOW	0.172478	4	DNA-directed RNA polymerase subunit beta'
KPHS_02020	c.3429C>T	p.Asp1143Asp	synonymous_variant	LOW	0.186207	1	DNA-directed RNA polymerase subunit beta'
KPHS_02020	c.3570C>T	p.Ile1190Ile	synonymous_variant	LOW	0.106216	3	DNA-directed RNA polymerase subunit beta'
KPHS_02020	c.357C>T	p.Ser119Ser	synonymous_variant	LOW	0.153846	1	DNA-directed RNA polymerase subunit beta'
KPHS_02020	c.3927C>T	p.Ile1309Ile	synonymous_variant	LOW	0.33501	3	DNA-directed RNA polymerase subunit beta'
KPHS_02020	c.3948C>T	p.Thr1316Thr	synonymous_variant	LOW	0.193548	1	DNA-directed RNA polymerase subunit beta'
KPHS_02020	c.4030C>T	p.Leu1344Leu	synonymous_variant	LOW	0.444897	1	DNA-directed RNA polymerase subunit beta'
KPHS_02020	c.4053C>T	p.Val1351Val	synonymous_variant	LOW	0.330056	7	DNA-directed RNA polymerase subunit beta'
KPHS_02020	c.4077C>T	p.Ala1359Ala	synonymous_variant	LOW	0.043127	1	DNA-directed RNA polymerase subunit beta'
KPHS_02020	c.768C>T	p.Asp256Asp	synonymous_variant	LOW	0.20039	6	DNA-directed RNA polymerase subunit beta'
KPHS_02020	c.819C>T	p.Ile273Ile	synonymous_variant	LOW	0.228916	1	DNA-directed RNA polymerase subunit beta'
KPHS_02020	c.870C>T	p.Ile290Ile	synonymous_variant	LOW	0.152778	1	DNA-directed RNA polymerase subunit beta'
KPHS_02020	c.879C>T	p.Arg293Arg	synonymous_variant	LOW	0.294735	7	DNA-directed RNA polymerase subunit beta'
KPHS_02020	c.912C>T	p.Asp304Asp	synonymous_variant	LOW	0.273084	2	DNA-directed RNA polymerase subunit beta'
KPHS_02020	c.919C>T	p.Leu307Leu	synonymous_variant	LOW	0.134948	1	DNA-directed RNA polymerase subunit beta'
KPHS_02020	c.9C>T	p.Asp3Asp	synonymous_variant	LOW	0.368178	8	DNA-directed RNA polymerase subunit beta'
KPHS_02020	c.1119G>A	p.Ala373Ala	synonymous_variant	LOW	0.350515	4	DNA-directed RNA polymerase subunit beta'
KPHS_02020	c.1125G>A	p.Glu375Glu	synonymous_variant	LOW	0.178189	2	DNA-directed RNA polymerase subunit beta'
KPHS_02020	c.1137G>A	p.Pro379Pro	synonymous_variant	LOW	0.256757	1	DNA-directed RNA polymerase subunit beta'
KPHS_02020	c.1197G>A	p.Lys399Lys	synonymous_variant	LOW	0.0732608	2	DNA-directed RNA polymerase subunit beta'
KPHS_02020	c.1479G>A	p.Pro493Pro	synonymous_variant	LOW	0.301887	1	DNA-directed RNA polymerase subunit beta'
KPHS_02020	c.1482G>A	p.Ala494Ala	synonymous_variant	LOW	0.485378	2	DNA-directed RNA polymerase subunit beta'
KPHS_02020	c.156G>A	p.Glu52Glu	synonymous_variant	LOW	0.330985	7	DNA-directed RNA polymerase subunit beta'
KPHS_02020	c.2019G>A	p.Val673Val	synonymous_variant	LOW	0.296209	6	DNA-directed RNA polymerase subunit beta'
KPHS_02020	c.2202G>A	p.Ala734Ala	synonymous_variant	LOW	0.149685	2	DNA-directed RNA polymerase subunit beta'
KPHS_02020	c.2250G>A	p.Pro750Pro	synonymous_variant	LOW	0.124032	2	DNA-directed RNA polymerase subunit beta'
KPHS_02020	c.2274G>A	p.Pro758Pro	synonymous_variant	LOW	0.440213	9	DNA-directed RNA polymerase subunit beta'
KPHS_02020	c.2373G>A	p.Ala791Ala	synonymous_variant	LOW	0.409986	3	DNA-directed RNA polymerase subunit beta'
KPHS_02020	c.2739G>A	p.Glu913Glu	synonymous_variant	LOW	0.419461	3	DNA-directed RNA polymerase subunit beta'
KPHS_02020	c.2775G>A	p.Glu925Glu	synonymous_variant	LOW	0.309991	7	DNA-directed RNA polymerase subunit beta'
KPHS_02020	c.2778G>A	p.Pro926Pro	synonymous_variant	LOW	0.29703	1	DNA-directed RNA polymerase subunit beta'
KPHS_02020	c.2853G>A	p.Gln951Gln	synonymous_variant	LOW	0.143092	2	DNA-directed RNA polymerase subunit beta'
KPHS_02020	c.2916G>A	p.Lys972Lys	synonymous_variant	LOW	0.234572	6	DNA-directed RNA polymerase subunit beta'
KPHS_02020	c.3306G>A	p.Pro1102Pro	synonymous_variant	LOW	0.128205	1	DNA-directed RNA polymerase subunit beta'
KPHS_02020	c.3417G>A	p.Pro1139Pro	synonymous_variant	LOW	0.318683	2	DNA-directed RNA polymerase subunit beta'
KPHS_02020	c.3552G>A	p.Glu1184Glu	synonymous_variant	LOW	0.09434	1	DNA-directed RNA polymerase subunit beta'
KPHS_02020	c.3612G>A	p.Val1204Val	synonymous_variant	LOW	0.07123	2	DNA-directed RNA polymerase subunit beta'
KPHS_02020	c.3753G>A	p.Lys1251Lys	synonymous_variant	LOW	0.175823	4	DNA-directed RNA polymerase subunit beta'
KPHS_02020	c.945G>A	p.Ala315Ala	synonymous_variant	LOW	0.193985	4	DNA-directed RNA polymerase subunit beta'
KPHS_02020	c.1170G>C	p.Leu390Leu	synonymous_variant	LOW	0.210526	1	DNA-directed RNA polymerase subunit beta'
KPHS_02020	c.1434G>C	p.Leu478Leu	synonymous_variant	LOW	0.169638	1	DNA-directed RNA polymerase subunit beta'
KPHS_02020	c.2793G>C	p.Thr931Thr	synonymous_variant	LOW	0.343008	8	DNA-directed RNA polymerase subunit beta'
KPHS_02020	c.3366G>C	p.Ala1122Ala	synonymous_variant	LOW	0.173913	1	DNA-directed RNA polymerase subunit beta'
KPHS_02020	c.816G>C	p.Val272Val	synonymous_variant	LOW	0.22619	1	DNA-directed RNA polymerase subunit beta'
KPHS_02020	c.326G>C	p.Cys109Ser	missense_variant	MODERATE	0.263736	1	DNA-directed RNA polymerase subunit beta'
KPHS_02020	c.1107G>T	p.Pro369Pro	synonymous_variant	LOW	0.202532	1	DNA-directed RNA polymerase subunit beta'
KPHS_02020	c.1155G>T	p.Leu385Leu	synonymous_variant	LOW	0.023202	1	DNA-directed RNA polymerase subunit beta'
KPHS_02020	c.1170G>T	p.Leu390Leu	synonymous_variant	LOW	0.245256	4	DNA-directed RNA polymerase subunit beta'
KPHS_02020	c.1473G>T	p.Leu491Leu	synonymous_variant	LOW	0.192926	1	DNA-directed RNA polymerase subunit beta'
KPHS_02020	c.1506G>T	p.Pro502Pro	synonymous_variant	LOW	0.036697	1	DNA-directed RNA polymerase subunit beta'
KPHS_02020	c.1590G>T	p.Pro530Pro	synonymous_variant	LOW	0.263569	2	DNA-directed RNA polymerase subunit beta'
KPHS_02020	c.2118G>T	p.Val706Val	synonymous_variant	LOW	0.488172	7	DNA-directed RNA polymerase subunit beta'
KPHS_02020	c.2220G>T	p.Leu740Leu	synonymous_variant	LOW	0.403736	8	DNA-directed RNA polymerase subunit beta'
KPHS_02020	c.2301G>T	p.Leu767Leu	synonymous_variant	LOW	0.032432	1	DNA-directed RNA polymerase subunit beta'
KPHS_02020	c.3375G>T	p.Pro1125Pro	synonymous_variant	LOW	0.306485	2	DNA-directed RNA polymerase subunit beta'
KPHS_02020	c.3513G>T	p.Gly1171Gly	synonymous_variant	LOW	0.221566	3	DNA-directed RNA polymerase subunit beta'
KPHS_02020	c.3687G>T	p.Val1229Val	synonymous_variant	LOW	0.22	1	DNA-directed RNA polymerase subunit beta'
KPHS_02020	c.3903G>T	p.Thr1301Thr	synonymous_variant	LOW	0.186061	1	DNA-directed RNA polymerase subunit beta'
KPHS_02020	c.786G>T	p.Thr262Thr	synonymous_variant	LOW	0.195667	6	DNA-directed RNA polymerase subunit beta'
KPHS_02020	c.816G>T	p.Val272Val	synonymous_variant	LOW	0.039175	1	DNA-directed RNA polymerase subunit beta'
KPHS_02020	c.1062T>A	p.Val354Val	synonymous_variant	LOW	0.436147	7	DNA-directed RNA polymerase subunit beta'
KPHS_02020	c.1320T>A	p.Val440Val	synonymous_variant	LOW	0.17807	2	DNA-directed RNA polymerase subunit beta'
KPHS_02020	c.1401T>A	p.Ala467Ala	synonymous_variant	LOW	0.151057	1	DNA-directed RNA polymerase subunit beta'
KPHS_02020	c.153T>A	p.Pro51Pro	synonymous_variant	LOW	0.341866	7	DNA-directed RNA polymerase subunit beta'
KPHS_02020	c.1599T>A	p.Ala533Ala	synonymous_variant	LOW	0.119658	2	DNA-directed RNA polymerase subunit beta'
KPHS_02020	c.2061T>A	p.Ala687Ala	synonymous_variant	LOW	0.062136	1	DNA-directed RNA polymerase subunit beta'
KPHS_02020	c.2223T>A	p.Ala741Ala	synonymous_variant	LOW	0.205917	2	DNA-directed RNA polymerase subunit beta'
KPHS_02020	c.2751T>A	p.Val917Val	synonymous_variant	LOW	0.15003	1	DNA-directed RNA polymerase subunit beta'
KPHS_02020	c.2826T>A	p.Ser942Ser	synonymous_variant	LOW	0.127273	1	DNA-directed RNA polymerase subunit beta'
KPHS_02020	c.3288T>A	p.Pro1096Pro	synonymous_variant	LOW	0.047493	1	DNA-directed RNA polymerase subunit beta'
KPHS_02020	c.3321T>A	p.Val1107Val	synonymous_variant	LOW	0.241226	2	DNA-directed RNA polymerase subunit beta'
KPHS_02020	c.3462T>A	p.Ala1154Ala	synonymous_variant	LOW	0.422812	8	DNA-directed RNA polymerase subunit beta'
KPHS_02020	c.909T>A	p.Val303Val	synonymous_variant	LOW	0.351585	8	DNA-directed RNA polymerase subunit beta'
KPHS_02020	c.3905T>A	p.Phe1302Tyr	missense_variant	MODERATE	0.290166	1	DNA-directed RNA polymerase subunit beta'
KPHS_02020	c.132T>C	p.Ile44Ile	synonymous_variant	LOW	0.379037	8	DNA-directed RNA polymerase subunit beta'
KPHS_02020	c.1401T>C	p.Ala467Ala	synonymous_variant	LOW	0.465387	3	DNA-directed RNA polymerase subunit beta'
KPHS_02020	c.1545T>C	p.Arg515Arg	synonymous_variant	LOW	0.409301	6	DNA-directed RNA polymerase subunit beta'
KPHS_02020	c.1608T>C	p.Ile536Ile	synonymous_variant	LOW	0.246154	1	DNA-directed RNA polymerase subunit beta'
KPHS_02020	c.1659T>C	p.Thr553Thr	synonymous_variant	LOW	0.052419	1	DNA-directed RNA polymerase subunit beta'
KPHS_02020	c.1788T>C	p.Leu596Leu	synonymous_variant	LOW	0.116279	1	DNA-directed RNA polymerase subunit beta'
KPHS_02020	c.201T>C	p.Asp67Asp	synonymous_variant	LOW	0.022535	1	DNA-directed RNA polymerase subunit beta'
KPHS_02020	c.204T>C	p.Tyr68Tyr	synonymous_variant	LOW	0.03629	1	DNA-directed RNA polymerase subunit beta'
KPHS_02020	c.2151T>C	p.Val717Val	synonymous_variant	LOW	0.060714	1	DNA-directed RNA polymerase subunit beta'
KPHS_02020	c.2697T>C	p.Tyr899Tyr	synonymous_variant	LOW	0.023095	1	DNA-directed RNA polymerase subunit beta'
KPHS_02020	c.2742T>C	p.Ala914Ala	synonymous_variant	LOW	0.0614585	1	DNA-directed RNA polymerase subunit beta'
KPHS_02020	c.2799T>C	p.Arg933Arg	synonymous_variant	LOW	0.225806	1	DNA-directed RNA polymerase subunit beta'
KPHS_02020	c.285T>C	p.Thr95Thr	synonymous_variant	LOW	0.333333	1	DNA-directed RNA polymerase subunit beta'
KPHS_02020	c.2910T>C	p.Ser970Ser	synonymous_variant	LOW	0.259572	7	DNA-directed RNA polymerase subunit beta'
KPHS_02020	c.2937T>C	p.Asn979Asn	synonymous_variant	LOW	0.068602	1	DNA-directed RNA polymerase subunit beta'
KPHS_02020	c.3024T>C	p.Gly1008Gly	synonymous_variant	LOW	0.127907	1	DNA-directed RNA polymerase subunit beta'
KPHS_02020	c.3279T>C	p.Thr1093Thr	synonymous_variant	LOW	0.228687	5	DNA-directed RNA polymerase subunit beta'
KPHS_02020	c.3399T>C	p.Asp1133Asp	synonymous_variant	LOW	0.49577	9	DNA-directed RNA polymerase subunit beta'
KPHS_02020	c.3699T>C	p.Ile1233Ile	synonymous_variant	LOW	0.0764582	2	DNA-directed RNA polymerase subunit beta'
KPHS_02020	c.375T>C	p.Gly125Gly	synonymous_variant	LOW	0.148148	1	DNA-directed RNA polymerase subunit beta'
KPHS_02020	c.4038T>C	p.Gly1346Gly	synonymous_variant	LOW	0.383976	7	DNA-directed RNA polymerase subunit beta'
KPHS_02020	c.4095T>C	p.Tyr1365Tyr	synonymous_variant	LOW	0.125	1	DNA-directed RNA polymerase subunit beta'
KPHS_02020	c.852T>C	p.Asp284Asp	synonymous_variant	LOW	0.244598	3	DNA-directed RNA polymerase subunit beta'
KPHS_02020	c.867T>C	p.Asp289Asp	synonymous_variant	LOW	0.303531	5	DNA-directed RNA polymerase subunit beta'
KPHS_02020	c.957T>C	p.Ser319Ser	synonymous_variant	LOW	0.045455	1	DNA-directed RNA polymerase subunit beta'
KPHS_02020	c.987T>C	p.Asp329Asp	synonymous_variant	LOW	0.137618	3	DNA-directed RNA polymerase subunit beta'
KPHS_02020	c.1191T>G	p.Ala397Ala	synonymous_variant	LOW	0.071146	1	DNA-directed RNA polymerase subunit beta'
KPHS_02020	c.2337T>G	p.Ala779Ala	synonymous_variant	LOW	0.174415	2	DNA-directed RNA polymerase subunit beta'
KPHS_02020	c.2409T>G	p.Val803Val	synonymous_variant	LOW	0.260355	7	DNA-directed RNA polymerase subunit beta'
KPHS_02020	c.3093T>G	p.Val1031Val	synonymous_variant	LOW	0.125	1	DNA-directed RNA polymerase subunit beta'
KPHS_02020	c.3291T>G	p.Ala1097Ala	synonymous_variant	LOW	0.291314	7	DNA-directed RNA polymerase subunit beta'
KPHS_02100	c.168G>A	p.Arg56Arg	synonymous_variant	LOW	0.1	1	sulfur carrier protein ThiS
KPHS_02140	c.105C>T	p.Asn35Asn	synonymous_variant	LOW	0.147059	1	anti-RNA polymerase sigma 70 factor
KPHS_02190	c.36C>G	p.Asp12Glu	missense_variant	MODERATE	0.134817	3	transcriptional regulator HU subunit alpha
KPHS_02190	c.93A>T	p.Ala31Ala	synonymous_variant	LOW	0.090568	2	transcriptional regulator HU subunit alpha
KPHS_02190	c.213C>T	p.Ile71Ile	synonymous_variant	LOW	0.074668	1	transcriptional regulator HU subunit alpha
KPHS_02190	c.246C>T	p.Gly82Gly	synonymous_variant	LOW	0.0650753	2	transcriptional regulator HU subunit alpha
KPHS_02190	c.204G>A	p.Glu68Glu	synonymous_variant	LOW	0.177583	6	transcriptional regulator HU subunit alpha
KPHS_02190	c.33G>A	p.Ala11Ala	synonymous_variant	LOW	0.176553	4	transcriptional regulator HU subunit alpha
KPHS_02190	c.126T>A	p.Val42Val	synonymous_variant	LOW	0.340986	8	transcriptional regulator HU subunit alpha
KPHS_02190	c.42T>A	p.Ala14Ala	synonymous_variant	LOW	0.141429	2	transcriptional regulator HU subunit alpha
KPHS_02190	c.117T>C	p.Gly39Gly	synonymous_variant	LOW	0.359304	7	transcriptional regulator HU subunit alpha
KPHS_02190	c.216T>C	p.Ala72Ala	synonymous_variant	LOW	0.122781	3	transcriptional regulator HU subunit alpha
KPHS_02290	c.915A>C	p.Lys305Asn	missense_variant	MODERATE	0.170213	1	malate synthase
KPHS_02320	c.14T>C	p.Leu5Ser	missense_variant	MODERATE	0.040698	1	IclR family transcriptional regulator
KPHS_02330	c.1305C>T	p.Ser435Ser	synonymous_variant	LOW	0.103448	1	B12-dependent methionine synthase
KPHS_02330	c.1967C>G	p.Thr656Ser	missense_variant	MODERATE	0.114286	1	B12-dependent methionine synthase
KPHS_02330	c.1227G>C	p.Ala409Ala	synonymous_variant	LOW	0.275229	1	B12-dependent methionine synthase
KPHS_02330	c.1251T>C	p.Leu417Leu	synonymous_variant	LOW	0.288462	1	B12-dependent methionine synthase
KPHS_02330	c.2283T>C	p.Ile761Ile	synonymous_variant	LOW	0.129032	1	B12-dependent methionine synthase
KPHS_02350	c.570A>G	p.Gly190Gly	synonymous_variant	LOW	0.192308	1	shikimate 5-dehydrogenase
KPHS_02460	c.158G>A	p.Gly53Glu	missense_variant	MODERATE	0.113636	1	aspartate kinase III
KPHS_02460	c.72C>T	p.Ile24Ile	synonymous_variant	LOW	0.0781645	2	aspartate kinase III
KPHS_02460	c.87C>T	p.Leu29Leu	synonymous_variant	LOW	0.111111	1	aspartate kinase III
KPHS_02570	c.20G>A	p.Arg7Lys	missense_variant	MODERATE	0.192308	1	maltose transporter membrane protein
KPHS_02570	c.36C>T	p.Ser12Ser	synonymous_variant	LOW	0.185185	1	maltose transporter membrane protein
KPHS_02590	c.345T>C	p.Thr115Thr	synonymous_variant	LOW	0.162791	1	maltose/maltodextrin transporter ATP-binding protein
KPHS_02660	c.58A>G	p.Ser20Gly	missense_variant	MODERATE	0.192982	1	LexA repressor
KPHS_02660	c.9G>A	p.Ala3Ala	synonymous_variant	LOW	0.307692	1	LexA repressor
KPHS_02660	c.462G>T	p.Thr154Thr	synonymous_variant	LOW	0.019939	1	LexA repressor
KPHS_02690	c.149A>C	p.Glu50Ala	missense_variant	MODERATE	0.131579	1	putative stress-response protein
KPHS_02820	c.66G>C	p.Pro22Pro	synonymous_variant	LOW	0.202209	4	excinuclease ABC subunit A
KPHS_02820	c.87C>G	p.Val29Val	synonymous_variant	LOW	0.195824	4	excinuclease ABC subunit A
KPHS_02820	c.75A>G	p.Lys25Lys	synonymous_variant	LOW	0.236353	4	excinuclease ABC subunit A
KPHS_02830	c.48G>C	p.Gly16Gly	synonymous_variant	LOW	0.106092	2	single-strand DNA-binding protein
KPHS_02940	c.609C>T	p.Phe203Phe	synonymous_variant	LOW	0.145161	1	mgl repressor, galactose operon inducer
KPHS_03230	c.354T>C	p.Tyr118Tyr	synonymous_variant	LOW	0.037037	1	formate dehydrogenase-H
KPHS_03230	c.372G>A	p.Ala124Ala	synonymous_variant	LOW	0.457143	1	formate dehydrogenase-H
KPHS_03230	c.374G>A	p.Arg125His	missense_variant	MODERATE	0.121951	1	formate dehydrogenase-H
KPHS_03300	c.61T>C	p.Leu21Leu	synonymous_variant	LOW	0.162162	1	ribose ABC superfamily ATP binding cassette transporter, permease protein
KPHS_03300	c.882T>C	p.Asn294Asn	synonymous_variant	LOW	0.137255	1	ribose ABC superfamily ATP binding cassette transporter, permease protein
KPHS_03300	c.984T>C	p.His328His	synonymous_variant	LOW	0.147678	2	ribose ABC superfamily ATP binding cassette transporter, permease protein
KPHS_03300	c.561G>T	p.Val187Val	synonymous_variant	LOW	0.137255	1	ribose ABC superfamily ATP binding cassette transporter, permease protein
KPHS_03300	c.903G>C	p.Gly301Gly	synonymous_variant	LOW	0.228752	2	ribose ABC superfamily ATP binding cassette transporter, permease protein
KPHS_03300	c.894C>G	p.Thr298Thr	synonymous_variant	LOW	0.298246	1	ribose ABC superfamily ATP binding cassette transporter, permease protein
KPHS_03300	c.591C>A	p.Arg197Arg	synonymous_variant	LOW	0.163265	1	ribose ABC superfamily ATP binding cassette transporter, permease protein
KPHS_03300	c.543A>G	p.Val181Val	synonymous_variant	LOW	0.14	1	ribose ABC superfamily ATP binding cassette transporter, permease protein
KPHS_03300	c.921A>G	p.Gln307Gln	synonymous_variant	LOW	0.091398	1	ribose ABC superfamily ATP binding cassette transporter, permease protein
KPHS_03300	c.38A>C	p.Lys13Thr	missense_variant	MODERATE	0.049645	1	ribose ABC superfamily ATP binding cassette transporter, permease protein
KPHS_03310	c.105T>C	p.His35His	synonymous_variant	LOW	0.152174	1	putative ABC transporter
KPHS_03320	c.719A>T	p.Gln240Leu	missense_variant	MODERATE	0.027663	1	putative histidine protein kinase
KPHS_03330	c.129C>T	p.Gly43Gly	synonymous_variant	LOW	0.128205	1	hypothetical protein
KPHS_03330	c.141C>T	p.Ser47Ser	synonymous_variant	LOW	0.133333	1	hypothetical protein
KPHS_03370	c.171T>C	p.Asn57Asn	synonymous_variant	LOW	0.107143	1	phosphonate transport ATP-binding protein
KPHS_03370	c.195C>T	p.Ile65Ile	synonymous_variant	LOW	0.153846	1	phosphonate transport ATP-binding protein
KPHS_03390	c.441C>G	p.Ala147Ala	synonymous_variant	LOW	0.025105	1	protein in phn operon
KPHS_03460	c.288A>G	p.Gln96Gln	synonymous_variant	LOW	0.113636	1	proline/glycine betaine transporter
KPHS_03460	c.795C>T	p.Ile265Ile	synonymous_variant	LOW	0.032323	1	proline/glycine betaine transporter
KPHS_03460	c.1413G>A	p.Glu471Glu	synonymous_variant	LOW	0.183673	1	proline/glycine betaine transporter
KPHS_03460	c.351G>T	p.Pro117Pro	synonymous_variant	LOW	0.214286	1	proline/glycine betaine transporter
KPHS_03460	c.819G>T	p.Val273Val	synonymous_variant	LOW	0.026804	1	proline/glycine betaine transporter
KPHS_03460	c.57T>C	p.Asp19Asp	synonymous_variant	LOW	0.189189	1	proline/glycine betaine transporter
KPHS_03480	c.1194C>T	p.Leu398Leu	synonymous_variant	LOW	0.102041	1	alpha-galactosidase
KPHS_03480	c.1263C>T	p.Ala421Ala	synonymous_variant	LOW	0.147059	1	alpha-galactosidase
KPHS_03620	c.462C>G	p.Ala154Ala	synonymous_variant	LOW	0.063063	1	biofilm PGA synthesis N-glycosyltransferase PgaC
KPHS_03710	c.1095T>C	p.Leu365Leu	synonymous_variant	LOW	0.062937	1	thiol:disulfide interchange protein
KPHS_03730	c.201C>A	p.Ala67Ala	synonymous_variant	LOW	0.125	1	anaerobic C4-dicarboxylate transporter
KPHS_03760	c.395G>C	p.Gly132Ala	missense_variant	MODERATE	0.110811	1	FxsA protein
KPHS_03780	c.5G>A	p.Gly2Asp	missense_variant	MODERATE	0.100573	2	hypothetical protein
KPHS_03790	c.60A>G	p.Lys20Lys	synonymous_variant	LOW	0.195069	2	co-chaperonin
KPHS_03790	c.93A>T	p.Ala31Ala	synonymous_variant	LOW	0.121212	1	co-chaperonin
KPHS_03790	c.66G>T	p.Ala22Ala	synonymous_variant	LOW	0.184944	2	co-chaperonin
KPHS_03800	c.72A>C	p.Ala24Ala	synonymous_variant	LOW	0.333333	1	chaperonin GroEL
KPHS_03800	c.1440A>G	p.Ala480Ala	synonymous_variant	LOW	0.122449	1	chaperonin GroEL
KPHS_03800	c.183A>G	p.Glu61Glu	synonymous_variant	LOW	0.048319	1	chaperonin GroEL
KPHS_03800	c.567A>G	p.Val189Val	synonymous_variant	LOW	0.24	1	chaperonin GroEL
KPHS_03800	c.171A>T	p.Ala57Ala	synonymous_variant	LOW	0.201014	6	chaperonin GroEL
KPHS_03800	c.252A>T	p.Ala84Ala	synonymous_variant	LOW	0.15873	1	chaperonin GroEL
KPHS_03800	c.9A>T	p.Ala3Ala	synonymous_variant	LOW	0.254902	1	chaperonin GroEL
KPHS_03800	c.1497C>A	p.Val499Val	synonymous_variant	LOW	0.142857	1	chaperonin GroEL
KPHS_03800	c.165C>T	p.Ser55Ser	synonymous_variant	LOW	0.1	1	chaperonin GroEL
KPHS_03800	c.192C>T	p.Asp64Asp	synonymous_variant	LOW	0.055718	1	chaperonin GroEL
KPHS_03800	c.204C>T	p.Asn68Asn	synonymous_variant	LOW	0.215644	4	chaperonin GroEL
KPHS_03800	c.210C>T	p.Gly70Gly	synonymous_variant	LOW	0.187998	7	chaperonin GroEL
KPHS_03800	c.606G>A	p.Pro202Pro	synonymous_variant	LOW	0.186667	1	chaperonin GroEL
KPHS_03800	c.51G>C	p.Leu17Leu	synonymous_variant	LOW	0.196097	2	chaperonin GroEL
KPHS_03800	c.489G>T	p.Ala163Ala	synonymous_variant	LOW	0.025761	1	chaperonin GroEL
KPHS_03800	c.522G>T	p.Val174Val	synonymous_variant	LOW	0.218391	1	chaperonin GroEL
KPHS_03800	c.168T>A	p.Val56Val	synonymous_variant	LOW	0.1	1	chaperonin GroEL
KPHS_03800	c.501T>C	p.Asp167Asp	synonymous_variant	LOW	0.038961	1	chaperonin GroEL
KPHS_03800	c.507T>C	p.Val169Val	synonymous_variant	LOW	0.0869115	2	chaperonin GroEL
KPHS_03920	c.204C>G	p.Val68Val	synonymous_variant	LOW	0.181818	1	elongation factor P
KPHS_03920	c.198C>T	p.Asp66Asp	synonymous_variant	LOW	0.232075	2	elongation factor P
KPHS_03920	c.267C>T	p.Thr89Thr	synonymous_variant	LOW	0.194491	1	elongation factor P
KPHS_03920	c.195G>A	p.Ala65Ala	synonymous_variant	LOW	0.107143	1	elongation factor P
KPHS_03920	c.291G>A	p.Ala97Ala	synonymous_variant	LOW	0.0842322	2	elongation factor P
KPHS_03920	c.195G>T	p.Ala65Ala	synonymous_variant	LOW	0.275756	1	elongation factor P
KPHS_03920	c.285T>G	p.Ala95Ala	synonymous_variant	LOW	0.033233	1	elongation factor P
KPHS_04000	c.783C>T	p.Tyr261Tyr	synonymous_variant	LOW	0.033003	1	fumarate reductase
KPHS_04030	c.1959T>C	p.Ile653Ile	synonymous_variant	LOW	0.151515	1	putative periplasmic binding protein
KPHS_04030	c.156G>C	p.Ala52Ala	synonymous_variant	LOW	0.285714	1	putative periplasmic binding protein
KPHS_04030	c.1785G>A	p.Lys595Lys	synonymous_variant	LOW	0.203704	1	putative periplasmic binding protein
KPHS_04030	c.186C>T	p.Ser62Ser	synonymous_variant	LOW	0.294118	1	putative periplasmic binding protein
KPHS_04030	c.1776C>A	p.Arg592Arg	synonymous_variant	LOW	0.20339	1	putative periplasmic binding protein
KPHS_04030	c.183A>G	p.Ser61Ser	synonymous_variant	LOW	0.277778	1	putative periplasmic binding protein
KPHS_04030	c.1872A>G	p.Glu624Glu	synonymous_variant	LOW	0.121951	1	putative periplasmic binding protein
KPHS_04060	c.273G>C	p.Glu91Asp	missense_variant	MODERATE	0.052632	1	oligoribonuclease
KPHS_04070	c.234T>C	p.Phe78Phe	synonymous_variant	LOW	0.137931	1	putative arginine-binding periplasmic protein
KPHS_04150	c.537A>G	p.Pro179Pro	synonymous_variant	LOW	0.396117	8	tRNA delta(2)-isopentenylpyrophosphate transferase
KPHS_04150	c.600A>G	p.Glu200Glu	synonymous_variant	LOW	0.132075	1	tRNA delta(2)-isopentenylpyrophosphate transferase
KPHS_04150	c.597A>T	p.Ile199Ile	synonymous_variant	LOW	0.125	1	tRNA delta(2)-isopentenylpyrophosphate transferase
KPHS_04150	c.594C>A	p.Arg198Arg	synonymous_variant	LOW	0.114626	2	tRNA delta(2)-isopentenylpyrophosphate transferase
KPHS_04150	c.450G>A	p.Pro150Pro	synonymous_variant	LOW	0.189809	5	tRNA delta(2)-isopentenylpyrophosphate transferase
KPHS_04150	c.534G>A	p.Leu178Leu	synonymous_variant	LOW	0.38078	7	tRNA delta(2)-isopentenylpyrophosphate transferase
KPHS_04150	c.744G>A	p.Pro248Pro	synonymous_variant	LOW	0.033133	1	tRNA delta(2)-isopentenylpyrophosphate transferase
KPHS_04160	c.282G>A	p.Pro94Pro	synonymous_variant	LOW	0.02849	1	RNA-binding protein Hfq
KPHS_04170	c.153A>G	p.Ala51Ala	synonymous_variant	LOW	0.166667	1	putative GTPase HflX
KPHS_04170	c.36A>G	p.Val12Val	synonymous_variant	LOW	0.324324	1	putative GTPase HflX
KPHS_04170	c.1280A>G	p.Ter427Ter	splice_region_variant&stop_retained_variant	LOW	0.114286	1	putative GTPase HflX
KPHS_04170	c.18C>T	p.Asp6Asp	synonymous_variant	LOW	0.142857	1	putative GTPase HflX
KPHS_04170	c.78T>C	p.Asp26Asp	synonymous_variant	LOW	0.115044	1	putative GTPase HflX
KPHS_04170	c.966T>G	p.Leu322Leu	synonymous_variant	LOW	0.16	1	putative GTPase HflX
KPHS_04180	c.90T>C	p.Asn30Asn	synonymous_variant	LOW	0.166667	1	FtsH protease regulator HflK
KPHS_04190	c.141G>T	p.Val47Val	synonymous_variant	LOW	0.125	1	FtsH protease regulator HflC
KPHS_04230	c.120C>A	p.Ala40Ala	synonymous_variant	LOW	0.162271	5	adenylosuccinate synthetase
KPHS_04230	c.1140C>T	p.Ser380Ser	synonymous_variant	LOW	0.125	1	adenylosuccinate synthetase
KPHS_04230	c.234C>T	p.Ala78Ala	synonymous_variant	LOW	0.210526	1	adenylosuccinate synthetase
KPHS_04230	c.60C>T	p.Ile20Ile	synonymous_variant	LOW	0.133683	2	adenylosuccinate synthetase
KPHS_04230	c.63C>T	p.Val21Val	synonymous_variant	LOW	0.202899	1	adenylosuccinate synthetase
KPHS_04230	c.69C>T	p.Leu23Leu	synonymous_variant	LOW	0.254869	8	adenylosuccinate synthetase
KPHS_04230	c.96G>A	p.Val32Val	synonymous_variant	LOW	0.222734	6	adenylosuccinate synthetase
KPHS_04230	c.54G>T	p.Gly18Gly	synonymous_variant	LOW	0.326136	7	adenylosuccinate synthetase
KPHS_04230	c.108T>C	p.Gly36Gly	synonymous_variant	LOW	0.239042	3	adenylosuccinate synthetase
KPHS_04230	c.303T>C	p.Ser101Ser	synonymous_variant	LOW	0.033981	1	adenylosuccinate synthetase
KPHS_04250	c.648C>T	p.Asp216Asp	synonymous_variant	LOW	0.037288	1	ribonuclease R
KPHS_04250	c.1062G>A	p.Val354Val	synonymous_variant	LOW	0.116279	1	ribonuclease R
KPHS_04400	c.102C>T	p.Asp34Asp	synonymous_variant	LOW	0.028078	1	hypothetical protein
KPHS_04410	c.342A>T	p.Glu114Asp	missense_variant	MODERATE	0.156339	6	30S ribosomal protein S6
KPHS_04410	c.69A>G	p.Glu23Glu	synonymous_variant	LOW	0.155527	6	30S ribosomal protein S6
KPHS_04410	c.267A>T	p.Val89Val	synonymous_variant	LOW	0.195979	7	30S ribosomal protein S6
KPHS_04410	c.209C>T	p.Ala70Val	missense_variant	MODERATE	0.179072	2	30S ribosomal protein S6
KPHS_04410	c.351C>A	p.Ala117Ala	synonymous_variant	LOW	0.140351	1	30S ribosomal protein S6
KPHS_04410	c.80G>C	p.Gly27Ala	missense_variant	MODERATE	0.0996075	2	30S ribosomal protein S6
KPHS_04410	c.375A>T	p.Glu125Asp	missense_variant	MODERATE	0.150943	1	30S ribosomal protein S6
KPHS_04410	c.98C>A	p.Ala33Glu	missense_variant	MODERATE	0.1	1	30S ribosomal protein S6
KPHS_04410	c.246C>T	p.Asp82Asp	synonymous_variant	LOW	0.178054	5	30S ribosomal protein S6
KPHS_04410	c.60C>T	p.Gly20Gly	synonymous_variant	LOW	0.228571	1	30S ribosomal protein S6
KPHS_04410	c.198G>T	p.Ala66Ala	synonymous_variant	LOW	0.0993892	3	30S ribosomal protein S6
KPHS_04410	c.171T>A	p.Ala57Ala	synonymous_variant	LOW	0.178212	4	30S ribosomal protein S6
KPHS_04410	c.147T>C	p.Tyr49Tyr	synonymous_variant	LOW	0.116018	5	30S ribosomal protein S6
KPHS_04410	c.276T>C	p.Thr92Thr	synonymous_variant	LOW	0.201009	7	30S ribosomal protein S6
KPHS_04410	c.33T>C	p.His11His	synonymous_variant	LOW	0.051887	1	30S ribosomal protein S6
KPHS_04410	c.72T>C	p.Arg24Arg	synonymous_variant	LOW	0.130295	5	30S ribosomal protein S6
KPHS_04420	c.42C>A	p.Thr14Thr	synonymous_variant	LOW	0.321913	1	30S ribosomal protein S18
KPHS_04420	c.141C>T	p.Thr47Thr	synonymous_variant	LOW	0.1875	2	30S ribosomal protein S18
KPHS_04420	c.153C>T	p.Tyr51Tyr	synonymous_variant	LOW	0.205591	2	30S ribosomal protein S18
KPHS_04420	c.198C>T	p.Ser66Ser	synonymous_variant	LOW	0.111863	1	30S ribosomal protein S18
KPHS_04420	c.24C>T	p.Arg8Arg	synonymous_variant	LOW	0.370528	1	30S ribosomal protein S18
KPHS_04420	c.123G>A	p.Pro41Pro	synonymous_variant	LOW	0.464132	9	30S ribosomal protein S18
KPHS_04420	c.54T>A	p.Val18Val	synonymous_variant	LOW	0.230125	1	30S ribosomal protein S18
KPHS_04420	c.81T>A	p.Ala27Ala	synonymous_variant	LOW	0.259816	2	30S ribosomal protein S18
KPHS_04420	c.219T>C	p.Arg73Arg	synonymous_variant	LOW	0.494436	7	30S ribosomal protein S18
KPHS_04430	c.234A>T	p.Val78Val	synonymous_variant	LOW	0.079208	1	50S ribosomal protein L9
KPHS_04430	c.93C>A	p.Val31Val	synonymous_variant	LOW	0.205565	6	50S ribosomal protein L9
KPHS_04430	c.72C>T	p.Gly24Gly	synonymous_variant	LOW	0.105263	1	50S ribosomal protein L9
KPHS_04430	c.75C>T	p.Tyr25Tyr	synonymous_variant	LOW	0.47482	9	50S ribosomal protein L9
KPHS_04430	c.96G>A	p.Pro32Pro	synonymous_variant	LOW	0.065868	1	50S ribosomal protein L9
KPHS_04430	c.309T>A	p.Val103Val	synonymous_variant	LOW	0.09375	1	50S ribosomal protein L9
KPHS_04430	c.57T>A	p.Val19Val	synonymous_variant	LOW	0.346291	8	50S ribosomal protein L9
KPHS_04430	c.309T>C	p.Val103Val	synonymous_variant	LOW	0.177778	1	50S ribosomal protein L9
KPHS_04430	c.39T>C	p.Gly13Gly	synonymous_variant	LOW	0.145062	2	50S ribosomal protein L9
KPHS_04490	c.669T>C	p.Arg223Arg	synonymous_variant	LOW	0.119403	1	putative helix-turn-helix AraC-type transcriptional regulator
KPHS_04520	c.182A>G	p.Gln61Arg	missense_variant	MODERATE	0.285714	1	2',3'-cyclic-nucleotide 2'-phosphodiesterase
KPHS_04560	c.774T>C	p.Gly258Gly	synonymous_variant	LOW	0.145833	1	putative hemolysin-related membrane protein
KPHS_04560	c.297G>A	p.Gln99Gln	synonymous_variant	LOW	0.133333	1	putative hemolysin-related membrane protein
KPHS_04560	c.644C>A	p.Ser215Tyr	missense_variant	MODERATE	0.192308	1	putative hemolysin-related membrane protein
KPHS_04570	c.66C>G	p.Pro22Pro	synonymous_variant	LOW	0.114754	1	methionine sulfoxide reductase A
KPHS_04580	c.87G>A	p.Glu29Glu	synonymous_variant	LOW	0.032028	1	putative outer membrane protein
KPHS_04590	c.3567C>T	p.Asn1189Asn	synonymous_variant	LOW	0.170732	1	hypothetical protein
KPHS_04590	c.1611T>G	p.Leu537Leu	synonymous_variant	LOW	0.111111	1	hypothetical protein
KPHS_04650	c.645C>T	p.Ile215Ile	synonymous_variant	LOW	0.388889	1	sugar ABC transporter ATP-binding protein
KPHS_04700	c.585T>C	p.Asp195Asp	synonymous_variant	LOW	0.166667	1	UDP-N-acetylmuramate:L-alanyl-gamma-D-glutamyl-meso-diaminopimelate ligase
KPHS_04740	c.6A>T	p.Thr2Thr	synonymous_variant	LOW	0.236468	5	hypothetical protein
KPHS_04800	c.111C>A	p.Ser37Ser	synonymous_variant	LOW	0.072289	1	putative cytoplasmic protein
KPHS_04820	c.87C>G	p.Thr29Thr	synonymous_variant	LOW	0.032746	1	putative inner membrane protein
KPHS_04820	c.102G>C	p.Leu34Leu	synonymous_variant	LOW	0.029197	1	putative inner membrane protein
KPHS_04820	c.51T>C	p.Phe17Phe	synonymous_variant	LOW	0.032338	1	putative inner membrane protein
KPHS_04870	c.1077G>C	p.Leu359Leu	synonymous_variant	LOW	0.027778	1	putative mannitol/fructose-specific PTS family enzyme IIA component
KPHS_04910	c.63G>A	p.Gln21Gln	synonymous_variant	LOW	0.08	1	anaerobic ribonucleoside triphosphate reductase
KPHS_04910	c.675C>T	p.Ile225Ile	synonymous_variant	LOW	0.175	1	anaerobic ribonucleoside triphosphate reductase
KPHS_04910	c.720C>T	p.Phe240Phe	synonymous_variant	LOW	0.135135	1	anaerobic ribonucleoside triphosphate reductase
KPHS_04910	c.723A>C	p.Lys241Asn	missense_variant	MODERATE	0.131579	1	anaerobic ribonucleoside triphosphate reductase
KPHS_04970	c.453C>T	p.Ala151Ala	synonymous_variant	LOW	0.109091	1	putative phosphotransferase protein
KPHS_05010	c.2439A>G	p.Glu813Glu	synonymous_variant	LOW	0.09375	1	magnesium-transporting ATPase MgtA
KPHS_05020	c.96G>A	p.Gln32Gln	synonymous_variant	LOW	0.15	1	hypothetical protein
KPHS_05020	c.126C>T	p.Val42Val	synonymous_variant	LOW	0.153846	1	hypothetical protein
KPHS_05030	c.54T>C	p.Ile18Ile	synonymous_variant	LOW	0.040161	1	aspartate carbamoyltransferase regulatory subunit
KPHS_05030	c.366T>A	p.Ser122Ser	synonymous_variant	LOW	0.203704	1	aspartate carbamoyltransferase regulatory subunit
KPHS_05030	c.63C>T	p.Ile21Ile	synonymous_variant	LOW	0.034884	1	aspartate carbamoyltransferase regulatory subunit
KPHS_05030	c.357A>G	p.Glu119Glu	synonymous_variant	LOW	0.137255	1	aspartate carbamoyltransferase regulatory subunit
KPHS_05160	c.1869T>G	p.Ser623Ser	synonymous_variant	LOW	0.178101	2	valyl-tRNA synthetase
KPHS_05160	c.1407T>C	p.Asp469Asp	synonymous_variant	LOW	0.0875	1	valyl-tRNA synthetase
KPHS_05160	c.156T>C	p.His52His	synonymous_variant	LOW	0.227637	7	valyl-tRNA synthetase
KPHS_05160	c.180T>C	p.Asp60Asp	synonymous_variant	LOW	0.212121	1	valyl-tRNA synthetase
KPHS_05160	c.1893T>C	p.Asp631Asp	synonymous_variant	LOW	0.22784	2	valyl-tRNA synthetase
KPHS_05160	c.189T>C	p.Ile63Ile	synonymous_variant	LOW	0.250194	6	valyl-tRNA synthetase
KPHS_05160	c.1902T>C	p.Arg634Arg	synonymous_variant	LOW	0.146341	1	valyl-tRNA synthetase
KPHS_05160	c.330T>C	p.Phe110Phe	synonymous_variant	LOW	0.410959	1	valyl-tRNA synthetase
KPHS_05160	c.393T>C	p.Arg131Arg	synonymous_variant	LOW	0.447059	1	valyl-tRNA synthetase
KPHS_05160	c.69T>C	p.Tyr23Tyr	synonymous_variant	LOW	0.237373	1	valyl-tRNA synthetase
KPHS_05160	c.408G>T	p.Val136Val	synonymous_variant	LOW	0.131579	1	valyl-tRNA synthetase
KPHS_05160	c.1503G>A	p.Pro501Pro	synonymous_variant	LOW	0.267097	5	valyl-tRNA synthetase
KPHS_05160	c.1518G>A	p.Val506Val	synonymous_variant	LOW	0.351305	4	valyl-tRNA synthetase
KPHS_05160	c.1599G>A	p.Lys533Lys	synonymous_variant	LOW	0.210526	1	valyl-tRNA synthetase
KPHS_05160	c.357G>A	p.Ala119Ala	synonymous_variant	LOW	0.033426	1	valyl-tRNA synthetase
KPHS_05160	c.99G>A	p.Glu33Glu	synonymous_variant	LOW	0.188808	3	valyl-tRNA synthetase
KPHS_05160	c.102C>T	p.Ser34Ser	synonymous_variant	LOW	0.189216	3	valyl-tRNA synthetase
KPHS_05160	c.1212C>T	p.Phe404Phe	synonymous_variant	LOW	0.26087	1	valyl-tRNA synthetase
KPHS_05160	c.1305C>T	p.Ile435Ile	synonymous_variant	LOW	0.086957	1	valyl-tRNA synthetase
KPHS_05160	c.1548C>T	p.Ile516Ile	synonymous_variant	LOW	0.368348	5	valyl-tRNA synthetase
KPHS_05160	c.159C>T	p.Ala53Ala	synonymous_variant	LOW	0.2	1	valyl-tRNA synthetase
KPHS_05160	c.15C>T	p.Tyr5Tyr	synonymous_variant	LOW	0.323651	4	valyl-tRNA synthetase
KPHS_05160	c.1878C>T	p.Arg626Arg	synonymous_variant	LOW	0.087591	1	valyl-tRNA synthetase
KPHS_05160	c.1903C>T	p.Leu635Leu	synonymous_variant	LOW	0.481928	1	valyl-tRNA synthetase
KPHS_05160	c.1941C>T	p.Asn647Asn	synonymous_variant	LOW	0.4375	1	valyl-tRNA synthetase
KPHS_05160	c.195C>T	p.Tyr65Tyr	synonymous_variant	LOW	0.232216	6	valyl-tRNA synthetase
KPHS_05160	c.318C>T	p.Gly106Gly	synonymous_variant	LOW	0.261538	1	valyl-tRNA synthetase
KPHS_05160	c.663C>T	p.Thr221Thr	synonymous_variant	LOW	0.152174	1	valyl-tRNA synthetase
KPHS_05160	c.1485C>G	p.Ala495Ala	synonymous_variant	LOW	0.048338	1	valyl-tRNA synthetase
KPHS_05160	c.588C>G	p.Ser196Ser	synonymous_variant	LOW	0.1	1	valyl-tRNA synthetase
KPHS_05160	c.1245C>A	p.Ser415Ser	synonymous_variant	LOW	0.333333	1	valyl-tRNA synthetase
KPHS_05160	c.1326C>A	p.Asp442Glu	missense_variant	MODERATE	0.12963	1	valyl-tRNA synthetase
KPHS_05160	c.1311A>G	p.Ala437Ala	synonymous_variant	LOW	0.328125	1	valyl-tRNA synthetase
KPHS_05160	c.1341A>G	p.Val447Val	synonymous_variant	LOW	0.092308	1	valyl-tRNA synthetase
KPHS_05160	c.168A>G	p.Gln56Gln	synonymous_variant	LOW	0.16129	1	valyl-tRNA synthetase
KPHS_05160	c.354A>G	p.Lys118Lys	synonymous_variant	LOW	0.034091	1	valyl-tRNA synthetase
KPHS_05170	c.406A>G	p.Met136Val	missense_variant	MODERATE	0.195443	3	DNA polymerase III subunit chi
KPHS_05170	c.426C>T	p.Asn142Asn	synonymous_variant	LOW	0.296187	4	DNA polymerase III subunit chi
KPHS_05170	c.363C>A	p.Asp121Glu	missense_variant	MODERATE	0.037931	1	DNA polymerase III subunit chi
KPHS_05260	c.633G>C	p.Val211Val	synonymous_variant	LOW	0.166667	1	5-dehydro-2-deoxygluconokinase
KPHS_05260	c.690G>C	p.Leu230Leu	synonymous_variant	LOW	0.166667	1	5-dehydro-2-deoxygluconokinase
KPHS_05320	c.180G>A	p.Gly60Gly	synonymous_variant	LOW	0.20339	1	ABC transporter substrate-binding protein
KPHS_05320	c.636G>A	p.Gly212Gly	synonymous_variant	LOW	0.122449	1	ABC transporter substrate-binding protein
KPHS_05320	c.840C>T	p.Arg280Arg	synonymous_variant	LOW	0.102041	1	ABC transporter substrate-binding protein
KPHS_05320	c.365A>C	p.Lys122Thr	missense_variant	MODERATE	0.064103	1	ABC transporter substrate-binding protein
KPHS_05330	c.72T>C	p.Ile24Ile	synonymous_variant	LOW	0.211538	1	sugar ABC transporter
KPHS_05330	c.216G>T	p.Glu72Asp	missense_variant	MODERATE	0.142857	1	sugar ABC transporter
KPHS_05340	c.769T>C	p.Tyr257His	missense_variant	MODERATE	0.102564	1	putative phosphohydrolase
KPHS_05340	c.12G>A	p.Ala4Ala	synonymous_variant	LOW	0.131868	1	putative phosphohydrolase
KPHS_05340	c.267G>A	p.Glu89Glu	synonymous_variant	LOW	0.100917	1	putative phosphohydrolase
KPHS_05340	c.777G>A	p.Gly259Gly	synonymous_variant	LOW	0.112069	1	putative phosphohydrolase
KPHS_05340	c.33C>T	p.Phe11Phe	synonymous_variant	LOW	0.093458	1	putative phosphohydrolase
KPHS_05340	c.57C>T	p.Tyr19Tyr	synonymous_variant	LOW	0.060606	1	putative phosphohydrolase
KPHS_05350	c.417G>A	p.Val139Val	synonymous_variant	LOW	0.111111	1	sn-glycerol 3-phosphate transport system permease
KPHS_05350	c.345C>T	p.Phe115Phe	synonymous_variant	LOW	0.170732	1	sn-glycerol 3-phosphate transport system permease
KPHS_05350	c.459C>T	p.Gly153Gly	synonymous_variant	LOW	0.050725	1	sn-glycerol 3-phosphate transport system permease
KPHS_05350	c.651C>T	p.Ala217Ala	synonymous_variant	LOW	0.10596	1	sn-glycerol 3-phosphate transport system permease
KPHS_05350	c.771C>T	p.Gly257Gly	synonymous_variant	LOW	0.082707	1	sn-glycerol 3-phosphate transport system permease
KPHS_05350	c.834C>T	p.Phe278Phe	synonymous_variant	LOW	0.125	1	sn-glycerol 3-phosphate transport system permease
KPHS_05350	c.279C>A	p.Thr93Thr	synonymous_variant	LOW	0.25	1	sn-glycerol 3-phosphate transport system permease
KPHS_05360	c.538C>T	p.Leu180Leu	synonymous_variant	LOW	0.122807	1	putative SN-glycerol-3-phosphate transport system permease
KPHS_05360	c.84C>T	p.Phe28Phe	synonymous_variant	LOW	0.114286	1	putative SN-glycerol-3-phosphate transport system permease
KPHS_05370	c.671C>T	p.Ala224Val	missense_variant	MODERATE	0.228571	1	putative alcohol dehydrogenase
KPHS_05380	c.924C>T	p.Val308Val	synonymous_variant	LOW	0.214286	1	putative sulfate transporter
KPHS_05400	c.87A>G	p.Glu29Glu	synonymous_variant	LOW	0.1	1	putative P4-type integrase
KPHS_05400	c.102G>T	p.Gly34Gly	synonymous_variant	LOW	0.100775	1	putative P4-type integrase
KPHS_05400	c.63T>C	p.Ala21Ala	synonymous_variant	LOW	0.072072	1	putative P4-type integrase
KPHS_05460	c.312G>A	p.Glu104Glu	synonymous_variant	LOW	0.306667	1	phage polarity suppression protein
KPHS_05460	c.444C>T	p.Ser148Ser	synonymous_variant	LOW	0.240964	1	phage polarity suppression protein
KPHS_05460	c.459C>T	p.Ala153Ala	synonymous_variant	LOW	0.347368	1	phage polarity suppression protein
KPHS_05470	c.126T>C	p.Thr42Thr	synonymous_variant	LOW	0.031472	1	phage transcriptional activator, Ogr/delta
KPHS_05470	c.54T>C	p.Tyr18Tyr	synonymous_variant	LOW	0.04712	1	phage transcriptional activator, Ogr/delta
KPHS_05470	c.30G>A	p.Ser10Ser	synonymous_variant	LOW	0.08893	1	phage transcriptional activator, Ogr/delta
KPHS_05470	c.37G>A	p.Ala13Thr	missense_variant	MODERATE	0.06087	1	phage transcriptional activator, Ogr/delta
KPHS_05470	c.117C>T	p.Phe39Phe	synonymous_variant	LOW	0.048403	1	phage transcriptional activator, Ogr/delta
KPHS_05470	c.135C>T	p.Ile45Ile	synonymous_variant	LOW	0.083421	1	phage transcriptional activator, Ogr/delta
KPHS_05470	c.42C>T	p.Arg14Arg	synonymous_variant	LOW	0.051282	1	phage transcriptional activator, Ogr/delta
KPHS_05470	c.51C>T	p.Arg17Arg	synonymous_variant	LOW	0.047091	1	phage transcriptional activator, Ogr/delta
KPHS_05470	c.125C>T	p.Thr42Ile	missense_variant	MODERATE	0.034137	1	phage transcriptional activator, Ogr/delta
KPHS_05480	c.636T>C	p.His212His	synonymous_variant	LOW	0.070301	1	hypothetical protein
KPHS_05480	c.540G>C	p.Val180Val	synonymous_variant	LOW	0.115004	1	hypothetical protein
KPHS_05480	c.531T>G	p.His177Gln	missense_variant	MODERATE	0.0467065	1	hypothetical protein
KPHS_05480	c.640G>A	p.Asp214Asn	missense_variant	MODERATE	0.367907	1	hypothetical protein
KPHS_05480	c.706G>A	p.Ala236Thr	missense_variant	MODERATE	0.086283	1	hypothetical protein
KPHS_05480	c.276C>T	p.Cys92Cys	synonymous_variant	LOW	0.450835	1	hypothetical protein
KPHS_05480	c.489C>T	p.Thr163Thr	synonymous_variant	LOW	0.026279	1	hypothetical protein
KPHS_05480	c.645C>T	p.His215His	synonymous_variant	LOW	0.026981	1	hypothetical protein
KPHS_05480	c.620C>T	p.Ala207Val	missense_variant	MODERATE	0.370308	1	hypothetical protein
KPHS_05480	c.277C>G	p.His93Asp	missense_variant	MODERATE	0.447566	1	hypothetical protein
KPHS_05500	c.188G>A	p.Arg63His	missense_variant	MODERATE	0.219275	1	phage immunity repressor protein
KPHS_05510	c.162C>G	p.Thr54Thr	synonymous_variant	LOW	0.445455	1	hypothetical protein
KPHS_05510	c.15C>T	p.Ala5Ala	synonymous_variant	LOW	0.0587195	1	hypothetical protein
KPHS_05510	c.222C>T	p.Asn74Asn	synonymous_variant	LOW	0.321951	1	hypothetical protein
KPHS_05510	c.14C>T	p.Ala5Val	missense_variant	MODERATE	0.063304	1	hypothetical protein
KPHS_05510	c.172G>A	p.Asp58Asn	missense_variant	MODERATE	0.276836	1	hypothetical protein
KPHS_05510	c.156G>C	p.Leu52Leu	synonymous_variant	LOW	0.41791	1	hypothetical protein
KPHS_05510	c.195T>C	p.Asn65Asn	synonymous_variant	LOW	0.316583	1	hypothetical protein
KPHS_05560	c.354A>G	p.Glu118Glu	synonymous_variant	LOW	0.307692	1	IS3 family element, transposase orfB
KPHS_05560	c.375A>G	p.Ile125Met	missense_variant	MODERATE	0.173077	1	IS3 family element, transposase orfB
KPHS_05560	c.312T>C	p.Ile104Ile	synonymous_variant	LOW	0.425532	1	IS3 family element, transposase orfB
KPHS_05660	c.447C>T	p.Arg149Arg	synonymous_variant	LOW	0.116279	1	xylose isomerase
KPHS_05660	c.960G>A	p.Leu320Leu	synonymous_variant	LOW	0.461538	1	xylose isomerase
KPHS_05680	c.528C>G	p.Gly176Gly	synonymous_variant	LOW	0.367132	1	hypothetical protein
KPHS_05680	c.1275C>T	p.Tyr425Tyr	synonymous_variant	LOW	0.210526	1	hypothetical protein
KPHS_05680	c.519C>G	p.Ile173Met	missense_variant	MODERATE	0.371429	1	hypothetical protein
KPHS_05680	c.1362G>A	p.Gly454Gly	synonymous_variant	LOW	0.310547	1	hypothetical protein
KPHS_05680	c.345T>C	p.Arg115Arg	synonymous_variant	LOW	0.409091	1	hypothetical protein
KPHS_05680	c.423T>C	p.Leu141Leu	synonymous_variant	LOW	0.315903	5	hypothetical protein
KPHS_05700	c.258G>A	p.Lys86Lys	synonymous_variant	LOW	0.206897	1	putative lipoprotein
KPHS_05700	c.288C>T	p.Thr96Thr	synonymous_variant	LOW	0.079545	1	putative lipoprotein
KPHS_05730	c.24T>A	p.Leu8Leu	synonymous_variant	LOW	0.160714	1	cyclopropane-fatty-acyl-phospholipid synthase family protein
KPHS_05810	c.2025C>T	p.Thr675Thr	synonymous_variant	LOW	0.052632	1	hypothetical protein
KPHS_05810	c.635C>G	p.Ala212Gly	missense_variant	MODERATE	0.113917	1	hypothetical protein
KPHS_05830	c.273T>C	p.Asp91Asp	synonymous_variant	LOW	0.178571	1	copper-binding protein
KPHS_05830	c.249G>A	p.Gln83Gln	synonymous_variant	LOW	0.166667	1	copper-binding protein
KPHS_05830	c.244C>T	p.Pro82Ser	missense_variant	MODERATE	0.137931	1	copper-binding protein
KPHS_05990	c.942G>C	p.Trp314Cys	missense_variant	MODERATE	0.222222	1	ribose high-affinity ABC transporter permease component
KPHS_06060	c.437A>C	p.Asn146Thr	missense_variant	MODERATE	0.027897	1	hypothetical protein
KPHS_06170	c.810A>C	p.Gly270Gly	synonymous_variant	LOW	0.120301	1	putative transposase
KPHS_06250	c.189G>A	p.Val63Val	synonymous_variant	LOW	0.089744	1	4-hydroxyphenylacetate catabolism
KPHS_06250	c.231C>T	p.His77His	synonymous_variant	LOW	0.018779	1	4-hydroxyphenylacetate catabolism
KPHS_06260	c.1443T>C	p.Asn481Asn	synonymous_variant	LOW	0.258621	1	4-hydroxyphenylacetate catabolism
KPHS_06270	c.651T>C	p.His217His	synonymous_variant	LOW	0.285714	1	4-hydroxyphenylacetate catabolism regulatory protein HpaA
KPHS_06280	c.279C>T	p.Arg93Arg	synonymous_variant	LOW	0.117647	1	4-hydroxyphenylacetate permease
KPHS_06290	c.660A>G	p.Lys220Lys	synonymous_variant	LOW	0.233333	1	4-hydroxyphenylacetate catabolism
KPHS_06390	c.188A>G	p.Asp63Gly	missense_variant	MODERATE	0.304348	1	hypothetical protein
KPHS_06430	c.107C>T	p.Ala36Val	missense_variant	MODERATE	0.086957	1	hypothetical protein
KPHS_06470	c.298C>T	p.Leu100Leu	synonymous_variant	LOW	0.111111	1	keto-hydroxyglutarate-aldolase/keto-deoxy-phosphogluconate aldolase
KPHS_06830	c.272C>T	p.Ala91Val	missense_variant	MODERATE	0.217391	1	nucleotidase
KPHS_06840	c.1554C>T	p.Tyr518Tyr	synonymous_variant	LOW	0.027027	1	peptide chain release factor 3
KPHS_06840	c.246C>T	p.Cys82Cys	synonymous_variant	LOW	0.062147	1	peptide chain release factor 3
KPHS_06840	c.387C>T	p.Val129Val	synonymous_variant	LOW	0.14178	1	peptide chain release factor 3
KPHS_06840	c.273G>A	p.Gly91Gly	synonymous_variant	LOW	0.087719	1	peptide chain release factor 3
KPHS_06840	c.366G>T	p.Arg122Arg	synonymous_variant	LOW	0.213115	1	peptide chain release factor 3
KPHS_06840	c.150T>C	p.Gly50Gly	synonymous_variant	LOW	0.151515	1	peptide chain release factor 3
KPHS_06840	c.240T>C	p.His80His	synonymous_variant	LOW	0.059459	1	peptide chain release factor 3
KPHS_06840	c.303T>C	p.Arg101Arg	synonymous_variant	LOW	0.122449	1	peptide chain release factor 3
KPHS_06840	c.450T>C	p.Asp150Asp	synonymous_variant	LOW	0.152027	1	peptide chain release factor 3
KPHS_06900	c.606G>A	p.Glu202Glu	synonymous_variant	LOW	0.137931	1	deoxyribose-phosphate aldolase
KPHS_06900	c.603T>A	p.Val201Val	synonymous_variant	LOW	0.133333	1	deoxyribose-phosphate aldolase
KPHS_06910	c.105T>A	p.Ser35Ser	synonymous_variant	LOW	0.034351	1	thymidine phosphorylase
KPHS_06920	c.441C>T	p.Ser147Ser	synonymous_variant	LOW	0.04127	1	phosphopentomutase
KPHS_06920	c.501C>T	p.Ile167Ile	synonymous_variant	LOW	0.03662	1	phosphopentomutase
KPHS_06920	c.126G>A	p.Glu42Glu	synonymous_variant	LOW	0.136364	1	phosphopentomutase
KPHS_06920	c.423T>C	p.Tyr141Tyr	synonymous_variant	LOW	0.043011	1	phosphopentomutase
KPHS_06930	c.177C>T	p.Ser59Ser	synonymous_variant	LOW	0.368421	1	purine nucleoside phosphorylase
KPHS_06930	c.186C>T	p.Gly62Gly	synonymous_variant	LOW	0.096257	1	purine nucleoside phosphorylase
KPHS_06930	c.21C>T	p.Asn7Asn	synonymous_variant	LOW	0.133421	1	purine nucleoside phosphorylase
KPHS_06930	c.33C>T	p.Gly11Gly	synonymous_variant	LOW	0.243813	2	purine nucleoside phosphorylase
KPHS_06930	c.75C>T	p.Arg25Arg	synonymous_variant	LOW	0.46875	1	purine nucleoside phosphorylase
KPHS_06930	c.192G>C	p.Gly64Gly	synonymous_variant	LOW	0.0793315	1	purine nucleoside phosphorylase
KPHS_06930	c.129G>T	p.Val43Val	synonymous_variant	LOW	0.075556	1	purine nucleoside phosphorylase
KPHS_06930	c.180G>T	p.Val60Val	synonymous_variant	LOW	0.073107	1	purine nucleoside phosphorylase
KPHS_06930	c.192G>T	p.Gly64Gly	synonymous_variant	LOW	0.195652	1	purine nucleoside phosphorylase
KPHS_06930	c.51T>A	p.Val17Val	synonymous_variant	LOW	0.263986	2	purine nucleoside phosphorylase
KPHS_06930	c.153T>C	p.Gly51Gly	synonymous_variant	LOW	0.055825	1	purine nucleoside phosphorylase
KPHS_06930	c.213T>C	p.Ser71Ser	synonymous_variant	LOW	0.045872	1	purine nucleoside phosphorylase
KPHS_06970	c.1338C>T	p.Gly446Gly	synonymous_variant	LOW	0.041667	1	DNA repair protein RadA
KPHS_06970	c.337C>T	p.Leu113Leu	synonymous_variant	LOW	0.428571	1	DNA repair protein RadA
KPHS_06970	c.84C>T	p.Cys28Cys	synonymous_variant	LOW	0.114405	2	DNA repair protein RadA
KPHS_06970	c.72G>A	p.Gln24Gln	synonymous_variant	LOW	0.108295	2	DNA repair protein RadA
KPHS_06990	c.1512T>G	p.Leu504Leu	synonymous_variant	LOW	0.038647	1	ATPase
KPHS_06990	c.777T>G	p.Ala259Ala	synonymous_variant	LOW	0.104839	1	ATPase
KPHS_06990	c.1407T>C	p.Asp469Asp	synonymous_variant	LOW	0.20949	5	ATPase
KPHS_06990	c.1428T>C	p.Asp476Asp	synonymous_variant	LOW	0.249395	2	ATPase
KPHS_06990	c.1512T>C	p.Leu504Leu	synonymous_variant	LOW	0.331078	4	ATPase
KPHS_06990	c.1521T>C	p.Ile507Ile	synonymous_variant	LOW	0.24532	4	ATPase
KPHS_06990	c.645T>C	p.Ile215Ile	synonymous_variant	LOW	0.122807	1	ATPase
KPHS_06990	c.42G>T	p.Val14Val	synonymous_variant	LOW	0.208333	1	ATPase
KPHS_06990	c.636G>T	p.Val212Val	synonymous_variant	LOW	0.109091	1	ATPase
KPHS_06990	c.623T>A	p.Phe208Tyr	missense_variant	MODERATE	0.101695	1	ATPase
KPHS_06990	c.1443C>T	p.Arg481Arg	synonymous_variant	LOW	0.044674	1	ATPase
KPHS_06990	c.1479C>T	p.Cys493Cys	synonymous_variant	LOW	0.122894	3	ATPase
KPHS_06990	c.1503C>T	p.Arg501Arg	synonymous_variant	LOW	0.311281	8	ATPase
KPHS_06990	c.1092C>G	p.Thr364Thr	synonymous_variant	LOW	0.142857	1	ATPase
KPHS_06990	c.1095C>G	p.Leu365Leu	synonymous_variant	LOW	0.148148	1	ATPase
KPHS_06990	c.1395C>G	p.Val465Val	synonymous_variant	LOW	0.0927917	2	ATPase
KPHS_06990	c.1395C>A	p.Val465Val	synonymous_variant	LOW	0.223881	1	ATPase
KPHS_06990	c.1413A>G	p.Pro471Pro	synonymous_variant	LOW	0.286782	3	ATPase
KPHS_06990	c.1413A>C	p.Pro471Pro	synonymous_variant	LOW	0.059859	1	ATPase
KPHS_07000	c.555C>T	p.Leu185Leu	synonymous_variant	LOW	0.023576	1	soluble lytic murein transglycosylase
KPHS_07000	c.1602T>C	p.Ser534Ser	synonymous_variant	LOW	0.131579	1	soluble lytic murein transglycosylase
KPHS_07090	c.456T>C	p.Val152Val	synonymous_variant	LOW	0.032634	1	two-component response regulator
KPHS_07090	c.63T>C	p.Ser21Ser	synonymous_variant	LOW	0.198354	2	two-component response regulator
KPHS_07090	c.81T>C	p.Gly27Gly	synonymous_variant	LOW	0.153414	3	two-component response regulator
KPHS_07090	c.39G>A	p.Leu13Leu	synonymous_variant	LOW	0.225806	1	two-component response regulator
KPHS_07090	c.57A>G	p.Leu19Leu	synonymous_variant	LOW	0.334652	7	two-component response regulator
KPHS_07090	c.60A>G	p.Lys20Lys	synonymous_variant	LOW	0.147295	2	two-component response regulator
KPHS_07090	c.75A>G	p.Ala25Ala	synonymous_variant	LOW	0.211653	5	two-component response regulator
KPHS_07140	c.27T>C	p.His9His	synonymous_variant	LOW	0.16	1	threonine synthase
KPHS_07180	c.168C>G	p.Val56Val	synonymous_variant	LOW	0.026667	1	transaldolase B
KPHS_07180	c.225T>C	p.Asp75Asp	synonymous_variant	LOW	0.022044	1	transaldolase B
KPHS_07210	c.42T>G	p.Leu14Leu	synonymous_variant	LOW	0.193548	1	inner membrane protein YaaH
KPHS_07210	c.63T>C	p.Thr21Thr	synonymous_variant	LOW	0.15	1	inner membrane protein YaaH
KPHS_07220	c.584G>C	p.Gly195Ala	missense_variant	MODERATE	0.318439	5	hypothetical protein
KPHS_07220	c.575G>T	p.Arg192Leu	missense_variant	MODERATE	0.421053	1	hypothetical protein
KPHS_07220	c.585G>A	p.Gly195Gly	synonymous_variant	LOW	0.22184	1	hypothetical protein
KPHS_07240	c.174A>C	p.Ala58Ala	synonymous_variant	LOW	0.027829	1	molecular chaperone DnaK
KPHS_07240	c.1345T>G	p.Ser449Ala	missense_variant	MODERATE	0.351225	5	molecular chaperone DnaK
KPHS_07240	c.1182A>G	p.Val394Val	synonymous_variant	LOW	0.150943	1	molecular chaperone DnaK
KPHS_07240	c.1338A>G	p.Lys446Lys	synonymous_variant	LOW	0.25	1	molecular chaperone DnaK
KPHS_07240	c.180A>G	p.Thr60Thr	synonymous_variant	LOW	0.409561	8	molecular chaperone DnaK
KPHS_07240	c.93A>G	p.Glu31Glu	synonymous_variant	LOW	0.307364	2	molecular chaperone DnaK
KPHS_07240	c.270A>T	p.Pro90Pro	synonymous_variant	LOW	0.098839	2	molecular chaperone DnaK
KPHS_07240	c.72A>T	p.Ala24Ala	synonymous_variant	LOW	0.160714	1	molecular chaperone DnaK
KPHS_07240	c.927A>T	p.Val309Val	synonymous_variant	LOW	0.202366	4	molecular chaperone DnaK
KPHS_07240	c.70G>C	p.Ala24Pro	missense_variant	MODERATE	0.08044	2	molecular chaperone DnaK
KPHS_07240	c.1152C>T	p.Gly384Gly	synonymous_variant	LOW	0.147059	1	molecular chaperone DnaK
KPHS_07240	c.123C>T	p.Ala41Ala	synonymous_variant	LOW	0.261353	2	molecular chaperone DnaK
KPHS_07240	c.1251C>T	p.Thr417Thr	synonymous_variant	LOW	0.114462	6	molecular chaperone DnaK
KPHS_07240	c.1293C>T	p.Asp431Asp	synonymous_variant	LOW	0.113208	1	molecular chaperone DnaK
KPHS_07240	c.1341C>T	p.Arg447Arg	synonymous_variant	LOW	0.351885	7	molecular chaperone DnaK
KPHS_07240	c.1431C>T	p.Asp477Asp	synonymous_variant	LOW	0.191185	3	molecular chaperone DnaK
KPHS_07240	c.1458C>T	p.Val486Val	synonymous_variant	LOW	0.190586	3	molecular chaperone DnaK
KPHS_07240	c.1605C>T	p.Thr535Thr	synonymous_variant	LOW	0.274456	1	molecular chaperone DnaK
KPHS_07240	c.192C>T	p.Asn64Asn	synonymous_variant	LOW	0.372675	2	molecular chaperone DnaK
KPHS_07240	c.222C>T	p.Gly74Gly	synonymous_variant	LOW	0.254545	1	molecular chaperone DnaK
KPHS_07240	c.255C>T	p.Asp85Asp	synonymous_variant	LOW	0.187613	4	molecular chaperone DnaK
KPHS_07240	c.75C>T	p.Arg25Arg	synonymous_variant	LOW	0.171288	2	molecular chaperone DnaK
KPHS_07240	c.906C>T	p.Arg302Arg	synonymous_variant	LOW	0.305319	6	molecular chaperone DnaK
KPHS_07240	c.933C>T	p.Asp311Asp	synonymous_variant	LOW	0.162743	3	molecular chaperone DnaK
KPHS_07240	c.1257G>A	p.Pro419Pro	synonymous_variant	LOW	0.031963	1	molecular chaperone DnaK
KPHS_07240	c.1332G>A	p.Glu444Glu	synonymous_variant	LOW	0.311004	7	molecular chaperone DnaK
KPHS_07240	c.147G>A	p.Leu49Leu	synonymous_variant	LOW	0.073267	1	molecular chaperone DnaK
KPHS_07240	c.1704G>A	p.Ala568Ala	synonymous_variant	LOW	0.235294	1	molecular chaperone DnaK
KPHS_07240	c.363G>A	p.Lys121Lys	synonymous_variant	LOW	0.1	1	molecular chaperone DnaK
KPHS_07240	c.78G>A	p.Val26Val	synonymous_variant	LOW	0.174393	3	molecular chaperone DnaK
KPHS_07240	c.810G>A	p.Lys270Lys	synonymous_variant	LOW	0.182326	2	molecular chaperone DnaK
KPHS_07240	c.852G>A	p.Pro284Pro	synonymous_variant	LOW	0.033708	1	molecular chaperone DnaK
KPHS_07240	c.378G>C	p.Thr126Thr	synonymous_variant	LOW	0.1	1	molecular chaperone DnaK
KPHS_07240	c.1422G>T	p.Val474Val	synonymous_variant	LOW	0.127481	1	molecular chaperone DnaK
KPHS_07240	c.246T>A	p.Val82Val	synonymous_variant	LOW	0.255417	6	molecular chaperone DnaK
KPHS_07240	c.1317T>C	p.His439His	synonymous_variant	LOW	0.092105	1	molecular chaperone DnaK
KPHS_07240	c.1386T>C	p.Ile462Ile	synonymous_variant	LOW	0.153846	1	molecular chaperone DnaK
KPHS_07240	c.1638T>C	p.Thr546Thr	synonymous_variant	LOW	0.262916	1	molecular chaperone DnaK
KPHS_07240	c.1665T>C	p.Asp555Asp	synonymous_variant	LOW	0.275627	1	molecular chaperone DnaK
KPHS_07240	c.207T>C	p.Ile69Ile	synonymous_variant	LOW	0.121403	1	molecular chaperone DnaK
KPHS_07240	c.261T>C	p.Ser87Ser	synonymous_variant	LOW	0.054545	1	molecular chaperone DnaK
KPHS_07240	c.60T>C	p.Asp20Asp	synonymous_variant	LOW	0.330942	2	molecular chaperone DnaK
KPHS_07240	c.633T>C	p.Asp211Asp	synonymous_variant	LOW	0.108108	1	molecular chaperone DnaK
KPHS_07240	c.648T>C	p.Phe216Phe	synonymous_variant	LOW	0.105263	1	molecular chaperone DnaK
KPHS_07240	c.66T>C	p.Thr22Thr	synonymous_variant	LOW	0.08276	2	molecular chaperone DnaK
KPHS_07240	c.813T>C	p.Ile271Ile	synonymous_variant	LOW	0.229056	3	molecular chaperone DnaK
KPHS_07240	c.825T>C	p.Ser275Ser	synonymous_variant	LOW	0.321345	5	molecular chaperone DnaK
KPHS_07240	c.1233T>G	p.Leu411Leu	synonymous_variant	LOW	0.136986	1	molecular chaperone DnaK
KPHS_07240	c.33T>G	p.Thr11Thr	synonymous_variant	LOW	0.448718	1	molecular chaperone DnaK
KPHS_07290	c.36T>A	p.Ala12Ala	synonymous_variant	LOW	0.181818	1	30S ribosomal protein S20
KPHS_07290	c.141G>A	p.Ala47Ala	synonymous_variant	LOW	0.256029	6	30S ribosomal protein S20
KPHS_07290	c.153A>T	p.Ala51Ala	synonymous_variant	LOW	0.23391	3	30S ribosomal protein S20
KPHS_07290	c.150A>G	p.Lys50Lys	synonymous_variant	LOW	0.235892	3	30S ribosomal protein S20
KPHS_07310	c.105A>G	p.Lys35Lys	synonymous_variant	LOW	0.153846	1	isoleucine-tRNA ligase
KPHS_07310	c.1395A>G	p.Glu465Glu	synonymous_variant	LOW	0.207475	4	isoleucine-tRNA ligase
KPHS_07310	c.165A>G	p.Ala55Ala	synonymous_variant	LOW	0.095875	1	isoleucine-tRNA ligase
KPHS_07310	c.285A>G	p.Gly95Gly	synonymous_variant	LOW	0.077419	1	isoleucine-tRNA ligase
KPHS_07310	c.246A>T	p.Val82Val	synonymous_variant	LOW	0.287598	7	isoleucine-tRNA ligase
KPHS_07310	c.271G>A	p.Val91Ile	missense_variant	MODERATE	0.215736	2	isoleucine-tRNA ligase
KPHS_07310	c.1404C>G	p.Val468Val	synonymous_variant	LOW	0.083333	1	isoleucine-tRNA ligase
KPHS_07310	c.468C>G	p.Leu156Leu	synonymous_variant	LOW	0.13897	1	isoleucine-tRNA ligase
KPHS_07310	c.108C>T	p.Arg36Arg	synonymous_variant	LOW	0.033473	1	isoleucine-tRNA ligase
KPHS_07310	c.135C>T	p.Thr45Thr	synonymous_variant	LOW	0.281268	2	isoleucine-tRNA ligase
KPHS_07310	c.1404C>T	p.Val468Val	synonymous_variant	LOW	0.223777	3	isoleucine-tRNA ligase
KPHS_07310	c.1413C>T	p.Arg471Arg	synonymous_variant	LOW	0.179915	5	isoleucine-tRNA ligase
KPHS_07310	c.1431C>T	p.Ser477Ser	synonymous_variant	LOW	0.102041	1	isoleucine-tRNA ligase
KPHS_07310	c.144C>T	p.Asp48Asp	synonymous_variant	LOW	0.267819	3	isoleucine-tRNA ligase
KPHS_07310	c.168C>T	p.Ala56Ala	synonymous_variant	LOW	0.284884	5	isoleucine-tRNA ligase
KPHS_07310	c.2199C>T	p.Ile733Ile	synonymous_variant	LOW	0.145833	1	isoleucine-tRNA ligase
KPHS_07310	c.519C>T	p.Thr173Thr	synonymous_variant	LOW	0.146067	1	isoleucine-tRNA ligase
KPHS_07310	c.1398G>C	p.Ser466Ser	synonymous_variant	LOW	0.085714	1	isoleucine-tRNA ligase
KPHS_07310	c.288G>C	p.Leu96Leu	synonymous_variant	LOW	0.212121	1	isoleucine-tRNA ligase
KPHS_07310	c.243G>T	p.Ser81Ser	synonymous_variant	LOW	0.165334	2	isoleucine-tRNA ligase
KPHS_07310	c.210T>A	p.Pro70Pro	synonymous_variant	LOW	0.118378	1	isoleucine-tRNA ligase
KPHS_07310	c.159T>C	p.Ile53Ile	synonymous_variant	LOW	0.101695	1	isoleucine-tRNA ligase
KPHS_07310	c.2163T>C	p.His721His	synonymous_variant	LOW	0.192308	1	isoleucine-tRNA ligase
KPHS_07310	c.492T>C	p.His164His	synonymous_variant	LOW	0.144444	1	isoleucine-tRNA ligase
KPHS_07310	c.273T>G	p.Val91Val	synonymous_variant	LOW	0.180687	3	isoleucine-tRNA ligase
KPHS_07360	c.366G>C	p.Gln122His	missense_variant	MODERATE	0.105263	1	putative HTH-type transcriptional regulator
KPHS_07400	c.520G>T	p.Val174Leu	missense_variant	MODERATE	0.373134	1	sodium ion-translocating decarboxylase subunit beta
KPHS_07400	c.739G>A	p.Asp247Asn	missense_variant	MODERATE	0.076923	1	sodium ion-translocating decarboxylase subunit beta
KPHS_07400	c.666C>T	p.Ile222Ile	synonymous_variant	LOW	0.427309	3	sodium ion-translocating decarboxylase subunit beta
KPHS_07410	c.772G>A	p.Asp258Asn	missense_variant	MODERATE	0.44945	2	Oxaloacetate decarboxylase alpha chain
KPHS_07410	c.1424C>T	p.Ala475Val	missense_variant	MODERATE	0.314835	2	Oxaloacetate decarboxylase alpha chain
KPHS_07410	c.228G>T	p.Pro76Pro	synonymous_variant	LOW	0.471585	2	Oxaloacetate decarboxylase alpha chain
KPHS_07410	c.849G>T	p.Leu283Leu	synonymous_variant	LOW	0.490196	2	Oxaloacetate decarboxylase alpha chain
KPHS_07410	c.1269G>C	p.Thr423Thr	synonymous_variant	LOW	0.25318	2	Oxaloacetate decarboxylase alpha chain
KPHS_07410	c.639G>C	p.Ala213Ala	synonymous_variant	LOW	0.070707	1	Oxaloacetate decarboxylase alpha chain
KPHS_07410	c.946C>T	p.Leu316Leu	synonymous_variant	LOW	0.3	1	Oxaloacetate decarboxylase alpha chain
KPHS_07410	c.1323C>G	p.Pro441Pro	synonymous_variant	LOW	0.473684	1	Oxaloacetate decarboxylase alpha chain
KPHS_07410	c.798C>G	p.Ala266Ala	synonymous_variant	LOW	0.460417	2	Oxaloacetate decarboxylase alpha chain
KPHS_07410	c.405C>A	p.Gly135Gly	synonymous_variant	LOW	0.417378	2	Oxaloacetate decarboxylase alpha chain
KPHS_07410	c.940C>G	p.His314Asp	missense_variant	MODERATE	0.461538	1	Oxaloacetate decarboxylase alpha chain
KPHS_07410	c.1374A>G	p.Val458Val	synonymous_variant	LOW	0.463508	4	Oxaloacetate decarboxylase alpha chain
KPHS_07420	c.189T>C	p.Asp63Asp	synonymous_variant	LOW	0.384437	2	Oxaloacetate decarboxylase gamma chain
KPHS_07420	c.201G>A	p.Leu67Leu	synonymous_variant	LOW	0.405172	2	Oxaloacetate decarboxylase gamma chain
KPHS_07420	c.199C>T	p.Leu67Leu	synonymous_variant	LOW	0.397059	2	Oxaloacetate decarboxylase gamma chain
KPHS_07440	c.627C>T	p.Pro209Pro	synonymous_variant	LOW	0.169811	1	putative citrate lyase synthetase
KPHS_07520	c.588A>G	p.Ala196Ala	synonymous_variant	LOW	0.153846	1	carbamoyl phosphate synthase small subunit
KPHS_07520	c.60C>A	p.Ile20Ile	synonymous_variant	LOW	0.18004	3	carbamoyl phosphate synthase small subunit
KPHS_07520	c.147C>T	p.Ser49Ser	synonymous_variant	LOW	0.143182	2	carbamoyl phosphate synthase small subunit
KPHS_07520	c.159C>T	p.Val53Val	synonymous_variant	LOW	0.144737	2	carbamoyl phosphate synthase small subunit
KPHS_07520	c.582T>C	p.Val194Val	synonymous_variant	LOW	0.142857	1	carbamoyl phosphate synthase small subunit
KPHS_07530	c.1692C>G	p.Val564Val	synonymous_variant	LOW	0.191508	1	carbamoyl phosphate synthase large subunit
KPHS_07530	c.1815C>G	p.Thr605Thr	synonymous_variant	LOW	0.140351	1	carbamoyl phosphate synthase large subunit
KPHS_07530	c.2682C>G	p.Val894Val	synonymous_variant	LOW	0.119403	1	carbamoyl phosphate synthase large subunit
KPHS_07530	c.1677C>T	p.Arg559Arg	synonymous_variant	LOW	0.057533	1	carbamoyl phosphate synthase large subunit
KPHS_07530	c.1791C>T	p.Ile597Ile	synonymous_variant	LOW	0.207759	1	carbamoyl phosphate synthase large subunit
KPHS_07530	c.18C>T	p.Asp6Asp	synonymous_variant	LOW	0.192642	5	carbamoyl phosphate synthase large subunit
KPHS_07530	c.2739C>T	p.Ser913Ser	synonymous_variant	LOW	0.147059	1	carbamoyl phosphate synthase large subunit
KPHS_07530	c.2961C>T	p.Asn987Asn	synonymous_variant	LOW	0.375385	2	carbamoyl phosphate synthase large subunit
KPHS_07530	c.3009C>T	p.Asp1003Asp	synonymous_variant	LOW	0.06129	1	carbamoyl phosphate synthase large subunit
KPHS_07530	c.3012C>T	p.Arg1004Arg	synonymous_variant	LOW	0.167393	2	carbamoyl phosphate synthase large subunit
KPHS_07530	c.3126C>T	p.Thr1042Thr	synonymous_variant	LOW	0.179487	1	carbamoyl phosphate synthase large subunit
KPHS_07530	c.42C>T	p.Gly14Gly	synonymous_variant	LOW	0.218083	4	carbamoyl phosphate synthase large subunit
KPHS_07530	c.1773G>A	p.Glu591Glu	synonymous_variant	LOW	0.256438	2	carbamoyl phosphate synthase large subunit
KPHS_07530	c.1785G>A	p.Glu595Glu	synonymous_variant	LOW	0.304806	1	carbamoyl phosphate synthase large subunit
KPHS_07530	c.2676G>A	p.Glu892Glu	synonymous_variant	LOW	0.114286	1	carbamoyl phosphate synthase large subunit
KPHS_07530	c.2826G>A	p.Gln942Gln	synonymous_variant	LOW	0.185065	2	carbamoyl phosphate synthase large subunit
KPHS_07530	c.3105G>A	p.Gln1035Gln	synonymous_variant	LOW	0.071122	1	carbamoyl phosphate synthase large subunit
KPHS_07530	c.1509G>T	p.Ala503Ala	synonymous_variant	LOW	0.03038	1	carbamoyl phosphate synthase large subunit
KPHS_07530	c.1821T>A	p.Ser607Ser	synonymous_variant	LOW	0.137931	1	carbamoyl phosphate synthase large subunit
KPHS_07530	c.3057T>A	p.Gly1019Gly	synonymous_variant	LOW	0.114814	1	carbamoyl phosphate synthase large subunit
KPHS_07530	c.1680T>A	p.Asp560Glu	missense_variant	MODERATE	0.127673	1	carbamoyl phosphate synthase large subunit
KPHS_07530	c.1140T>C	p.Ser380Ser	synonymous_variant	LOW	0.031401	1	carbamoyl phosphate synthase large subunit
KPHS_07530	c.1290T>C	p.Asp430Asp	synonymous_variant	LOW	0.24	1	carbamoyl phosphate synthase large subunit
KPHS_07530	c.1314T>C	p.Tyr438Tyr	synonymous_variant	LOW	0.28	1	carbamoyl phosphate synthase large subunit
KPHS_07530	c.1320T>C	p.Ala440Ala	synonymous_variant	LOW	0.269231	1	carbamoyl phosphate synthase large subunit
KPHS_07530	c.2694T>C	p.Asn898Asn	synonymous_variant	LOW	0.166667	1	carbamoyl phosphate synthase large subunit
KPHS_07530	c.2859T>C	p.Asp953Asp	synonymous_variant	LOW	0.194468	2	carbamoyl phosphate synthase large subunit
KPHS_07530	c.2946T>C	p.Gly982Gly	synonymous_variant	LOW	0.107143	1	carbamoyl phosphate synthase large subunit
KPHS_07530	c.2991T>C	p.Gly997Gly	synonymous_variant	LOW	0.178571	1	carbamoyl phosphate synthase large subunit
KPHS_07530	c.3030T>C	p.Tyr1010Tyr	synonymous_variant	LOW	0.45614	1	carbamoyl phosphate synthase large subunit
KPHS_07530	c.3117T>C	p.His1039His	synonymous_variant	LOW	0.13703	2	carbamoyl phosphate synthase large subunit
KPHS_07620	c.72G>A	p.Val24Val	synonymous_variant	LOW	0.215837	5	peptidyl-prolyl cis-trans isomerase SurA
KPHS_07620	c.87G>A	p.Ala29Ala	synonymous_variant	LOW	0.222723	2	peptidyl-prolyl cis-trans isomerase SurA
KPHS_07620	c.435A>G	p.Glu145Glu	synonymous_variant	LOW	0.1	1	peptidyl-prolyl cis-trans isomerase SurA
KPHS_07620	c.84A>C	p.Val28Val	synonymous_variant	LOW	0.21549	4	peptidyl-prolyl cis-trans isomerase SurA
KPHS_07630	c.2283C>T	p.Arg761Arg	synonymous_variant	LOW	0.137987	2	organic solvent tolerance protein
KPHS_07710	c.2088T>C	p.Ala696Ala	synonymous_variant	LOW	0.121951	1	ATP-dependent helicase HepA
KPHS_07740	c.939T>C	p.Ala313Ala	synonymous_variant	LOW	0.085714	1	L-arabinose isomerase
KPHS_07740	c.969T>C	p.Thr323Thr	synonymous_variant	LOW	0.076923	1	L-arabinose isomerase
KPHS_07740	c.933C>T	p.Thr311Thr	synonymous_variant	LOW	0.089552	1	L-arabinose isomerase
KPHS_07750	c.441C>T	p.Ile147Ile	synonymous_variant	LOW	0.117647	1	ribulokinase
KPHS_07830	c.108G>C	p.Gly36Gly	synonymous_variant	LOW	0.157895	1	hypothetical protein
KPHS_07830	c.102T>C	p.Ile34Ile	synonymous_variant	LOW	0.135135	1	hypothetical protein
KPHS_07910	c.1866G>A	p.Glu622Glu	synonymous_variant	LOW	0.096154	1	2,4-dienoyl-CoA reductase
KPHS_07910	c.1737C>G	p.Thr579Thr	synonymous_variant	LOW	0.185185	1	2,4-dienoyl-CoA reductase
KPHS_07910	c.1752C>G	p.Val584Val	synonymous_variant	LOW	0.230769	1	2,4-dienoyl-CoA reductase
KPHS_07910	c.1683A>G	p.Lys561Lys	synonymous_variant	LOW	0.121212	1	2,4-dienoyl-CoA reductase
KPHS_07950	c.1413T>C	p.Asn471Asn	synonymous_variant	LOW	0.056	1	2-isopropylmalate synthase
KPHS_07950	c.1557T>C	p.Asn519Asn	synonymous_variant	LOW	0.0709145	2	2-isopropylmalate synthase
KPHS_07950	c.1509C>T	p.Ala503Ala	synonymous_variant	LOW	0.101449	1	2-isopropylmalate synthase
KPHS_07950	c.1524A>G	p.Glu508Glu	synonymous_variant	LOW	0.072613	2	2-isopropylmalate synthase
KPHS_07950	c.1571A>G	p.Ter524Ter	splice_region_variant&stop_retained_variant	LOW	0.041667	1	2-isopropylmalate synthase
KPHS_08020	c.683G>A	p.Ser228Asn	missense_variant	MODERATE	0.268923	5	S-adenosyl-methyltransferase MraW
KPHS_08020	c.630A>T	p.Ile210Ile	synonymous_variant	LOW	0.240512	5	S-adenosyl-methyltransferase MraW
KPHS_08020	c.684C>T	p.Ser228Ser	synonymous_variant	LOW	0.362589	2	S-adenosyl-methyltransferase MraW
KPHS_08020	c.897C>T	p.Arg299Arg	synonymous_variant	LOW	0.05296	1	S-adenosyl-methyltransferase MraW
KPHS_08020	c.921C>T	p.Ile307Ile	synonymous_variant	LOW	0.09291	1	S-adenosyl-methyltransferase MraW
KPHS_08020	c.843G>A	p.Leu281Leu	synonymous_variant	LOW	0.16	1	S-adenosyl-methyltransferase MraW
KPHS_08020	c.609T>G	p.Arg203Arg	synonymous_variant	LOW	0.176254	2	S-adenosyl-methyltransferase MraW
KPHS_08040	c.1272C>A	p.Thr424Thr	synonymous_variant	LOW	0.248854	5	division-specific transpeptidase, penicillin-binding protein 3
KPHS_08040	c.1272C>G	p.Thr424Thr	synonymous_variant	LOW	0.476923	1	division-specific transpeptidase, penicillin-binding protein 3
KPHS_08040	c.1134T>G	p.Asp378Glu	missense_variant	MODERATE	0.231247	2	division-specific transpeptidase, penicillin-binding protein 3
KPHS_08040	c.1318A>G	p.Ile440Val	missense_variant	MODERATE	0.277108	1	division-specific transpeptidase, penicillin-binding protein 3
KPHS_08040	c.1066C>T	p.Leu356Leu	synonymous_variant	LOW	0.131681	3	division-specific transpeptidase, penicillin-binding protein 3
KPHS_08040	c.1098G>A	p.Lys366Lys	synonymous_variant	LOW	0.139535	1	division-specific transpeptidase, penicillin-binding protein 3
KPHS_08040	c.1152G>A	p.Gly384Gly	synonymous_variant	LOW	0.46268	5	division-specific transpeptidase, penicillin-binding protein 3
KPHS_08040	c.1161G>A	p.Lys387Lys	synonymous_variant	LOW	0.357193	7	division-specific transpeptidase, penicillin-binding protein 3
KPHS_08040	c.1095T>A	p.Ser365Ser	synonymous_variant	LOW	0.174462	2	division-specific transpeptidase, penicillin-binding protein 3
KPHS_08040	c.1095T>C	p.Ser365Ser	synonymous_variant	LOW	0.0930557	2	division-specific transpeptidase, penicillin-binding protein 3
KPHS_08040	c.1245T>C	p.Phe415Phe	synonymous_variant	LOW	0.310178	8	division-specific transpeptidase, penicillin-binding protein 3
KPHS_08040	c.1257T>C	p.Tyr419Tyr	synonymous_variant	LOW	0.281301	7	division-specific transpeptidase, penicillin-binding protein 3
KPHS_08040	c.1330T>C	p.Leu444Leu	synonymous_variant	LOW	0.125	1	division-specific transpeptidase, penicillin-binding protein 3
KPHS_08040	c.1155T>G	p.Leu385Leu	synonymous_variant	LOW	0.3724	8	division-specific transpeptidase, penicillin-binding protein 3
KPHS_08070	c.60A>C	p.Ser20Ser	synonymous_variant	LOW	0.282535	4	phospho-N-acetylmuramoyl-pentapeptide-transferase
KPHS_08070	c.9A>T	p.Val3Val	synonymous_variant	LOW	0.292845	4	phospho-N-acetylmuramoyl-pentapeptide-transferase
KPHS_08070	c.1017C>T	p.Ile339Ile	synonymous_variant	LOW	0.234278	2	phospho-N-acetylmuramoyl-pentapeptide-transferase
KPHS_08070	c.129C>T	p.Arg43Arg	synonymous_variant	LOW	0.283703	2	phospho-N-acetylmuramoyl-pentapeptide-transferase
KPHS_08070	c.24C>T	p.His8His	synonymous_variant	LOW	0.243065	7	phospho-N-acetylmuramoyl-pentapeptide-transferase
KPHS_08070	c.960C>T	p.Arg320Arg	synonymous_variant	LOW	0.030691	1	phospho-N-acetylmuramoyl-pentapeptide-transferase
KPHS_08070	c.96C>T	p.Thr32Thr	synonymous_variant	LOW	0.258074	1	phospho-N-acetylmuramoyl-pentapeptide-transferase
KPHS_08070	c.972C>T	p.Ile324Ile	synonymous_variant	LOW	0.209302	1	phospho-N-acetylmuramoyl-pentapeptide-transferase
KPHS_08070	c.1065G>A	p.Ala355Ala	synonymous_variant	LOW	0.208889	2	phospho-N-acetylmuramoyl-pentapeptide-transferase
KPHS_08070	c.111G>A	p.Ser37Ser	synonymous_variant	LOW	0.204926	5	phospho-N-acetylmuramoyl-pentapeptide-transferase
KPHS_08070	c.1014T>C	p.Val338Val	synonymous_variant	LOW	0.076923	1	phospho-N-acetylmuramoyl-pentapeptide-transferase
KPHS_08070	c.1014T>G	p.Val338Val	synonymous_variant	LOW	0.31227	2	phospho-N-acetylmuramoyl-pentapeptide-transferase
KPHS_08140	c.831A>G	p.Gln277Gln	synonymous_variant	LOW	0.285714	1	cell division protein FtsQ
KPHS_08140	c.823A>C	p.Thr275Pro	missense_variant	MODERATE	0.2	1	cell division protein FtsQ
KPHS_08140	c.654C>T	p.Ile218Ile	synonymous_variant	LOW	0.033898	1	cell division protein FtsQ
KPHS_08150	c.54C>G	p.Ala18Ala	synonymous_variant	LOW	0.053165	1	cell division protein FtsA
KPHS_08150	c.54C>T	p.Ala18Ala	synonymous_variant	LOW	0.346667	1	cell division protein FtsA
KPHS_08150	c.60G>T	p.Val20Val	synonymous_variant	LOW	0.171105	2	cell division protein FtsA
KPHS_08160	c.765A>T	p.Ser255Ser	synonymous_variant	LOW	0.252196	2	cell division protein FtsZ
KPHS_08160	c.786C>T	p.Val262Val	synonymous_variant	LOW	0.173557	1	cell division protein FtsZ
KPHS_08160	c.771G>A	p.Ala257Ala	synonymous_variant	LOW	0.214286	1	cell division protein FtsZ
KPHS_08160	c.684G>C	p.Gly228Gly	synonymous_variant	LOW	0.121734	1	cell division protein FtsZ
KPHS_08160	c.717G>T	p.Ala239Ala	synonymous_variant	LOW	0.263109	2	cell division protein FtsZ
KPHS_08170	c.375C>T	p.Arg125Arg	synonymous_variant	LOW	0.045296	1	UDP-3-O-[3-hydroxymyristoyl] N-acetylglucosamine deacetylase
KPHS_08170	c.399C>T	p.Arg133Arg	synonymous_variant	LOW	0.12931	2	UDP-3-O-[3-hydroxymyristoyl] N-acetylglucosamine deacetylase
KPHS_08170	c.402C>T	p.Gly134Gly	synonymous_variant	LOW	0.087912	1	UDP-3-O-[3-hydroxymyristoyl] N-acetylglucosamine deacetylase
KPHS_08170	c.403C>T	p.Leu135Leu	synonymous_variant	LOW	0.15871	2	UDP-3-O-[3-hydroxymyristoyl] N-acetylglucosamine deacetylase
KPHS_08170	c.477C>T	p.Arg159Arg	synonymous_variant	LOW	0.146667	1	UDP-3-O-[3-hydroxymyristoyl] N-acetylglucosamine deacetylase
KPHS_08170	c.393G>A	p.Gln131Gln	synonymous_variant	LOW	0.066667	1	UDP-3-O-[3-hydroxymyristoyl] N-acetylglucosamine deacetylase
KPHS_08170	c.369T>C	p.Phe123Phe	synonymous_variant	LOW	0.177778	1	UDP-3-O-[3-hydroxymyristoyl] N-acetylglucosamine deacetylase
KPHS_08170	c.471T>C	p.Gly157Gly	synonymous_variant	LOW	0.150685	1	UDP-3-O-[3-hydroxymyristoyl] N-acetylglucosamine deacetylase
KPHS_08180	c.139T>G	p.Cys47Gly	missense_variant	MODERATE	0.219978	2	hypothetical protein
KPHS_08180	c.82A>G	p.Ser28Gly	missense_variant	MODERATE	0.180574	2	hypothetical protein
KPHS_08180	c.58G>A	p.Gly20Ser	missense_variant	MODERATE	0.233333	1	hypothetical protein
KPHS_08380	c.54A>C	p.Leu18Leu	synonymous_variant	LOW	0.133705	1	pyruvate dehydrogenase subunit E1
KPHS_08380	c.2640A>T	p.Glu880Asp	missense_variant	MODERATE	0.28873	5	pyruvate dehydrogenase subunit E1
KPHS_08380	c.117A>G	p.Gln39Gln	synonymous_variant	LOW	0.169811	1	pyruvate dehydrogenase subunit E1
KPHS_08380	c.1476A>G	p.Glu492Glu	synonymous_variant	LOW	0.133333	1	pyruvate dehydrogenase subunit E1
KPHS_08380	c.2226A>G	p.Ala742Ala	synonymous_variant	LOW	0.162435	2	pyruvate dehydrogenase subunit E1
KPHS_08380	c.2626G>A	p.Asp876Asn	missense_variant	MODERATE	0.283137	3	pyruvate dehydrogenase subunit E1
KPHS_08380	c.15A>C	p.Leu5Phe	missense_variant	MODERATE	0.184943	2	pyruvate dehydrogenase subunit E1
KPHS_08380	c.18C>A	p.His6Gln	missense_variant	MODERATE	0.193596	2	pyruvate dehydrogenase subunit E1
KPHS_08380	c.2103C>A	p.Ala701Ala	synonymous_variant	LOW	0.158414	3	pyruvate dehydrogenase subunit E1
KPHS_08380	c.120C>G	p.Leu40Leu	synonymous_variant	LOW	0.163636	1	pyruvate dehydrogenase subunit E1
KPHS_08380	c.17A>C	p.His6Pro	missense_variant	MODERATE	0.125	1	pyruvate dehydrogenase subunit E1
KPHS_08380	c.114C>T	p.Asp38Asp	synonymous_variant	LOW	0.206897	1	pyruvate dehydrogenase subunit E1
KPHS_08380	c.1503C>T	p.Arg501Arg	synonymous_variant	LOW	0.298154	6	pyruvate dehydrogenase subunit E1
KPHS_08380	c.1506C>T	p.Ala502Ala	synonymous_variant	LOW	0.384113	3	pyruvate dehydrogenase subunit E1
KPHS_08380	c.1578C>T	p.Thr526Thr	synonymous_variant	LOW	0.236886	5	pyruvate dehydrogenase subunit E1
KPHS_08380	c.1608C>T	p.Ile536Ile	synonymous_variant	LOW	0.243667	7	pyruvate dehydrogenase subunit E1
KPHS_08380	c.1629C>T	p.Gly543Gly	synonymous_variant	LOW	0.253274	2	pyruvate dehydrogenase subunit E1
KPHS_08380	c.1671C>T	p.Tyr557Tyr	synonymous_variant	LOW	0.109375	1	pyruvate dehydrogenase subunit E1
KPHS_08380	c.1689C>T	p.Gly563Gly	synonymous_variant	LOW	0.037333	1	pyruvate dehydrogenase subunit E1
KPHS_08380	c.1722C>T	p.Gly574Gly	synonymous_variant	LOW	0.116279	1	pyruvate dehydrogenase subunit E1
KPHS_08380	c.1770C>T	p.Asn590Asn	synonymous_variant	LOW	0.136226	3	pyruvate dehydrogenase subunit E1
KPHS_08380	c.1782C>T	p.Ile594Ile	synonymous_variant	LOW	0.103896	1	pyruvate dehydrogenase subunit E1
KPHS_08380	c.1794C>T	p.Ile598Ile	synonymous_variant	LOW	0.119048	1	pyruvate dehydrogenase subunit E1
KPHS_08380	c.1797C>T	p.Tyr599Tyr	synonymous_variant	LOW	0.110622	2	pyruvate dehydrogenase subunit E1
KPHS_08380	c.1812C>T	p.Gly604Gly	synonymous_variant	LOW	0.11301	2	pyruvate dehydrogenase subunit E1
KPHS_08380	c.1908C>T	p.Gly636Gly	synonymous_variant	LOW	0.106061	1	pyruvate dehydrogenase subunit E1
KPHS_08380	c.1941C>T	p.His647His	synonymous_variant	LOW	0.117945	2	pyruvate dehydrogenase subunit E1
KPHS_08380	c.1992C>T	p.Ala664Ala	synonymous_variant	LOW	0.185898	2	pyruvate dehydrogenase subunit E1
KPHS_08380	c.2115C>T	p.Gly705Gly	synonymous_variant	LOW	0.194972	4	pyruvate dehydrogenase subunit E1
KPHS_08380	c.2118C>T	p.Ala706Ala	synonymous_variant	LOW	0.2216	4	pyruvate dehydrogenase subunit E1
KPHS_08380	c.2160C>T	p.Ile720Ile	synonymous_variant	LOW	0.219445	6	pyruvate dehydrogenase subunit E1
KPHS_08380	c.2196C>T	p.Ser732Ser	synonymous_variant	LOW	0.032946	1	pyruvate dehydrogenase subunit E1
KPHS_08380	c.2205C>T	p.Ile735Ile	synonymous_variant	LOW	0.113636	1	pyruvate dehydrogenase subunit E1
KPHS_08380	c.2253C>T	p.Gly751Gly	synonymous_variant	LOW	0.068111	1	pyruvate dehydrogenase subunit E1
KPHS_08380	c.819C>T	p.Gly273Gly	synonymous_variant	LOW	0.083333	1	pyruvate dehydrogenase subunit E1
KPHS_08380	c.96C>T	p.Arg32Arg	synonymous_variant	LOW	0.165919	1	pyruvate dehydrogenase subunit E1
KPHS_08380	c.1551G>A	p.Val517Val	synonymous_variant	LOW	0.392475	5	pyruvate dehydrogenase subunit E1
KPHS_08380	c.1554G>A	p.Pro518Pro	synonymous_variant	LOW	0.289977	2	pyruvate dehydrogenase subunit E1
KPHS_08380	c.1803G>C	p.Ser601Ser	synonymous_variant	LOW	0.076923	1	pyruvate dehydrogenase subunit E1
KPHS_08380	c.2190G>C	p.Leu730Leu	synonymous_variant	LOW	0.193081	1	pyruvate dehydrogenase subunit E1
KPHS_08380	c.2217G>C	p.Val739Val	synonymous_variant	LOW	0.161182	5	pyruvate dehydrogenase subunit E1
KPHS_08380	c.2619G>C	p.Ala873Ala	synonymous_variant	LOW	0.229986	2	pyruvate dehydrogenase subunit E1
KPHS_08380	c.1707G>T	p.Gly569Gly	synonymous_variant	LOW	0.093023	1	pyruvate dehydrogenase subunit E1
KPHS_08380	c.1881G>T	p.Gly627Gly	synonymous_variant	LOW	0.239337	3	pyruvate dehydrogenase subunit E1
KPHS_08380	c.1986G>T	p.Ala662Ala	synonymous_variant	LOW	0.218781	2	pyruvate dehydrogenase subunit E1
KPHS_08380	c.2661G>T	p.Ala887Ala	synonymous_variant	LOW	0.091451	1	pyruvate dehydrogenase subunit E1
KPHS_08380	c.1545T>A	p.Arg515Arg	synonymous_variant	LOW	0.132353	1	pyruvate dehydrogenase subunit E1
KPHS_08380	c.1665T>A	p.Ala555Ala	synonymous_variant	LOW	0.0553515	1	pyruvate dehydrogenase subunit E1
KPHS_08380	c.111T>C	p.Ile37Ile	synonymous_variant	LOW	0.169366	1	pyruvate dehydrogenase subunit E1
KPHS_08380	c.13T>C	p.Leu5Leu	synonymous_variant	LOW	0.184518	2	pyruvate dehydrogenase subunit E1
KPHS_08380	c.1542T>C	p.Asp514Asp	synonymous_variant	LOW	0.140625	1	pyruvate dehydrogenase subunit E1
KPHS_08380	c.1614T>C	p.Ile538Ile	synonymous_variant	LOW	0.295434	2	pyruvate dehydrogenase subunit E1
KPHS_08380	c.1638T>C	p.Tyr546Tyr	synonymous_variant	LOW	0.158434	2	pyruvate dehydrogenase subunit E1
KPHS_08380	c.1875T>C	p.Ile625Ile	synonymous_variant	LOW	0.232756	2	pyruvate dehydrogenase subunit E1
KPHS_08380	c.1896T>C	p.Thr632Thr	synonymous_variant	LOW	0.290499	4	pyruvate dehydrogenase subunit E1
KPHS_08380	c.1995T>C	p.Tyr665Tyr	synonymous_variant	LOW	0.149634	1	pyruvate dehydrogenase subunit E1
KPHS_08380	c.2202T>C	p.Ser734Ser	synonymous_variant	LOW	0.092105	1	pyruvate dehydrogenase subunit E1
KPHS_08390	c.18A>T	p.Lys6Asn	missense_variant	MODERATE	0.263076	2	dihydrolipoamide acetyltransferase
KPHS_08390	c.1287C>G	p.Thr429Thr	synonymous_variant	LOW	0.12	1	dihydrolipoamide acetyltransferase
KPHS_08390	c.438C>G	p.Ala146Ala	synonymous_variant	LOW	0.333333	1	dihydrolipoamide acetyltransferase
KPHS_08390	c.120C>T	p.Asp40Asp	synonymous_variant	LOW	0.446429	1	dihydrolipoamide acetyltransferase
KPHS_08390	c.126C>T	p.Ala42Ala	synonymous_variant	LOW	0.118644	1	dihydrolipoamide acetyltransferase
KPHS_08390	c.138C>T	p.Val46Val	synonymous_variant	LOW	0.190476	1	dihydrolipoamide acetyltransferase
KPHS_08390	c.1539C>T	p.Phe513Phe	synonymous_variant	LOW	0.102041	1	dihydrolipoamide acetyltransferase
KPHS_08390	c.1680C>T	p.Thr560Thr	synonymous_variant	LOW	0.23534	1	dihydrolipoamide acetyltransferase
KPHS_08390	c.1719C>T	p.Ala573Ala	synonymous_variant	LOW	0.204931	1	dihydrolipoamide acetyltransferase
KPHS_08390	c.412C>T	p.Leu138Leu	synonymous_variant	LOW	0.285714	1	dihydrolipoamide acetyltransferase
KPHS_08390	c.651C>T	p.Asp217Asp	synonymous_variant	LOW	0.4	1	dihydrolipoamide acetyltransferase
KPHS_08390	c.72T>A	p.Val24Val	synonymous_variant	LOW	0.166667	1	dihydrolipoamide acetyltransferase
KPHS_08390	c.90T>C	p.Ala30Ala	synonymous_variant	LOW	0.48709	8	dihydrolipoamide acetyltransferase
KPHS_08390	c.1701T>G	p.Val567Val	synonymous_variant	LOW	0.184442	2	dihydrolipoamide acetyltransferase
KPHS_08400	c.672A>G	p.Lys224Lys	synonymous_variant	LOW	0.036585	1	dihydrolipoamide dehydrogenase
KPHS_08400	c.687A>G	p.Lys229Lys	synonymous_variant	LOW	0.040724	1	dihydrolipoamide dehydrogenase
KPHS_08400	c.63A>T	p.Ala21Ala	synonymous_variant	LOW	0.322529	5	dihydrolipoamide dehydrogenase
KPHS_08400	c.99C>A	p.Val33Val	synonymous_variant	LOW	0.252208	4	dihydrolipoamide dehydrogenase
KPHS_08400	c.1080C>G	p.Val360Val	synonymous_variant	LOW	0.089552	1	dihydrolipoamide dehydrogenase
KPHS_08400	c.1089C>T	p.Thr363Thr	synonymous_variant	LOW	0.098592	1	dihydrolipoamide dehydrogenase
KPHS_08400	c.1152C>T	p.Ser384Ser	synonymous_variant	LOW	0.170414	3	dihydrolipoamide dehydrogenase
KPHS_08400	c.1155C>T	p.Gly385Gly	synonymous_variant	LOW	0.183907	1	dihydrolipoamide dehydrogenase
KPHS_08400	c.681C>T	p.Ser227Ser	synonymous_variant	LOW	0.085366	1	dihydrolipoamide dehydrogenase
KPHS_08400	c.1158T>A	p.Arg386Arg	synonymous_variant	LOW	0.185124	1	dihydrolipoamide dehydrogenase
KPHS_08400	c.1170T>C	p.Ser390Ser	synonymous_variant	LOW	0.234023	2	dihydrolipoamide dehydrogenase
KPHS_08400	c.1182T>C	p.Asp394Asp	synonymous_variant	LOW	0.485583	3	dihydrolipoamide dehydrogenase
KPHS_08400	c.60T>C	p.Ser20Ser	synonymous_variant	LOW	0.30173	6	dihydrolipoamide dehydrogenase
KPHS_08400	c.690T>C	p.Phe230Phe	synonymous_variant	LOW	0.091503	1	dihydrolipoamide dehydrogenase
KPHS_08440	c.6T>G	p.Ile2Met	missense_variant	MODERATE	0.043062	1	hypothetical protein
KPHS_08450	c.414G>A	p.Glu138Glu	synonymous_variant	LOW	0.069444	1	aconitate hydratase
KPHS_08460	c.72C>T	p.Ile24Ile	synonymous_variant	LOW	0.108108	1	hypothetical protein
KPHS_08460	c.6T>C	p.Asp2Asp	synonymous_variant	LOW	0.132075	1	hypothetical protein
KPHS_08480	c.54T>C	p.Tyr18Tyr	synonymous_variant	LOW	0.113636	1	spermidine synthase
KPHS_08490	c.139G>A	p.Ala47Thr	missense_variant	MODERATE	0.180581	3	hypothetical protein
KPHS_08490	c.196G>A	p.Ala66Thr	missense_variant	MODERATE	0.346206	3	hypothetical protein
KPHS_08490	c.198G>T	p.Ala66Ala	synonymous_variant	LOW	0.230849	3	hypothetical protein
KPHS_08490	c.154C>G	p.Leu52Val	missense_variant	MODERATE	0.184672	2	hypothetical protein
KPHS_08490	c.102G>A	p.Lys34Lys	synonymous_variant	LOW	0.243649	3	hypothetical protein
KPHS_08490	c.135G>A	p.Glu45Glu	synonymous_variant	LOW	0.233745	4	hypothetical protein
KPHS_08490	c.138G>A	p.Lys46Lys	synonymous_variant	LOW	0.095604	1	hypothetical protein
KPHS_08490	c.141G>A	p.Ala47Ala	synonymous_variant	LOW	0.222821	1	hypothetical protein
KPHS_08490	c.204G>A	p.Arg68Arg	synonymous_variant	LOW	0.215943	2	hypothetical protein
KPHS_08490	c.270G>A	p.Lys90Lys	synonymous_variant	LOW	0.351905	4	hypothetical protein
KPHS_08490	c.178G>A	p.Ala60Thr	missense_variant	MODERATE	0.273462	1	hypothetical protein
KPHS_08490	c.120C>T	p.Arg40Arg	synonymous_variant	LOW	0.467834	2	hypothetical protein
KPHS_08490	c.288C>T	p.Arg96Arg	synonymous_variant	LOW	0.126582	1	hypothetical protein
KPHS_08490	c.215C>T	p.Ala72Val	missense_variant	MODERATE	0.305556	1	hypothetical protein
KPHS_08490	c.219A>T	p.Glu73Asp	missense_variant	MODERATE	0.242857	1	hypothetical protein
KPHS_08490	c.307A>G	p.Thr103Ala	missense_variant	MODERATE	0.068323	1	hypothetical protein
KPHS_08490	c.303A>G	p.Glu101Glu	synonymous_variant	LOW	0.0727165	2	hypothetical protein
KPHS_08520	c.196G>A	p.Ala66Thr	missense_variant	MODERATE	0.370091	4	hypothetical protein
KPHS_08520	c.53T>C	p.Val18Ala	missense_variant	MODERATE	0.173913	1	hypothetical protein
KPHS_08520	c.192G>A	p.Glu64Glu	synonymous_variant	LOW	0.44201	5	hypothetical protein
KPHS_08520	c.54C>T	p.Val18Val	synonymous_variant	LOW	0.20085	2	hypothetical protein
KPHS_08520	c.104C>T	p.Ala35Val	missense_variant	MODERATE	0.145833	1	hypothetical protein
KPHS_08560	c.55G>A	p.Ala19Thr	missense_variant	MODERATE	0.050209	1	hypothetical protein
KPHS_08570	c.1202G>A	p.Ser401Asn	missense_variant	MODERATE	0.0436855	1	multicopper oxidase
KPHS_08630	c.468G>A	p.Gly156Gly	synonymous_variant	LOW	0.030108	1	ABC transporter permease
KPHS_08660	c.72T>C	p.Ser24Ser	synonymous_variant	LOW	0.222222	1	aspartate alpha-decarboxylase
KPHS_08660	c.51G>T	p.Ala17Ala	synonymous_variant	LOW	0.25	1	aspartate alpha-decarboxylase
KPHS_08660	c.42C>G	p.Val14Val	synonymous_variant	LOW	0.241379	1	aspartate alpha-decarboxylase
KPHS_08720	c.112G>T	p.Ala38Ser	missense_variant	MODERATE	0.211581	2	DnaK suppressor protein
KPHS_08720	c.165G>C	p.Val55Val	synonymous_variant	LOW	0.175	1	DnaK suppressor protein
KPHS_08720	c.63G>A	p.Glu21Glu	synonymous_variant	LOW	0.264205	2	DnaK suppressor protein
KPHS_08720	c.66G>A	p.Pro22Pro	synonymous_variant	LOW	0.128819	1	DnaK suppressor protein
KPHS_08720	c.69C>T	p.Tyr23Tyr	synonymous_variant	LOW	0.190825	3	DnaK suppressor protein
KPHS_08720	c.198A>T	p.Ala66Ala	synonymous_variant	LOW	0.2	1	DnaK suppressor protein
KPHS_08720	c.72A>G	p.Gln24Gln	synonymous_variant	LOW	0.120567	2	DnaK suppressor protein
KPHS_08720	c.78A>G	p.Lys26Lys	synonymous_variant	LOW	0.148597	2	DnaK suppressor protein
KPHS_08820	c.105C>G	p.Arg35Arg	synonymous_variant	LOW	0.166667	1	pullulanase I protein
KPHS_08850	c.1176G>T	p.Leu392Leu	synonymous_variant	LOW	0.246835	1	pullulanase-specific type II secretion system component F
KPHS_08860	c.691G>T	p.Gly231Cys	missense_variant	MODERATE	0.198225	1	pullulanase E protein
KPHS_08860	c.1401G>A	p.Leu467Leu	synonymous_variant	LOW	0.171598	1	pullulanase E protein
KPHS_08900	c.1938A>G	p.Glu646Glu	synonymous_variant	LOW	0.042471	1	pullulanase
KPHS_08900	c.2412G>A	p.Ala804Ala	synonymous_variant	LOW	0.15625	1	pullulanase
KPHS_08900	c.1959G>T	p.Pro653Pro	synonymous_variant	LOW	0.055556	1	pullulanase
KPHS_08960	c.45G>C	p.Gln15His	missense_variant	MODERATE	0.117647	1	hypothetical protein
KPHS_08970	c.297C>T	p.Val99Val	synonymous_variant	LOW	0.129032	1	penicillin-binding protein 1b
KPHS_08970	c.161G>C	p.Gly54Ala	missense_variant	MODERATE	0.09906	1	penicillin-binding protein 1b
KPHS_08970	c.285T>C	p.Ile95Ile	synonymous_variant	LOW	0.142857	1	penicillin-binding protein 1b
KPHS_08990	c.261T>C	p.Thr87Thr	synonymous_variant	LOW	0.12766	1	ferrichrome outer membrane transporter
KPHS_09020	c.1870G>T	p.Ala624Ser	missense_variant	MODERATE	0.141844	1	hydroxamate-dependent iron transport system permease component
KPHS_09130	c.603C>G	p.Val201Val	synonymous_variant	LOW	0.142857	1	2,3,4,5-tetrahydropyridine-2,6-carboxylate N-succinyltransferase
KPHS_09140	c.2115T>G	p.Leu705Leu	synonymous_variant	LOW	0.113636	1	PII uridylyl-transferase
KPHS_09140	c.2577G>A	p.Ala859Ala	synonymous_variant	LOW	0.236111	1	PII uridylyl-transferase
KPHS_09140	c.2142C>T	p.Asp714Asp	synonymous_variant	LOW	0.1	1	PII uridylyl-transferase
KPHS_09160	c.411C>G	p.Asp137Glu	missense_variant	MODERATE	0.265538	6	30S ribosomal protein S2
KPHS_09160	c.225A>G	p.Val75Val	synonymous_variant	LOW	0.392002	8	30S ribosomal protein S2
KPHS_09160	c.366C>A	p.Asp122Glu	missense_variant	MODERATE	0.25	1	30S ribosomal protein S2
KPHS_09160	c.123C>T	p.Thr41Thr	synonymous_variant	LOW	0.322522	8	30S ribosomal protein S2
KPHS_09160	c.207C>T	p.Arg69Arg	synonymous_variant	LOW	0.083326	1	30S ribosomal protein S2
KPHS_09160	c.33C>T	p.Phe11Phe	synonymous_variant	LOW	0.359862	2	30S ribosomal protein S2
KPHS_09160	c.375C>T	p.Thr125Thr	synonymous_variant	LOW	0.241379	1	30S ribosomal protein S2
KPHS_09160	c.84C>T	p.Gly28Gly	synonymous_variant	LOW	0.463072	7	30S ribosomal protein S2
KPHS_09160	c.129G>A	p.Pro43Pro	synonymous_variant	LOW	0.155092	2	30S ribosomal protein S2
KPHS_09160	c.204G>A	p.Lys68Lys	synonymous_variant	LOW	0.328594	6	30S ribosomal protein S2
KPHS_09160	c.405G>A	p.Glu135Glu	synonymous_variant	LOW	0.202899	1	30S ribosomal protein S2
KPHS_09160	c.414G>A	p.Lys138Lys	synonymous_variant	LOW	0.242363	6	30S ribosomal protein S2
KPHS_09160	c.87G>A	p.Ala29Ala	synonymous_variant	LOW	0.076002	1	30S ribosomal protein S2
KPHS_09160	c.639T>A	p.Ala213Ala	synonymous_variant	LOW	0.085106	1	30S ribosomal protein S2
KPHS_09160	c.249T>C	p.Asp83Asp	synonymous_variant	LOW	0.462956	8	30S ribosomal protein S2
KPHS_09160	c.444T>C	p.Asp148Asp	synonymous_variant	LOW	0.11372	4	30S ribosomal protein S2
KPHS_09160	c.72T>G	p.Pro24Pro	synonymous_variant	LOW	0.463053	7	30S ribosomal protein S2
KPHS_09170	c.135C>T	p.Gly45Gly	synonymous_variant	LOW	0.140625	1	elongation factor Ts
KPHS_09170	c.595C>T	p.Leu199Leu	synonymous_variant	LOW	0.064516	1	elongation factor Ts
KPHS_09170	c.600C>T	p.Asp200Asp	synonymous_variant	LOW	0.240032	2	elongation factor Ts
KPHS_09170	c.615C>T	p.Ser205Ser	synonymous_variant	LOW	0.298989	5	elongation factor Ts
KPHS_09170	c.657C>T	p.Arg219Arg	synonymous_variant	LOW	0.294118	1	elongation factor Ts
KPHS_09170	c.729C>T	p.Gly243Gly	synonymous_variant	LOW	0.333333	1	elongation factor Ts
KPHS_09170	c.786C>T	p.Gly262Gly	synonymous_variant	LOW	0.114286	1	elongation factor Ts
KPHS_09170	c.153G>A	p.Lys51Lys	synonymous_variant	LOW	0.085106	1	elongation factor Ts
KPHS_09170	c.576G>A	p.Glu192Glu	synonymous_variant	LOW	0.234043	1	elongation factor Ts
KPHS_09170	c.624G>A	p.Pro208Pro	synonymous_variant	LOW	0.234586	2	elongation factor Ts
KPHS_09170	c.711G>A	p.Glu237Glu	synonymous_variant	LOW	0.294118	1	elongation factor Ts
KPHS_09170	c.18T>A	p.Ala6Ala	synonymous_variant	LOW	0.286203	2	elongation factor Ts
KPHS_09170	c.591T>A	p.Val197Val	synonymous_variant	LOW	0.142478	2	elongation factor Ts
KPHS_09170	c.690T>C	p.Thr230Thr	synonymous_variant	LOW	0.174105	3	elongation factor Ts
KPHS_09170	c.693T>C	p.Gly231Gly	synonymous_variant	LOW	0.195652	1	elongation factor Ts
KPHS_09170	c.795T>C	p.Ile265Ile	synonymous_variant	LOW	0.204687	2	elongation factor Ts
KPHS_09170	c.93T>C	p.Asn31Asn	synonymous_variant	LOW	0.244417	2	elongation factor Ts
KPHS_09170	c.699T>G	p.Pro233Pro	synonymous_variant	LOW	0.191402	1	elongation factor Ts
KPHS_09180	c.162A>G	p.Val54Val	synonymous_variant	LOW	0.105263	1	uridylate kinase
KPHS_09180	c.207G>A	p.Ala69Ala	synonymous_variant	LOW	0.1	1	uridylate kinase
KPHS_09210	c.441A>G	p.Ala147Ala	synonymous_variant	LOW	0.129032	1	undecaprenyl pyrophosphate synthase
KPHS_09210	c.60C>A	p.Thr20Thr	synonymous_variant	LOW	0.173913	1	undecaprenyl pyrophosphate synthase
KPHS_09210	c.180C>T	p.Ser60Ser	synonymous_variant	LOW	0.115385	1	undecaprenyl pyrophosphate synthase
KPHS_09230	c.1350A>G	p.Leu450Leu	synonymous_variant	LOW	0.153003	3	zinc metallopeptidase
KPHS_09240	c.1293C>T	p.Gly431Gly	synonymous_variant	LOW	0.127273	1	outer membrane protein assembly complex, YaeT protein
KPHS_09240	c.1299C>T	p.Gly433Gly	synonymous_variant	LOW	0.150943	1	outer membrane protein assembly complex, YaeT protein
KPHS_09240	c.720C>T	p.Ile240Ile	synonymous_variant	LOW	0.166667	1	outer membrane protein assembly complex, YaeT protein
KPHS_09240	c.75G>A	p.Val25Val	synonymous_variant	LOW	0.234717	3	outer membrane protein assembly complex, YaeT protein
KPHS_09240	c.48G>C	p.Ala16Ala	synonymous_variant	LOW	0.272841	5	outer membrane protein assembly complex, YaeT protein
KPHS_09240	c.51T>C	p.Thr17Thr	synonymous_variant	LOW	0.215702	6	outer membrane protein assembly complex, YaeT protein
KPHS_09260	c.25C>T	p.Leu9Phe	missense_variant	MODERATE	0.247724	6	UDP-3-O-[3-hydroxymyristoyl] glucosamine N-acyltransferase
KPHS_09260	c.27C>A	p.Leu9Leu	synonymous_variant	LOW	0.246593	6	UDP-3-O-[3-hydroxymyristoyl] glucosamine N-acyltransferase
KPHS_09260	c.147G>A	p.Glu49Glu	synonymous_variant	LOW	0.038793	1	UDP-3-O-[3-hydroxymyristoyl] glucosamine N-acyltransferase
KPHS_09260	c.49T>C	p.Leu17Leu	synonymous_variant	LOW	0.222771	6	UDP-3-O-[3-hydroxymyristoyl] glucosamine N-acyltransferase
KPHS_09270	c.135T>C	p.Ser45Ser	synonymous_variant	LOW	0.178571	1	(3R)-hydroxymyristoyl-ACP dehydratase
KPHS_09280	c.267C>T	p.Arg89Arg	synonymous_variant	LOW	0.113111	3	UDP-N-acetylglucosamine acyltransferase
KPHS_09280	c.249G>C	p.Arg83Arg	synonymous_variant	LOW	0.10674	2	UDP-N-acetylglucosamine acyltransferase
KPHS_09280	c.180T>C	p.Asn60Asn	synonymous_variant	LOW	0.020333	1	UDP-N-acetylglucosamine acyltransferase
KPHS_09280	c.258T>C	p.Ile86Ile	synonymous_variant	LOW	0.106019	2	UDP-N-acetylglucosamine acyltransferase
KPHS_09310	c.2037A>G	p.Pro679Pro	synonymous_variant	LOW	0.312376	2	DNA polymerase III subunit alpha
KPHS_09310	c.3333A>G	p.Gly1111Gly	synonymous_variant	LOW	0.12766	1	DNA polymerase III subunit alpha
KPHS_09310	c.3336C>A	p.Thr1112Thr	synonymous_variant	LOW	0.106383	1	DNA polymerase III subunit alpha
KPHS_09310	c.3210C>G	p.Val1070Val	synonymous_variant	LOW	0.295145	4	DNA polymerase III subunit alpha
KPHS_09310	c.1716C>T	p.Ile572Ile	synonymous_variant	LOW	0.15625	1	DNA polymerase III subunit alpha
KPHS_09310	c.1719C>T	p.Asn573Asn	synonymous_variant	LOW	0.16129	1	DNA polymerase III subunit alpha
KPHS_09310	c.3216C>T	p.Asp1072Asp	synonymous_variant	LOW	0.257575	5	DNA polymerase III subunit alpha
KPHS_09310	c.3453C>T	p.Gly1151Gly	synonymous_variant	LOW	0.128247	2	DNA polymerase III subunit alpha
KPHS_09310	c.1977G>A	p.Glu659Glu	synonymous_variant	LOW	0.260825	1	DNA polymerase III subunit alpha
KPHS_09310	c.2028G>A	p.Val676Val	synonymous_variant	LOW	0.354024	4	DNA polymerase III subunit alpha
KPHS_09310	c.3120G>A	p.Gln1040Gln	synonymous_variant	LOW	0.096697	2	DNA polymerase III subunit alpha
KPHS_09310	c.2091G>T	p.Leu697Leu	synonymous_variant	LOW	0.266369	1	DNA polymerase III subunit alpha
KPHS_09310	c.1986T>C	p.Ser662Ser	synonymous_variant	LOW	0.265355	4	DNA polymerase III subunit alpha
KPHS_09310	c.2079T>C	p.Ile693Ile	synonymous_variant	LOW	0.027397	1	DNA polymerase III subunit alpha
KPHS_09310	c.3114T>C	p.Tyr1038Tyr	synonymous_variant	LOW	0.156863	1	DNA polymerase III subunit alpha
KPHS_09310	c.3177T>C	p.Phe1059Phe	synonymous_variant	LOW	0.240636	2	DNA polymerase III subunit alpha
KPHS_09310	c.3204T>C	p.Arg1068Arg	synonymous_variant	LOW	0.268199	3	DNA polymerase III subunit alpha
KPHS_09310	c.3327T>C	p.Arg1109Arg	synonymous_variant	LOW	0.124475	3	DNA polymerase III subunit alpha
KPHS_09310	c.3429T>C	p.Leu1143Leu	synonymous_variant	LOW	0.097561	1	DNA polymerase III subunit alpha
KPHS_09320	c.18A>T	p.Leu6Leu	synonymous_variant	LOW	0.393309	7	acetyl-CoA carboxylase carboxyltransferase subunit alpha
KPHS_09320	c.75A>T	p.Val25Val	synonymous_variant	LOW	0.317825	7	acetyl-CoA carboxylase carboxyltransferase subunit alpha
KPHS_09320	c.111C>T	p.Asp37Asp	synonymous_variant	LOW	0.214174	4	acetyl-CoA carboxylase carboxyltransferase subunit alpha
KPHS_09320	c.165C>T	p.Phe55Phe	synonymous_variant	LOW	0.060976	1	acetyl-CoA carboxylase carboxyltransferase subunit alpha
KPHS_09320	c.63C>T	p.Ser21Ser	synonymous_variant	LOW	0.33858	7	acetyl-CoA carboxylase carboxyltransferase subunit alpha
KPHS_09320	c.135G>A	p.Glu45Glu	synonymous_variant	LOW	0.077922	1	acetyl-CoA carboxylase carboxyltransferase subunit alpha
KPHS_09320	c.90G>A	p.Glu30Glu	synonymous_variant	LOW	0.095238	1	acetyl-CoA carboxylase carboxyltransferase subunit alpha
KPHS_09320	c.166G>T	p.Ala56Ser	missense_variant	MODERATE	0.12	1	acetyl-CoA carboxylase carboxyltransferase subunit alpha
KPHS_09320	c.132T>C	p.Arg44Arg	synonymous_variant	LOW	0.145455	1	acetyl-CoA carboxylase carboxyltransferase subunit alpha
KPHS_09320	c.24T>C	p.Phe8Phe	synonymous_variant	LOW	0.051948	1	acetyl-CoA carboxylase carboxyltransferase subunit alpha
KPHS_09330	c.219A>G	p.Glu73Glu	synonymous_variant	LOW	0.108696	1	lysine decarboxylase 2, constitutive
KPHS_09330	c.129C>T	p.Phe43Phe	synonymous_variant	LOW	0.114286	1	lysine decarboxylase 2, constitutive
KPHS_09330	c.543T>C	p.Asp181Asp	synonymous_variant	LOW	0.214286	1	lysine decarboxylase 2, constitutive
KPHS_09350	c.767C>A	p.Pro256Gln	missense_variant	MODERATE	0.109375	1	tRNA(Ile)-lysidine synthetase
KPHS_09390	c.709T>G	p.Cys237Gly	missense_variant	MODERATE	0.078788	1	lipoprotein involved with copper homeostasis and adhesion
KPHS_09410	c.18T>C	p.Tyr6Tyr	synonymous_variant	LOW	0.333969	7	prolyl-tRNA synthetase
KPHS_09410	c.69T>C	p.His23His	synonymous_variant	LOW	0.136364	1	prolyl-tRNA synthetase
KPHS_09410	c.198G>T	p.Ala66Ala	synonymous_variant	LOW	0.086275	1	prolyl-tRNA synthetase
KPHS_09410	c.33G>C	p.Leu11Leu	synonymous_variant	LOW	0.435187	7	prolyl-tRNA synthetase
KPHS_09410	c.243G>A	p.Gln81Gln	synonymous_variant	LOW	0.053846	1	prolyl-tRNA synthetase
KPHS_09410	c.57G>A	p.Glu19Glu	synonymous_variant	LOW	0.263561	2	prolyl-tRNA synthetase
KPHS_09410	c.120C>T	p.Tyr40Tyr	synonymous_variant	LOW	0.442862	9	prolyl-tRNA synthetase
KPHS_09410	c.147C>T	p.Val49Val	synonymous_variant	LOW	0.422142	7	prolyl-tRNA synthetase
KPHS_09410	c.219C>G	p.Val73Val	synonymous_variant	LOW	0.338433	3	prolyl-tRNA synthetase
KPHS_09410	c.117A>G	p.Leu39Leu	synonymous_variant	LOW	0.084746	1	prolyl-tRNA synthetase
KPHS_09410	c.180A>G	p.Glu60Glu	synonymous_variant	LOW	0.352267	8	prolyl-tRNA synthetase
KPHS_09410	c.42A>G	p.Thr14Thr	synonymous_variant	LOW	0.428571	1	prolyl-tRNA synthetase
KPHS_09410	c.60A>G	p.Val20Val	synonymous_variant	LOW	0.492666	9	prolyl-tRNA synthetase
KPHS_09410	c.228A>C	p.Pro76Pro	synonymous_variant	LOW	0.062762	1	prolyl-tRNA synthetase
KPHS_09410	c.60A>C	p.Val20Val	synonymous_variant	LOW	0.25	1	prolyl-tRNA synthetase
KPHS_09460	c.849C>T	p.Leu283Leu	synonymous_variant	LOW	0.034632	1	DL-methionine transporter ATP-binding subunit
KPHS_09520	c.252C>T	p.Ala84Ala	synonymous_variant	LOW	0.035831	1	UbiE/COQ5 family methyltransferase
KPHS_09530	c.120T>C	p.Ile40Ile	synonymous_variant	LOW	0.059829	1	membrane-bound lytic murein transglycosylase D
KPHS_09620	c.135G>T	p.Gly45Gly	synonymous_variant	LOW	0.030534	1	phosphoheptose isomerase
KPHS_09630	c.705A>G	p.Glu235Glu	synonymous_variant	LOW	0.105263	1	putative amidotransferase
KPHS_09690	c.15C>T	p.Ile5Ile	synonymous_variant	LOW	0.088889	1	Na(+)-translocating NADH-quinone reductase subunit E
KPHS_09750	c.276T>C	p.Val92Val	synonymous_variant	LOW	0.121951	1	aminoacyl-histidine dipeptidase
KPHS_09750	c.48T>C	p.Phe16Phe	synonymous_variant	LOW	0.02623	1	aminoacyl-histidine dipeptidase
KPHS_09750	c.275T>C	p.Val92Ala	missense_variant	MODERATE	0.121951	1	aminoacyl-histidine dipeptidase
KPHS_09750	c.288C>T	p.Ile96Ile	synonymous_variant	LOW	0.142857	1	aminoacyl-histidine dipeptidase
KPHS_09800	c.402T>C	p.Thr134Thr	synonymous_variant	LOW	0.2	1	gamma-aminobutyrate transporter
KPHS_09800	c.438G>A	p.Lys146Lys	synonymous_variant	LOW	0.26087	1	gamma-aminobutyrate transporter
KPHS_09820	c.795T>C	p.Phe265Phe	synonymous_variant	LOW	0.033149	1	succinate-semialdehyde dehydrogenase I
KPHS_09820	c.837G>C	p.Ala279Ala	synonymous_variant	LOW	0.02981	1	succinate-semialdehyde dehydrogenase I
KPHS_09830	c.171G>C	p.Thr57Thr	synonymous_variant	LOW	0.135135	1	hypothetical protein
KPHS_09830	c.216C>T	p.Ala72Ala	synonymous_variant	LOW	0.192308	1	hypothetical protein
KPHS_09830	c.267A>G	p.Lys89Lys	synonymous_variant	LOW	0.186047	1	hypothetical protein
KPHS_09870	c.462G>T	p.Leu154Leu	synonymous_variant	LOW	0.05618	1	glutathione S-transferase family protein
KPHS_09970	c.323T>A	p.Leu108Gln	missense_variant	MODERATE	0.067669	1	acetoin:2,6-dichlorophenolindophenol oxidoreductase, beta subunit
KPHS_09970	c.549A>T	p.Val183Val	synonymous_variant	LOW	0.454545	1	acetoin:2,6-dichlorophenolindophenol oxidoreductase, beta subunit
KPHS_10020	c.1014G>A	p.Arg338Arg	synonymous_variant	LOW	0.086022	1	bacteriophage P4 DNA primase
KPHS_10020	c.1855G>A	p.Ala619Thr	missense_variant	MODERATE	0.46281	1	bacteriophage P4 DNA primase
KPHS_10020	c.1443C>T	p.Ala481Ala	synonymous_variant	LOW	0.204861	1	bacteriophage P4 DNA primase
KPHS_10020	c.957C>T	p.Phe319Phe	synonymous_variant	LOW	0.296296	1	bacteriophage P4 DNA primase
KPHS_10020	c.1497C>G	p.Val499Val	synonymous_variant	LOW	0.244804	1	bacteriophage P4 DNA primase
KPHS_10020	c.1530C>G	p.Leu510Leu	synonymous_variant	LOW	0.118687	1	bacteriophage P4 DNA primase
KPHS_10020	c.1578C>G	p.Ala526Ala	synonymous_variant	LOW	0.230769	1	bacteriophage P4 DNA primase
KPHS_10020	c.1881C>G	p.Leu627Leu	synonymous_variant	LOW	0.319079	1	bacteriophage P4 DNA primase
KPHS_10020	c.1491C>A	p.Leu497Leu	synonymous_variant	LOW	0.385366	1	bacteriophage P4 DNA primase
KPHS_10020	c.1575A>G	p.Ser525Ser	synonymous_variant	LOW	0.280335	1	bacteriophage P4 DNA primase
KPHS_10020	c.948A>G	p.Gln316Gln	synonymous_variant	LOW	0.473684	1	bacteriophage P4 DNA primase
KPHS_10040	c.114C>G	p.Thr38Thr	synonymous_variant	LOW	0.133333	1	hypothetical protein
KPHS_10040	c.25A>G	p.Ser9Gly	missense_variant	MODERATE	0.067308	1	hypothetical protein
KPHS_10050	c.18C>T	p.Thr6Thr	synonymous_variant	LOW	0.261628	1	phage immunity repressor protein
KPHS_10050	c.26A>G	p.His9Arg	missense_variant	MODERATE	0.264461	1	phage immunity repressor protein
KPHS_10060	c.106C>T	p.Leu36Leu	synonymous_variant	LOW	0.039634	1	hypothetical protein
KPHS_10060	c.177C>T	p.Leu59Leu	synonymous_variant	LOW	0.045679	1	hypothetical protein
KPHS_10060	c.180C>G	p.Gly60Gly	synonymous_variant	LOW	0.052941	1	hypothetical protein
KPHS_10060	c.46C>A	p.Leu16Met	missense_variant	MODERATE	0.163477	1	hypothetical protein
KPHS_10080	c.64A>C	p.Arg22Arg	synonymous_variant	LOW	0.181835	2	hypothetical protein
KPHS_10080	c.68C>A	p.Ala23Glu	missense_variant	MODERATE	0.215479	1	hypothetical protein
KPHS_10080	c.150G>A	p.Lys50Lys	synonymous_variant	LOW	0.045455	1	hypothetical protein
KPHS_10080	c.69G>A	p.Ala23Ala	synonymous_variant	LOW	0.222748	1	hypothetical protein
KPHS_10100	c.424A>C	p.Asn142His	missense_variant	MODERATE	0.236723	1	phage polarity suppression protein
KPHS_10100	c.444C>T	p.Ser148Ser	synonymous_variant	LOW	0.086331	1	phage polarity suppression protein
KPHS_10100	c.459C>T	p.Ala153Ala	synonymous_variant	LOW	0.304509	1	phage polarity suppression protein
KPHS_10100	c.432G>C	p.Ser144Ser	synonymous_variant	LOW	0.25076	1	phage polarity suppression protein
KPHS_10100	c.226G>T	p.Ala76Ser	missense_variant	MODERATE	0.217105	1	phage polarity suppression protein
KPHS_10100	c.430T>G	p.Ser144Ala	missense_variant	MODERATE	0.067961	1	phage polarity suppression protein
KPHS_10170	c.771C>T	p.Ser257Ser	synonymous_variant	LOW	0.027778	1	outer membrane pore protein E
KPHS_10200	c.131G>A	p.Arg44Gln	missense_variant	MODERATE	0.15625	1	family IB HAD-hydrolase
KPHS_10210	c.137G>A	p.Ter46Ter	splice_region_variant&stop_retained_variant	LOW	0.291262	1	putative LysR-family transcriptional regulator
KPHS_10300	c.1080C>A	p.Thr360Thr	synonymous_variant	LOW	0.115385	1	putative receptor
KPHS_10300	c.1515C>T	p.Thr505Thr	synonymous_variant	LOW	0.117647	1	putative receptor
KPHS_10300	c.1569C>T	p.Asp523Asp	synonymous_variant	LOW	0.0662195	1	putative receptor
KPHS_10300	c.1047G>A	p.Lys349Lys	synonymous_variant	LOW	0.467667	6	putative receptor
KPHS_10300	c.1053G>A	p.Leu351Leu	synonymous_variant	LOW	0.037736	1	putative receptor
KPHS_10300	c.1068T>C	p.Phe356Phe	synonymous_variant	LOW	0.314741	1	putative receptor
KPHS_10300	c.984T>G	p.Val328Val	synonymous_variant	LOW	0.42487	3	putative receptor
KPHS_10330	c.540T>C	p.Leu180Leu	synonymous_variant	LOW	0.047198	1	polar amino acid ABC transporter inner membrane subunit
KPHS_10430	c.540G>A	p.Ser180Ser	synonymous_variant	LOW	0.176471	1	ethanolamine ammonia-lyase small subunit
KPHS_10450	c.393C>T	p.Ala131Ala	synonymous_variant	LOW	0.036789	1	putative amino acid/amine transport protein
KPHS_10480	c.932A>G	p.Ter311Ter	splice_region_variant&stop_retained_variant	LOW	0.112041	1	homocysteine methyltransferase
KPHS_10480	c.876C>T	p.Ile292Ile	synonymous_variant	LOW	0.117985	1	homocysteine methyltransferase
KPHS_10480	c.897G>A	p.Thr299Thr	synonymous_variant	LOW	0.11485	1	homocysteine methyltransferase
KPHS_10490	c.294T>C	p.Leu98Leu	synonymous_variant	LOW	0.055172	1	taurine ABC transporter substrate-binding protein
KPHS_10490	c.342T>C	p.Ile114Ile	synonymous_variant	LOW	0.083333	1	taurine ABC transporter substrate-binding protein
KPHS_10510	c.787C>T	p.Leu263Leu	synonymous_variant	LOW	0.176471	1	taurine transport system permease component
KPHS_10530	c.615A>C	p.Ile205Ile	synonymous_variant	LOW	0.4	1	acyltransferase
KPHS_10540	c.144G>A	p.Glu48Glu	synonymous_variant	LOW	0.16	1	delta-aminolevulinic acid dehydratase
KPHS_10540	c.153C>G	p.Pro51Pro	synonymous_variant	LOW	0.148148	1	delta-aminolevulinic acid dehydratase
KPHS_10540	c.213C>G	p.Ala71Ala	synonymous_variant	LOW	0.106383	1	delta-aminolevulinic acid dehydratase
KPHS_10580	c.925G>T	p.Glu309*	stop_gained	HIGH	0.081633	1	hypothetical protein
KPHS_10610	c.78G>A	p.Ala26Ala	synonymous_variant	LOW	0.111111	1	D-alanyl-alanine synthetase A
KPHS_10630	c.90C>G	p.Pro30Pro	synonymous_variant	LOW	0.137931	1	putative permease
KPHS_10630	c.921G>A	p.Leu307Leu	synonymous_variant	LOW	0.171429	1	putative permease
KPHS_10740	c.645T>C	p.Val215Val	synonymous_variant	LOW	0.081967	1	recombination associated protein
KPHS_10740	c.522A>G	p.Leu174Leu	synonymous_variant	LOW	0.113636	1	recombination associated protein
KPHS_10800	c.78C>T	p.Asn26Asn	synonymous_variant	LOW	0.181818	1	branched chain amino acid transport system II carrier protein
KPHS_10820	c.1245A>G	p.Lys415Lys	synonymous_variant	LOW	0.117647	1	maltodextrin glucosidase
KPHS_10860	c.1255A>C	p.Thr419Pro	missense_variant	MODERATE	0.3	1	hypothetical protein
KPHS_10870	c.593A>G	p.Gln198Arg	missense_variant	MODERATE	0.157895	1	putative fructose-1,6-bisphosphate aldolase type II
KPHS_10930	c.204C>T	p.Gly68Gly	synonymous_variant	LOW	0.020374	1	putative thiol-alkyl hydroperoxide reductase
KPHS_10970	c.1011C>T	p.Tyr337Tyr	synonymous_variant	LOW	0.133333	1	queuine tRNA-ribosyltransferase
KPHS_10970	c.954C>T	p.Leu318Leu	synonymous_variant	LOW	0.031847	1	queuine tRNA-ribosyltransferase
KPHS_10970	c.1005G>T	p.Leu335Leu	synonymous_variant	LOW	0.133333	1	queuine tRNA-ribosyltransferase
KPHS_10970	c.597G>T	p.Val199Val	synonymous_variant	LOW	0.046784	1	queuine tRNA-ribosyltransferase
KPHS_10970	c.615T>A	p.Ile205Ile	synonymous_variant	LOW	0.044944	1	queuine tRNA-ribosyltransferase
KPHS_10970	c.558T>C	p.Ile186Ile	synonymous_variant	LOW	0.044444	1	queuine tRNA-ribosyltransferase
KPHS_10980	c.30G>A	p.Ala10Ala	synonymous_variant	LOW	0.054264	1	preprotein translocase auxillary subunit
KPHS_10980	c.294T>A	p.Val98Val	synonymous_variant	LOW	0.190724	2	preprotein translocase auxillary subunit
KPHS_10980	c.261T>C	p.Asp87Asp	synonymous_variant	LOW	0.107692	1	preprotein translocase auxillary subunit
KPHS_10990	c.156C>T	p.Thr52Thr	synonymous_variant	LOW	0.234914	4	preprotein translocase subunit SecD
KPHS_10990	c.1749C>T	p.Ile583Ile	synonymous_variant	LOW	0.148247	2	preprotein translocase subunit SecD
KPHS_10990	c.93C>T	p.Gly31Gly	synonymous_variant	LOW	0.13913	2	preprotein translocase subunit SecD
KPHS_10990	c.159G>T	p.Ala53Ala	synonymous_variant	LOW	0.21385	4	preprotein translocase subunit SecD
KPHS_10990	c.1797T>C	p.Val599Val	synonymous_variant	LOW	0.239561	2	preprotein translocase subunit SecD
KPHS_10990	c.69T>C	p.Ala23Ala	synonymous_variant	LOW	0.094783	2	preprotein translocase subunit SecD
KPHS_10990	c.135T>G	p.Thr45Thr	synonymous_variant	LOW	0.239565	5	preprotein translocase subunit SecD
KPHS_11000	c.687C>T	p.Arg229Arg	synonymous_variant	LOW	0.238938	1	preprotein translocase subunit SecF
KPHS_11000	c.705G>A	p.Glu235Glu	synonymous_variant	LOW	0.314815	1	preprotein translocase subunit SecF
KPHS_11000	c.654G>T	p.Ser218Ser	synonymous_variant	LOW	0.151515	1	preprotein translocase subunit SecF
KPHS_11000	c.745T>C	p.Leu249Leu	synonymous_variant	LOW	0.1875	1	preprotein translocase subunit SecF
KPHS_11000	c.756T>C	p.Ser252Ser	synonymous_variant	LOW	0.102941	1	preprotein translocase subunit SecF
KPHS_11030	c.55G>A	p.Ala19Thr	missense_variant	MODERATE	0.214286	1	nucleoside channel, receptor of phage T6 and colicin K
KPHS_11030	c.49A>T	p.Thr17Ser	missense_variant	MODERATE	0.225	1	nucleoside channel, receptor of phage T6 and colicin K
KPHS_11050	c.411T>C	p.Ile137Ile	synonymous_variant	LOW	0.022222	1	transcriptional regulator NrdR
KPHS_11070	c.153C>T	p.Val51Val	synonymous_variant	LOW	0.166667	1	6,7-dimethyl-8-ribityllumazine synthase
KPHS_11070	c.99C>T	p.Gly33Gly	synonymous_variant	LOW	0.126349	2	6,7-dimethyl-8-ribityllumazine synthase
KPHS_11070	c.102G>A	p.Ala34Ala	synonymous_variant	LOW	0.073512	1	6,7-dimethyl-8-ribityllumazine synthase
KPHS_11070	c.420T>C	p.Ala140Ala	synonymous_variant	LOW	0.125	1	6,7-dimethyl-8-ribityllumazine synthase
KPHS_11070	c.57T>C	p.Ile19Ile	synonymous_variant	LOW	0.218291	5	6,7-dimethyl-8-ribityllumazine synthase
KPHS_11080	c.51C>T	p.Leu17Leu	synonymous_variant	LOW	0.230769	1	transcription antitermination protein NusB
KPHS_11080	c.33G>A	p.Glu11Glu	synonymous_variant	LOW	0.285714	1	transcription antitermination protein NusB
KPHS_11080	c.48G>A	p.Ala16Ala	synonymous_variant	LOW	0.235294	1	transcription antitermination protein NusB
KPHS_11080	c.42T>C	p.Val14Val	synonymous_variant	LOW	0.16129	1	transcription antitermination protein NusB
KPHS_11090	c.937G>A	p.Ala313Thr	missense_variant	MODERATE	0.113208	1	thiamine monophosphate kinase
KPHS_11130	c.816G>T	p.Arg272Arg	synonymous_variant	LOW	0.173913	1	geranyltranstransferase
KPHS_11150	c.273C>T	p.Phe91Phe	synonymous_variant	LOW	0.128205	1	thiamine biosynthesis protein ThiI
KPHS_11150	c.66C>T	p.Phe22Phe	synonymous_variant	LOW	0.137931	1	thiamine biosynthesis protein ThiI
KPHS_11150	c.246G>A	p.Val82Val	synonymous_variant	LOW	0.133333	1	thiamine biosynthesis protein ThiI
KPHS_11180	c.30G>A	p.Ala10Ala	synonymous_variant	LOW	0.045455	1	2-dehydropantoate 2-reductase
KPHS_11200	c.57A>G	p.Thr19Thr	synonymous_variant	LOW	0.238095	1	putative transport protein
KPHS_11300	c.39T>C	p.Ile13Ile	synonymous_variant	LOW	0.120809	2	protoheme IX farnesyltransferase
KPHS_11300	c.573T>C	p.Asn191Asn	synonymous_variant	LOW	0.03871	1	protoheme IX farnesyltransferase
KPHS_11310	c.306G>T	p.Leu102Leu	synonymous_variant	LOW	0.032258	1	cytochrome o ubiquinol oxidase subunit IV
KPHS_11310	c.306G>C	p.Leu102Leu	synonymous_variant	LOW	0.0684055	2	cytochrome o ubiquinol oxidase subunit IV
KPHS_11310	c.279C>A	p.Val93Val	synonymous_variant	LOW	0.082506	2	cytochrome o ubiquinol oxidase subunit IV
KPHS_11320	c.327T>C	p.Arg109Arg	synonymous_variant	LOW	0.289474	1	cytochrome o ubiquinol oxidase subunit III
KPHS_11320	c.303C>T	p.Ile101Ile	synonymous_variant	LOW	0.314286	1	cytochrome o ubiquinol oxidase subunit III
KPHS_11320	c.363C>T	p.Gly121Gly	synonymous_variant	LOW	0.218391	1	cytochrome o ubiquinol oxidase subunit III
KPHS_11330	c.1020T>G	p.Ala340Ala	synonymous_variant	LOW	0.252632	1	cytochrome o ubiquinol oxidase subunit I
KPHS_11330	c.1368T>G	p.Ala456Ala	synonymous_variant	LOW	0.076718	2	cytochrome o ubiquinol oxidase subunit I
KPHS_11330	c.354T>C	p.Phe118Phe	synonymous_variant	LOW	0.162162	1	cytochrome o ubiquinol oxidase subunit I
KPHS_11330	c.771T>C	p.Arg257Arg	synonymous_variant	LOW	0.044776	1	cytochrome o ubiquinol oxidase subunit I
KPHS_11330	c.792T>C	p.Phe264Phe	synonymous_variant	LOW	0.163636	1	cytochrome o ubiquinol oxidase subunit I
KPHS_11330	c.726G>T	p.Ser242Ser	synonymous_variant	LOW	0.104167	1	cytochrome o ubiquinol oxidase subunit I
KPHS_11330	c.888G>T	p.Gly296Gly	synonymous_variant	LOW	0.048035	1	cytochrome o ubiquinol oxidase subunit I
KPHS_11330	c.1206G>A	p.Ala402Ala	synonymous_variant	LOW	0.073171	1	cytochrome o ubiquinol oxidase subunit I
KPHS_11330	c.1401G>A	p.Ala467Ala	synonymous_variant	LOW	0.168939	2	cytochrome o ubiquinol oxidase subunit I
KPHS_11330	c.1599G>A	p.Pro533Pro	synonymous_variant	LOW	0.222222	1	cytochrome o ubiquinol oxidase subunit I
KPHS_11330	c.399G>A	p.Ala133Ala	synonymous_variant	LOW	0.151515	1	cytochrome o ubiquinol oxidase subunit I
KPHS_11330	c.1233C>T	p.His411His	synonymous_variant	LOW	0.082192	1	cytochrome o ubiquinol oxidase subunit I
KPHS_11330	c.1386C>T	p.Ile462Ile	synonymous_variant	LOW	0.045023	1	cytochrome o ubiquinol oxidase subunit I
KPHS_11330	c.774C>T	p.Tyr258Tyr	synonymous_variant	LOW	0.039604	1	cytochrome o ubiquinol oxidase subunit I
KPHS_11330	c.798C>T	p.Asn266Asn	synonymous_variant	LOW	0.163636	1	cytochrome o ubiquinol oxidase subunit I
KPHS_11330	c.795C>G	p.Thr265Thr	synonymous_variant	LOW	0.169811	1	cytochrome o ubiquinol oxidase subunit I
KPHS_11330	c.891C>G	p.Val297Val	synonymous_variant	LOW	0.046809	1	cytochrome o ubiquinol oxidase subunit I
KPHS_11330	c.963C>G	p.Val321Val	synonymous_variant	LOW	0.244444	1	cytochrome o ubiquinol oxidase subunit I
KPHS_11330	c.1626A>G	p.Ala542Ala	synonymous_variant	LOW	0.222222	1	cytochrome o ubiquinol oxidase subunit I
KPHS_11330	c.951A>G	p.Val317Val	synonymous_variant	LOW	0.240506	1	cytochrome o ubiquinol oxidase subunit I
KPHS_11340	c.165T>C	p.Ile55Ile	synonymous_variant	LOW	0.03838	1	cytochrome o ubiquinol oxidase subunit II
KPHS_11340	c.189T>A	p.Val63Val	synonymous_variant	LOW	0.064935	1	cytochrome o ubiquinol oxidase subunit II
KPHS_11340	c.114G>T	p.Pro38Pro	synonymous_variant	LOW	0.146987	2	cytochrome o ubiquinol oxidase subunit II
KPHS_11340	c.138G>T	p.Val46Val	synonymous_variant	LOW	0.034169	1	cytochrome o ubiquinol oxidase subunit II
KPHS_11340	c.183G>T	p.Leu61Leu	synonymous_variant	LOW	0.121951	1	cytochrome o ubiquinol oxidase subunit II
KPHS_11340	c.132C>T	p.Asn44Asn	synonymous_variant	LOW	0.118674	3	cytochrome o ubiquinol oxidase subunit II
KPHS_11340	c.84C>T	p.Arg28Arg	synonymous_variant	LOW	0.073406	2	cytochrome o ubiquinol oxidase subunit II
KPHS_11360	c.15T>C	p.Ile5Ile	synonymous_variant	LOW	0.042254	1	hypothetical protein
KPHS_11390	c.157A>G	p.Ile53Val	missense_variant	MODERATE	0.117583	2	trigger factor
KPHS_11390	c.579C>T	p.Arg193Arg	synonymous_variant	LOW	0.16	1	trigger factor
KPHS_11390	c.594C>T	p.Phe198Phe	synonymous_variant	LOW	0.223373	5	trigger factor
KPHS_11390	c.60C>T	p.Ala20Ala	synonymous_variant	LOW	0.3125	1	trigger factor
KPHS_11390	c.27G>A	p.Gln9Gln	synonymous_variant	LOW	0.384615	1	trigger factor
KPHS_11390	c.36G>C	p.Gly12Gly	synonymous_variant	LOW	0.348837	1	trigger factor
KPHS_11390	c.1062G>T	p.Val354Val	synonymous_variant	LOW	0.12	1	trigger factor
KPHS_11390	c.621G>T	p.Ala207Ala	synonymous_variant	LOW	0.255835	4	trigger factor
KPHS_11390	c.624T>C	p.Gly208Gly	synonymous_variant	LOW	0.317461	4	trigger factor
KPHS_11420	c.801A>G	p.Lys267Lys	synonymous_variant	LOW	0.210526	1	DNA-binding ATP-dependent protease La
KPHS_11420	c.526A>T	p.Lys176*	stop_gained	HIGH	0.483882	1	DNA-binding ATP-dependent protease La
KPHS_11420	c.1722C>T	p.Cys574Cys	synonymous_variant	LOW	0.090909	1	DNA-binding ATP-dependent protease La
KPHS_11420	c.522C>T	p.Val174Val	synonymous_variant	LOW	0.320094	6	DNA-binding ATP-dependent protease La
KPHS_11420	c.549C>T	p.Arg183Arg	synonymous_variant	LOW	0.238464	3	DNA-binding ATP-dependent protease La
KPHS_11420	c.849C>T	p.Gly283Gly	synonymous_variant	LOW	0.263158	1	DNA-binding ATP-dependent protease La
KPHS_11420	c.1677G>A	p.Ala559Ala	synonymous_variant	LOW	0.096774	1	DNA-binding ATP-dependent protease La
KPHS_11420	c.465G>A	p.Ala155Ala	synonymous_variant	LOW	0.206063	4	DNA-binding ATP-dependent protease La
KPHS_11420	c.504G>A	p.Lys168Lys	synonymous_variant	LOW	0.307703	6	DNA-binding ATP-dependent protease La
KPHS_11430	c.94T>C	p.Trp32Arg	missense_variant	MODERATE	0.189986	5	hypothetical protein
KPHS_11430	c.58T>G	p.Tyr20Asp	missense_variant	MODERATE	0.157895	1	hypothetical protein
KPHS_11430	c.93A>G	p.Gln31Gln	synonymous_variant	LOW	0.123511	4	hypothetical protein
KPHS_11440	c.45C>T	p.Asp15Asp	synonymous_variant	LOW	0.203704	1	transcriptional regulator HU subunit beta
KPHS_11440	c.98C>G	p.Thr33Ser	missense_variant	MODERATE	0.155556	1	transcriptional regulator HU subunit beta
KPHS_11440	c.36G>T	p.Ala12Ala	synonymous_variant	LOW	0.133165	2	transcriptional regulator HU subunit beta
KPHS_11440	c.42G>T	p.Ala14Ala	synonymous_variant	LOW	0.211538	1	transcriptional regulator HU subunit beta
KPHS_11530	c.100A>G	p.Ile34Val	missense_variant	MODERATE	0.121951	1	ATP-binding component of a transport system
KPHS_11550	c.126C>T	p.His42His	synonymous_variant	LOW	0.035294	1	nitrogen regulatory protein P-II 2
KPHS_11560	c.804C>T	p.Thr268Thr	synonymous_variant	LOW	0.03271	1	ammonium transporter
KPHS_11560	c.96C>T	p.Asn32Asn	synonymous_variant	LOW	0.025559	1	ammonium transporter
KPHS_11560	c.783T>C	p.Ala261Ala	synonymous_variant	LOW	0.034642	1	ammonium transporter
KPHS_11650	c.396T>G	p.Asp132Glu	missense_variant	MODERATE	0.42183	7	nickel/cobalt efflux protein RcnA
[truncated: 3,760 more rows]
