# Supplementary material for: Long-term ecological and evolutionary dynamics in the gut microbiomes of carbapenemase-producing Enterobacteriaceae colonized subjects
Source: Nat Microbiol. 2022 Sep 15;7(10):1516–24. doi: 10.1038/s41564-022-01221-w (PMC9519440; doi:10.1038/s41564-022-01221-w)
Supplement: Supplementary file 8 — Genes containing non-synonymous SNVs that exhibit a large change in allele frequency across pairs of one-strain timepoints in an individual, observed across at least two individuals. [file 41564_2022_1221_MOESM8_ESM.xlsx]

## Sheet: E. coli
Gene Name	Variant	SNV count	Protein Length	Annotation
lacZ	Cys77Arg (2), Val86Ile (2), Thr109Ala (2), Phe114Tyr (2), Ala117Thr (3), Ser133Cys (2), Leu350Val (2), Ser656Thr (2), Ser656Leu (2), Thr746Met (2), Asp753Gly (3), Ala821Val (2)	12	1024	lacZ; beta-D-galactosidase
pflB	Thr16Ala (3), Asn383Ser (3)	2	760	pflB; pyruvate formate lyase I
lpp	Ala3Pro (2), Lys2Asn (3)	2	78	lpp; murein lipoprotein
rpsF	Asp114Glu (2)	1	131	rpsF; 30S ribosomal subunit protein S6
pnp	Ile122Val (3)	1	734	pnp; polynucleotide phosphorylase/polyadenylase
pykF	His216Gln (2)	1	470	pykF; pyruvate kinase I
rnpA	Lys91Arg (3)	1	119	rnpA; protein C5 component of RNase P
rplQ	Ser119Ala (2)	1	127	rplQ; 50S ribosomal subunit protein L17
rpmE	Ser38Gly (2)	1	70	rpmE; 50S ribosomal subunit protein L31
rpsB	Ser62Ala (2)	1	241	rpsB; 30S ribosomal subunit protein S2
rpsE	His121Arg (3)	1	167	rpsE; 30S ribosomal subunit protein S5
ECIAI39_0528	Gly142Glu (2)	1	247	putative tail fiber component K of prophage
pheT	Glu699Asp (3)	1	795	pheT; phenylalanine tRNA synthetase, beta subunit
rsxC	Val712Ile (3)	1	740	rsxC; putative 4Fe-4S ferredoxin-type protein fused with unknown protein
srmB	Ser14Asn (3)	1	444	srmB; ATP-dependent RNA helicase
thrS	Lys638Gln (3)	1	642	thrS; threonyl-tRNA synthetase
treA	Glu144Lys (2)	1	565	treA; periplasmic trehalase
ybcY	Glu81Asp (2)	1	194	ybcY; putative AdoMet-dependent methyltransferase; DLP12 prophage
ycbK	Ala147Ser (2)	1	182	ycbK; conserved hypothetical protein
ydcM	Gln95Arg (2)	1	402	ydcM; putative transposase
yfgA	Gln332Pro (3)	1	336	yfgA; conserved hypothetical protein; putative HTH-type transcriptional regulator
rpsK	Asp72Glu (2)	1	129	rpsK; 30S ribosomal subunit protein S11
nuoE	Met26Lys (3)	1	166	nuoE; NADH:ubiquinone oxidoreductase, chain E
ECIAI39_1018	Val174Ile (2)	1	273	conserved hypothetical protein
nlpI	Thr57Ser (3)	1	294	nlpI; lipoprotein precursor
ECIAI39_1027	Gln96Arg (2)	1	311	conserved hypothetical protein; putative GTP-binding domain
ECIAI39_1228	Ala142Thr (2)	1	194	conserved hypothetical protein
ECIAI39_1900	Ser118Thr (2)	1	147	conserved hypothetical protein
ECIAI39_4893	His229Arg (2)	1	247	putative tail fiber component K of prophage
ECIAI39_4895	Phe264Leu (2)	1	1232	Host specificity protein J
atpA	Thr489Ser (2)	1	513	atpA; F1 sector of membrane-bound ATP synthase, alpha subunit
atpB	Ile236Val (3)	1	271	atpB; F0 sector of membrane-bound ATP synthase, subunit a
dnaK	Ala449Ser (3)	1	638	dnaK; chaperone Hsp70, co-chaperone with DnaJ
eno	Glu132Ala (3)	1	432	eno; enolase
eutC	Glu8Asp (2)	1	295	eutC; ethanolamine ammonia-lyase, small subunit (light chain)
fabG	Gly146Ala (2)	1	244	fabG; 3-oxoacyl-[acyl-carrier-protein] reductase
ftsK	Thr436Pro (2)	1	1368	ftsK; DNA-binding membrane protein required for chromosome resolution and partitioning
gapA	Ile66Val (3)	1	331	gapA; glyceraldehyde-3-phosphate dehydrogenase A
gyrB	Glu748Asp (2)	1	804	gyrB; DNA gyrase, subunit B
holC	Val136Met (3)	1	147	holC; DNA polymerase III, chi subunit
lacI	Val175Ile (2)	1	360	lacI; DNA-binding transcriptional repressor
lpxH	Arg28Gly (2)	1	240	lpxH; UDP-2,3-diacylglucosamine pyrophosphatase
yobF	Asp15Val (2)	1	47	yobF; conserved hypothetical protein

## Sheet: K. pneumoniae
Gene Name	Variant	SNV count	Protein Length	Annotation
KPHS_01860	Ala725Asp (2)	1	729	3-hydroxyacyl-CoA dehydrogenase/3-hydroxybutyryl-CoA epimerase/delta(3)-cis-delta(2)-trans-enoyl-CoA isomerase/enoyl-CoA hydratase
KPHS_39730	Asn14Ser (2)	1	443	ATP-dependent RNA helicase SrmB
KPHS_52800	Arg9Lys (2)	1	37	ribonuclease P protein component
KPHS_48690	Leu28Met (2)	1	72	hypothetical protein
KPHS_48440	Ala157Thr (2)	1	329	DNA-directed RNA polymerase subunit alpha
KPHS_47700	Glu86Gln (2)	1	142	50S ribosomal protein L13
KPHS_47160	Val10Ile (2)	1	52	hypothetical protein
KPHS_47090	Val99Ile (2)	1	711	polynucleotide phosphorylase/polyadenylase
KPHS_47080	Ser57Thr (2)	1	294	lipoprotein NlpI
KPHS_47070	Thr22Asn (2)	1	643	ATP-dependent RNA helicase DeaD
KPHS_39180	Ser327Pro (2)	1	331	hypothetical protein
KPHS_09260	Leu9Phe (2)	1	341	UDP-3-O-[3-hydroxymyristoyl] glucosamine N-acyltransferase
KPHS_36220	Val20Met (2)	1	78	hypothetical protein
KPHS_31680	Asp699Glu (2)	1	795	phenylalanyl-tRNA synthetase subunit beta
KPHS_27510	Ser29Tyr (2)	1	42	hypothetical protein
KPHS_20800	Val66Ile (2)	1	331	glyceraldehyde-3-phosphate dehydrogenase
KPHS_19980	Asn19Ser (2)	1	233	ATPase
KPHS_18310	Leu3Ser (2)	1	234	condesin subunit E
KPHS_15690	Asp935Glu (2)	1	935	alpha-ketoglutarate decarboxylase
KPHS_15680	Lys2Arg (2)	1	238	succinate dehydrogenase iron-sulfur subunit
