# Supplementary material for: Long-term ecological and evolutionary dynamics in the gut microbiomes of carbapenemase-producing Enterobacteriaceae colonized subjects
Source: Nat Microbiol. 2022 Sep 15;7(10):1516–24. doi: 10.1038/s41564-022-01221-w (PMC9519440; doi:10.1038/s41564-022-01221-w)
Supplement: Supplementary file 9 — Ecological-level source data. [file 41564_2022_1221_MOESM9_ESM.xlsx]

## Sheet: 1a
Index	PCoA1	PCoA2	Status	SubStatus	clust
MBH038	0.0962758	-0.19578	CPE_positive	CPE_positive	1
MBH039	-0.0670625	-0.502951	CPE_positive	CPE_positive	1
MBH040	-0.0652623	-0.513265	CPE_positive	CPE_positive	1
MBH041	-0.0924581	-0.209744	CPE_positive	CPE_positive	2
MBH042	-0.217834	-0.0333367	CPE_positive	CPE_positive	2
MBH043	0.289712	0.0352629	Family_member	Family_member	3
MBH044	-0.184614	-0.0905593	CPE_positive	CPE_positive	2
MBH045	-0.196194	-0.123979	CPE_positive	CPE_positive	2
MBH046	-0.0424539	-0.14767	Family_member	Family_member	2
MBH047	0.161713	0.0797444	CPE_positive	CPE_positive	3
MBH048	0.126835	-0.226595	CPE_positive	CPE_positive	1
MBH049	0.235447	0.16501	Family_member	Family_member	3
MBH050	0.268049	0.243853	Family_member	Family_member	3
MBH051	-0.478499	0.119553	CPE_positive	CPE_positive	4
MBH052	0.202491	0.232011	Family_member	Family_member	3
MBH053	0.280996	0.194067	Family_member	Family_member	3
MBH054	-0.337929	0.167056	Family_member	Family_member	2
MBH055	0.240592	0.209864	Family_member	Family_member	3
MBH056	0.275089	0.227537	Family_member	Family_member	3
MBH057	-0.137928	0.262513	CPE_positive	CPE_positive	3
MBH058	0.189824	-0.0401091	CPE_positive	CPE_positive	3
MBH059	0.070971	0.040916	Family_member	Family_member	3
MBH060	0.23352	-0.0823631	Family_member	Family_member	3
MBH061	-0.0514949	0.290492	Family_member	Family_member	3
MBH062	0.313171	0.23104	Family_member	Family_member	3
MBH063	-0.133847	0.221062	CPE_positive	CPE_positive	3
MBH064	-0.0524755	0.345607	CPE_negative	CPE_negative_0	3
MBH065	0.255105	0.00450236	CPE_positive	CPE_positive	3
MBH066	0.282764	0.239668	Family_member	Family_member	3
MBH067	0.180147	0.0894192	CPE_negative	CPE_negative_0	3
MBH068	0.111953	0.236495	Family_member	Family_member	3
MBH069	0.274419	0.172029	Family_member	Family_member	3
MBH070	-0.110007	0.325526	Family_member	Family_member	3
MBH071	0.045375	0.281741	CPE_negative	CPE_negative_0	3
MBH072	-0.0376705	-0.433712	CPE_positive	CPE_positive	1
MBH073	0.0841426	-0.027597	CPE_positive	CPE_positive	1
MBH074	0.0826268	0.0257363	CPE_negative	CPE_negative_0	3
MBH075	-0.0594862	0.30722	CPE_negative	CPE_negative_0	3
MBH076	0.103218	0.0347372	Family_member	Family_member	3
MBH077	-0.400635	0.182879	CPE_positive	CPE_positive	4
MBH078	0.0468326	-0.31639	Family_member	Family_member	1
MBH079	-0.372102	0.0863027	CPE_positive	CPE_positive	4
MBH080	0.237758	0.257044	CPE_negative	CPE_negative_0	3
MBH081	-0.103453	0.0532971	Family_member	Family_member	2
MBH082	-0.0749361	0.260606	CPE_positive	CPE_positive	3
MBH083	-0.0410144	-0.344594	Family_member	Family_member	1
MBH084	0.203908	0.000341918	Family_member	Family_member	3
MBH085	0.209279	-0.0270034	CPE_positive	CPE_positive	3
MBH086	0.0468399	0.229943	CPE_positive	CPE_positive	3
MBH087	0.0102165	0.203244	CPE_negative	CPE_negative_0	3
MBH088	-0.148937	0.106162	CPE_positive	CPE_positive	2
MBH089	-0.160238	0.0825566	Family_member	Family_member	2
MBH090	0.025281	-0.216036	Family_member	Family_member	1
MBH091	0.241456	0.0268913	Family_member	Family_member	3
MBH092	0.0241588	-0.372417	Family_member	Family_member	1
MBH093	-0.324091	0.0930892	Family_member	Family_member	2
MBH094	0.191649	0.210305	Family_member	Family_member	3
MBH095	0.12293	0.051678	Family_member	Family_member	3
MBH096	-0.0639927	-0.170126	CPE_positive	CPE_positive	2
MBH097	0.141831	0.212126	CPE_positive	CPE_positive	3
MBH098	0.0769871	0.276497	CPE_negative	CPE_negative_0	3
MBS1115	0.0466991	0.123999	Family_member	Family_member	3
MBS1116	0.284641	0.0961157	Family_member	Family_member	3
MBS1117	0.260121	0.0762135	CPE_negative	CPE_negative_0	3
MBS1118	-0.254828	-0.164175	CPE_positive	CPE_positive	2
MBS1119	-0.49721	0.0776756	CPE_positive	CPE_positive	4
MBS1120	-0.0307694	-0.482276	CPE_positive	CPE_positive	1
MBS1121	0.112105	-0.276268	Family_member	Family_member	1
MBS1122	0.073728	-0.267354	CPE_negative	CPE_negative_0	1
MBS1123	0.0388798	-0.184959	Family_member	Family_member	1
MBS1124	0.133681	-0.15943	Family_member	Family_member	1
MBS1125	0.074352	0.267788	CPE_positive	CPE_positive	3
MBS1126	-0.167187	0.149258	CPE_positive	CPE_positive	2
MBS1127	-0.294393	-0.0641928	CPE_negative	CPE_negative_0	2
MBS1128	0.152006	-0.0805446	Family_member	Family_member	3
MBS1129	0.147341	0.271004	CPE_positive	CPE_positive	3
MBS1130	-0.296259	-0.0935255	CPE_positive	CPE_positive	2
MBS1131	-0.326014	-0.00971159	CPE_negative	CPE_negative_0	2
MBS1132	0.175513	0.25574	CPE_positive	CPE_positive	3
MBS1133	-0.202214	0.160543	CPE_positive	CPE_positive	2
MBS1134	-0.215255	-0.326	CPE_positive	CPE_positive	1
MBS1135	0.180018	-0.0763548	Family_member	Family_member	3
MBS1136	0.151228	-0.0488323	Family_member	Family_member	3
MBS1137	-0.156877	0.117569	Family_member	Family_member	2
MBS1138	0.193595	0.25268	CPE_positive	CPE_positive	3
MBS1139	0.0595761	0.328527	CPE_positive	CPE_positive	3
MBS1140	-0.146899	-0.16804	CPE_negative	CPE_negative_1	2
MBS1141	-0.115423	-0.526824	Family_member	Family_member	1
MBS1142	0.148819	-0.232598	Family_member	Family_member	1
MBS1143	0.111137	-0.12304	Family_member	Family_member	1
MBS1144	-0.233338	0.09979	Family_member	Family_member	2
MBS1145	-0.277566	-0.0943829	CPE_positive	CPE_positive	2
MBS1146	0.188539	0.228756	CPE_positive	CPE_positive	3
MBS1147	0.165073	-0.197245	CPE_positive	CPE_positive	1
MBS1148	-0.42509	0.205009	CPE_positive	CPE_positive	4
MBS1149	-0.291377	0.111863	Family_member	Family_member	2
MBS1150	-0.0649332	0.278441	Family_member	Family_member	3
MBS1151	0.1947	0.0105382	Family_member	Family_member	3
MBS1152	-0.012269	0.139737	Family_member	Family_member	3
MBS1153	0.165127	0.0839143	CPE_negative	CPE_negative_1	3
MBS1154	0.23399	0.160667	CPE_positive	CPE_positive	3
MBS1155	0.143886	-0.200351	CPE_negative	CPE_negative_1	1
MBS1156	-0.226842	-0.0223365	CPE_negative	CPE_negative_0	2
MBS1157	0.0049596	-0.361175	CPE_negative	CPE_negative_1	1
MBS1158	0.190548	0.0352081	CPE_positive	CPE_positive	3
MBS1159	0.0333943	-0.329517	Family_member	Family_member	1
MBS1160	-0.00838572	0.0249902	Family_member	Family_member	2
MBS1161	0.2487	-0.0638823	Family_member	Family_member	3
MBS1162	-0.276627	0.0981033	Family_member	Family_member	2
MBS1163	0.130152	-0.220365	Family_member	Family_member	1
MBS1164	-0.3134	-0.09607	CPE_positive	CPE_positive	2
MBS1165	-0.258829	-0.0773914	CPE_negative	CPE_negative_0	2
MBS1166	0.250778	0.0984543	CPE_negative	CPE_negative_0	3
MBS1167	0.228471	-0.0260315	CPE_negative	CPE_negative_1	3
MBS1168	0.138672	-0.0597878	Family_member	Family_member	3
MBS1169	0.107657	0.0183264	Family_member	Family_member	3
MBS1170	0.181037	-0.0949761	CPE_positive	CPE_positive	3
MBS1171	0.106709	0.185671	CPE_negative	CPE_negative_0	3
MBS1172	-0.315219	-0.0977177	CPE_positive	CPE_positive	2
MBS1173	0.0423111	-0.277733	CPE_negative	CPE_negative_1	1
MBS1174	0.230674	-0.126849	Family_member	Family_member	1
MHH247	0.00543386	0.189945	CPE_positive	CPE_positive	3
MHH248	0.246662	0.21995	CPE_negative	CPE_negative_0	3
MHH249	-0.151942	-0.0555589	CPE_negative	CPE_negative_0	2
MHH250	0.254524	0.0768474	CPE_negative	CPE_negative_0	3
MHH251	0.297806	0.135841	CPE_positive	CPE_positive	3
MHH252	0.299959	0.158279	CPE_negative	CPE_negative_0	3
MHH253	-0.118089	-0.0555252	CPE_negative	CPE_negative_0	2
MHH254	0.235917	0.0939121	CPE_negative	CPE_negative_2	3
MHH255	0.167702	-0.203343	CPE_negative	CPE_negative_1	1
MHH256	0.197218	-0.0513313	Family_member	Family_member	3
MHH257	0.136634	-0.30639	Family_member	Family_member	1
MHH258	-0.046162	0.0673489	Family_member	Family_member	2
MHH259	0.215724	0.0347911	Family_member	Family_member	3
MHH260	0.0170062	0.0032849	Family_member	Family_member	2
MHH261	0.188093	0.106917	Family_member	Family_member	3
MHH262	0.221691	0.0712892	CPE_negative	CPE_negative_2	3
MHH263	0.20741	0.00797617	Family_member	Family_member	3
MHH264	-0.0897916	0.0811109	Family_member	Family_member	2
MHH265	0.00227701	-0.540399	Family_member	Family_member	1
MHH266	0.0823903	-0.156311	Family_member	Family_member	1
MHH267	-0.0628908	-0.53161	CPE_negative	CPE_negative_2	1
MHH268	-0.126384	-0.0366557	CPE_negative	CPE_negative_0	2
MHH269	0.119356	-0.307313	CPE_negative	CPE_negative_0	1
MHH270	0.13907	0.244104	CPE_positive	CPE_positive	3
MHH271	0.165797	-0.224773	CPE_positive	CPE_positive	1
MHH272	0.263437	0.140553	CPE_positive	CPE_positive	3
MHH273	0.0302016	-0.297983	CPE_negative	CPE_negative_1	1
MHH326	0.266489	-0.00913486	CPE_negative	CPE_negative_0	3
MHH327	0.29035	0.159666	CPE_positive	CPE_positive	3
MHH328	-0.222895	-0.0926547	CPE_positive	CPE_positive	2
MHH329	-0.312912	-0.0961198	CPE_positive	CPE_positive	2
MHH330	0.133175	0.227085	CPE_positive	CPE_positive	3
MHH331	0.173975	-0.0273958	CPE_negative	CPE_negative_0	3
MHH332	0.203701	0.230139	CPE_negative	CPE_negative_0	3
MHH333	0.244195	-0.0621809	CPE_positive	CPE_positive	3
MHH334	-0.105197	-0.520505	CPE_negative	CPE_negative_2	1
MHH335	0.0847717	-0.05974	Family_member	Family_member	1
MHH336	0.0340881	-0.259192	Family_member	Family_member	1
MHH337	-0.568187	0.157396	CPE_positive	CPE_positive	4
MHH338	0.283435	0.103595	Family_member	Family_member	3
MHH339	0.192675	-0.056409	Family_member	Family_member	3
MHH340	0.000192822	0.0851509	CPE_positive	CPE_positive	3
MHH341	0.241773	0.17259	CPE_negative	CPE_negative_2	3
MHH342	-0.255295	0.161684	CPE_positive	CPE_positive	2
MHH343	0.303516	0.174073	Family_member	Family_member	3
MHH344	-0.0428259	0.0139297	Family_member	Family_member	2
MHH345	0.0867443	-0.0613875	CPE_negative	CPE_negative_2	1
MHH346	0.03384	0.0948866	Family_member	Family_member	3
MHH347	-0.174234	0.055339	Family_member	Family_member	2
MHH348	0.249806	-0.0759095	Family_member	Family_member	3
MHH349	-0.203068	0.034573	CPE_positive	CPE_positive	2
MHH350	-0.219844	-0.164041	CPE_negative	CPE_negative_2	2
MHH351	-0.0286007	0.00416861	Family_member	Family_member	2
MHH352	0.117491	0.0252628	Family_member	Family_member	3
MHH353	0.119781	-0.270378	Family_member	Family_member	1
MHH354	-0.0689371	0.0612072	CPE_negative	CPE_negative_0	2
MHH355	0.167202	-0.0228891	CPE_negative	CPE_negative_2	3
MHH356	-0.0797386	-0.29055	Family_member	Family_member	1
MHH357	0.17763	-0.0696251	Family_member	Family_member	3
MHH358	0.240129	-0.136311	Family_member	Family_member	1
MHH359	0.0608309	-0.320219	Family_member	Family_member	1
MHH360	-0.236696	0.158962	CPE_negative	CPE_negative_2	2
MHH361	0.118074	0.249919	CPE_positive	CPE_positive	3
MHH362	-0.547977	0.0362509	CPE_positive	CPE_positive	4
MHH363	-0.143505	-0.00914677	CPE_positive	CPE_positive	2
MHH364	0.0576715	-0.37548	CPE_positive	CPE_positive	1
MHH365	-0.0631096	-0.470354	CPE_negative	CPE_negative_2	1
MHH366	0.300323	0.171452	Family_member	Family_member	3
MHH367	0.246314	0.221841	CPE_negative	CPE_negative_1	3
MHH368	-0.0985448	-0.100674	CPE_negative	CPE_negative_2	2
MHH369	0.164325	0.0682985	Family_member	Family_member	3
MHH370	-0.0767476	0.14386	Family_member	Family_member	3
MHH371	0.242453	0.191706	Family_member	Family_member	3
MHH372	-0.08643	0.211261	Family_member	Family_member	3
MHH373	-0.0918321	0.0244458	Family_member	Family_member	2
MHH374	0.29465	0.133704	Family_member	Family_member	3
MHH375	0.177503	-0.139203	Family_member	Family_member	1
MHH376	0.179748	-0.146053	Family_member	Family_member	1
MHH377	-0.0164657	-0.0533848	CPE_negative	CPE_negative_2	2
MHH378	-0.532396	0.133944	CPE_negative	CPE_negative_0	4
MHH379	-0.303588	-0.143984	CPE_negative	CPE_negative_1	2
MHH380	0.071053	-0.37563	Family_member	Family_member	1
MHH381	0.082896	-0.338522	Family_member	Family_member	1
MHH382	-0.271831	-0.00600176	CPE_negative	CPE_negative_2	2
MHH383	-0.154344	0.0806869	Family_member	Family_member	2
MHH384	0.192907	0.228181	Family_member	Family_member	3
MHH385	0.251185	0.0455232	CPE_negative	CPE_negative_1	3
MHH386	-0.595571	0.117515	CPE_positive	CPE_positive	4
MHH387	0.25744	-0.0177427	CPE_negative	CPE_negative_2	3
MHH388	0.198715	-0.195437	CPE_negative	CPE_negative_1	1
MHH389	-0.209075	0.0632679	CPE_positive	CPE_positive	2
MHH391	-0.278304	-0.0781843	CPE_negative	CPE_negative_2	2
MHH392	-0.0666706	0.127826	Family_member	Family_member	3
MHH393	0.0152987	-0.467656	Family_member	Family_member	1
MHH394	0.104892	-0.204812	Family_member	Family_member	1
MHH395	0.21745	-0.0533484	Family_member	Family_member	3
MHH396	0.169485	-0.145062	Family_member	Family_member	1
MHH397	-0.151362	0.319073	Family_member	Family_member	3
MHH514	-0.105824	0.264345	CPE_positive	CPE_positive	3
MHH515	-0.358645	-0.103078	CPE_positive	CPE_positive	2
MHH516	-0.237253	0.0420374	Family_member	Family_member	2
MHH517	0.1119	-0.291069	CPE_negative	CPE_negative_2	1
MHH518	-0.413204	-0.12726	CPE_positive	CPE_positive	2
MHH519	0.133212	-0.265355	CPE_negative	CPE_negative_1	1
MHH520	-0.123345	-0.00507016	Family_member	Family_member	2
MHH521	-0.126207	0.380541	CPE_positive	CPE_positive	3
MHH522	0.202751	0.2514	CPE_positive	CPE_positive	3
MHH523	-0.439198	0.171751	CPE_negative	CPE_negative_2	4
MHH524	-0.107603	-0.372983	CPE_negative	CPE_negative_2	1
MHH525	0.273855	0.173447	CPE_negative	CPE_negative_2	3
MHH526	0.0150243	-0.223844	CPE_negative	CPE_negative_2	1
MHH527	0.0649402	0.177255	CPE_positive	CPE_positive	3
MHH528	0.179519	0.0934691	CPE_positive	CPE_positive	3
MHH529	0.260646	0.112402	Family_member	Family_member	3
MHH530	-0.298445	0.242796	CPE_positive	CPE_positive	2
MHH531	-0.51961	0.0798711	CPE_positive	CPE_positive	4
MHH532	-0.111837	0.32091	CPE_positive	CPE_positive	3
MHH533	-0.0702003	0.0923772	CPE_positive	CPE_positive	2
MHH534	-0.137067	0.206181	Family_member	Family_member	3
MHH535	-0.252885	-0.0973945	CPE_positive	CPE_positive	2
MHH536	0.141761	0.205457	CPE_negative	CPE_negative_2	3
MHH537	-0.601281	0.0999124	CPE_positive	CPE_positive	4
MHH538	0.177418	0.125907	CPE_positive	CPE_positive	3
MHH539	-0.261346	-0.156659	CPE_positive	CPE_positive	2
MHH540	-0.0275672	-0.273299	Family_member	Family_member	1
MHH541	0.0484102	0.109912	CPE_positive	CPE_positive	3
MHH542	-0.0196286	-0.351884	CPE_positive	CPE_positive	1
MHH543	-0.168479	0.339731	CPE_positive	CPE_positive	3
MHH544	-0.186047	0.0862108	CPE_positive	CPE_positive	2
MHH545	-0.17162	-0.0813303	Family_member	Family_member	2
MHH546	-0.542591	0.113683	CPE_positive	CPE_positive	4
MHH547	-0.0403886	-0.428777	CPE_negative	CPE_negative_2	1
MHH548	0.2664	0.245807	CPE_positive	CPE_positive	3
MHH549	-0.277449	-0.059569	CPE_positive	CPE_positive	2
MHH550	0.156622	-0.0278119	CPE_negative	CPE_negative_0	3
MHH551	-0.311232	0.134684	Family_member	Family_member	2
MHH552	0.31287	0.133775	Family_member	Family_member	3
MHH553	0.271767	0.0584687	Family_member	Family_member	3
MHH554	0.256639	0.169348	Family_member	Family_member	3
MHH555	0.145507	0.272518	CPE_negative	CPE_negative_2	3
MHH556	-0.173977	0.323348	CPE_positive	CPE_positive	3
MHH557	0.2783	0.258391	CPE_negative	CPE_negative_0	3
MHH558	-0.184335	-0.302391	CPE_positive	CPE_positive	1
MHH559	-0.251125	-0.0610984	CPE_positive	CPE_positive	2
MHH560	0.191381	-0.252162	CPE_negative	CPE_negative_2	1
MHH561	-0.329294	-0.211922	CPE_negative	CPE_negative_0	2
MHH562	0.0414255	-0.10789	CPE_positive	CPE_positive	1
MHH563	-0.210153	0.113162	Family_member	Family_member	2
MHH564	0.203141	0.162976	Family_member	Family_member	3
MHH565	0.212102	0.119276	Family_member	Family_member	3
MHH566	0.0867447	0.177424	Family_member	Family_member	3
MHH567	0.276109	0.032832	Family_member	Family_member	3
MHH568	-0.0799435	-0.42699	CPE_positive	CPE_positive	1
MHH569	-0.0714987	-0.337369	CPE_negative	CPE_negative_0	1
MHH570	0.148866	0.0970473	CPE_negative	CPE_negative_2	3
MHH571	0.0472652	0.235277	CPE_positive	CPE_positive	3
MHH572	-0.240484	-0.100753	CPE_positive	CPE_positive	2
MHH573	0.248802	-0.00363128	Family_member	Family_member	3
MHH574	0.131806	-0.18412	Family_member	Family_member	1
MHH575	-0.127558	-0.425554	CPE_negative	CPE_negative_2	1
MHH576	0.102876	0.285253	Family_member	Family_member	3
MHH577	-0.0756617	-0.513944	CPE_positive	CPE_positive	1
MHH578	-0.000310725	-0.460644	CPE_negative	CPE_negative_2	1
MHH579	-0.349661	-0.123098	CPE_positive	CPE_positive	2
MHH580	-0.238397	-0.108536	CPE_positive	CPE_positive	2
MHH581	-0.222319	0.298217	CPE_negative	CPE_negative_0	2
MHH582	0.248171	0.129142	CPE_positive	CPE_positive	3
MHH583	-0.618032	0.199684	CPE_positive	CPE_positive	4
MHH584	-0.298928	0.251621	CPE_positive	CPE_positive	2
MHH585	-0.483901	0.146116	CPE_negative	CPE_negative_1	4
MHH586	0.23969	0.0240084	CPE_negative	CPE_negative_2	3
MHH587	-0.0376055	0.137649	CPE_negative	CPE_negative_0	3
MHH588	0.282463	-0.00753386	Family_member	Family_member	3
MHH589	-0.0614062	0.16538	Family_member	Family_member	3
MHH590	0.280141	0.0797297	Family_member	Family_member	3
MHH591	-0.037638	-0.0464999	CPE_negative	CPE_negative_2	2
MHH592	0.229598	0.208622	Family_member	Family_member	3
MHH593	-0.638834	0.190389	CPE_positive	CPE_positive	4
MHH594	-0.012859	-0.411719	Family_member	Family_member	1
MHH595	0.252047	0.0212215	Family_member	Family_member	3
MHH596	0.0277189	-0.032941	Family_member	Family_member	2
MHH597	0.0254498	-0.353445	Family_member	Family_member	1
MHH598	0.232529	0.219185	CPE_negative	CPE_negative_2	3
MHH599	-0.0183684	-0.527033	CPE_negative	CPE_negative_2	1
MHH600	0.0407872	-0.322795	CPE_negative	CPE_negative_2	1
MHH601	-0.0818389	0.156911	CPE_negative	CPE_negative_0	3
MHH602	-0.574832	0.153049	CPE_positive	CPE_positive	4
MHH603	0.157666	0.11814	CPE_positive	CPE_positive	3
MHH604	-0.140788	-0.10895	CPE_negative	CPE_negative_0	2
MHH605	-0.270582	-0.000632492	CPE_negative	CPE_negative_0	2
MHH606	0.127803	0.0520852	Family_member	Family_member	3
MHH607	0.168623	-0.0451703	Family_member	Family_member	3
MHH608	-0.423805	0.166683	CPE_negative	CPE_negative_2	4
MHH609	-0.662106	0.194592	CPE_positive	CPE_positive	4
MHH610	0.117651	0.159738	CPE_negative	CPE_negative_2	3
MHH611	-0.646931	0.182968	CPE_positive	CPE_positive	4
MHH612	0.103793	-0.249933	CPE_negative	CPE_negative_2	1
MHH613	-0.396707	0.0187867	CPE_negative	CPE_negative_2	2
MHH614	-0.0278382	0.365991	CPE_positive	CPE_positive	3
MHH615	-0.220918	-0.124931	CPE_negative	CPE_negative_0	2
MHH616	0.1617	0.179839	Family_member	Family_member	3
MHH617	-0.0925172	0.148295	Family_member	Family_member	3
MHH618	0.170438	0.177511	CPE_positive	CPE_positive	3
MHH619	-0.0607008	-0.336959	Family_member	Family_member	1
MHH620	0.0216424	-0.0525714	CPE_negative	CPE_negative_2	2
MHH621	0.144067	-0.0219783	Family_member	Family_member	3
MHH622	0.280378	-0.0113952	Family_member	Family_member	3
MHH623	0.148898	-0.273949	Family_member	Family_member	1
MHH624	0.199829	-0.0299569	Family_member	Family_member	3
MHH625	-0.130452	-0.0251513	CPE_positive	CPE_positive	2
MHH626	0.243263	0.191413	CPE_positive	CPE_positive	3
MHH627	-0.555211	0.123466	CPE_positive	CPE_positive	4
MHH628	0.248359	0.209993	CPE_negative	CPE_negative_2	3
MHH629	0.211656	-0.159264	CPE_negative	CPE_negative_2	1
MHH630	-0.0614685	0.199907	CPE_positive	CPE_positive	3
MHS118	0.0909883	-0.333508	CPE_negative	CPE_negative_2	1
MHS119	0.085115	-0.272651	Family_member	Family_member	1
MHS120	0.132402	-0.201749	Family_member	Family_member	1
MHS121	0.240472	0.0138151	Family_member	Family_member	3
MHS122	-0.433509	0.0928679	CPE_negative	CPE_negative_2	4
MHS123	0.163051	0.0331372	CPE_negative	CPE_negative_2	3
MHS124	-0.100035	0.00764497	Family_member	Family_member	2
MHS125	-0.199102	-0.25009	CPE_positive	CPE_positive	1
MHS126	0.14438	-0.238544	CPE_negative	CPE_negative_2	1
MHS127	0.117368	-0.175479	Family_member	Family_member	1
MHS128	-0.287525	0.0594071	CPE_negative	CPE_negative_2	2
MHS129	-0.639572	0.174105	CPE_negative	CPE_negative_1	4
MHS130	-0.243849	0.23336	CPE_positive	CPE_positive	2
MHS131	0.001856	0.360453	CPE_positive	CPE_positive	3
MHS132	-0.0771092	0.205976	Family_member	Family_member	3
MHS133	0.188352	0.0326385	CPE_negative	CPE_negative_2	3
MHS134	0.200259	-0.208481	CPE_negative	CPE_negative_2	1
MHS135	-0.300998	0.259409	CPE_positive	CPE_positive	2
MHS136	0.23368	0.204162	Family_member	Family_member	3
MHS137	0.0417992	-0.404477	Family_member	Family_member	1
MHS138	0.308503	0.126952	Family_member	Family_member	3
MHS139	0.263227	0.140207	CPE_negative	CPE_negative_0	3
MHS140	0.07869	-0.29214	CPE_negative	CPE_negative_2	1
MHS141	0.109319	-0.235978	Family_member	Family_member	1
MHS142	0.0553313	0.220448	Family_member	Family_member	3
MHS143	-0.199179	-0.108852	CPE_negative	CPE_negative_1	2

## Sheet: 1b
Family	Subject.Type	Visit.ID	Subject.Code	Indiv.Code	Antibiotics.since.last.visit	Hospitalization.since.last.visit	Index	Colonization.status	Genus.level.Shannon.diversity
fam0457	Index	V01	T	fam0457-T	Yes	Still in hospital	MHH535	CPE_positive	0.878391
fam0457	Index	V02	T	fam0457-T	Yes	Still in hospital	MHH549	CPE_positive	1.8955
fam0457	Index	V03	T	fam0457-T	Yes	Still in hospital	MHH559	CPE_positive	1.25811
fam0457	Index	V04	T	fam0457-T	Yes	Still in hospital	MHH572	CPE_positive	1.41428
fam0457	Index	V05	T	fam0457-T	Yes	Still in hospital	MHH602	CPE_positive	1.9411
fam0457	Index	V06	T	fam0457-T	Yes	Still in hospital	MHH627	CPE_positive	1.37301
fam0457	Family	V05	F1	fam0457-F1	No	No	MHH594	Family_member	1.95784
fam0457	Family	V06	F1	fam0457-F1	No	No	MHS119	Family_member	2.94913
fam0457	Family	V07	F1	fam0457-F1	No	No	MHS137	Family_member	2.81517
fam0457	Family	V05	F2	fam0457-F2	No	No	MHH595	Family_member	2.05604
fam0457	Family	V06	F2	fam0457-F2	No	No	MHS120	Family_member	2.3228
fam0457	Family	V07	F2	fam0457-F2	No	No	MHS138	Family_member	1.72165
fam0500	Index	V00	T	fam0500-T	Yes	Yes	MBH038	CPE_positive	2.41485
fam0501	Index	V01	T	fam0501-T	Data not collected	Data not collected	MBH039	CPE_positive	0.996025
fam0501	Index	V02	T	fam0501-T	Data not collected	Data not collected	MBH040	CPE_positive	0.956545
fam0501	Index	V03	T	fam0501-T	Data not collected	Data not collected	MBH041	CPE_positive	2.30258
fam0501	Index	V04	T	fam0501-T	No	Still in hospital	MBH047	CPE_positive	2.57938
fam0501	Index	V05	T	fam0501-T	No	Still in hospital	MBH073	CPE_positive	2.34707
fam0501	Index	V06	T	fam0501-T	No	No	MBS1120	CPE_positive	1.30029
fam0501	Index	V10	T	fam0501-T	No	No	MHH517	CPE_negative_2	1.80133
fam0501	Index	V11	T	fam0501-T	No	No	MHH600	CPE_negative_2	2.0394
fam0501	Index	V12	T	fam0501-T	No	No	MHS134	CPE_negative_2	1.38099
fam0502	Index	V00	T	fam0502-T	Yes	Yes	MBH042	CPE_positive	1.55123
fam0502	Index	V01	T	fam0502-T	Data not collected	Data not collected	MBH044	CPE_positive	2.05644
fam0502	Index	V02	T	fam0502-T	Data not collected	Data not collected	MBH051	CPE_positive	1.96904
fam0502	Index	V03	T	fam0502-T	Data not collected	Data not collected	MBH057	CPE_positive	2.01667
fam0502	Index	V04	T	fam0502-T	No	No	MBH063	CPE_positive	1.95977
fam0502	Index	V05	T	fam0502-T	No	No	MBH085	CPE_positive	2.2946
fam0502	Index	V08	T	fam0502-T	No	No	MHH334	CPE_negative_2	1.47093
fam0502	Index	V09	T	fam0502-T	No	No	MHH365	CPE_negative_2	2.22031
fam0502	Index	V10	T	fam0502-T	No	No	MHH547	CPE_negative_2	2.02697
fam0502	Index	V11	T	fam0502-T	No	No	MHH612	CPE_negative_2	2.67154
fam0502	Family	V00	F1	fam0502-F1	No	No	MBH043	Family_member	1.83597
fam0502	Family	V02	F1	fam0502-F1	Data not collected	Data not collected	MBH052	Family_member	1.94662
fam0502	Family	V03	F1	fam0502-F1	Data not collected	Data not collected	MBH059	Family_member	0.985024
fam0502	Family	V04	F1	fam0502-F1	No	No	MBH060	Family_member	2.27612
fam0502	Family	V05	F1	fam0502-F1	No	No	MBH089	Family_member	2.23749
fam0502	Family	V06	F1	fam0502-F1	No	No	MBS1141	Family_member	1.68436
fam0502	Family	V07	F1	fam0502-F1	Data not collected	Data not collected	MBS1174	Family_member	2.02236
fam0502	Family	V08	F1	fam0502-F1	No	No	MHH336	Family_member	2.30762
fam0502	Family	V09	F1	fam0502-F1	No	No	MHH366	Family_member	1.38917
fam0502	Family	V10	F1	fam0502-F1	No	No	MHH552	Family_member	1.512
fam0502	Family	V11	F1	fam0502-F1	No	No	MHH616	Family_member	1.62748
fam0504	Index	V00	T	fam0504-T	Yes	No	MBH045	CPE_positive	1.93825
fam0504	Index	V01	T	fam0504-T	Data not collected	Data not collected	MBH048	CPE_positive	1.87658
fam0504	Index	V02	T	fam0504-T	Data not collected	Data not collected	MBH058	CPE_positive	1.95183
fam0504	Index	V03	T	fam0504-T	Data not collected	Data not collected	MBH065	CPE_positive	1.93647
fam0504	Index	V04	T	fam0504-T	No	Still in hospital	MBH072	CPE_positive	1.5233
fam0504	Index	V05	T	fam0504-T	Yes	Yes	MBS1117	CPE_negative_0	1.5073
fam0504	Index	V07	T	fam0504-T	Data not collected	Data not collected	MHH262	CPE_negative_2	1.73438
fam0504	Index	V08	T	fam0504-T	No	No	MHH345	CPE_negative_2	2.18994
fam0504	Index	V09	T	fam0504-T	No	No	MHH368	CPE_negative_2	2.11729
fam0504	Family	V00	F1	fam0504-F1	No	Yes	MBH046	Family_member	2.36802
fam0504	Family	V01	F1	fam0504-F1	Data not collected	Data not collected	MBH049	Family_member	1.93187
fam0504	Family	V02	F1	fam0504-F1	Data not collected	Data not collected	MBH054	Family_member	1.6876
fam0504	Family	V03	F1	fam0504-F1	Data not collected	Data not collected	MBH061	Family_member	1.78687
fam0504	Family	V04	F1	fam0504-F1	No	No	MBH068	Family_member	1.84256
fam0504	Family	V05	F1	fam0504-F1	No	No	MBH095	Family_member	2.15395
fam0504	Family	V06	F1	fam0504-F1	Yes	No	MBS1149	Family_member	2.17774
fam0504	Family	V07	F1	fam0504-F1	Data not collected	Data not collected	MHH261	Family_member	1.86361
fam0504	Family	V08	F1	fam0504-F1	No	No	MHH346	Family_member	2.28379
fam0504	Family	V09	F1	fam0504-F1	No	No	MHH370	Family_member	1.88823
fam0504	Family	V10	F1	fam0504-F1	No	No	MHH563	Family_member	2.28127
fam0504	Family	V01	F2	fam0504-F2	Data not collected	Data not collected	MBH053	Family_member	1.89551
fam0504	Family	V02	F2	fam0504-F2	Data not collected	Data not collected	MBH055	Family_member	1.73777
fam0504	Family	V03	F2	fam0504-F2	Data not collected	Data not collected	MBH062	Family_member	1.57958
fam0504	Family	V04	F2	fam0504-F2	No	No	MBH069	Family_member	2.19669
fam0504	Family	V05	F2	fam0504-F2	No	No	MBS1116	Family_member	2.12561
fam0504	Family	V06	F2	fam0504-F2	No	No	MBS1150	Family_member	1.90862
fam0504	Family	V07	F2	fam0504-F2	Data not collected	Data not collected	MHH258	Family_member	2.38767
fam0504	Family	V08	F2	fam0504-F2	No	No	MHH347	Family_member	2.1178
fam0504	Family	V09	F2	fam0504-F2	No	No	MHH372	Family_member	2.0895
fam0504	Family	V10	F2	fam0504-F2	No	No	MHH564	Family_member	2.02207
fam0504	Family	V01	F3	fam0504-F3	Data not collected	Data not collected	MBH050	Family_member	1.46173
fam0504	Family	V02	F3	fam0504-F3	Data not collected	Data not collected	MBH056	Family_member	1.70806
fam0504	Family	V03	F3	fam0504-F3	Data not collected	Data not collected	MBH066	Family_member	1.37907
fam0504	Family	V04	F3	fam0504-F3	Yes	No	MBH070	Family_member	1.42289
fam0504	Family	V05	F3	fam0504-F3	No	No	MBH094	Family_member	1.99171
fam0504	Family	V06	F3	fam0504-F3	No	No	MBS1151	Family_member	2.34923
fam0504	Family	V07	F3	fam0504-F3	Data not collected	Data not collected	MHH259	Family_member	2.57386
fam0504	Family	V08	F3	fam0504-F3	No	No	MHH348	Family_member	2.23279
fam0504	Family	V09	F3	fam0504-F3	Yes	No	MHH371	Family_member	1.99583
fam0504	Family	V10	F3	fam0504-F3	No	No	MHH565	Family_member	2.67599
fam0505	Index	V00	T	fam0505-T	Yes	No	MBH064	CPE_negative_0	1.42693
fam0505	Index	V01	T	fam0505-T	Data not collected	Data not collected	MBH071	CPE_negative_0	1.67528
fam0505	Index	V02	T	fam0505-T	Data not collected	Data not collected	MBH075	CPE_negative_0	1.59736
fam0505	Index	V03	T	fam0505-T	Data not collected	Data not collected	MBH082	CPE_positive	2.00817
fam0505	Index	V04	T	fam0505-T	No	No	MBH086	CPE_positive	1.9173
fam0505	Index	V05	T	fam0505-T	No	No	MBS1138	CPE_positive	0.85747
fam0505	Index	V06	T	fam0505-T	No	No	MHH247	CPE_positive	1.97373
fam0505	Index	V07	T	fam0505-T	No	No	MHH328	CPE_positive	2.33603
fam0505	Index	V08	T	fam0505-T	No	No	MHH363	CPE_positive	2.52079
fam0505	Index	V09	T	fam0505-T	No	No	MHH389	CPE_positive	2.13767
fam0505	Index	V10	T	fam0505-T	Yes	Yes	MHH582	CPE_positive	1.62746
fam0505	Index	V11	T	fam0505-T	Yes	Yes	MHH630	CPE_positive	1.64762
fam0506	Index	V00	T	fam0506-T	Yes	No	MBH067	CPE_negative_0	2.02101
fam0506	Index	V01	T	fam0506-T	Data not collected	Data not collected	MBH074	CPE_negative_0	2.21785
fam0506	Index	V02	T	fam0506-T	Data not collected	Data not collected	MBH080	CPE_negative_0	1.12248
fam0506	Index	V03	T	fam0506-T	Data not collected	Data not collected	MBH087	CPE_negative_0	2.03393
fam0506	Index	V04	T	fam0506-T	No	No	MBH098	CPE_negative_0	1.84423
fam0506	Index	V06	T	fam0506-T	No	No	MHH254	CPE_negative_2	2.05232
fam0506	Index	V07	T	fam0506-T	No	No	MHH341	CPE_negative_2	1.99509
fam0506	Index	V08	T	fam0506-T	Yes	No	MHH377	CPE_negative_2	1.56461
fam0506	Index	V09	T	fam0506-T	No	No	MHH390	CPE_negative_2
fam0506	Index	V10	T	fam0506-T	No	No	MHH598	CPE_negative_2	1.76317
fam0506	Index	V11	T	fam0506-T	No	No	MHS133	CPE_negative_2	2.36033
fam0506	Family	V01	F1	fam0506-F1	Data not collected	Data not collected	MBH076	Family_member	2.66436
fam0506	Family	V02	F1	fam0506-F1	Data not collected	Data not collected	MBH081	Family_member	2.58439
fam0506	Family	V04	F1	fam0506-F1	No	No	MBS1115	Family_member	2.42666
fam0506	Family	V05	F1	fam0506-F1	No	No	MBS1152	Family_member	2.30258
fam0506	Family	V06	F1	fam0506-F1	No	No	MHH260	Family_member	2.66333
fam0506	Family	V07	F1	fam0506-F1	No	No	MHH344	Family_member	2.68392
fam0506	Family	V08	F1	fam0506-F1	No	No	MHH373	Family_member	2.63262
fam0506	Family	V09	F1	fam0506-F1	No	No	MHH392	Family_member	2.38122
fam0506	Family	V10	F1	fam0506-F1	No	No	MHH596	Family_member	2.57959
fam0506	Family	V11	F1	fam0506-F1	No	No	MHS136	Family_member	1.76471
fam0507	Index	V00	T	fam0507-T	Yes	Yes	MBH077	CPE_positive	2.03957
fam0507	Index	V01	T	fam0507-T	Data not collected	Data not collected	MBH079	CPE_positive	1.28437
fam0507	Index	V02	T	fam0507-T	Data not collected	Data not collected	MBH088	CPE_positive	2.40693
fam0507	Index	V03	T	fam0507-T	Data not collected	Data not collected	MBH096	CPE_positive	2.52575
fam0507	Index	V04	T	fam0507-T	No	No	MBS1122	CPE_negative_0	2.66927
fam0507	Index	V06	T	fam0507-T	No	No	MHH267	CPE_negative_2	2.27619
fam0507	Index	V07	T	fam0507-T	No	No	MHH355	CPE_negative_2	2.27627
fam0507	Index	V08	T	fam0507-T	No	No	MHH382	CPE_negative_2	1.99663
fam0507	Index	V09	T	fam0507-T	No	No	MHH391	CPE_negative_2	2.16899
fam0507	Index	V10	T	fam0507-T	No	No	MHH599	CPE_negative_2	2.09883
fam0507	Index	V11	T	fam0507-T	No	No	MHS140	CPE_negative_2	2.63237
fam0507	Family	V00	F1	fam0507-F1	No	No	MBH078	Family_member	2.37838
fam0507	Family	V01	F1	fam0507-F1	Data not collected	Data not collected	MBH083	Family_member	1.81822
fam0507	Family	V02	F1	fam0507-F1	Data not collected	Data not collected	MBH090	Family_member	2.19142
fam0507	Family	V03	F1	fam0507-F1	Data not collected	Data not collected	MBH092	Family_member	2.48478
fam0507	Family	V04	F1	fam0507-F1	No	No	MBS1123	Family_member	2.03404
fam0507	Family	V05	F1	fam0507-F1	No	No	MBS1159	Family_member	2.29489
fam0507	Family	V06	F1	fam0507-F1	No	No	MHH265	Family_member	2.17407
fam0507	Family	V07	F1	fam0507-F1	No	No	MHH356	Family_member	2.68596
fam0507	Family	V08	F1	fam0507-F1	No	No	MHH380	Family_member	2.45754
fam0507	Family	V09	F1	fam0507-F1	No	No	MHH393	Family_member	2.41537
fam0507	Family	V10	F1	fam0507-F1	No	No	MHH597	Family_member	2.77289
fam0507	Family	V11	F1	fam0507-F1	No	No	MHS141	Family_member	2.57775
fam0507	Family	V01	F2	fam0507-F2	Data not collected	Data not collected	MBH084	Family_member	1.95185
fam0507	Family	V02	F2	fam0507-F2	Data not collected	Data not collected	MBH091	Family_member	2.53245
fam0507	Family	V03	F2	fam0507-F2	Data not collected	Data not collected	MBH093	Family_member	1.83993
fam0507	Family	V04	F2	fam0507-F2	No	No	MBS1124	Family_member	2.79918
fam0507	Family	V05	F2	fam0507-F2	No	No	MBS1160	Family_member	2.5999
fam0507	Family	V06	F2	fam0507-F2	No	No	MHH266	Family_member	3.01926
fam0507	Family	V07	F2	fam0507-F2	No	No	MHH357	Family_member	2.90331
fam0507	Family	V08	F2	fam0507-F2	No	No	MHH381	Family_member	2.67623
fam0507	Family	V09	F2	fam0507-F2	No	No	MHH394	Family_member	2.48279
fam0507	Family	V10	F2	fam0507-F2	No	No	MHH607	Family_member	2.49287
fam0507	Family	V11	F2	fam0507-F2	No	No	MHS142	Family_member	1.87744
fam0508	Index	V00	T	fam0508-T	Yes	Yes	MBH097	CPE_positive	1.71237
fam0508	Index	V01	T	fam0508-T	Data not collected	Data not collected	MBS1118	CPE_positive	1.60699
fam0508	Index	V02	T	fam0508-T	Data not collected	Data not collected	MBS1126	CPE_positive	1.83964
fam0508	Index	V03	T	fam0508-T	Data not collected	Data not collected	MBS1133	CPE_positive	1.87894
fam0508	Index	V04	T	fam0508-T	Yes	Still in hospital	MBS1145	CPE_positive	0.915917
fam0509	Index	V00	T	fam0509-T	Yes	Yes	MBS1119	CPE_positive	2.16624
fam0509	Index	V01	T	fam0509-T	Data not collected	Data not collected	MBS1127	CPE_negative_0	2.59829
fam0509	Index	V02	T	fam0509-T	Data not collected	Data not collected	MBS1131	CPE_negative_0	2.53722
fam0509	Index	V04	T	fam0509-T	No	No	MBS1156	CPE_negative_0	2.50883
fam0509	Index	V06	T	fam0509-T	No	No	MHH360	CPE_negative_2	2.16892
fam0509	Index	V08	T	fam0509-T	Yes	Yes	MHH536	CPE_negative_2	2.12367
fam0509	Index	V09	T	fam0509-T	No	No	MHH570	CPE_negative_2	2.3156
fam0509	Index	V10	T	fam0509-T	No	No	MHH620	CPE_negative_2	2.70263
fam0509	Family	V00	F1	fam0509-F1	No	Yes	MBS1121	Family_member	2.41665
fam0509	Family	V01	F1	fam0509-F1	Data not collected	Data not collected	MBS1128	Family_member	2.26228
fam0509	Family	V02	F1	fam0509-F1	Data not collected	Data not collected	MBS1135	Family_member	2.18548
fam0509	Family	V03	F1	fam0509-F1	Data not collected	Data not collected	MBS1142	Family_member	2.52521
fam0509	Family	V05	F1	fam0509-F1	No	No	MHH256	Family_member	2.3702
fam0509	Family	V06	F1	fam0509-F1	No	No	MHH358	Family_member	2.23767
fam0509	Family	V07	F1	fam0509-F1	No	No	MHH376	Family_member	2.40291
fam0509	Family	V08	F1	fam0509-F1	No	No	MHH395	Family_member	2.43817
fam0509	Family	V09	F1	fam0509-F1	No	No	MHH573	Family_member	2.35432
fam0509	Family	V10	F1	fam0509-F1	No	No	MHH622	Family_member	2.15938
fam0509	Family	V04	F2	fam0509-F2	No	No	MBS1163	Family_member	2.51055
fam0509	Family	V05	F2	fam0509-F2	No	No	MHH257	Family_member	2.1353
fam0509	Family	V06	F2	fam0509-F2	No	No	MHH359	Family_member	2.47764
fam0509	Family	V07	F2	fam0509-F2	No	No	MHH375	Family_member	2.29949
fam0509	Family	V08	F2	fam0509-F2	No	No	MHH396	Family_member	2.55157
fam0509	Family	V09	F2	fam0509-F2	No	No	MHH574	Family_member	2.55828
fam0509	Family	V10	F2	fam0509-F2	No	No	MHH623	Family_member	2.40168
fam0510	Index	V00	T	fam0510-T	Yes	Yes	MBS1125	CPE_positive	1.74171
fam0510	Index	V02	T	fam0510-T	Data not collected	Data not collected	MBS1139	CPE_positive	1.44775
fam0510	Index	V03	T	fam0510-T	Data not collected	Data not collected	MBS1154	CPE_positive	1.79082
fam0510	Index	V04	T	fam0510-T	No	No	MBS1166	CPE_negative_0	1.93335
fam0510	Index	V06	T	fam0510-T	No	No	MHH350	CPE_negative_2	2.21177
fam0510	Index	V07	T	fam0510-T	No	No	MHH387	CPE_negative_2	2.16993
fam0510	Index	V08	T	fam0510-T	No	No	MHH526	CPE_negative_2	2.68788
fam0510	Index	V10	T	fam0510-T	No	No	MHH629	CPE_negative_2	2.27897
fam0511	Index	V00	T	fam0511-T	Yes	No	MBS1129	CPE_positive	1.60692
fam0511	Index	V01	T	fam0511-T	Data not collected	Data not collected	MBS1132	CPE_positive	1.62839
fam0511	Index	V02	T	fam0511-T	Data not collected	Data not collected	MBS1148	CPE_positive	1.0276
fam0511	Index	V03	T	fam0511-T	Data not collected	Data not collected	MBS1165	CPE_negative_0	1.21725
fam0511	Index	V04	T	fam0511-T	Yes	Yes	MBS1171	CPE_negative_0	1.41673
fam0511	Index	V06	T	fam0511-T	No	Yes	MHH361	CPE_positive	2.0511
fam0511	Index	V08	T	fam0511-T	No	No	MHH555	CPE_negative_2	1.68299
fam0511	Index	V09	T	fam0511-T	No	No	MHH586	CPE_negative_2	2.16711
fam0511	Index	V10	T	fam0511-T	No	No	MHS123	CPE_negative_2	1.99766
fam0511	Family	V01	F1	fam0511-F1	Data not collected	Data not collected	MBS1136	Family_member	2.35406
fam0511	Family	V02	F1	fam0511-F1	Data not collected	Data not collected	MBS1143	Family_member	2.41092
fam0511	Family	V03	F1	fam0511-F1	Data not collected	Data not collected	MBS1161	Family_member	2.37307
fam0511	Family	V04	F1	fam0511-F1	No	No	MBS1168	Family_member	2.61537
fam0511	Family	V05	F1	fam0511-F1	No	No	MHH263	Family_member	2.47697
fam0511	Family	V06	F1	fam0511-F1	No	No	MHH351	Family_member	2.58991
fam0511	Family	V07	F1	fam0511-F1	No	No	MHH383	Family_member	2.26391
fam0511	Family	V08	F1	fam0511-F1	No	No	MHH553	Family_member	2.31328
fam0511	Family	V09	F1	fam0511-F1	No	No	MHH589	Family_member	1.77808
fam0511	Family	V10	F1	fam0511-F1	No	No	MHH624	Family_member	2.43952
fam0511	Family	V01	F2	fam0511-F2	Data not collected	Data not collected	MBS1137	Family_member	2.06966
fam0511	Family	V02	F2	fam0511-F2	Data not collected	Data not collected	MBS1144	Family_member	2.01046
fam0511	Family	V03	F2	fam0511-F2	Data not collected	Data not collected	MBS1162	Family_member	1.99404
fam0511	Family	V04	F2	fam0511-F2	No	No	MBS1169	Family_member	2.32129
fam0511	Family	V05	F2	fam0511-F2	No	No	MHH264	Family_member	2.26874
fam0511	Family	V06	F2	fam0511-F2	No	No	MHH352	Family_member	2.49583
fam0511	Family	V07	F2	fam0511-F2	No	No	MHH384	Family_member	1.82238
fam0511	Family	V08	F2	fam0511-F2	No	No	MHH554	Family_member	1.8364
fam0511	Family	V09	F2	fam0511-F2	No	No	MHH590	Family_member	2.3428
fam0511	Family	V10	F2	fam0511-F2	No	No	MHS124	Family_member	2.31414
fam0512	Index	V01	T	fam0512-T	Data not collected	Data not collected	MBS1130	CPE_positive	1.11447
fam0512	Index	V02	T	fam0512-T	Data not collected	Data not collected	MBS1146	CPE_positive	1.60974
fam0512	Index	V03	T	fam0512-T	Data not collected	Data not collected	MBS1164	CPE_positive	0.0342899
fam0512	Index	V04	T	fam0512-T	Yes	Still in hospital	MBS1172	CPE_positive	0.259985
fam0512	Index	V05	T	fam0512-T	Yes	Yes	MHH329	CPE_positive	0.0283722
fam0512	Index	V06	T	fam0512-T	Yes	Yes	MHH362	CPE_positive	1.30401
fam0512	Index	V07	T	fam0512-T	No	No	MHH386	CPE_positive	1.45776
fam0512	Index	V08	T	fam0512-T	No	No	MHH537	CPE_positive	1.59077
fam0512	Index	V09	T	fam0512-T	Yes	Yes	MHH579	CPE_positive	0.74631
fam0513	Index	V01	T	fam0513-T	Data not collected	Data not collected	MBS1134	CPE_positive	1.24024
fam0513	Index	V02	T	fam0513-T	Data not collected	Data not collected	MBS1147	CPE_positive	1.56056
fam0513	Index	V03	T	fam0513-T	Data not collected	Data not collected	MBS1158	CPE_positive	1.71132
fam0513	Index	V04	T	fam0513-T	No	No	MBS1170	CPE_positive	2.24051
fam0513	Index	V05	T	fam0513-T	Yes	Yes	MHH271	CPE_positive	1.74236
fam0513	Index	V06	T	fam0513-T	No	No	MHH364	CPE_positive	2.04789
fam0513	Index	V09	T	fam0513-T	No	Yes	MHH578	CPE_negative_2	2.20373
fam0513	Index	V10	T	fam0513-T	No	No	MHS118	CPE_negative_2	2.37439
fam0517	Index	V00	T	fam0517-T	No	No	MHH248	CPE_negative_0	1.2808
fam0517	Index	V01	T	fam0517-T	Data not collected	Data not collected	MHH249	CPE_negative_0	0.703974
fam0517	Index	V02	T	fam0517-T	Data not collected	Data not collected	MHH253	CPE_negative_0	0.965073
fam0517	Index	V03	T	fam0517-T	Yes	Still in hospital	MHH268	CPE_negative_0	1.25356
fam0524	Index	V00	T	fam0524-T	No	No	MHH250	CPE_negative_0	1.61794
fam0524	Index	V01	T	fam0524-T	Data not collected	Data not collected	MHH252	CPE_negative_0	1.50667
fam0524	Index	V02	T	fam0524-T	No	Still in hospital	MHH269	CPE_negative_0	1.65815
fam0524	Index	V03	T	fam0524-T	No	Still in hospital	MHH326	CPE_negative_0	1.96104
fam0525	Index	V00	T	fam0525-T	Yes	No	MHH251	CPE_positive	1.49491
fam0525	Index	V01	T	fam0525-T	No	No	MHH272	CPE_positive	1.9553
fam0525	Index	V02	T	fam0525-T	No	No	MHH327	CPE_positive	1.08115
fam0525	Index	V03	T	fam0525-T	No	No	MHH333	CPE_positive	2.1306
fam0525	Index	V04	T	fam0525-T	No	No	MHH340	CPE_positive	2.19322
fam0525	Index	V06	T	fam0525-T	No	No	MHH525	CPE_negative_2	1.64609
fam0525	Index	V07	T	fam0525-T	No	No	MHH560	CPE_negative_2	1.95654
fam0525	Index	V08	T	fam0525-T	No	No	MHH591	CPE_negative_2	2.66022
fam0525	Index	V09	T	fam0525-T	No	No	MHS126	CPE_negative_2	2.05414
fam0525	Family	V03	F1	fam0525-F1	No	No	MHH335	Family_member	2.43048
fam0525	Family	V04	F1	fam0525-F1	No	No	MHH343	Family_member	2.07668
fam0525	Family	V05	F1	fam0525-F1	No	No	MHH369	Family_member	2.29604
fam0525	Family	V06	F1	fam0525-F1	Yes	No	MHH397	Family_member	1.51987
fam0525	Family	V07	F1	fam0525-F1	No	No	MHH566	Family_member	2.41956
fam0525	Family	V08	F1	fam0525-F1	No	No	MHH592	Family_member	2.18056
fam0525	Family	V09	F1	fam0525-F1	No	No	MHH621	Family_member	2.62187
fam0526	Index	V01	T	fam0526-T	Yes	Still in hospital	MHH331	CPE_negative_0	1.64447
fam0526	Index	V02	T	fam0526-T	Yes	Still in hospital	MHH332	CPE_negative_0	1.15538
fam0526	Index	V04	T	fam0526-T	No	Still in hospital	MHH354	CPE_negative_0	1.95209
fam0526	Index	V06	T	fam0526-T	No	Still in hospital	MHH524	CPE_negative_2	1.35385
fam0526	Index	V07	T	fam0526-T	Yes	Still in hospital	MHH575	CPE_negative_2	0.722592
fam0526	Index	V08	T	fam0526-T	No	No	MHH608	CPE_negative_2	1.23851
fam0526	Index	V09	T	fam0526-T	No	No	MHS122	CPE_negative_2	2.03139
fam0528	Index	V00	T	fam0528-T	Yes	Yes	MHH270	CPE_positive	2.1575
fam0528	Index	V01	T	fam0528-T	Yes	Still in hospital	MHH330	CPE_positive	1.97509
fam0528	Index	V02	T	fam0528-T	Yes	Still in hospital	MHH337	CPE_positive	1.36305
fam0528	Index	V03	T	fam0528-T	Yes	Still in hospital	MHH342	CPE_positive	2.15219
fam0528	Index	V04	T	fam0528-T	Yes	Still in hospital	MHH349	CPE_positive	2.38626
fam0528	Index	V05	T	fam0528-T	No	Still in hospital	MHH378	CPE_negative_0	0.876073
fam0528	Index	V06	T	fam0528-T	No	Still in hospital	MHH523	CPE_negative_2	1.6712
fam0528	Index	V08	T	fam0528-T	No	Still in hospital	MHH610	CPE_negative_2	2.16419
fam0528	Index	V09	T	fam0528-T	Yes	Still in hospital	MHH628	CPE_negative_2	1.81782
fam0528	Family	V02	F1	fam0528-F1	Yes	No	MHH338	Family_member	1.68094
fam0528	Family	V03	F1	fam0528-F1	Yes	No	MHH339	Family_member	1.96146
fam0528	Family	V04	F1	fam0528-F1	Yes	No	MHH353	Family_member	1.8048
fam0528	Family	V05	F1	fam0528-F1	No	No	MHH374	Family_member	1.41875
fam0528	Family	V06	F1	fam0528-F1	Yes	No	MHH529	Family_member	1.37979
fam0528	Family	V07	F1	fam0528-F1	Yes	No	MHH576	Family_member	1.30354
fam0528	Family	V08	F1	fam0528-F1	Yes	No	MHH606	Family_member	2.2792
fam0528	Family	V09	F1	fam0528-F1	Yes	No	MHS121	Family_member	1.94676
fam1338	Index	V00	T	fam1338-T	Yes	Yes	MHH530	CPE_positive	1.46328
fam1338	Index	V01	T	fam1338-T	Yes	Still in hospital	MHH541	CPE_positive	2.53626
fam1338	Index	V02	T	fam1338-T	No	No	MHH542	CPE_positive	1.90043
fam1338	Index	V03	T	fam1338-T	No	No	MHH562	CPE_positive	2.80935
fam1338	Index	V04	T	fam1338-T	No	No	MHH569	CPE_negative_0	2.1784
fam1338	Index	V05	T	fam1338-T	No	Yes	MHH604	CPE_negative_0	2.38304
fam1338	Index	V06	T	fam1338-T	Yes	Yes	MHH625	CPE_positive	2.13242
fam1385	Index	V00	T	fam1385-T	Yes	No	MHH539	CPE_positive	2.082
fam1385	Index	V01	T	fam1385-T	Yes	No	MHH550	CPE_negative_0	2.60307
fam1385	Index	V02	T	fam1385-T	Yes	No	MHH558	CPE_positive	2.2051
fam1385	Index	V03	T	fam1385-T	No	No	MHH568	CPE_positive	2.19207
fam1385	Index	V04	T	fam1385-T	No	No	MHH577	CPE_positive	2.25101
fam1385	Index	V05	T	fam1385-T	No	No	MHH605	CPE_negative_0	2.06696
fam1385	Index	V06	T	fam1385-T	Yes	Yes	MHS125	CPE_positive	1.80484
fam1385	Index	V07	T	fam1385-T	Yes	Yes	MHS139	CPE_negative_0	1.7089
fam1663	Index	V00	T	fam1663-T	Yes	No	MHH528	CPE_positive	1.62464
fam1663	Index	V01	T	fam1663-T	Yes	No	MHH532	CPE_positive	1.69317
fam1663	Index	V02	T	fam1663-T	Yes	No	MHH548	CPE_positive	1.65521
fam1663	Index	V03	T	fam1663-T	Yes	No	MHH557	CPE_negative_0	1.58414
fam1663	Index	V04	T	fam1663-T	Yes	Yes	MHH571	CPE_positive	2.19649
fam1663	Index	V05	T	fam1663-T	Yes	No	MHH603	CPE_positive	1.92967
fam1663	Index	V06	T	fam1663-T	Yes	No	MHH626	CPE_positive	2.14647
fam1663	Index	V07	T	fam1663-T	Yes	No	MHS135	CPE_positive	1.27651
fam1664	Index	V00	T	fam1664-T	Yes	Yes	MHH515	CPE_positive	2.25097
fam1664	Index	V01	T	fam1664-T	No	No	MHH518	CPE_positive	2.07663
fam1664	Index	V02	T	fam1664-T	No	No	MHH531	CPE_positive	2.14541
fam1664	Index	V03	T	fam1664-T	No	No	MHH546	CPE_positive	0.999702
fam1664	Index	V04	T	fam1664-T	No	No	MHH561	CPE_negative_0	1.84815
fam1664	Index	V06	T	fam1664-T	No	No	MHH613	CPE_negative_2	2.06916
fam1664	Index	V07	T	fam1664-T	No	No	MHS128	CPE_negative_2	1.91653
fam1664	Family	V00	F1	fam1664-F1	No	No	MHH516	Family_member	1.6511
fam1664	Family	V01	F1	fam1664-F1	No	No	MHH520	Family_member	1.85194
fam1664	Family	V02	F1	fam1664-F1	Yes	No	MHH534	Family_member	1.88303
fam1664	Family	V03	F1	fam1664-F1	Yes	No	MHH551	Family_member	1.38491
fam1664	Family	V04	F1	fam1664-F1	No	No	MHH567	Family_member	1.66814
fam1664	Family	V05	F1	fam1664-F1	Yes	No	MHH588	Family_member	2.0074
fam1664	Family	V06	F1	fam1664-F1	No	No	MHH617	Family_member	1.70122
fam1664	Family	V07	F1	fam1664-F1	No	No	MHS132	Family_member	1.8544
fam1665	Index	V01	T	fam1665-T	Yes	No	MHH527	CPE_positive	1.44899
fam1665	Index	V02	T	fam1665-T	Yes	No	MHH538	CPE_positive	2.17137
fam1665	Index	V03	T	fam1665-T	Yes	No	MHH544	CPE_positive	2.43706
fam1665	Index	V06	T	fam1665-T	Yes	Yes	MHH618	CPE_positive	1.77462
fam1665	Index	V07	T	fam1665-T	Yes	Yes	MHS130	CPE_positive	1.58191
fam1665	Family	V02	F1	fam1665-F1	No	No	MHH540	Family_member	1.84831
fam1665	Family	V03	F1	fam1665-F1	No	No	MHH545	Family_member	1.83664
fam1665	Family	V06	F1	fam1665-F1	No	No	MHH619	Family_member	1.82199
fam1665	Family	V07	F1	fam1665-F1	No	No	MHS127	Family_member	2.65833
fam1667	Index	V00	T	fam1667-T	Yes	Yes	MHH514	CPE_positive	1.96338
fam1667	Index	V01	T	fam1667-T	No	No	MHH521	CPE_positive	1.23169
fam1667	Index	V02	T	fam1667-T	No	No	MHH533	CPE_positive	1.11526
fam1667	Index	V03	T	fam1667-T	No	No	MHH543	CPE_positive	1.29872
fam1667	Index	V04	T	fam1667-T	No	No	MHH556	CPE_positive	1.28982
fam1667	Index	V05	T	fam1667-T	No	No	MHH584	CPE_positive	1.2679
fam1667	Index	V06	T	fam1667-T	Yes	No	MHH614	CPE_positive	1.46064
fam1667	Index	V07	T	fam1667-T	Yes	No	MHS131	CPE_positive	1.49672
fam1668	Index	V01	T	fam1668-T	No	No	MHH522	CPE_positive	1.68107
fam1670	Index	V01	T	fam1670-T	Yes	Still in hospital	MHH580	CPE_positive	0.638792
fam1673	Index	V00	T	fam1673-T	Yes	Yes	MHH581	CPE_negative_0	1.42195
fam1673	Index	V01	T	fam1673-T	No	Still in hospital	MHH587	CPE_negative_0	2.07703
fam1673	Index	V02	T	fam1673-T	No	Still in hospital	MHH601	CPE_negative_0	1.86028
fam1674	Index	V00	T	fam1674-T	Yes	Yes	MHH583	CPE_positive	0.245367
fam1674	Index	V01	T	fam1674-T	Yes	Still in hospital	MHH593	CPE_positive	0.524865
fam1674	Index	V02	T	fam1674-T	Yes	Still in hospital	MHH609	CPE_positive	0.796359
fam1674	Index	V03	T	fam1674-T	Yes	Still in hospital	MHH611	CPE_positive	0.729256
fam1674	Index	V04	T	fam1674-T	Yes	Still in hospital	MHH615	CPE_negative_0	0.481405

## Sheet: 1c
Index	MBH038	MBH039	MBH040	MBH041	MBH042	MBH043	MBH044	MBH045	MBH046	MBH047	MBH048	MBH049	MBH050	MBH051	MBH052	MBH053	MBH054	MBH055	MBH056	MBH057	MBH058	MBH059	MBH060	MBH061	MBH062	MBH063	MBH064	MBH065	MBH066	MBH067	MBH068	MBH069	MBH070	MBH071	MBH072	MBH073	MBH074	MBH075	MBH076	MBH077	MBH078	MBH079	MBH080	MBH081	MBH082	MBH083	MBH084	MBH085	MBH086
s__Abiotrophia_defectiva	0	0	0	0	0	0	0	0	0	0	0	0	0	0	0	0	0	0	0	0	0	0	0	0	0	0	0	0	0	0	0	0	0	0	0	0	0	0	0	0	0	0	0	0	0	0	0	0	0
s__Achromobacter_unclassified	0	0	0	0	0	0	0	0	0	0	0	0	0	0	0	0	0	0	0	0	0	0	0	0	0	0	0	0	0	0	0	0	0	0	0	0	0	0	0	0	0	0	0	0	0	0	0	0	0
s__Achromobacter_xylosoxidans	0	0	0	0	0	0	0	0	0	0	0	0	0	0	0	0	0	0	0	0	0	0	0	0	0	0	0	0	0	0	0	0	0	0	0	0	0	0	0	0	0	0	0	0	0	0	0	0	0
s__Acidaminococcus_fermentans	0	0.00817	0.00452	0	0.07227	0.04997	1.79256	0	0	0.00384	0	0	0	0.58441	0	0	0	0	0	0.35266	0	0.00611	0.1521	0	0	0.84126	0	0	0	0	0	0	0	0	0	0	0	0	0	0.00815	0	0	0	0	0	0	0	0.48087	0
s__Acidaminococcus_intestini	0.00133	0.0018	0	0	0.06171	0.00018	1.17127	0	0.00702	0	0	0.00331	0	0.45342	0	0	0.00067	0	0	0.2785	0.00029	0	0	0	0	1.21208	0	0.00163	0	0.00732	0.00189	0	0	0	0	0	0.03248	0	0	0	0	0	0.0003	0	0	0	0	0.95108	0
s__Acidaminococcus_sp_BV3L6	0	0	0	0	0	0	0	0	0	0	0	0	0	0	0	0	0	0	0	0	0	0	0	0	0	0	0	0	0	0	0	0	0	0	0	0	0	0	0	0	0	0	0	0	0	0	0	0	0
s__Acidaminococcus_sp_D21	0	0	0	0	0	0	0	0	0	0	0	0	0	0	0	0	0	0	0	0	0	0	0	0	0	0	0	0	0	0	0	0	0	0	0	0	0	0	0	0	0	0	0	0	0	0	0	0	0
s__Acidaminococcus_unclassified	4.61969	0.09796	0.07749	0.00488	0	0	0	0	0	0.15124	0	0	0	0	0	0	0	0	0	0	0	0	0	0	0	0	0	0	0	0	0	0	0	0	0	0	0	0	0.00112	0.25014	3.69671	0	0	0	0	2.25048	1.16837	0	0
s__Acinetobacter_baumannii	0	0	0	0	0	0	0	0	0	0	0	0	0	0	0	0	0	0	0	0	0	0	0	0	0	0	0	0	0	0	0	0	0	0	0	0	0	0	0	0	0	0	0	0	0	0.00227	0	0	0
s__Acinetobacter_junii	0	0	0	0	0	0	0	0	0	0	0	0	0	0	0	0	0	0	0	0	0	0	0	0	0	0	0	0	0	0	0	0	0	0	0	0	0	0	0	0	0	0	0	0	0	0	0	0	0
s__Acinetobacter_radioresistens	0	0	0	0	0	0	0	0	0	0	0	0	0	0	0.05332	0	0	0	0	0	0	0	0	0	0	0	0	0	0	0	0	0	0	0	0	0	0	0	0	0	0	0	0	0	0	0	0	0	0
s__Acinetobacter_unclassified	0	0	0	0	0	0	0	0	0	0	0	0	0	0	0.05944	0	0	0	0	0	0	0	0	0	0	0	0	0	0	0	0	0	0	0	0	0	0	0	0	0	0	0	0	0	0	0.0021	0	0	0
s__Actinobacillus_unclassified	0	0	0	0	0	0.00932	0	0	0	0	0	0	0	0	0	0	0	0	0	0	0	0	0	0	0	0	0	0	0	0	0	0	0	0	0	0	0	0	0	0	0.00084	0	0	0	0	0	0	0	0
s__Actinobaculum_massiliense	0	0	0	0	0	0	0	0	0	0	0	0	0	0	0	0	0	0	0	0	0	0	0	0	0	0	0	0	0	0	0	0	0	0	0	0	0	0	0	0	0	0	0	0	0	0	0	0	0
s__Actinobaculum_schaalii	0	0	0	0	0	0	0	0	0	0	0	0	0	0	0	0	0	0	0	0	0	0	0	0	0	0	0	0	0	0	0	0	0	0	0	0	0	0	0	0	0	0	0	0	0	0	0	0	0
s__Actinomyces_cardiffensis	0	0	0	0	0	0	0	0	0	0	0	0	0	0	0	0	0	0	0	0	0	0	0	0	0	0	0	0	0	0	0	0	0	0	0	0	0	0	0	0	0	0	0	0	0	0	0	0	0
s__Actinomyces_graevenitzii	0.16068	0	0	0	0	0.00662	0	0	0	0	0	0	0.01888	0	0	0.02192	0	0.00985	0.00016	0	0	0	0	0	0.00145	0	0	0	0.01363	0	0	0.00289	0.00126	0	0	0	0	0	0.00308	0.00255	0	0	0	0.00638	0.00566	0	0.00438	0	0.04093
s__Actinomyces_johnsonii	0	0	0	0	0.00256	0	0.0205	0	0	0.00013	0	0	0	0.00828	0	0	0	0	0	0.06603	0	0	0	0	0	0.06482	0	0	0	0	0	0	0	0	0	0	0	0	0	0	0	0	0	8e-05	0	0	0	0.01463	0
s__Actinomyces_massiliensis	0	0	0	0	0	0	0	0	0	0.00156	0	0	0	0	0	0	0	0	0	0	0	0	0.0005	0	0	0	0	0	0	0	0	0	0	0	0	0	0	0	0	0	0	0	0	0	0	0	0	0	0
s__Actinomyces_naeslundii	0.09286	0	0	0	0	0	0.00022	0	0	0	0	0	0	0.00321	0	0	0	0	0	0	0	0	0	0	0	0	0	0	0	0	0	0	0	0	0	0	0	0	0	0	0	0	0	0	0	0	0	0.0027	0
s__Actinomyces_neuii	0	0	0	0	0	0	0	0	0	0	0	0	0	0	0	0	0	0	0	0	0	0	0	0	0	0	0	0	0	0	0	0	0	0	0	0	0	0	0	0	0	0	0	0	0	0	0	0	0
s__Actinomyces_odontolyticus	0.01408	0.00057	0	0.00074	0.12272	0.01419	0.08405	0	0.0172	0.01056	0	0.00224	0	0.02121	0	0.00061	0.00112	0.00331	0	0.01916	0	0	0.02982	0	0	0.01681	0	0	0	0	0	0	0.001	0	0	0.08374	0.01188	0	0	0.01098	0	0	0.01129	0.00083	0	0	0.00621	0.0108	0.02457
s__Actinomyces_oris	0	0.00116	0.00082	0.00057	0	0	0	0	0	0.00502	0	0	0	0	0	0	0	0	0	0	0	0	0.0004	0	0	0	0	0	0	0	0	0	0	0	0	0	0	0	0.01282	0	0	0	0.00025	0.03053	0	0	0	0	0.0047
s__Actinomyces_sp_HPA0247	0	0	0	0	0	0	0	0	0	0	0	0	0	0	0	0	0	0	0	0	0	0	0	0	0	0	0	0	0	0	0	0	0	0	0	0	0	0	0	0	0	0	0	0.06834	0	0	0	0	0
s__Actinomyces_sp_ICM39	0	0	0	0	0	0	0	0	0	0	0	0	0	0	0	0	0	0	0	0	0	0	0	0	0	0	0	0	0	0	0	0	0	0	0	0	0	0	0	0	0	0	0	0	0	0	0	0	0
s__Actinomyces_sp_ICM47	0	0	0	0	0	0	0	0	0	0	0	0	0	0	0	0	0	0	0	0	0	0	0	0	0	0	0	0	0	0	0	0	0	0	0	0	0	0	0	0	0	0	0	0	0	0	0	0	0
s__Actinomyces_turicensis	0	0	0	0	0	0	0	0	0	0	0.0151	0	0	0	0	0	0	0	0	0	0	0	0	0	0	0	0	0	0	0	0	0	0	0	0	0	0	0	0	0	0	0	0	0	0	0	0	0	0
s__Actinomyces_viscosus	0.00187	0.01266	0.02434	0.03371	0	0.0029	0	0	0	0.04866	0	0	0	0.00044	0	0.00022	0	0.00041	0	0	0	0	0.00746	0	0	0	0	0	0	0	0	0.00128	0	0	0	0.04095	0	0	0.00534	0	0	0	0.00367	0.00617	0.00273	0	0	0	0.03536
s__Adlercreutzia_equolifaciens	0	0.00661	0.01439	0.02381	0	0	0	0	0	0.00723	0	0	0	0	0	0	0	0	0.00819	0	0	0	0.00441	0	0	0	0	0	0	0	0	0	0.51509	0	0	0.99671	0	0	0	0.00301	0.08779	0	0	0	0	0.08733	0	0	0
s__Aerococcus_viridans	0	0	0	0	0	0	0	0	0	0	0	0	0	0	0	0	0	0	0	0	0	0	0	0	0	0	0	0	0	0	0	0	0	0	0	0	0	0	0	0	0	0	0	0	0	0	0	0	0
s__Aeromonas_caviae	0	0	0	0	0	0	0	0	0	0	0	0	0	0	0	0	0	0	0	0	0	0	0	0	0	0	0	0	0	0	0	0	0	0	0	0	0	0	0	0	0	0	0	0	0	0	0	0	0
s__Aeromonas_hydrophila	0	0	0	0	0	0	0	0	0	0	0	0	0	0	0	0	0	0	0	0	0	0	0	0	0	0	0	0	0	0.10098	0	0	0	0	0	0	0.00024	0	0	0	0	0	0	0	0	0	0	0	0
s__Aeromonas_unclassified	0	0	0	0	0	0	0	0	0	0	0	0	0	0	0	0	0	0	0	0	0	0	0	0	0	0	0	0	0	0	0	0	0	0	0	0	0.00207	0	0.00805	0	0	0	0	0.00803	0	0	0	0	0
s__Aeromonas_veronii	0	0	0	0	0	0	0	0	0	0	0	0	0	0	0	0	0	0	0	0	0	0	0	0	0	0	0	0	0	0	0	0	0	0	0	0	0	0	0.14921	0	0	0	0	0.04264	0	0	0	0	0
s__Ageratum_yellow_vein_Taiwan_virus	0	0	0	0	0	0	0	0	0	0	0	0	0	0	0	0	0	0	0	0	0	0	0	0	0	0	0	0	0	0	0	0	0	0	0	0	0	0	0	0	0	0	0	0	0	0	0	0	0
s__Aggregatibacter_segnis	0	0	0	0	0	0	0	0	0	0	0	0	0	0	0	0	0	0	0	0	0	0	0	0	0	0	0	0	0	0	0	0	0	0	0	0	0	0	0	0	0	0	0	0	0	0	0	0	0
s__Aggregatibacter_unclassified	0	0	0	0	0	0	0.00162	0	0	0	0	0	0	0	0	0	0	0	0	0	0	0	0	0	0	0	0	0	0	0	0	0	0	0	0	0	0	0	0	0	0	0	0	0	0	0	0	0	0
s__Agrobacterium_tumefaciens	0	0	0	0	0	0	0	0	0	0	0	0	0	0	0	0	0	0	0	0	0	0	0	0	0	0	0	0	0	0	0	0	0	0	0	0	0	0	0	0	0	0	0	0	0	0	0	0	0
s__Agrobacterium_unclassified	0	0	0	0	0	0	0	0	0	0	0	0	0	0	0	0	0	0	0	0	0	0	0	0	0	0	0	0	0	0	0	0	0	0	0	0	0	0	0	0	0	0	0	0	0	0	0	0	0
s__Agromyces_unclassified	0	0	0	0	0	0	0	0	0	0	0	0	0	0	0	0	0	0	0	0	0	0	0	0	0	0	0	0	0	0	0	0	0	0	0	0	0	0	0	0	0	0	0	0	0	0	0	0	0
s__Akkermansia_muciniphila	0	0	0	0	0	0	0	0.18434	0	0.00049	0.77001	0	0	0	0	0	0.00175	0	0.01851	0.00509	6.64513	0	0	0	0	0	0.00033	4.14506	0	0	0	0	0	0	0.41096	0.00105	0	0.00072	0.01167	8.42305	0.00178	0	0	0.01319	0	0	0.04494	3.69506	0
s__Alistipes_finegoldii	0.00035	0.08819	0.16287	0.52725	0	0	0	0	0	0.51246	0	0	0.00694	0	0	0	0	0	0.00822	0	0	0	0	0	0	0.03298	5.6614	0	0	0	0.00109	0.00552	0.00354	5.8833	0	0.14922	0.00209	6.00064	0.00306	0.34916	0.02537	0	0.00039	0.00224	2.70702	0.01087	0	0.00111	0.98422
s__Alistipes_indistinctus	0	0.01575	0.13063	0.22522	0	0.02007	0	0	0.00482	1.42617	0	0	0.11516	0	0.19429	0	0	0	0.17683	0	0	0.00119	0.04381	0	0	0	0	0	0	0.33044	0	0	0	0	0	0.01857	0.10999	0	0.43593	0.18912	0.5005	0	0.57049	0.54519	0	0.11596	0	0	0
s__Alistipes_onderdonkii	0.18718	0.71043	1.07416	0.48333	0	0.79605	0	0	0.74809	0.5513	0.00483	1.99808	3.51334	0.00196	6.61263	8.19	4.85497	2.49575	18.2354	0.00891	0	0.53672	0.64773	5.69905	2.37143	0.10087	1.04368	0.00779	6.77017	0.28703	10.5738	1.16838	1.2359	16.5414	0.00323	3.84933	0.1944	5.63546	5.85772	3.64584	0.00519	0.00659	0.75626	1.80763	4.92438	0.00165	0	0.00478	3.55722
s__Alistipes_putredinis	0.00579	0.32536	0.11783	0.86556	0	0	0	0	6.61853	0.37737	0.02248	9.74371	0	0	0	4.97261	5.89629	5.46484	0.01426	0.00601	0	0.00999	0	7.24304	15.4606	0.00298	0	0	0	0.08613	13.3777	9.57838	0.00153	0.00491	0	4.87786	0.01211	0.02097	7.17466	3.22902	1.09615	0.36989	0.02775	1.60147	0	1.28711	0	0	0
s__Alistipes_senegalensis	0	0.0094	0.0236	0.00976	0	0	0	0	0.00167	0.08354	0	0	0.03094	0.00104	0.00357	0.02232	0.00053	0.00786	0.046	0.00297	0	0.00036	0.00022	0.00033	0.02044	0.00349	0	0	0	0.16695	0.00083	0.02503	0	0	0	0.00521	0.05523	0	0.00032	0.08319	0.00422	0	0.05935	0	0	0.002	0	0.00273	0
s__Alistipes_shahii	0.00265	0.18524	0.2413	0.47159	0	0.03701	0	0	0.01223	2.45762	0	0.00033	1.34852	0.00138	0.33112	0.00095	0	0.0001	0.7119	0.08637	0	0.01549	0.05797	0	0	0.1074	0	0	0	0	0	0.00194	0	0	0	1.61065	0	0	0.11161	1.89046	0.08993	0	0.0011	0.09212	0	0.03886	0	0.30819	0
s__Alistipes_sp_AP11	0	0.03679	0.60557	0.52184	0	0	0	0	0	2.96217	0	0	0.28657	0	0	0	0	0	0.82856	0	0	0	0	0	0	0	0.75636	0	0	0	0	0	0	1.83096	0	0	0	1.50245	0	0	0	0	0	0	1.18806	0	0	0	1.73065
s__Alistipes_sp_HGB5	0	0	0	0	0	0	0	0	0	0	0	0	0	0	0	0	0	0	0	0	0	0	0	0	0	0	0	0	0	0	0	0	0	0	0	0	0	0	0	0	0	0	0.97406	0	0	0	0	0	0
s__Alistipes_unclassified	0	0	0	0	0.0243	0.74483	0.05108	0	0	0	0	0	0	0.19559	3.33621	0	0	0	0	2.86872	0.00101	0.47206	2.76975	0	0	2.32247	11.852	0.00278	0	1.78047	0	0	0	3.73412	0.00203	0	0.7241	9.7825	0	0	0	0	0.68137	0	2.34967	0	0.0055	3.66933	0
s__Alloprevotella_rava	0	0	0	0	0	0	0	0	0	0	0	0	0	0	0	0	0	0	0	0	0	0	0	0	0	0	0	0	0	0	0	0	0	0	0	0	0	0	0	0	0	0	0	0	0	0	0	0	0
s__Alloprevotella_tannerae	0	0	0	0	0	0	0	0	0	0	0	0	0	0	0	0	0	0	0	0	0	0	0	0	0	0	0	0	0	0	0	0	0	0	0	0	0	0	0	0	0	0	0	0	0	0	0	0	0
s__Alloprevotella_unclassified	0	0	0	0	0	0	0	0	0	0	0	0	0	0	0	0	0	0	0	0	0	0	0	0	0	0	0	0	0	0	0	0	0	0	0	0	0	0	0	0	0	0	0	0	0	0	0	0	0
s__Alloscardovia_omnicolens	0.05822	0	0	0	0	0	0	0	0	0	0	0	0	0	0	0	0	0	0	0	0	0	0	0	0	0	0	0	0	0	0	0	0	0	0	0	0	0	0	0.00694	0	0	0	0	0	0	0	0	0
s__Alphapapillomavirus_10	0	0	0	0	0	0	0	0	0	0	0	0	0	0	0	0	0	0	0	0	0	0	0	0	0	0	0	0	0	0	0	0	0	0	0	0	0	0	0	0	0	0	0	0	0	0	0	0	0
s__Anaerococcus_obesiensis	0	0.0022	0	0	0	0	0	0	0	0.00342	0	0	0	0	0	0	0	0	0	0	0	0	0	0	0	0	0	0	0	0	0	0	0	0	0	0	0	0	0	0	0	0	0	0	0	0	0	0	0
s__Anaerococcus_prevotii	0	0	0	0	0	0	0	0	0	0	0	0	0	0	0	0	0	0	0	0	0	0	0	0	0	0	0	0	0	0	0	0	0	0	0	0	0	0	0	0	0	0	0	0	0	0	0	0	0
s__Anaerococcus_vaginalis	0	0.00119	0	0	0	0	0	0	0	0.00612	0	0	0	0	0	0	0	0	0	0	0	0	0	0	0	0	0	0	0	0	0	0	0	0	0	0	0	0	0	0	0	0	0	0	0	0	0	0	0
s__Anaerofustis_stercorihominis	0	0	0	0	0.00404	0	0.00261	0	0	0	0	0	0	0.00106	0	0	0	0	0	0	0.02952	0	0	0	0	0	0	0.008	0	0	0	0	0	0	0.0122	0	0	0	0.00424	0	0	0	0	0.00274	0	0	0	0	0
s__Anaeroglobus_geminatus	0	0	0	0	0.01522	0	0.01691	0	0	0	0	0	0	0.00118	0	0	0	0	0	0	0	0	0	0	0	0	0	0	0	0	0	0	0	0	0	0	0	0	0	0	0	0	0	0	0	0	0	0	0
s__Anaerostipes_caccae	0	0	0	0	0	0	0	0	0.01972	0	0	0.00096	0	0	0	0	0	0	0.00596	0	0	0	0.00062	0	0	0	0	0	0.00046	0	0.00292	0	0.00292	0	0	0	0	0	0	0	0	0	0	0	0	0	0	0	0
s__Anaerostipes_hadrus	0	0.00416	0.00811	0.0052	0	0	0	0	0.09472	0	0	0.02436	0	0	0	0	0.02811	0	0	0	0	0	0	0.01338	0	0	0	0	0	0.02688	0.01146	0	0	0	0	0.02612	0.01367	0	0	0	0	0	0	0	0	0	0.03693	0	0
s__Anaerostipes_sp_3_2_56FAA	0	0	0	0	0	0	0	0	0	0	0	0	0	0	0	0	0	0	0	0	0	0	0	0	0	0	0	0	0	0	0	0	0	0	0	0	0	0	0	0	0	0	0	0	0	0	0	0	0
s__Anaerostipes_unclassified	0.00642	0.00894	0	0	0.00027	0.01604	0	0.10024	0	0	0.25778	0	0.00571	0	0.08318	0.10555	0	0.19828	0.01307	0	0.02038	0.10923	0.19185	0	0.03401	0	0	0.21648	0.00346	0	0	0.03631	0.0079	0	0.15167	1.1761	0	0	0.12328	0	0.05303	0	0.03193	0.14768	0	0.01447	0	0	0
s__Anaerotruncus_colihominis	0.0125	0.08713	0.05831	0.02102	0	0	0	0	0	0.06851	0	0	0	0	0.13135	0.21073	0	0.14711	0.02314	0	0	0.00074	0.02189	0	0.06237	0	0.07104	0	0	0	0	0.02196	0	0.63353	0	0.15858	0	0.31646	0.03816	0.00962	0.00567	0	0.00693	0.0322	0.70753	0.00406	0	0	0.14812
s__Anaerotruncus_unclassified	0.02404	0	0.02389	0.00105	0	0	0	0	0	0	0	0	0	0	0	0.02454	0	0	0.00607	0	0	0.00712	0.00163	0	0	0	0.00043	0	0	0	0	0.00401	0	0	0	0.0216	0	0	0.00441	0.00737	0.01335	0	0.00161	0	0	0.01351	0	0	0
s__Arcobacter_butzleri	0	0	0	0	0	0	0	0	0	0	0	0	0	0	0	0	0	0	0	0	0	0	0	0	0	0	0	0	0	0	0	0	0	0	0	0	0	0	0	0	0	0	0	0	0	0	0	0	0
s__Arcobacter_unclassified	0	0	0	0	0	0	0	0	0	0	0	0	0	0	0	0	0	0	0	0	0	0	0	0	0	0	0	0	0	0	0	0	0	0	0	0	0	0	0	0	0	0	0	0	0	0	0	0	0
s__Atopobium_parvulum	0.02505	0	0	0	0.01637	0	0.02679	0	0	0	0	0	0	0.00743	0	0	0	0	0	0.00092	0	0	0.00031	0	0	0	0	0	0	0	0	0	0	0	0	0	0	0	0.00065	0	0	0	0	0.00576	0.00088	0	0	0	0.00576
s__Atopobium_rimae	0	0.00758	0.00574	0.00447	0	0	0	0	0	0.00719	0	0	0	0	0	0	0	0	0	0	0	0	0	0	0	0	0	0	0	0	0	0	0	0	0	0	0	0	0.00228	0	0	0	0	0.02472	0	0	0	0	0
s__Atopobium_vaginae	0	0	0	0	0	0	0	0	0	0	0	0	0	0	0	0	0	0	0	0	0	0	0	0	0	0	0	0	0	0	0	0	0	0	0	0	0	0	0	0	0	0	0	0	0	0	0	0	0
s__Bacillus_amyloliquefaciens	0	0	0	0	0	0	0	0	0	0	0	0	0	0	0	0	0	0	0	0	0	0	0	0	0	0	0	0	0	0	0	0	0	0	0	0	0	0	0	0	0	0	0	0	0	0	0	0	0
s__Bacteroidales_bacterium_ph8	0	0	0	0	0	0	0	0	0.28172	0.13507	0	1.32173	0	0	0	1.75201	0.91455	0.99786	0.00056	0	0	0	0	1.94932	1.79359	0	0.00092	0	0	0.12452	5.51931	6.69249	0	0	0	0	0.02026	0	0	0.28888	0.03719	0	0	0	0	0.01274	0	0	0
s__Bacteroides_caccae	4.09012	1.07051	0.46013	1.47907	1.07005	2.05518	1.23931	0.00206	5.25465	3.83628	0.01561	7.95845	5.60612	1.46656	2.07288	0.50153	5.02575	0.34363	5.81032	4.82743	0.00086	1.85564	0.96413	10.4595	4.98637	9.19147	0.00842	0.01357	10.5673	0.0222	19.3341	5.39538	6.29822	0.00838	0	0.62827	0	0.00108	1.90722	1.19829	1.49455	0	0	0.99435	0.00068	0.4597	0.00264	10.6702	0
s__Bacteroides_cellulosilyticus	0	0.01015	0.00583	0.02164	0	0	0	0.10667	0.00095	0.15091	1.67605	0	0.21661	0	0	0	0	0	0.18079	0.00092	4.15743	0	0	0	0	0	0	1.1871	0.00754	0.33659	0	0	0	0	0.70375	0.50949	0.10526	0	0.48317	0.12867	0.15989	0	0.2009	0.04566	0	0.05793	0	0	0
s__Bacteroides_clarus	0.00088	8e-05	0	0.0045	0	1.90192	0	0	0	0.00099	0	0	0	0	1.77752	0	0	0	0	0	0	1.19103	1.55653	0	0	0	0	0	0	0.11029	0	0	0	0	0	0.00814	0.60742	0	0	0	0.08055	0	2.07265	0.00024	0	0.07424	0	0	0
s__Bacteroides_coprocola	0	0	0	0	0	0	0	0	0.25191	0	0	0.82194	0	0	0	0	0.26524	0	0	0	0	0	0	1.13647	0	0	0	0	0	0	0.489	0	0	0	0	0	0	0	0	0	0	0	0	0	0	0	0	0	0
s__Bacteroides_coprophilus	0	0	0	0	0	0	0	0	0.10387	0	0	0.44981	0	0	0	0	0.12374	0	0	0	0	0	0	0.12824	0	0	0	0	0	0	0.21918	0	0	0	0	0	0	0	0.00045	0.01426	4.48563	0	0	0	0	1.92737	0	0	0
s__Bacteroides_dorei	0.0041	0.06237	0.03924	0.06734	0.00845	1.27387	0	0.52769	0.24976	0.03969	3.95035	1.43347	0.91532	0.00138	0.44359	0.80986	0.40831	1.27455	1.10419	0.00959	3.55617	0.22103	1.23749	1.94378	1.71377	0.09802	12.4123	10.4304	2.93131	0.00918	5.47011	2.1163	6.6409	14.7479	3.66136	4.80835	0.00128	8.94576	2.12555	0.02163	0.00259	0.0005	0.00137	0.58482	9.7678	0.0045	0.45273	0.00736	7.9688
s__Bacteroides_eggerthii	0.00025	0	0	0.01493	0.00406	18.0515	0	0	0	0	0	0	0	0	18.9303	0	0	0.00074	0.00059	0	0.00318	7.37987	18.6162	0	0.00028	0	0.37206	0	0	0	0	0	0	0.6472	0	0	0	0.39419	1.11406	0.01308	0	0	0	0.9099	0.0694	0.00038	0.00205	0	0.09189
s__Bacteroides_faecis	0	0.00352	0.0018	0.0049	0.0001	0	0.00125	0	0.0117	0.00881	0	0.01671	0.01234	0.00224	0	0.00056	0.01307	0.00027	0.00493	0.01069	0	0	0	0.02591	0	0.00389	0	0	0.00738	0.01627	0.03541	0.00288	0	0	0	0.0014	0.01528	0	0.00301	0.00532	0.00267	0	0.00569	0.00214	0.00155	0.00075	0.00249	0.00454	0
s__Bacteroides_finegoldii	0	0	0	0	0	0.36321	0	0	0	0	0	0	0	0	6.2035	1.96518	0.00162	1.12114	0	0	0	1.19859	0.81981	0.00127	1.08774	0	0	0	0	0	0	1.59993	0	0	0	0	0	0.00267	2.44711	0	0	0	0.00029	0.15959	0	0	0	0	0
s__Bacteroides_fragilis	0.06043	0.12596	0.05441	1.60443	0.08165	0.00447	0.45658	0	0.07128	22.188	0.00075	0.00307	0.54409	0.53965	0.01834	0.00081	0	0	0.08117	1.77066	0	0	0	0	0	2.61851	14.2597	0.0038	0.27876	16.3707	0.00468	0.07242	6.53354	3.17051	0	1.20069	3.70729	2.52265	0.00376	0.00232	0.0056	0.04173	19.8633	0.00295	1.16762	0.00321	0.018	0.72709	6.32074
s__Bacteroides_intestinalis	0.00021	0	0	0	0	0	0	0	0	0	0	0	0	0	0	0	0	0	0	0	0	0	0	0	0	0	0.09373	0	0	0	0	0	0	0.43933	0	0	0	0.51329	0	0.20953	0.094	0	0	0	0.14861	0.08269	0	0	0.01078
s__Bacteroides_massiliensis	0.00093	0	0	0.01529	0.00924	23.3372	0	0	0	0	0	0	0	0	2.85036	0	0	0.00022	0	0	0	5.52688	5.64909	0	0	0	0	0	0	0	0	0	0	0	0	0	0	0.00387	3.36603	0.0084	1.3379	0	0	3.87971	0.00045	0.40461	15.0588	0	0
s__Bacteroides_nordii	0	0	0	0	0	0	0	0	0	0	0	0	0	0.00288	0	0	0	0	0	0.02221	0	0	0	0	0	0.0154	0	0	0	0	0	0	0	0	0	0	0	0.00509	0.10374	0.01322	0	0	0	0.08313	0.01114	0	0.0906	0.00415	0.00541
s__Bacteroides_oleiciplenus	0	0	0	0	0	0	0	0	0	0	0	0	0	0	0	0	0	0	0	0	0	0	0	0	0	0	0	0	0	0	0	0	0	0	0	0	0	0	0	0	0.00023	0	0	0	0	0	0	0	0
s__Bacteroides_ovatus	0.01221	0.01702	0.02309	0.03293	1.74517	1.72461	0.93193	1.53697	0.69561	0.07795	2.81072	1.13441	21.5071	1.71534	4.899	0.39713	0.38083	0.6493	18.4514	17.1073	4.40847	1.95582	4.77853	1.29387	0.30541	10.7758	0.40266	5.06341	10.3275	13.0967	1.39704	0.6295	11.9837	0.38457	1.86655	1.38885	19.3033	0.41603	0.1981	0.01403	0.31506	0.04859	39.2542	0.04134	1.28912	0.20171	1.10639	5.15401	0.36653
s__Bacteroides_plebeius	0	0	0	0	0	0	0	0	0.07754	0	0.00254	0.61091	14.7723	0	0	0	0.07595	0.00229	7.0725	0	0	0	0	0.10516	0	0	0	0	6.9919	0	0.86278	0.00066	0.29281	0	0	0	0	0	0	0	0	0	0	0	0	0	0.00856	0	0
s__Bacteroides_salyersiae	0.07319	0.08064	0.02514	0.02363	0	0.40767	0	0	0	0.04639	0	0	2.34552	0	1.90005	0.19093	0	0.43141	3.83957	0	0	0.19131	0.49514	0	0.79824	0	0	0	3.59636	2.1089	0	1.03484	0.16202	0	0	0.4906	0.61196	0	0.00133	1.99855	0.20314	0.04034	2.1917	0	0	0.09662	0	0	0
s__Bacteroides_sp_1_1_6	0	0	0	0	0	0	0	0	0	0	0	0	0	0	0	0	0	0	0	0	0	0	0	0	0	0	0	0	0	0	0	0	0	0	0	0	0	0	0	0	0	0	0	0	0	0	0	0	0
s__Bacteroides_sp_2_1_22	0	0	0	0	0	0	0	0	0	0	0	0	0	0	0	0	0	0	0	0	0	0	0	0	0	0	0	0	0	0	0	0	0	0	0	0	0	0	0	0	0	0	0	0	0	0	0	0	0
s__Bacteroides_sp_4_3_47FAA	0	0	0	0	0	0	0	0	0	0	0	0	0	0	0	0	0	0	0	0	0	0	0	0	0	0	0	0	0	0	0	0	0	0	0	0	0	0	0	0	0	0	0	0	0	0	0	0	0
s__Bacteroides_stercoris	6.10704	0.51478	0.11101	0.52008	0	0.00252	0	0.18558	1.33709	0.12144	0.38939	6.13008	0.00496	0.00641	0.10424	28.0387	3.41547	43.433	0.04153	0.0172	0.08549	0.0812	0.00932	15.6753	37.9837	0.08049	2.38382	19.571	0.02019	0.01776	6.58488	22.5707	0.0162	14.4954	0.08715	0.96489	0.01202	18.4471	2.52219	0.02901	0.00186	0	0.00296	4.28481	14.6637	0.00547	0.01256	0.01648	25.7671
s__Bacteroides_thetaiotaomicron	0.05231	0.13368	0.08051	0.35411	0	3.1475	0	0.00017	0.2097	0.1314	0.00476	1.17094	4.55678	0	8.39832	0.77181	0.89838	0.20249	0.98823	0	0.00501	1.18179	1.29913	1.61013	0.83527	0	7.61485	0.00464	1.23827	1.66479	2.23141	1.95184	0.54057	2.65603	0.00228	0.27648	2.36299	2.27212	3.85562	0.19842	0.26027	0.00724	5.17127	0.89614	3.72933	0.27051	5.33818	0	0.75927
s__Bacteroides_uniformis	2.13593	0.35897	0.27848	1.07426	0.00209	0.23923	0.00122	1.70491	0.25974	0.34705	15.7799	27.6897	3.95432	0.01969	0.23984	20.7428	0.02995	11.497	2.87094	0.06223	25.6813	0.03475	0.24621	1.23635	8.38434	0.15516	0.29469	10.597	5.66481	7.0782	2.66084	5.37207	1.165	0.26034	1.89117	6.22433	2.99516	0.25038	4.16752	0.19636	0.75817	0.00444	1.33436	3.52977	0.78753	0.39972	4.48436	0.81514	0.21065
s__Bacteroides_vulgatus	4.08703	0.04501	0.09362	0.2411	1.02983	0.03265	1.6653	0.00015	0.35736	0.12978	0.01227	1.23257	11.3805	0.42717	0.00552	0.43705	0.95389	0.88495	11.9675	1.16235	0.00135	0.01015	0.03986	1.04852	1.22377	0.90376	0.00959	0.01247	25.0776	0.00608	0.50359	1.07642	0.04599	0.0073	0	0.0414	0	0.00107	0	0.48568	0.44773	0.00657	0	0.00208	0.00301	0.11678	2.86568	14.8916	0.0033
s__Bacteroides_xylanisolvens	0.1127	0.01465	0.03535	0.0228	0.16085	0.03615	0.10528	0	0.05481	0.05362	0.00141	0.13497	0.61301	0.10441	0.0605	0.03716	0.01634	0.02636	0.03912	2.78798	0	0.02087	0.06411	0.11907	0.02018	1.48159	0.19693	0.00251	0.20058	1.30609	0.40356	0.06968	1.15122	0.28851	0.00508	0.21483	2.51045	0.11656	0.04448	0.00144	0.0987	0	5.42825	0.00295	0.56582	0.03284	0.6344	0.74243	0.22754
s__Bacteroidetes_bacterium_oral_taxon_272	0	0	0	0	0	0	0	0	0	0.00224	0	0	0	0	0	0	0	0	0	0	0	0	0	0	0	0	0	0	0	0	0	0	0	0	0	0	0	0	0	0	0	0	0	0	0	0	0	0	0
s__Banana_streak_OL_virus	0	0	0	0	0	0	0	0	0	0	0	0	0	0	0	0	0	0	0	0	0	0	0	0	0	0	0	0	0	0	0	0	0	0	0	0	0	0	0	0	0	0	0	0	0	0	0	0	0
s__Barnesiella_intestinihominis	0.00255	0.17546	1.16008	0.26624	0	0	0	0	0	0.84207	0	0	0	0	0	2.06683	0.00054	1.34017	0	0	0	0	0	0.00268	1.95171	0	0	0	0	0	0	4.84312	0	0	0	3.95975	0	0	0	0.00264	0	0	0	0	0	0	0	0	0
s__Betapapillomavirus_1	0	0	0	0	0	0	0	0	0	0	0	0	0	0	0	0	0	0	0	0	0	0	0	0	0	0	0	0	0	0	0	0	0	0	0	0	0	0	0	0	0	0	0	0	0	0	0	0	0
s__Bifidobacterium_adolescentis	0.00016	0	0	0.00411	0.00241	10.1174	0	0	0	0	0	0	0	0	0.86057	3.31442	0.01377	3.0513	0	0	0.00105	0.15879	14.2835	0.00272	0.95876	0	0	0.0088	0	0	0	2.33957	0	0	0.03952	0.00107	0	0	0.00249	0.22539	6.92844	0	0	0.00432	0.00605	6.45244	0.36052	10.2758	0
s__Bifidobacterium_animalis	0	0	0	0	0	0	0	0	0	0	0	0	0	0	0	0	0	0	0	0	0	0	0	0	0	0	0	0	0	0	0	0	0	0	0	0	0	0	0	0	0	0	0	0	0	0	0	0	0
s__Bifidobacterium_bifidum	0.38883	16.4244	16.453	10.4474	0.01177	0.01764	0.03678	0.0576	0.00714	2.19917	0	0	0	0	0	0	0	0	0	0	0	0	0.00621	0	0	0	0	0	0	0	0	0	0	0	6.16276	0.13506	0	0	0.00206	0.36314	4.43711	0	0	0	0	3.03451	1.10887	0	0
s__Bifidobacterium_breve	1.98816	34.9161	13.6494	0.61052	0.0261	0.0046	0.08513	0.12929	0.01235	0.03169	8.58447	0	0.01785	0	0	0	0.00573	0	0.60914	0.00877	17.3423	0	0.00592	0	0	0	0.00721	14.2247	0.059	1.39212	0	0.00247	0.78185	0	35.2518	0.15899	1.0146	0.00149	0.00651	0.00391	0.05768	0.00166	0.00537	0	0	0.03671	0	0	0
s__Bifidobacterium_catenulatum	0.00734	0	0	0	0	0.01969	0	0	0	0	0	0	0	0	0	0	0	0	0	0	0	0.00116	0.07725	0	0	0	0	0.82926	0	0	0	0	0	0	3.07067	0.01497	0	0	0.00015	0	0	0	0	0	0	0	0	0.00302	0
s__Bifidobacterium_dentium	0.0258	1.14833	0.32536	0.25187	0	0	0.14259	0	0	0.02157	0	0	0	0.63842	0	0	0	0	0	0.1971	0.49664	0	0.00428	0	0	0.32532	0	0.36724	0	0.02404	0	0	0	0	1.05586	0.07027	0.25909	0	0.1688	0	0	0	0.00942	0.24434	0	0	0	0.04085	0
s__Bifidobacterium_longum	7.25216	27.7057	50.5688	1.84879	0.03877	2.1854	0.15786	15.8605	0.0536	0.14058	33.1939	0.00131	0.02727	0	0.2969	0.00078	0	0	0.02887	0	1.03323	0.07073	3.6876	0	0	0	0	0.7346	0.05376	13.397	0.00045	0	0.04079	0	4.84	0.07508	14.6989	0.00093	0.12375	0.07818	0.12785	0	0.06944	0.02618	0.00057	0.25318	0.36223	4.70801	0
s__Bifidobacterium_pseudocatenulatum	3.89828	0	0	0	0	0.77614	0	0	0	0	0	0	0	0	0.00823	0	0	0	0	0	0	0.05893	0.94736	0	0	0	0	1.06256	0	0	0	0	0	0.09782	3.41399	0.00878	0	0.13118	0.00081	0.00295	0.00427	0	0	0	0.30716	0.00519	0.0054	0	0.18154
s__Bifidobacterium_pseudolongum	0	0	0	0	0	0	0	0	0	0	0	0	0	0	0	0	0	0	0	0	0	0	0	0	0	0	0	0	0	0	0	0	0	0	0	0	0	0	0	0	0	0	0	0	0	0	0	0	0
s__Bilophila_sp_4_1_30	0	0	0	0	0.56287	0	0.45555	0	0	0	0	0	0	0.21946	0	1.53662	0	0.69059	0	0.66097	0	0	0	0	0.39538	0.67249	0	0	0	0	0	1.12659	0	0	0	0	0	0	0	0	0	0	0	0	0	0	0	1.89672	0
s__Bilophila_unclassified	0	0.0547	0.02422	0.01877	0.39342	0.42279	0.22693	0	0	0.28985	0	0	1.46435	0.16421	0.78177	0.81608	0	0.24447	0.61187	0.41124	0	0.08827	0.93787	0	0.20671	0.43737	0	0	0.0066	4.51747	0	0.38396	0	0	0	0.04691	0.95259	0.00054	1.46603	0.1729	0.14679	0	1.50055	2.02079	0	0.07491	0.57074	1.2395	0
s__Bilophila_wadsworthia	0	0.00632	0.00283	0	0	0.02371	0	0	0	0.03944	0	0	0.09826	0	0.03049	0	0	0	0.03188	0	0	0.00309	0.05344	0	0	0	0	0	0	0.29439	0	0	0	0	0	0	0.08244	0	0.0007	0.03669	0.00433	0	0.02279	0.00062	0	0.00166	0.04983	0	0
s__Blautia_hansenii	0	0	0	0	0	0.00037	0	0	0	0	0	0	0	0	0	0	0	0.00013	0	0	0	0	0.00288	0	0	0	0	0	0	0	0	0	0	0	0	0	0	0	0	0	0	0	0	0	0	0	0	0	0
s__Blautia_hydrogenotrophica	0	0	0	0	0	0	0	0.01107	0	0	0.15258	0	0	0	0	0	0	0	0	0	0.24658	0	0	0	0	0	0	0.25084	0	0	0	0	0	0	0.21577	0	0	0	0.00562	0	0	0	0	0.20004	0	0	0	0	0
s__Blautia_producta	0.07016	0.01136	0.00991	0.26466	0	0.00883	0.00154	1.7565	0	0.38522	0.91317	0	0.04913	0.00071	0	0.05557	0	0.1588	0.2083	0.00108	0.00917	0	0.01557	0	0.00434	0	0.06303	0.6155	0.03062	0	0	0.00802	0.22033	0.03719	0.17045	0.44497	0	0.07443	0.00122	0	0.08174	0	0	0.00058	0.02962	0.0088	0	0	0.14798
s__Bordetella_unclassified	0	0	0	0	0	0	0	0	0	0	0	0	0	0	0	0	0	0	0	0	0	0	0	0	0	0	0	0	0	0	0	0	0	0	0	0	0	0	0	0	0	0	0	0	0	0	0	0	0
s__Bradyrhizobium_sp_BTAi1	0	0	0	0	0	0	0	0	0	0	0	0	0	0	0	0	0	0	0	0	0	0	0	0	0	0	0	0	0	0	0	0	0	0	0	0	0	0	0	0	0	0	0	0	0	0	0	0	0
s__Bradyrhizobium_sp_DFCI_1	0	0	0	0	0	0	0	0	0	0	0	0	0	0	0	0	0	0.03537	0	0	0	0	0.09703	0	0	0.46084	0	0.14374	0.23167	0	0	0	0	0	0	0	0	0	0.04994	0.05597	0	0	0	0.05469	0	0.02693	0.13979	0.16962	0
s__Brevibacterium_massiliense	0	0	0	0	0	0	0	0	0	0	0	0	0	0	0	0	0	0	0	0	0	0	0	0	0	0	0	0	0	0	0	0	0	0	0	0.05805	0	0	0	0	0	0	0	0	0	0	0	0	0
s__Brevibacterium_mcbrellneri	0	0	0	0	0	0	0	0	0	0	0	0	0	0	0	0	0	0	0	0	0	0	0	0	0	0	0	0	0	0	0	0	0	0	0	0	0	0	0	0	0	0	0	0	0	0	0	0	0
s__Brevibacterium_unclassified	0	0	0	0	0	0	0	0	0	0	0	0	0	0	0	0	0	0	0	0	0	0	0	0	0	0	0	0	0	0	0	0	0	0	0	0	0	0	0	0	0	0	0	0	0	0	0	0	0
s__Brevundimonas_diminuta	0	0	0	0	0	0	0	0	0	0	0	0	0	0	0	0	0	0	0	0	0	0	0	0	0	0	0	0	0	0	0	0	0	0	0	0	0	0	0	0	0	0	0	0	0	0	0	0	0
s__Buchnera_aphidicola	0	0	0	0	0	0	0	0	0	0	0	0	0	0	0	0	0	0	0	0	0	0	0	0	0	0	0	0	0	0	0	0	0	0	0	0	0	0	0	0	0	0	0	0	0	0	0	0	0
s__Burkholderia_unclassified	0	0.00189	0	0	0	0	0	0	0	0	0	0	0	0	0	0	0	0	0	0	0	0	0	0	0	0	0	0	0	0	0	0	0	0	0	0	0	0	0	0.01348	0.00526	0	0	0	0	0.00266	0.01079	0	0
s__Burkholderiales_bacterium_1_1_47	0	0	0	0	0	0.00087	0	0	0.00243	0	0	0.01428	0.01209	0	0	0	0.00114	0	0.00682	0	0	0	0	0.00345	0	0	0.00301	0	0	0	0.01008	0	0	0.06373	0	0	0	0.03195	0	0	0	0	0	0	0.09043	0	0	0	0.09083
s__Butyricicoccus_pullicaecorum	0	0	0	0	0	0	0	0	0	0	0	0	0	0	0	0	0	0	0	0	0	0	0	0	0	0	0	0	0	0	0	0	0	0	0	0	0	0	0	0	0	0	0	0	0	0	0	0	0
s__Butyricimonas_synergistica	0	0	0	0	0	0	0	0	0	0.00024	0.0007	0	0	0	0	0	0	0	0	0	0	0	0	0	0	0	0	0	0	0	0	0	0	0	0	0	0	0	0.02051	0.01595	0	0	0.00024	0.01672	0	0	0	0	0
s__C2likevirus_unclassified	0	0	0	0	0	0	0	0	0	0	0	0	0	0	0	0	0	0	0	0	0	0	0	0	0	0	0	0	0	0	0	0	0	0	0	0	0	0	0	0.00168	0	0	0	0	0	0	0	0	0
s__Campylobacter_concisus	0	0	0	0	0	0	0	0	0	0	0	0	0	0	0	0	0	0	0	0	0	0	0	0	0	0	0	0	0	0	0	0	0	0	0	0	0	0	0	0	0	0	0	0	0	0	0	0	0
s__Campylobacter_gracilis	0	0	0	0	0	0	0.02323	0	0	0	0	0	0	0	0	0	0	0	0	0	0	0	0	0	0	0	0	0	0	0	0	0	0	0	0	0	0	0	0.00071	0	0	0	0	0	0	0	0	0	0
s__Campylobacter_ureolyticus	0	0	0	0	0	0	0	0	0	0	0	0	0	0	0	0	0	0	0	0	0	0	0	0	0	0	0	0	0	0	0	0	0	0	0	0	0	0	0	0	0	0	0	0	0	0	0	0	0
s__Candida_albicans	0	0	0	0	0	0	0	0	0	0	0	0	0	0	0	0	0.00892	0	0	0	0	0	0	0.00019	0	0	0	0	0	0	0.00109	0	0	0	0	0	0	0	0	0	0	0.09805	0	0	0	0	0	0	0
s__Candida_dubliniensis	0	0	0	0	0	0	0	0	0	0	0	0	0	0	0	0	0	0	0	0	0	0	0	0	0	0	0	0	0	0	0	0	0	0	0	0	0	0	0	0	0	0	0	0	0	0	0	0	0
s__Candida_glabrata	0.05701	0	0	0.00374	0.0126	0	0.0011	0.00131	0	0	0	0	0	0	0	0	0	0	0	0	0.00316	0	0	0	0	0	0	0.01252	0	0	0	0	0	0	0.001	0	0.00049	0	0	0	0	0.05789	0	0	0	0	0	0	0
s__Candida_tropicalis	0	0	0	0	0	0	0	0	0	0	0	0	0	0	0	0	0	0	0	0	0	0	0	0	0	0	0	0	0	0	0	0.01012	0	0	0	0	0	0	0	0	0	0	0	0	0	0	0	0	0
s__Candida_unclassified	0	0	0	0	0	0	0	0	0	0	0	0	0	0	0	0	0	0	0	0	0	0	0	0	0	0	0	0	0	0	0	0	0	0	0	0	0	0	0	0	0	0	0	0	0	0	0	0	0
s__Cardiobacterium_valvarum	0	0	0	0	0	0	0.00315	0	0	0	0	0	0	0	0	0	0	0	0	0	0	0	0	0	0	0	0	0	0	0	0	0	0	0	0	0	0	0	0	0	0	0	0	0	0	0	0	0	0
s__Catenibacterium_mitsuokai	0.61505	0	0	0	0	0	0	0	0	0	0	0	0	0	0	0	0	0	0	0	0	0	0	0	0	0	0	0	0	0	0	0	0	0	0	0	0	0	0.88178	0.0031	0	0	0	0.43587	0	0	0	0	0
s__Cellulophaga_unclassified	0	0	0	0	0	0	0	0	0	0	0	0	0	0	0	0	0	0	0	0	0	0	0	0	0	0	0	0	0	0	0	0	0	0	0	0	0	0	0	0	0	0	0	0	0	0	0	0	0
s__Cellulosilyticum_lentocellum	0	0	0	0	0	0	0	0	0	0	0	0	0	0	0	0	0	0	0	0	0	0	0	0	0	0	0	0	0	0	0	0	0	0	0	0	0	0	0	0	0	0	0	0	0	0	0	0	0
s__Citrobacter_freundii	0	0	0	0	0	0	0	0	0	0	0	0	0	0	1.71113	0	0	0	0.03408	0	0	0	0	0	0	0	0	0	0	0.04261	0	0.07034	0	0	0.00562	0	0.05282	0	0.00037	0	0	0	0.00434	0	0.01712	0	0	0	0
s__Citrobacter_koseri	0	0	0	0	0	0	0	0	0	0	0	0	0	0	0	0	0	0	0	0	0	0	0	0	0	0	0	0	0	0	0	0	0	0	0	0	0	0	0	0.05707	0	0	0	0	0	0	0	0	0
s__Citrobacter_unclassified	0	0	0	0	0	0	0	0	0	0	0	0	0	0	0.96669	0	0	0	0.0412	0	0	0.00076	0.00043	0	0	0	0	0.00589	0	0.02143	0	0.0281	0	0	0.00028	0	0.04772	0	0	0	0	0	0.00583	0	0.02248	0	0	0	0
s__Citrobacter_youngae	0	0	0	0	0	0	0	0	0	0	0	0	0	0	0	0	0	0	0	0	0	0	0	0	0	0	0	0	0	0	0	0	0	0	0	0	0	0	0	0	0	0	0	0	0	0	0	0	0
s__Clostridiaceae_bacterium_JC118	0.00259	0.00277	0	0.00378	0	0	0	0	0	0.04172	0	0	0	0	0	0.00676	0	0.00443	0	0	0	0	0.00036	0	0.01095	0	0	0	0	0	0	0.00832	0	0	0	0	0	0	0.05545	0.16103	0.00342	0	0	0.02271	0	0.0015	0.10347	0.10306	0
s__Clostridiales_bacterium_1_7_47FAA	0.00069	0.00124	0	0.00605	0.38935	0.00298	0.18072	0.01053	0	0.07751	0.00524	0	0.05932	0.05603	0	0.0449	0	0.05175	0.1415	0.0407	0	0	0.01214	0	0.02194	0.036	0.00162	0.00826	0.4542	0.12395	0	0.05271	0.23244	0.01223	0.00621	0.01875	0.04745	0.01074	0.01768	0	0.00677	0	0.07657	0.02881	0.00639	0.00204	0.04366	0.25249	0.007
s__Clostridium_asparagiforme	0.00049	0.00225	0.00014	0.00735	0.9507	0.0017	1.13427	0.01951	0.03867	0.00377	0.02574	0.15477	0.14276	0.25576	0	0.12176	0.38295	0.08477	0.26332	0.18468	0	0.01125	0.00817	0.10834	0.05476	0.12519	0	0.03141	0.44387	0	0.09644	0.03868	0.11099	0.04087	0.02735	0.10625	0	0.08142	0.02151	0	0.00352	0	0	0.05008	0.0791	0.00527	0.01987	0.6396	0.02265
s__Clostridium_bartlettii	0	0	0	0.00777	0	0	0	0	0	0.00875	0	0	0	0	0	0.03302	0.0088	0.01092	0.00779	0	0	0.00331	0.04687	0.01848	0	0	0	0	0	0.09891	0.00466	0	0	0	0	0.07256	0	0	0	0	0	0	0	0	0	0	0	0.00835	0
s__Clostridium_bifermentans	0	0	0	0	0	0	0	0	0	0	0	0	0	0	0	0	0	0	0	0	0	0	0	0	0	0	0	0	0	0	0	0	0	0	0	0	0	0	0	0	0	0	0	0	0	0	0	0	0
s__Clostridium_bolteae	0.03325	0.2335	0.01355	0.1733	2.47936	0.13017	3.31391	1.18309	0.15846	0.90177	0.50139	0.1262	0.62433	1.51354	0.10556	0.47577	0.14179	0.12705	0.57185	0.49477	0	0.02569	0.21031	0.10168	0.10771	0.30526	0.3262	0.66623	1.04992	1.22647	0.07121	0.30544	0.47903	0.42535	0.30743	0.54786	0.37893	0.28861	0.04985	0	0.06174	0	0.9726	0.06893	0.12051	0.07768	0.08767	0.73577	0.3506
s__Clostridium_butyricum	0	0	0	0	0	0	0	0	0	0	0	0	0	0	0	0	0	0	0	0	0	0	0	0	0	0	0	0	0	0	0	0	0	0	0	0	0	0	0	0	0	0	0	0	0	0	0	0	0
s__Clostridium_celatum	0	0	0	0	0	0	0	0	0	0	0	0	0	0	0	0	0	0	0	0	0	0	0	0	0	0	0	0	0	0	0	0	0	0	0	0	0	0	0	0	0	0	0	0	0	0	0	0	0
s__Clostridium_citroniae	0	0.0012	0	0	0.00058	0.00359	0.00021	0	0.04745	0.00262	0.02822	0.08688	0.02459	0	0	0.03066	0.05678	0.02994	0.01933	0	0	0	0.01463	0.01963	0.0088	0	0	0.00765	0.03687	0.01187	0.01287	0.0188	0.02179	0	0.00837	0.00864	0.07881	0	0.00639	0	0.00462	0	0.03889	0.01215	0	0.00376	0.01422	0	0
s__Clostridium_clostridioforme	0.00304	0.00247	0	0.02321	3.42832	0.01722	3.21185	0	0	0	0	0	0	0.16523	0	0.04007	0	0.02611	0	0.44204	0	0	0.0194	0	0.00973	0.25282	0.03419	0	0	0	0	0.01953	0	0.37552	0	0	0	0.42641	0	0	0.00617	0	0	0	0.0676	0.00278	0	0.22839	0.03118
s__Clostridium_difficile	0	0	0	0	0	0	0	0.1109	0	0.00065	0.56102	0	0.01066	0	0	0	0	0	0.0029	0	0.63107	0	0	0	0	0	0	0.01974	0	0.01434	0	0	0.05845	0	0.05657	0	0.03338	0	0	0	0	0	0.26532	0	0.03166	0	0	0	0.20863
s__Clostridium_glycolicum	0	0	0	0	0	0	0	0	0	0	0	0	0	0	0	0	0	0	0	0	0	0	0	0	0	0	0	0	0	0	0	0	0	0	0	0	0	0	0	0	0	0	0	0	0	0	0	0	0
s__Clostridium_hathewayi	0.00491	0.03934	0.00703	0.19971	1.35773	0.00331	1.48331	0.09629	0.0263	4.95209	0.40296	0	0.56111	0.61772	0.02023	0.49866	0	0.33269	0.26419	0.30287	0	0.00309	0.0099	0	0.17919	0.18313	0.08603	0.02552	0.17231	0	0	0.11972	0.29003	0.21404	0.19731	0.17366	0	0.43657	0.04229	0	0.02133	0	0	0.03113	0.07007	0.01475	0.00573	0.31879	0.2943
s__Clostridium_hylemonae	0.01038	0.01722	0.01102	0.03805	0	0	0	0	0.00055	1.64114	0	0	0.00074	0	0	0	0	0	0.00299	0	0	0	0	0	0	0	0	0	0.00097	0	0	0	0.04205	0	0	0.04805	0	0	0.0041	0.00304	0.00011	0	0	0.01003	0	0	0	0	0
s__Clostridium_innocuum	0.00068	0.0011	0.00355	0	0	0	0	0	0.01138	0.00079	0	0.02062	0.0036	0	0	0	0.03902	0	0.00429	0	0	0	0.00372	0.01286	0	0	0.03367	0	0	0	0.00942	0	0	0.01989	0	0	0.00019	0.0061	0.00398	0	0	0	0.01178	0.01045	0.00853	0	0	0	0.00148
s__Clostridium_leptum	0.00453	0.00614	0.00033	0.00595	0	0	0	0	0	0.00557	0	0	0.22588	0	0.02711	0	0	0	0.10237	0	0	0.00937	0.03198	0	0	0	0	0	0	0	0	0	0	0.01918	0	1.11585	0	0.03459	0.04479	0	0.4553	0	0	0.10633	0.50611	0.00468	0.0349	0	0.01253
s__Clostridium_methylpentosum	0	0	0	0	0	0	0	0	0	0	0	0	0	0	0	0	0	0	0	0	0	0	0	0	0	0	0	0	0	0	0	0	0	0	0	0	0	0	0	0	0.01075	0	0	0	0	0.0013	0	0	0
s__Clostridium_nexile	0.00346	0.08963	0.00978	0.06858	0.07694	0	0.13301	0	0	0.33121	0	0	1.30752	3.57537	0	0.01386	0	0.07098	0.76307	1.70027	0	0	0	0	0.05397	0.91228	0	0	4.1768	0	0	0.01242	1.04894	0	0	0.0053	0	0	0.00136	0	0	0	0	0.00143	0	0	0	0.74893	0
s__Clostridium_perfringens	0	0	0	0	0	0	0	0	0	0	0	0	0	0	0	0	0	0	0	0	0	0	0	0	0	0	0	0	0	0	0	0	0	0	0	0	0	0	0	0	0	0	0	0.00034	0	0	0	0	0
s__Clostridium_phytofermentans	0	0	0	0	0	0	0	0	0	0	0	0	0	0	0	0	0	0	0	0	0	0	0	0	0	0	0	0	0	0	0	0	0	0	0	0	0	0	0	0	0	0	0	0	0	0	0	0	0
s__Clostridium_ramosum	0.01218	0	0	0	0	0.07563	0	0.16494	0.00685	0	0.06397	0	0.165	0	0	0.0579	0	0.0215	0.0134	0	0.01921	0.00165	0.11443	0	0.02818	0	0	0.06336	0	0.01472	0	0.01391	0	0	0.01519	0	0.0007	0	0.00528	0	0.02614	0	0.03629	0.0016	0.00631	0.01614	0	0.02115	0.01777
s__Clostridium_scindens	0	0	0	0	0	0	0	0	0	0.00163	0	0	0.01566	0.13236	0	0.00121	0	0.00033	0.0151	0.10595	0	0	0	0	0	0.12098	0	0	0.01476	0	0	0.00033	0.00527	0	0	0.00119	0	0.00149	0.00153	0	0.00308	0	0	0.00247	0.00106	0.0016	0	0.07804	0.00022
s__Clostridium_sordellii	0	0	0	0	0	0	0	0	0	0	0	0	0	0	0	0	0	0	0	0	0	0	0	0	0	0	0	0	0	0	0	0	0	0	0	0	0	0	0	0	0	0	0	0	0	0	0	0	0
s__Clostridium_sp_7_2_43FAA	0	0	0	0	0	0	0	0	0	0	0	0	0	0	0	0	0	0	0	0	0	0	0	0	0	0	0	0	0	0	0	0	0	0	0	0	0	0	0	0	0	0	0	0	0	0	0	0	0
s__Clostridium_sp_ATCC_BAA_442	0	0	0	0	0	0	0	0	0.60352	0	0	0.73904	0	0	0	0	1.15185	0	0	0	0	0	0	0.66864	0	0	2.21001	0	0	0	0.62949	0	0	3.09192	0	0	0	1.81588	0.12397	0	0	0	0	0.22326	4.3464	0	0	0	0.77714
s__Clostridium_sp_D5	0	0	0	0	0	0	0	0	0	0	0	0	0	0	0	0.05159	0	0.07555	0	0	0	0	0	0	0	0	0	0	0	0	0	0.30556	0	0	0	0	0	0	0	0	0	0	0	0	0	0	0	0	0
s__Clostridium_sp_HGF2	0	0	0	0	0	0	0	0	0	0	0	0	0	0	0	0	0	0	0	0	0	0	0	0	0	0	0	0	0	0	0	0	0	0	0	0	0	0	0	0	0	0	0	0	0	0	0	0	0
s__Clostridium_sp_KLE_1755	0	0.11284	0	0	0	0	0	0	0	0.24477	0	0	0	0	0	0	0	0	0	0	0	0	0	0	0	0	0	0	0	0	0	0	0	0	0	0	0	0	0	0	0.12148	0	0	0	0	0	0	0	0
s__Clostridium_sp_L2_50	0	0	0	0	0	0	0	0	0	0	0	0	0	0	0	0	0	0	0	0	0	0	0	0	0	0	0	0	0	0	0	0	0	0	0	0	0	0	0	0	0	0	0	0	0	0	0	0	0
s__Clostridium_sp_MSTE9	0	0	0	0	0	0	0	0	0	0	0.49014	0	0	0	0	0	0	0	0	0	0	0	0	0	0	0	0	0	0	0	0	0	0	0	0	0	0	0	0	0	0	0	0	0	0	0	0	0	0
s__Clostridium_sporogenes	0	0	0	0	0	0	0	0	0	0	0	0	0	0	0	0	0	0	0	0	0	0	0	0	0	0	0	0	0	0	0	0	0	0	0	0	0	0	0	0	0	0	0	0	0	0	0	0	0
s__Clostridium_symbiosum	0.00303	0.00625	0.0051	0.12039	2.52129	0	0.53625	0	0	0.50557	0	0	0.01826	0.43904	0	0.05858	0	0.05809	0.08118	0.15629	0	0	0.00382	0	0.01464	0.11631	0.15268	0	0.08061	0	0	0.01178	0.05632	0.42884	0	0.67832	0.00824	0.42165	0.05394	0	0.00619	0	0.04427	0.08777	0.22215	0.00236	0	0.48968	0.31145
s__Collinsella_aerofaciens	0.72402	2.91884	5.72334	15.0779	0.00406	2.78027	0.00741	0.00586	3.54552	13.9681	0.0012	1.10962	0	0.02039	0.14396	0.00029	1.50649	0	0	0	0	0.07714	7.24303	0.92906	0	0	0	0	0	0	1.27159	0	0	0	0.00938	34.5182	0	0.00555	1.97928	0.52012	1.66795	0.00101	0	2.48139	0	2.0494	0.51043	0	0
s__Collinsella_intestinalis	0	0	0	0	0	0	0	0	0	0	0	0	0	0	0	0	0	0	0	0	0	0	0	0	0	0	0	0	0	0	0	0	0	0	0	0	0	0	0	0	0.01884	0	0	0	0	0.00817	0.05139	0	0
s__Collinsella_tanakaei	0	0	0	0	0	0	0	0	0	0	0	0	0	0	0	0	0	0	0	0	0	0	0	0	0	0	0	0	0	0	0	0	0	0	0	0	0	0	0	0.06787	0	0	0	0	0	0	0	0	0
s__Collinsella_unclassified	0	0	0	0	0.00071	0	0	0	0	0	0	0	0	0	0	0	0	0	0	0	0	0	0	0	0	0	0	0	0	0	0	0	0	0	0	0	0	0	0	0	0	0	0	0	0	0	0	0.00538	0
s__Comamonas_testosteroni	0	0	0	0	0	0	0	0	0	0	0	0	0	0	0	0	0	0	0	0	0	0	0	0	0	0	0	0	0	0	0	0	0	0	0	0	0	0	0	0	0	0	0	0	0	0	0	0	0
s__Comamonas_unclassified	0	0	0	0	0	0	0	0	0	0	0	0	0	0	0	0	0	0	0	0	0	0	0	0	0	0	0	0	0	0	0	0	0	0	0	0	0.0116	0	0.00063	0.07668	0	0	0	0	0	0	0	0	0
s__Coprobacillus_sp_29_1	0	0.70075	0	1.33775	0	0	0	0	0	1.49379	0	0	0	0	0	0	0	0	0	0	0	0	0	0	0	0	0	0	0	0	0	0	0	0	0	0.09139	0	0	0	0	0	0	0	0	0	0	0	0	0
s__Coprobacillus_unclassified	0.06071	0	0	0	0	0.2083	0	0.35173	0.02909	0	0.12274	0.00508	0.35425	0	0.02158	0.32462	0	0.153	0.09502	0	0.05538	0.02198	0.2741	0	0.23497	0	0.002	0.23913	0.00302	0.17855	0.00349	0.09461	0	0.00633	0.07091	0	0.03926	0.00864	0.0135	0	0.01008	0	0.20981	0.00668	0.02252	0.00306	0	0.08376	0.03542
s__Coprobacter_fastidiosus	0	0.00068	0	0	0	0	0	0	0	0	0	0	0	0	0	0	0	0	0	0	0	0	0	0	0	0	0	0	0	0	0	0	0	0	0	0.00429	0	0	0	0	0	0	0	0	0	0	0	0	0
s__Coprococcus_catus	0	0	0	0	0	0	0	0	0.16322	0	0	0.07621	0	0	0	0	0.14086	0	0	0	0	0	0	0.09388	0	0	0	0	0	0	0.06428	0	0	0	0	0	0	0	0	0	0	0	0	0	0	0	0.12486	0	0
s__Coprococcus_comes	0	0	0	0	0	0	0	0	0.91405	0	0	0.25014	0	0	0	0.18196	0.57174	0.10592	0	0	0	0	0	0.35209	0.04693	0	0	0	0	0	0.34378	0.10398	0	0	0	0	0	0	0.30605	0	1.99385	0	0	0.13601	0	1.2101	0.02259	0	0
s__Coprococcus_eutactus	0	0	0	0	0	0	0	0	0	0	0	0	0	0	0	0	0	0	0	0	0	0	0	0	0	0	0	0	0	0	0	0	0	0	0	0	0	0	0	0	0.00033	0	0	0	0	0.00215	0	0	0
s__Coriobacteriaceae_bacterium_phI	0	0	0	0	0	0	0	0	3.65472	0	0.00029	1.68316	0	0	0	0	1.12343	0	0	0	0	0	0	0.90659	0	0	0	0	0	0	1.0709	0	0	0	0	0	0	0	0.00214	0	0	0	0	0.01334	0	0	0.00174	0	0
s__Corynebacterium_accolens	0	0.00038	0.00296	0	0	0	0	0	0	0	0	0	0	0	0	0	0	0	0	0	0	0	0	0	0	0	0	0	0	0	0	0	0	0	0	0.00453	0	0	0	0	0	0	0	0	0	0	0	0	0
s__Corynebacterium_amycolatum	0	0.0157	0	0.01379	0	0	0	0	0	0.00867	0	0	0	0	0	0	0	0	0	0	0	0	0	0	0	0	0	0	0	0	0	0	0	0	0	0.59765	0	0	0	0	0	0	0	0	0	0	0	0	0
s__Corynebacterium_aurimucosum	0	0	0	0	0	0	0	0	0	0.00064	0	0	0	0	0	0	0	0	0	0	0	0	0	0	0	0	0	0	0	0	0	0	0	0	0	0.34316	0	0	0	0	0	0	0	0	0	0	0	0	0
s__Corynebacterium_durum	0	0	0	0	0	0	0	0	0	0	0	0	0	0	0	0	0	0	0	0	0	0	0	0	0	0	0	0	0	0	0	0	0	0	0	0	0	0	0	0	0	0	0	0	0	0	0	0	0
s__Corynebacterium_glucuronolyticum	0	0	0	0	0	0	0	0	0	0	0	0	0	0	0	0	0	0	0	0	0	0	0	0	0	0	0	0	0	0	0	0	0	0	0	0	0	0	0	0	0	0	0	0	0	0	0	0	0
s__Corynebacterium_jeikeium	0	0	0	0	0	0	0	0	0	0	0	0	0	0	0	0	0	0	0	0	0	0	0	0	0	0	0	0	0	0	0	0	0	0	0	0.01223	0	0	0	0	0	0	0	0	0	0	0	0	0
s__Corynebacterium_kroppenstedtii	0	0	0	0	0	0	0	0	0	0	0	0	0	0	0	0	0	0	0	0	0	0	0	0	0	0	0	0	0	0	0	0	0	0	0	0	0	0	0	0	0	0	0	0	0	0	0	0	0
s__Corynebacterium_matruchotii	0	0	0	0	0	0	0	0	0	0	0	0	0	0	0	0	0	0	0	0	0	0	0	0	0	0	0	0	0	0	0	0	0	0	0	0	0	0	0	0	0	0	0	0	0	0	0	0	0
s__Corynebacterium_nuruki	0	0	0	0	0	0	0	0	0	0	0	0	0	0	0	0	0	0	0	0	0	0	0	0	0	0	0	0	0	0	0	0	0	0	0	0	0	0	0	0	0	0	0	0	0	0	0	0	0
s__Corynebacterium_propinquum	0	0	0	0	0	0	0	0	0	0	0	0	0	0	0	0	0	0	0	0	0	0	0	0	0	0	0	0	0	0	0	0	0	0	0	0.00463	0	0	0	0	0	0	0	0	0	0	0	0	0
s__Corynebacterium_pseudogenitalium	0	0	0	0	0	0	0	0	0	0	0	0	0	0	0	0	0	0	0	0	0	0	0	0	0	0	0	0	0	0	0	0	0	0	0	0	0	0	0	0	0	0	0	0	0	0	0	0	0
s__Corynebacterium_pyruviciproducens	0	0	0	0	0	0	0	0	0	0	0	0	0	0	0	0	0	0	0	0	0	0	0	0	0	0	0	0	0	0	0	0	0	0	0	0	0	0	0	0	0	0	0	0	0	0	0	0	0.00503
s__Corynebacterium_striatum	0	0	0	0	0	0	0	0	0	0	0	0	0	0	0.03759	0	0	0	0	0	0	0	0	0	0	0	0	0	0	0	0	0	0	0	0	0.0262	0	0	0	0	0	0	0	0	0	0	0	0	0
s__Corynebacterium_tuberculostearicum	0	0	0	0	0	0	0	0	0	0	0	0	0	0	0	0	0	0	0	0	0	0	0	0	0	0	0	0	0	0	0	0	0	0	0	0.01014	0	0	0	0	0	0	0	0	0	0	0	0	0
s__Corynebacterium_variabile	0	0	0	0	0	0	0	0	0	0	0	0	0	0	0	0	0	0	0	0	0	0	0	0	0	0	0	0	0	0	0	0	0	0	0	0	0	0	0	0	0	0	0	0	0	0	0	0	0
s__Cronobacter_phage_ENT47670	0	0	0	0	0	0	0	0	0	0	0	0	0	0	0	0	0	0	0	0	0	0	0	0	0	0	0	0	0	0	0	0	0	0	0	0	0	0	0	0	0	0	0	0	0	0	0	0	0
s__Cronobacter_phage_vB_CsaM_GAP161	0	0	0	0	0	0	0	0	0	0	0	0	0	0	0	0	0	0	0	0	0	0	0	0	0	0	0	0	0	0	0	0	0	0	0	0	0	0	0	0	0	0	0	0	0	0	0	0	0
s__Cronobacter_phage_vB_CsaP_GAP52	0	0	0	0	0	0	0	0	0	0	0	0	0	0	0	0	0	0	0	0	0	0	0	0	0	0	0	0	0	0	0	0	0	0	0	0	0	0	0	0	0	0	0	0	0	0	0	0	0
s__Cronobacter_sakazakii	0	0	0	0	0	0	0	0	0	0	0	0	0	0	0	0	0	0	0	0	0	0	0	0	0	0	0	0	0	0	0	0	0	0	0	0	0	0	0	0	0	0	0	0	0	0	0	0	0
s__Cryptobacterium_curtum	0	0.0207	0.03346	0.00269	0	0	0	0	0	0.00099	0	0	0	0	0	0	0	0	0	0	0	0	0	0	0	0	0	0	0	0	0	0	0	0	0	0	0	0	0	0	0	0	0	0	0	0	0	0	0
s__Deinococcus_unclassified	0	0	0	0	0	0.00289	0	0	0	0	0	0	0	0	0	0	0	0	0	0	0	0	0	0	0	0	0	0	0	0	0	0	0	0	0	0.00368	0	0	0	0	0	0	0	0	0	0	0	0	0.00344
s__Desulfovibrio_desulfuricans	0	0.05288	0.07028	0.04135	0	0	0	0	0.00336	0.46519	0	0	0	0.00413	0	0	0	0	0.03268	0	0	0	0	0	0	0.01664	0	0	0	0	0	0	0	0	0	0.1172	0	0	0.05753	0.03055	0	0	0.00433	0.42359	0	0.00204	0.00226	0.00862	0
s__Desulfovibrio_piger	0	0	0	0	0	0	0	0	0	0	0	0	0	0	0	0	0	0	0	0	0	0	0	0	0	0	0	0	0	0	0	0	0	0	0	0	0	0	0	0.06544	0.15868	0	0	0	0	0.09468	0	0	0
s__Dialister_invisus	0	0	0	0	0.00276	0	0.36258	0	0	0	0	0	0	1.24067	0	0	0	0	0	0.01597	0	0	0	0	0	0.24224	0	0	0	0	0	0	0	0	0	0	0	0	0	0	0	0	0	0	0	0	0	0.10818	0
s__Dialister_succinatiphilus	0	0	0	0	0	0	0	0	0	0	0	0	0	0	0	0	0	0	0	0	0	0	0	0	0	0	0	0	0	0	0	0	0	0	0	0	0	0	0	0	0	0	0	0	0	0	0	0	0
s__Dietzia_unclassified	0	0	0	0	0	0	0	0	0	0	0	0	0	0	0	0	0	0	0	0	0	0	0	0	0	0	0	0	0	0	0	0	0	0	0	0	0	0	0	0	0	0	0	0	0	0	0	0	0
s__Dorea_formicigenerans	0	0	0	0	0	0	0	0	1.40255	0	0	0.44864	0	0	0	0	0.53746	0	0	0	0	0	0	0.19556	0	0	0	0	0	0	0.19551	0	0	0	0	0	0	0	0.08918	0	0.00653	0	0	0.1579	0	0.00568	0.21941	0	0
s__Dorea_longicatena	0	0	0	0	0	1.19548	0	0	5.34139	0	0	2.05095	0	0	0.08512	1.10957	0.85069	1.276	0	0	0	0.13991	1.24461	0.21448	0.71516	0	0	0	0	0	0.59662	1.11673	0	0	0	0	0	0	0.3594	0	0	0	0	0.42119	0	0	0.80651	0	0
s__Dorea_unclassified	0.00137	0	0	0	0.00123	0	0.00217	0	0	0	0	0	0.01518	0	0	0	0	0	0.0025	0.01226	0	0	0	0	0	0.03815	0	0	0	0.02607	0	0	0	0.00515	0	0	0.01474	0	0	0.00141	0.28084	0	0.00149	0	0.0059	0	0	0.00217	0
s__Dysgonomonas_mossii	0	0	0	0	0	0	0	0	0	0	0	0	0	0	0	0	0	0	0	0	0	0	0	0	0	0	0	0	0	0	0	0	0	0	0	0	0	0	0	0	0	0	0	0	0	0	0	0	0
s__Dysgonomonas_unclassified	0	0	0	0	0	0	0	0	0	0	0	0	0	0	0	0	0	0	0	0	0	0	0	0	0	0	0	0	0	0	0	0	0	0	0	0	0	0	0	0	0	0	0	0	0	0	0	0	0
s__Eggerthella_lenta	0.04568	0.01907	0.03578	0.14672	0.06132	0.02349	0.06976	0	0.01316	0.31732	0.0034	0.00104	0.04642	0.141	0	0.34206	0.0056	0.39585	0.1191	0.20579	0.00461	0	0.04646	0.00345	0.12779	0.17906	0	0.00586	0.00238	0.02114	0.00364	0.16344	0	0	0.00535	1.83165	0	0.0003	0.10298	0.0071	0	0	0.01033	0.21984	0.00014	0	0.01257	0.07367	0.0018
s__Eggerthella_unclassified	0.10605	0.03536	0.08605	0.2605	0.26011	0.11182	0.1962	0	0.44931	0.71711	0.54544	0.03374	0.15047	0.46423	0.01144	0.66333	0.07451	0.82706	0.30169	0.71233	0.3038	0.00826	0.29753	0.04029	0.27487	0.67909	0.00973	1.45008	0.05389	0.19427	0.07231	0.26355	0	0.01149	0.48811	4.18407	0	0.03712	0.61758	0.02332	0.04157	0	0.04809	1.42043	0.12867	0.01382	0.06789	0.37749	0.35304
s__Eikenella_corrodens	0	0	0	0	0	0	0	0	0	0	0	0	0	0	0	0	0	0	0	0	0	0	0	0	0	0	0	0	0	0	0	0	0	0	0	0	0	0	0	0	0	0	0	0	0	0	0	0	0
s__Enhydrobacter_aerosaccus	0	0	0	0	0	0	0	0	0	0	0	0	0	0	0.0072	0	0	0	0	0	0	0	0	0	0	0	0	0	0	0	0	0	0	0	0	0	0	0	0	0	0	0	0	0	0	0	0	0	0
s__Enterobacter_aerogenes	0.05115	0	0	0	0	0.00468	0	0	0	0	0	0	0	0	0	0	0	0	0.01334	0	0	0	0.01909	0	0	0	0	0	0	0.24772	0	0	0	0	0	0	0.28864	0	0	0	0	0	0.02038	0	0	0.02425	0	0	0
s__Enterobacter_asburiae	0	0	0	0	0	0	0	0	0	0	0	0	0	0	0	0	0	0	0	0	0	0	0	0	0	0	0	0	0	0	0	0	0	0	0	0	0	0	0	0	0	0	0	0	0	0	0	0	0
s__Enterobacter_cloacae	0	0	0	0	0	0.00195	0	0.02277	0	0	0.04919	0	0	0.00201	0.46315	0.04782	0	0.00773	0.03348	0.00833	0	0.00807	0.13217	0	0.01315	0	0	0.11317	0	0.13127	0	0.15083	0	0	0.0021	0.00664	0.10077	0	0.01819	0.8146	0.00185	8.4232	0.01289	0	0	0.06826	0.04505	0	0.00071
s__Enterobacter_hormaechei	0	0	0	0	0	0	0	0	0	0	0	0	0	0	0	0	0	0	0	0	0	0	0	0	0	0	0	0	0	0	0	0	0	0	0	0	0	0	0	0	0	0	0	0	0	0	0	0	0
s__Enterobacter_mori	0	0	0	0	0	0	0	0	0	0	0	0	0	0	0	0	0	0	0	0	0	0	0	0	0	0	0	0	0	0	0	0	0	0	0	0	0	0	0	0	0	0	0	0	0	0	0	0	0
s__Enterobacter_sp_MGH_8	0	0	0	0	0	0	0	0	0	0	0	0	0	0	0	0	0	0	0	0	0	0	0	0	0	0	0	0	0	0	0	0	0	0	0	0	0	0	0	0	0	0	0	0	0	0	0	0	0
s__Enterobacteria_phage_HK544	0	0	0	0	0	0	0	0	0	0	0	0	0	0	0	0	0	0	0	0	0	0	0	0	0	0	0	0	0	0	0	0	0	0	0	0	0	0	0	0	0	0	0	0	0	0	0	0	0
s__Enterobacteria_phage_M13	0	0	0	0	0	0	0	0	0	0	0	0	0	0	0	0	0	0	0	0	0	0	0	0	0	0	0	0	0	0	0	0	0	0	0	0	0	0	0	0	0	0	0	0	0	0	0	0	0
s__Enterobacteria_phage_PsP3	0	0	0	0	0.52129	0	0.11239	0	0	0	0	0	0	0.07184	0	0	0	0	0	1.12346	0	0.06669	0.04078	0	0	0	0	0	0	0	0	0	0	0	0	0	0	0	0	0	0	0	0	0	0	0	0	0	0
s__Enterobacteria_phage_mEp237	0	0	0	0	0	0	0	0	0	0	0	0	0	0	0	0	0	0	0	0	0	0	0	0	0	0	0	0	0	0	0	0	0	0	0	0	0	0	0	0	0	0	0	0	0	0	0	0	0
s__Enterobacteria_phage_phiP27	0	0	0	0	0	0	0	0	0	0	0	0	0	0	0	0	0	0	0	0	0	0	0	0	0	0	0	0	0	0	0	0	0	0	0	0	0	0	0	0	0	0	0	0	0	0	0	0	0
s__Enterococcus_asini	0	0.03623	0.0169	0.18493	0	0	0	0	0	0.01051	0	0	0	0	0	0	0	0	0	0	0	0	0	0	0	0	0	0	0	0	0	0	0	0	0	0.00236	0.00641	0	0	0	0	0	0	0	0	0	0	0.00109	0
s__Enterococcus_avium	0	0.00057	0.00012	0	0.00556	0	0.00221	0.42411	0	0	0.58492	0	0	0	0	0	0	0.0075	0.00036	0	1.80273	0	0	0	0	0	0.01173	1.0761	0	0.0352	0	0.00937	0	0.00342	0.72503	0	0.01369	0.00509	0.00618	0.1189	0	0	0.00562	0.00865	0.00429	0	0	0	0.01292
s__Enterococcus_casseliflavus	0	0	0	0	0	0	0	0	0.00134	0	0.0071	0	0	0	0	0	0	0	0	0	0.00496	0	0	0	0	0	0	0	0	0	0	0	0	0	0.00217	0	0	0	0	0.02748	0	0	0	0	0.00469	0	0	0	0
s__Enterococcus_cecorum	0	0	0	0	0	0	0	0	0	0	0	0	0	0	0	0	0	0	0	0	0	0	0	0	0	0	0	0	0	0	0	0	0	0	0	0	0	0	0	0	0	0	0	0.00106	0	0	0	0	0
s__Enterococcus_dispar	0	0	0	0	0	0	0	0	0	0	0	0	0	0	0	0	0	0	0	0	0	0	0	0	0	0	0	0	0	0	0	0	0	0	0	0	0	0	0	0	0	0	0	0	0	0	0	0	0
s__Enterococcus_durans	0	0	0	0	0	0	0	0	0	0	0	0	0	0	0	0	0	0	0	0	0	0	0	0	0	0	0	0	0	0	0	0	0	0	0	0	0	0	0	0.08046	0	0	0	0	0	0	0	0	0
s__Enterococcus_faecalis	0	0.0004	0	0	0	0	0.00135	2.28517	0.22597	0	0.30271	0	0	0	0	0	0	0	0.00622	0	0.02056	0	0	0	0	0	0.00457	0.00517	0	0.02138	0.00173	0	0	0.00479	0	0.01755	0.00818	0	0.00259	0.63906	0	0.00289	0	0	0.00142	0.02044	0	0	0.00323
s__Enterococcus_faecium	0.06832	0.03418	0.02464	0.48272	60.2463	0.06935	39.0475	0.18341	0	0	0.03406	0	0	0.20334	0	0.00924	0	0	0.00105	0.20927	0.22225	0	0	0	0	0	0.14071	0.10788	0	0.11577	0	0	0	0.17653	0.44153	0	0	0.10926	0	0.00682	0	0	0	0	0	0	0	0	0
s__Enterococcus_gallinarum	0	0	0	0.00273	0	0	0	0	0	0	0	0	0	0	0	0	0	0	0	0	0	0	0	0	0.01358	0	0	0	0	0	0	0	0	0	0.00057	0	0	0	0	0.11582	0	0	0	0	0	0	0	0	0
s__Enterococcus_hirae	0	0	0	0	0	0	0	0	0	0	0	0	0	0	0	0.01765	0	0	0	0	0	0	0	0	0	0.00795	0.05078	0	0	0	0	0	0	0.21307	0	0	0	0.23031	0	0	0	0	0	0	0.485	0	0	0	1.20211
s__Enterococcus_mundtii	0	0	0	0	0	0	0	0	0	0	0	0	0	0	0	0	0	0	0	0	0	0	0	0	0	0	0	0	0	0	0	0	0	0	0	0	0	0	0	0	0	0	0	0	0	0	0	0	0
s__Enterococcus_pallens	0	0	0	0	0	0	0	0	0	0	0	0	0	0	0	0	0	0	0	0	0	0	0	0	0	0	0	0	0	0	0	0	0	0	0	0	0	0	0	0	0	0	0	0	0	0	0	0	0
s__Enterococcus_phage_phiEF24C	0	0	0	0	0	0	0	0	0	0	0	0	0	0	0	0	0	0	0	0	0	0	0	0	0	0	0	0	0	0	0	0	0	0	0	0	0	0	0	0	0	0	0	0	0	0	0	0	0
s__Enterococcus_phage_phiFL3A	0	0	0	0	0	0	0	0	0	0	0	0	0	0	0	0	0	0	0	0	0	0	0	0	0	0	0	0	0	0	0	0	0	0	0	0	0	0	0	0	0	0	0	0	0	0	0	0	0
s__Enterococcus_raffinosus	0	0	0	0	0.47527	0	0.05885	0	0	0	0	0	0	0.50815	0	0	0	0	0	0.2441	0.04297	0	0	0	0	0.07942	0	0	0	0	0	0	0	0	0	0	0	0	0.0195	0.12738	0	0	0	0.02982	0	0	0	0	0.01038
s__Enterococcus_saccharolyticus	0	0	0	0	0	0	0	0	0	0	0	0	0	0	0	0	0	0	0	0	0	0	0	0	0	0	0	0	0	0	0	0	0	0	0	0	0	0	0	0	0	0	0	0	0	0	0	0	0
s__Enterococcus_sulfureus	0	0	0	0	0	0	0	0	0	0	0	0	0	0	0	0	0	0	0	0	0	0	0	0	0	0	0	0	0	0	0	0	0	0	0	0	0	0	0	0	0	0	0	0	0	0	0	0	0
s__Epsilon15likevirus_unclassified	0	0	0	0	0	0	0	0	0	0	0	0	0	0	0	0	0	0	0	0	0	0	0	0	0	0	0	0	0	0	0	0	0	0	0	0	0	0	0	0	0	0	0	0	0	0	0	0	0
s__Eremothecium_unclassified	0	0	0	0	0	0	0	0	0	0	0	0	0	0	0	0	0	0	0	0	0	0	0	0	0	0	0	0	0	0	0	0	0	0	0	0	0	0	0	0	0	0	0	0	0	0	0	0	0
s__Erwinia_phage_phiEa21_4	0	0	0	0	0	0	0	0	0	0	0	0	0	0	0	0	0	0	0	0	0	0	0	0	0	0	0	0	0	0	0	0	0	0	0	0	0	0	0	0	0	0	0	0	0	0	0	0	0
s__Erysipelotrichaceae_bacterium_21_3	0.01073	0.00091	0.00142	0.01977	0	0.00079	0	0	0	0.04242	0	0	0.09703	0	0	0.00287	0	0.00213	0.06171	0.00241	0	0	0.0021	0	0.00305	0.00038	0	0	0.00252	0.01593	0	0.00097	0	0	0	0.16904	0	0	0.00328	0	0.00432	0	0.00617	0.00869	0.00023	0.00279	0	0	0
s__Erysipelotrichaceae_bacterium_2_2_44A	0.00231	0.00545	0.01815	0.10621	0	0	0	0	0.00802	0.24246	0	0.01456	0	0.00481	0	0.00224	0.03036	0.0025	0.00106	0.01068	0	0	0.00176	0.0153	0.00305	0.00236	0.01681	0	0	0.01143	0.00573	0.00056	0	0.00159	0	0.17115	0.00511	0.00611	0.00173	0	0.00372	0	0.0215	0.00127	0.00759	0.00467	0	0	0.00532
s__Erysipelotrichaceae_bacterium_3_1_53	0	0.0008	0	0.00376	0	0	0	0.39446	0.13863	0.01156	0.20151	0.03646	0.00988	0	0	0	0.03631	0	0.00252	0	0.4088	0	0	0.01853	0	0	0	0.585	0	0	0.01851	0	0	0.00914	0.09494	0	0	0.00342	0.0243	1.35869	0.00464	0	0	0.05343	0.00029	0	0	0	0
s__Erysipelotrichaceae_bacterium_5_2_54FAA	0	0	0	0	0	0	0	0	0	0	0	0	0	0	0	0	0	0	0	0	0	0	0	0	0	0	0	0	0	0	0	0	0	0	0	0	0	0	0.08031	0	0	0	0	0.18508	0	0	0	0	0
s__Erysipelotrichaceae_bacterium_6_1_45	0.01177	0.0005	0.00121	0.01022	0	0.00447	0.00687	0	0	0.0113	0	0	0.01345	0.00527	0	0.00418	0	0.00825	0.00442	0.00777	0	0	0.00763	0	0.00878	0	0.09742	0	0	0	0	0.00716	0	0.10122	0	0.01875	0	0.08518	0.00153	0	0.00205	0	0	0.00544	0.11458	0.00044	0	0.02573	0.14128
s__Escherichia_albertii	0	0	0	0	0	0	0	0	0	0	0	0	0	0	0	0	0	0	0	0	0	0	0	0	0	0	0	0	0	0	0	0	0	0	0	0	0	0	0	0	0	0	0	0	0	0	0	0	0
s__Escherichia_coli	0.08148	0.39912	0.0338	5.14445	4.82266	0.01867	2.04789	6.52957	2.32381	3.36312	0.81352	2.60699	2.83457	36.0739	4.98942	1.50021	38.8202	3.47911	1.91682	28.4014	2.30178	0.02898	0.021	22.3256	0.08837	25.6706	33.8387	0.33613	1.21939	5.31002	9.68283	0.38264	32.7255	18.4565	0.66545	0.07483	6.18894	31.0008	5.42936	26.5081	0.69264	9.8315	3.77841	15.6372	22.7751	1.05985	0.03619	2.16272	9.98854
s__Escherichia_fergusonii	0	0	0	0	0	0	0	0	0	0	0	0	0	0	0	0	0	0	0	0	0	0	0	0	0	0	0	0	0	0	0	0	0	0	0	0	0	0	0	0	0	0	0.00752	0	0	0	0	0	0
s__Escherichia_phage_phAPEC8	0	0	0	0	0	0	0	0	0	0	0	0	0	0	0	0	0	0	0	0	0	0	0	0	0	0	0	0	0	0	0	0	0	0	0	0	0	0	1.15889	0	0	0	0	1.03758	0	0	0	0	0
s__Escherichia_unclassified	0.0463	0.14623	0.02699	2.02423	2.42724	0.01894	1.15963	3.74216	1.12632	1.56657	0.41272	1.35473	1.30664	10.6886	2.58185	1.18584	17.8804	3.27469	1.25815	8.21581	1.08067	0.00789	0.01563	11.2286	0.00588	11.984	0	0.34232	0.51231	4.203	3.92995	0.16657	13.6232	0	0.29063	0	3.2779	0	2.98338	18.1811	0.25313	5.02962	2.10661	7.77127	3.34191	0.56347	0.04374	1.47709	1.67372
s__Eubacterium_biforme	0.01215	0.3774	1.61977	7.60698	0	0.00355	0	0	0	0.45435	0	0	0	0	0	0	0	0	0	0	0	0	0	0	0	0	0	0	0	0	0	0	0	0	0	0	0	0	0	0.00238	0	0	0	0	0	0	0	0	0
s__Eubacterium_brachy	0	0	0	0	0	0	0	0	0	0	0	0	0	0	0	0	0	0	0	0	0	0	0	0	0	0	0	0	0	0	0	0	0	0	0	0	0	0	0	0	0	0	0	0	0	0	0	0	0
s__Eubacterium_cylindroides	0	0	0	0	0	0	0	0	0	0	0	0	0	0	0	0	0	0	0	0	0	0	0	0	0	0	0	0	0	0	0	0	0	0	0	0	0	0	0	0	0	0	0	0	0	0	0	0	0
s__Eubacterium_dolichum	0	0	0	0	0	0	0	0	0	0	0	0	0	0	0	0	0	0	0	0	0	0	0.03387	0	0	0	0	0	0	0	0	0	0	0	0	0	0	0	0	0	0.00752	0	0	0	0	0.00032	0	0	0
s__Eubacterium_eligens	0	0	0	0	0	0	0	0	0.10744	0	0	0.59905	0	0	0	0	0.04077	0	0	0	0	0	0	0.03687	0	0	0	0	0	0	0.12378	0	0	0	0	0	0	0	0	0	0	0	0	0	0	0	0.20644	4.70351	0
s__Eubacterium_hallii	0	0	0	0	0	0	0	0	0.33787	0	0	0.05547	0.05932	0	0	3.44272	0.15784	0.46364	0.18253	0	0	0	0	0.05148	0.42553	0	0	0	0.11056	0	0.06591	1.36803	0.25659	0	0	0	0	0	0.08681	0.00029	0.85413	0	0	0.08959	0	0.52738	0.05732	0	0
s__Eubacterium_infirmum	0	0	0	0	0	0	0	0	0	0	0	0	0	0	0	0	0	0	0	0	0	0	0	0	0	0	0	0	0	0	0	0	0	0	0	0	0	0	0	0	0	0	0	0	0	0	0	0	0
s__Eubacterium_limosum	0.02397	0.50039	0.58861	0.98733	0.42921	0.0286	0.16432	0	0.01163	3.07101	0	0	0.00662	0.12137	0.03362	0	0	0	0	0.05607	0	0	0.07588	0	0	0.05754	0.10134	0	0	0.01266	0	0	0	0.3974	0	2.09303	0.00056	0.58512	0.01405	0.10945	0.00598	0	0.00206	0.03562	0.28517	0.00054	0	0.06548	0.39917
s__Eubacterium_ramulus	0	0	0	0	0	0	0	0	0.66524	0	0	0.44147	0	0	0	0.02372	0.1709	0.03002	0	0	0	0	0	0.06721	0.01801	0	0	0	0	0	0.05822	0.01059	0	0	0	0	0	0	0	0	0	0	0	0	0	0	0.00227	0	0
s__Eubacterium_rectale	0	0	0	0	0	0	0	0	3.23798	9e-05	0.00832	5.49683	0	0	0	0	2.1889	0	0	0	0	0	0	1.73126	0	0	0	0	0	0	1.76511	0	0	0	0	0	0	0	0	0	0	0	0	0	0	0	2.74123	0	0
s__Eubacterium_saphenum	0	0	0	0	0	0	0	0	0	0	0	0	0	0	0	0	0	0	0	0	0	0	0	0	0	0	0	0	0	0	0	0	0	0	0	0	0	0	0	0	0	0	0	0	0	0	0	0	0
s__Eubacterium_siraeum	0	0	0	0	0	0	0	0	0	0	0	0	0	0	0	0	0	0	0	0	0	0	0	0	0	0	0	0	0	0	0	0	0	0	0	0.00373	0	0.01351	7.32688	0.02552	0.00026	0	0	1.83704	0	0	0	0	0
s__Eubacterium_sp_3_1_31	0	0	0	0	0	0.01089	0	0	0	0	0	0	0	0	0	0	0	0	0	0	0	0	0.02615	0	0	0	0	0	0	0	0	0	0	0	0	0	0	0	1.28539	0	0	0	0	3.01419	0	0.0004	0	0	0
s__Eubacterium_ventriosum	0	0	0	0	0	0.04994	0	0	0.19239	0	0	0.1242	0	0	0	0	0.03125	0	0	0	0	0.01826	0.15133	0.01	0	0	0	0	0	0	0.024	0	0	0	0	0	0	0	0.00018	0	0	0	0	0.00063	0	0	0.42471	0	0
s__Faecalibacterium_prausnitzii	0.24774	0.00273	0.01207	0.0025	0	0	0	0	4.25791	0.0052	0	1.12439	0	0	0	0	1.50005	0	0	0	0	0	0	1.32168	0	0	0.03483	0	0	0	1.58076	0	0	0.00624	0	0.00959	0	0.05059	7.65647	0.01161	1.68842	0	0	6.16871	0.34803	1.64955	2.04631	0	0.07852
s__Finegoldia_magna	0	0.00448	0	0	0	0	0	0	0	0.01274	0	0	0	0	0	0	0	0	0	0	0	0	0	0	0	0	0	0	0	0	0	0	0	0	0	0	0	0	0	0	0	0	0	0	0	0	0	0.00112	0
s__Flavonifractor_plautii	0.02953	0.00964	0.00087	0.00885	0.00211	0.0344	0.00185	0.04191	0	0.00571	0.1009	0	0.03454	0.03654	0.12554	1.42566	0.00245	0.96715	0.06872	0.37779	0.10376	0.02736	0.04269	0	1.09186	0.37548	0	0.11316	0.03821	0.49407	0	0.96213	0.14299	0	0.03586	0.02086	0.0374	0	0.05889	0.00077	0.0014	0	0.02055	0.06985	0	0.00072	0.01581	0.20933	0
s__Fretibacterium_fastidiosum	0	0	0	0	0	0	0	0	0	0	0	0	0	0	0	0	0	0	0	0	0	0	0	0	0	0	0	0	0	0	0	0	0	0	0	0	0	0	0	0	0	0	0	0	0	0	0	0	0
s__Fusobacterium_mortiferum	0	0	0	0	0	0.06199	0	0	0	0	0	0	0	0	0.08673	0	0	0	0	0.14456	0	0.70388	0.00361	0	0	0	0	0	0	0	0	0	0	0	0	0	0	0	0.00086	0	0	0	0	8e-05	0	0	0.78184	0.19849	0
s__Fusobacterium_nucleatum	0	0	0	0	0.00599	0	0.02183	0	0	0	0	0	0	0	0	0	0	0	0	0	0	0	0	0	0	0	0	0	0	0	0	0	0	0	0	0	0	0	0	0	0	0	0	0	0	0	0	0	0
s__Fusobacterium_ulcerans	0	0	0	0	0.00419	0	0	0	0	0	0	0	0.16011	0	0.03714	0	0	0	0.01894	0.00136	0	0	0	0	0	0	0	0	0.10692	0.37738	0	0	0	0	0	0	0.07298	0	0	0	0	0	0.73148	0	0	0	0	0	0
s__Fusobacterium_varium	0	0	0	0.00566	1.2707	0	0.2972	0	0	0	0	0	0.73686	0.19693	0.02907	0	0	0	0.69079	1.40652	0	0	0	0	0	0.61307	0	0	4.24358	0.01241	0	0	0.1071	0	0	0	0.10623	0	0	0	0	0	0.06541	0	0	0	0	0.14089	0
s__Gardnerella_vaginalis	0	0	0	0	0	0	0	0	0	0	0	0	0	0	0	0	0	0	0	0	0	0	0	0	0	0	0	0	0	0	0	0	0	0	0	0	0	0	0	0	0	0	0	0	0	0	0	0	0
s__Gemella_haemolysans	0	0	0	0	0	0	0	0	0	0	0	0	0	0	0	0	0	0	0	0	0	0	0	0	0	0	0	0	0	0	0	0	0	0	0	0	0	0	0	0	0	0	0	0	0	0	0	0	0
s__Gemella_morbillorum	0	0	0	0	0	0	0	0	0	0	0	0	0	0	0	0	0	0	0	0	0	0	0	0	0	0	0	0	0	0	0	0	0	0	0	0	0	0	0	0	0	0	0	0	0	0	0	0	0
s__Gemella_sanguinis	0	0	0	0	0	0	0	0	0	0	0	0	0	0	0	0	0	0	0	0	0	0	0	0	0	0	0	0	0	0	0	0	0	0	0	0	0	0	0	0	0.00108	0	0	0	0	0	0	0	0
s__Gemella_unclassified	0	0	0	0	0	0.00155	0	0	0	0	0	0	0	0	0	0	0	0	0	0	0	0.00136	0.00076	0	0	0	0	0	0	0	0	0	0	0	0	0	0	0	0	0	0	0	0	0.00194	0	0	0.00117	0	0
s__Geobacillus_unclassified	0	0	0	0	0	0	0	0	0.00092	0	0	0	0	0	0	0	0	0	0	0	0	0	0	0	0	0	0	0	0	0	0	0	0	0	0	0	0	0	0	0	0	0	0	0	0	0	0	0	0
s__Giardia_intestinalis	0	0	0	0	0	0	0	0	0	0	0	0	0	0	0	0	0	0	0	0	0	0	0	0	0	0	0	0	0	0	0	0	0	0	0	0	0	0	0	0	0	0	0	0	0	0	0	0	0
s__Gordonibacter_pamelaeae	0.0088	0.00129	0	0	0	0	0	0	0.15511	0.00544	0	0.02177	0	0.00061	0	0	0.0277	0	0	0	0	0	0.00911	0.0124	0	0	0.00555	0	0	0	0.01464	0	0	0.02994	0	0.00172	0	0.05488	0.01834	0.00142	0.00647	0	0	0.04154	0.02267	0.00546	0	0.00096	0.0466
s__Granulicatella_adiacens	0	0	0	0	0.00494	0.00039	0.00242	0	0.00159	0	0	0	0	0	0	0	0	0	0	0	0	0	0.00118	0	0	0	0	0	0	0	0	0	0	0	0	0	0	0	0.00128	0	0	0	0	0.00186	0	0	0	0	0
s__Granulicatella_unclassified	0.00122	0	0	0	0.01183	0.00628	0.00369	0	0.01038	0	0	0.00377	0	0	0	0	0	0	0	0	0	0	0.00291	0	0	0	0	0	0	0	0	0	0	0	0	0	0.01141	0	0.00478	0	0.00201	0	0	0.00542	0	0	0.00614	0	0
s__Granulicella_unclassified	0	0	0	0	0	0	0	0	0	0	0	0	0	0	0	0	0	0	0	0	0	0	0	0	0	0	0	0	0	0	0	0	0	0	0	0	0	0	0	0	0.00088	0	0	0	0	0	0	0	0
s__Haemophilus_haemolyticus	0	0	0	0	0	0	0	0	0	0	0	0	0	0	0	0	0	0	0	0	0	0	0	0	0	0	0	0	0	0	0	0	0	0	0	0	0	0	0	0	0	0	0	0	0	0	0	0	0
s__Haemophilus_influenzae	0	0	0	0	0	0	0	0	0	0	0	0	0	0	0	0	0	0	0	0	0	0	0	0	0	0	0	0	0	0	0	0	0	0	0	0	0	0	0	0	0	0	0	0	0	0	0	0	0
s__Haemophilus_parahaemolyticus	0	0	0	0	0	0	0	0	0	0	0	0	0	0	0	0	0	0	0	0	0	0	0	0	0	0	0	0	0	0	0	0	0	0	0	0	0	0	0	0	0	0	0	0	0	0	0	0	0
s__Haemophilus_parainfluenzae	0.11272	0	0	0	0.0023	0.92023	0	0	0	0	0	0	0	0.00424	0	0	0	0	0	0.01728	0	0.00944	0.01191	0	0	0	0	0	0.00575	0	0	0.00672	0	0	0	0	0.58231	0	0.05336	0	0.01676	0	0	0	0	0	0.01882	0	0
s__Haemophilus_paraphrohaemolyticus	0	0	0	0	0	0	0	0	0	0	0	0	0	0	0	0	0	0	0	0	0	0	0	0	0	0	0	0	0	0	0	0	0	0	0	0	0	0	0	0	0	0	0	0	0	0	0	0	0
s__Haemophilus_sputorum	0	0	0	0	0	0	0	0	0	0	0	0	0	0	0	0	0	0	0	0	0	0	0	0	0	0	0	0	0	0	0	0	0	0	0	0	0	0	0	0	0.00409	0	0	0	0	0	0	0	0
s__Halarchaeum_acidiphilum	0	0	0	0	0	0	0	0	0	0	0	0	0	0	0	0	0	0	0	0	0	0	0	0	0	0	0	0	0	0	0	0	0	0.00148	0	0	0	0	0	0	0	0	0	0	0	0	0	0	0
s__Halomonas_unclassified	0	0	0	0	0	0	0	0	0	0	0	0	0	0	0	0	0	0	0	0	0	0	0	0	0	0	0	0	0	0	0	0	0	0	0	0	0	0	0	0	0	0.00941	0	0	0	0	0	0	0
s__Helicobacter_bilis	0	0	0	0	0	0	0	0	0	0	0	0	0	0	0	0	0	0	0	0	0	0	0	0	0	0	0	0	0	0	0	0	0	0	0	0	0	0	0	0	0	0	0	0	0	0	0	0	0
s__Holdemania_filiformis	0.00581	0.00157	0	0	0	0.01068	0	0	0	0	0	0	0.08058	0	0	0.07853	0	0.09745	0.07769	0	0	0	0.04048	0	0.11518	0	0	0	0	0	0	0.05942	0	0.05056	0	0	0	0.04445	0.17224	0.00346	0.03257	0	0	0.22702	0.01739	0.02312	0	0	0.02125
s__Holdemania_sp_AP2	0	0.05159	0.09977	0	0	0	0	0	0	0.35823	0	0	0	0	0	0	0	0	0	0	0	0	0	0	0	0	0	0	0	0	0	0	0	0	0	0	0	0	0.04265	0	0	0	0	0	0	0	0	0	0
s__Holdemania_unclassified	0.01278	0	0	0.02466	0	0	0	0	0	0	0	0	0	0	0.01363	0	0	0	0	0	0	0	0.00324	0	0	0	0	0	0	0	0	0	0	0.00098	0	0.02171	0	0.01318	0	0.01174	0	0	0	0	0.06022	0	0	0.06035	0.02992
s__Human_adenovirus_B	0	0	0	0	0	0	0	0	0	0	0	0	0	0	0	0	0	0	0	0	0	0	0	0	0	0	0	0	0	0	0	0	0	0	0	0	0	0	0	0	0	0	0	0	0	0	0	0	0
s__Human_adenovirus_D	0	0	0	0	0	0	0	0	0	0.00741	0	0	0	0	0	0	0	0	0	0	0	0	0	0	0	0	0	0	0	0	0	0	0	0	0	0.00353	0	0	0	0	0	0	0	0	0	0	0	0	0
s__Human_adenovirus_E	0	0	0	0	0	0	0	0	0	0	0	0	0	0	0	0	0	0	0	0	0	0	0	0	0	0	0	0	0	0	0	0	0	0	0	0	0	0	0	0	0	0	0	0	0	0	0	0	0
s__Human_herpesvirus_4	0	0	0	0	0	0	0	0	0	0	0	0	0	0	0	0	0	0	0	0	0	0	0	0	0	0	0	0	0	0	0	0	0	0	0	0	0	0	0	0	0	0	0	0	0	0	0	0	0
s__Kingella_oralis	0	0	0	0	0	0	0	0	0	0	0	0	0	0	0	0	0	0	0	0	0	0	0	0	0	0	0	0	0	0	0	0	0	0	0	0	0	0	0	0	0	0	0	0	0	0	0	0	0
s__Kingella_unclassified	0	0	0	0	0	0	0	0	0	0	0	0	0	0	0	0	0	0	0	0	0	0	0	0	0	0	0	0	0	0	0	0	0	0	0	0	0	0	0	0	0	0	0	0	0	0	0	0	0
s__Klebsiella_oxytoca	0	0	0	0	0	0	0	0	0	0	0	0	0	0.00382	0	0	0	0	0	0.03054	0	0	0	0	0	0.01479	0	0	0	0	0	0	0	0	0	0	0	0	0	0	0	0	0	0.00157	0	0.00293	0	0	0
s__Klebsiella_phage_0507_KN2_1	0	0	0	0	0	0	0	0	0	0	11.069	0	0	0	0	0.31119	0	0	0	0	0	0	0	0	0	0	0	0	0	0	0	0	0	0	0	0	0	0	0	0	0	0	0	0	0	0	0	0	0
s__Klebsiella_phage_JD001	0	0	0	0	0	0	0	0	0	0	0	0	0	0	0	0	0	0	0	0	0	0	0	0	0	0	0	0	0	0	0	0	0	0	0	0	0	0	0	0	0	0	0	0	0	0	0	0	0
s__Klebsiella_phage_KP27	0	0	0	0	0	0	0	0	0	0	0	0	0	0	0	0	0	0	0	0	0	0	0	0	0	0	0	0	0	0	0	0	0	0	0	0	0	0	0	0	0	0	0	0	0	0	0	0	0
s__Klebsiella_phage_KP34	0	0	0	0	0	0	0	0	0	0	0	0	0	0	0	0	0	0	0	0	0	0	0	0	0	0	0	0	0	0	0	0	0	0	0	0	1.67856	0	0	0	0	0	0	0	0	0	0	0	0
s__Klebsiella_phage_KP36	0	0	0	0	0	0.62155	0	0	0	0	0	0	0	0	0	0	0	0	0	0	0	71.0657	0	0	0	0	0	0	0	0	0	0	0	0	0	0	0	0	0	0	0	0	0	0	0	0	0	0	0
s__Klebsiella_pneumoniae	0.12443	0.0246	0.06318	1.46199	0.71904	0.51004	3.57002	30.4207	0	0	1.01636	0	0.05341	15.5251	0.21759	0.12283	0	0.01752	0.46282	4.11889	0.11041	0.39313	0.91942	0	0	0.07239	0	0.87051	0	0.77934	0	1.84938	0	0.10157	0.10867	0.68783	5.74513	0.17877	0.34402	4.03185	0.01041	29.7705	0.50856	0.07591	7.31975	0.24405	0.90921	0	19.5412
s__Klebsiella_sp_MS_92_3	0	0	0	0	0	0.53263	0	0	0	0	0	0	0	0.22396	0	0	0	0	0	0	0	0.36319	0.69146	0	0	0	0	0	0	0	0	0	0	0	0	0	0	0	0	0	0	0	0	0	0	0	0	0	0
s__Klebsiella_unclassified	0	0.00616	0	0	0.05876	0	0	3.91318	0.00551	0.00336	0	0	0	0	0.16148	0.05031	0	0	0	0	0	0	0	0	0	0	0.02078	0.21503	0	0.00277	0	0	0	0.03803	0.01929	0	0	0	0	0.51109	0	4.06577	0	0	0.24468	0	0	0.01822	0.60438
s__Klebsiella_variicola	0	0	0	0	0	0	0	0	0	0	0	0	0	0.00083	0	0	0	0	0	0	0	0	0	0	0	0	0	0	0	0	0	0	0	0	0	0	0	0	0	0	0	0	0	0	0	0.00074	0	0	0
s__Kocuria_unclassified	0	0	0	0	0	0	0	0	0	0	0	0	0	0	0	0	0	0	0	0	0	0	0	0	0	0	0	0	0	0	0	0	0	0	0	0	0	0	0	0	0	0	0	0	0	0	0	0	0
s__Kosakonia_radicincitans	0	0	0	0	0	0	0	0	0	0	0	0	0	0	0	0	0	0	0	0	0	0	0	0	0	0	0	0	0	0	0	0	0	0	0	0	0	0	0	0	0	0	0	0	0	0	0	0	0
s__Lachnoanaerobaculum_saburreum	0	0	0	0	0	0	0	0	0	0	0	0	0	0	0	0	0	0	0	0	0	0	0	0	0	0	0	0	0	0	0	0	0	0	0	0	0	0	0	0	0	0	0	0	0	0	0	0	0
s__Lachnospiraceae_bacterium_1_1_57FAA	0.82121	0	0	0	0.0023	0.03649	0	0	0.0389	0	0	0	0	0	0	0	0	0	0	0	0	0	0.24607	0	0	0	0.03537	0	0	0.07133	0	0	0	0	0	0	0.07364	0.03721	0.02012	0	0.03623	0	0.27811	0.04163	0	0.01222	0.02475	0	0.13014
s__Lachnospiraceae_bacterium_1_4_56FAA	0.30149	0	0	0	0	0.06518	0	0	0.01216	0	0	0.00083	0.03676	0	0	0	0.00831	0	0.12406	0	0	0.00719	0.12846	0	0	0	0	0	0.0622	0	0	0	0.07767	0	0	0	0	0	0	0	0.02486	0	0	0	0	0.01556	0	0	0
s__Lachnospiraceae_bacterium_2_1_46FAA	0.0849	0	0	0	0	0	0	0	0	0	0	0	0	0	0	0	0	0	0	0	0	0	0	0	0	0	0	0	0	0	0	0	0	0	0	0	0	0	0	0	0	0	0	0	0	0	0	0	0
s__Lachnospiraceae_bacterium_2_1_58FAA	0.0869	0	0	0	0	0	0	0.79052	0.0325	0.00051	0.29342	0.01401	0.39564	0	0	0.02641	0	0.00062	0.63218	0	0.13662	0	0.00117	0	0.00033	0	0.00063	0.3226	0.84908	0.28376	0	0.04414	0.89096	0	0.11926	0.00109	0.16438	0.00318	0.04945	0	0.01408	0	0.16978	0.01818	0.00044	0.00181	0.05353	0	0.00679
s__Lachnospiraceae_bacterium_3_1_46FAA	0	0.00176	0	0.00384	0	0	0	0	0.00281	0.01426	0	0	0	0	0	0	0	0	0	0	0	0	0	0	0	0	0	0	0	0	0	0	0	0	0	0.00059	0	0	0.002	0.00331	0	0	0	0.00332	0	0	0	0	0
s__Lachnospiraceae_bacterium_3_1_57FAA_CT1	0.00151	0.01851	0.0707	0.14798	0.06293	0	0.10971	0	0.00117	0.96478	0	0	0.11628	0.7215	0.00228	0	0	0	0.03929	0.15405	0	0	0.03623	0	0	0.14637	0	0	0	0.03122	0	0	0.01892	0.01399	0	0.20766	0	0.02005	0.02173	0.00665	0.0037	0	0.07527	0.01346	0.06864	0.0003	0	0.16901	0.21803
s__Lachnospiraceae_bacterium_4_1_37FAA	0	0	0	0	0	0	0	0	0	0	0	0	0	0	0	0.00012	0	0	0	0	0	0	0	0	0	0	0	0	0.00047	0	0	0.0003	0	0	0	0	0	0	0.00179	0	0	0	0	0.00142	0	0	0.00308	0	0
s__Lachnospiraceae_bacterium_5_1_57FAA	0.00025	0	0	0.01222	0	0	0	0	0	0.56766	0	0	0.02359	0.17648	0	0.03212	0	0.02629	0.02916	0.16624	0	0	0	0	0.00212	0.20389	0.00256	0	0.00862	0.01191	0	0.03086	0.00338	0.01648	0	0.02039	0	0.02829	0.00472	0	0.19811	0	0.00234	0.03137	0.01726	0.1032	0	0.11455	0.03926
s__Lachnospiraceae_bacterium_5_1_63FAA	0.00012	0.05242	0.09439	0.05751	0.00066	0	0.00027	0	0.30229	0.00455	0	0.08019	0	0.0052	0	0	0.06442	0	0	0.0243	0	0	0	0.03266	0	0.00669	0	0	0	0.30951	0.0419	0	0	0	0	0.37607	0.19291	0	0	0	0	0	0	0	0	0	0.02167	0.01335	0
s__Lachnospiraceae_bacterium_6_1_63FAA	0	0	0	0	0	0.06089	0	0	0	0	0	0	0	0	0.00384	0.0026	0	0.00447	0	0	0	0.014	0.28527	0	0.00134	0	0	0	0	0	0	0.00015	0	0	0	0	0	0	0.00104	0	0	0	0	0.00092	0	0	0	0	0
s__Lachnospiraceae_bacterium_7_1_58FAA	0.00247	0.00376	0	0	0.00127	0	0.00027	0	0	0.00233	0	0	0.0023	0.02631	0	0.07718	0	0.06958	0.00393	0.15607	0	0	0	0	0.03993	0.2189	0	0	0	0.04934	0	0.08682	0.01641	0.00072	0	0.02385	0.0005	0.00361	0.03283	0.00188	0.05804	0	0.00039	0.03479	0.00203	0.02251	0.01102	0.12146	0.00115
s__Lachnospiraceae_bacterium_8_1_57FAA	0	0	0	0	0	0	0	0	0.0669	0	0	0	0	0	0.06649	0	0	0	0.00802	0	0	0	0	0	0	0	0.0368	0	0.01997	0	0.11074	0	0.00428	0	0	0	0	0	0	0	0	0	0	0	0	0	0	0.00426	0
s__Lachnospiraceae_bacterium_9_1_43BFAA	0	0	0	0	0	0.02641	0	0	0	0	0	0	0.02285	0	0.00621	0	0	0.00091	0.01498	0	0	0.00798	0.08545	0	0	0	0	0	0.04369	0	0	0.00076	0.01055	0	0	0	0	0	0.01311	0	0	0	0	0.01921	0	0	0.02023	0	0
s__Lachnospiraceae_bacterium_ICM7	0	0	0	0	0	0	0	0	0	0	0	0	0	0	0	0	0	0	0	0	0	0	0	0	0	0	0	0	0	0	0	0	0	0	0	0	0	0	0	0	0	0	0	0	0	0	0	0	0
s__Lachnospiraceae_bacterium_oral_taxon_082	0	0	0	0	0	0	0	0	0	0	0	0	0	0	0	0	0	0	0	0	0	0	0	0	0	0	0	0	0	0	0	0	0	0	0	0	0	0	0	0	0	0	0	0	0	0	0	0	0
s__Lactobacillus_acidophilus	0	0	0	0	0	0	0	0	0	0	0	0	0	0	0	0	0	0	0	0	0	0	0	0	0	0	0	0	0	0	0	0	0	0	0	0	0	0	0	0	0	0	0	0	0	0	0	0	0
s__Lactobacillus_amylovorus	0	0	0	0	0	0	0	0	0	0	0	0	0	0	0	0	0	0	0	0	0	0	0	0	0	0	0	0	0	0	0	0	0	0	0.00285	0	0	0	0	0	0	0	0	0	0	0	0	0	0
s__Lactobacillus_animalis	0	0	0	0	0	0	0	0	0	0	0	0	0	0	0	0	0	0	0	0	0	0	0	0	0	0	0	0	0	0	0	0	0	0	0	0	0	0	0	0	0	0	0	0	0	0	0	0	0
s__Lactobacillus_antri	0	0	0	0	0	0	0	0	0	0	0	0	0	0	0	0	0	0	0	0	0	0	0	0	0	0	0	0	0	0	0	0	0	0	0	0	0	0	0	0	0	0	0	0	0	0	0	0	0
s__Lactobacillus_brevis	0	0	0	0	0	0	0	0	0	0	0	0	0	0	0	0	0	0	0	0	0	0	0.14592	0	0	0	0	0	0	0	0	0	0	0	0	0	0	0	0	0	0	0	0	0	0	0	0	0	0
s__Lactobacillus_casei_paracasei	0.0029	0.06459	0.04739	0.03275	0	0	0	0.02809	0.06311	0	0.03575	0	0	0	0	0	0	0	0	0	0.02639	0	0	0	0	0	0	0	0	0	0.03699	0	0	0	0.04185	0	0	0	0.00378	0	0	0	0	0.00207	0.00873	0	0	0	0.00095
s__Lactobacillus_coleohominis	0	0	0	0	0	0	0	0	0	0	0	0	0	0	0	0	0	0	0	0	0	0	0	0	0	0	0	0	0	0	0	0	0	0	0	0	0	0	0	0	0	0	0	0	0	0	0	0	0
s__Lactobacillus_coryniformis	0	0	0	0	0	0	0	0	0	0	0	0	0	0	0	0	0	0	0	0	0	0	0	0	0	0	0	0	0	0	0	0	0	0	0	0	0	0	0	0	0	0	0	0	0	0	0	0	0
s__Lactobacillus_crispatus	0	0	0	0	0	0	0	0	0	0	0	0	0	0	0	0	0	0	0	0	0	0	0	0	0	0	0	0	0	0	0	0	0	0.0238	0	0	0	0.17996	0	0	0	0	0	0	1.11928	0	0	0	0.05731
s__Lactobacillus_curvatus	0	0	0	0	0	0	0	0	0	0	0	0	0	0.31299	0	0	0	0	0	0	0	0	0	0	0	0	0	0	0	0	0	0	0	0	0	0	0	0	0	0	0	0	0	0	0	0	0	0	0
s__Lactobacillus_delbrueckii	5.33023	0.03349	0.00858	0.00194	0	0	0	0.0765	0	0	0.80433	0	0	0	0	0	0	0	0	0	0.01907	0	0.00081	0	0	0	0	0.11451	0	0	0	0	0	0	0.09162	0	0	0	0	0	0	0	0	0.00139	0	0	0	0	0
s__Lactobacillus_farciminis	0	0	0	0	0	0	0	0	0	0	0	0	0	0	0	0	0	0	0	0	0	0	0	0	0	0	0.02104	0	0	0	0	0	0	0	0	0	0	0	0	0	0	0	0	0.05816	0	0	0	0	0
s__Lactobacillus_fermentum	4.06952	0.61939	0.67301	2.32916	0	0.00784	0	0.04963	0	0.04512	0.58509	0	0.08245	0.02331	0	0	0	0	0.01698	0	1.17363	0	0.02886	0	0	0	0	1.44595	0.33367	1.20148	0	0	0.04585	1.66785	4.20789	2.66747	0.35821	1.10677	0.10945	0	0	0	0.03625	0.93723	0.397	0	0	0.00555	0.34687
s__Lactobacillus_gasseri	2.80258	0.01251	0.12113	0.22239	0	0.02921	0	0	0	0.01759	0.14616	0	0.29736	0	0	0	0	0	0.05635	0	1.91577	0	0.13355	0	0	0	0	1.29078	0.21173	0.26929	0	0	0.14948	0	3.04944	0.33282	0.16659	0.00731	0.19881	0	0	0	0.05206	0.4402	0.22238	0	0	0	0.09093
s__Lactobacillus_gastricus	0	0	0	0	0	0	0	0	0	0	0	0	0	0	0	0	0	0	0	0	0	0	0	0	0	0	0	0	0	0	0	0	0	0	0	0	0	0	0	0	0	0	0	0	0	0	0	0	0
s__Lactobacillus_helveticus	0	0	0	0	0	0	0	0	0	0	0	0	0	0	0	0	0	0	0	0	0	0	0	0	0	0	0	0	0	0	0	0	0	0	0	0	0	0	0	0	0	0	0	0	0	0	0	0	0
s__Lactobacillus_hilgardii	0	0	0	0	0	0	0	0	0	0	0	0	0	0	0	0	0	0	0	0	0	0	0	0	0	0	0	0	0	0	0	0	0	0	0	0	0	0	0	0	0	0	0	0	0	0	0	0	0
s__Lactobacillus_iners	0	0	0	0	0	0	0	0	0	0	0	0	0	0	0	0	0	0	0	0	0	0	0	0	0	0	0	0	0	0	0	0	0	0	0	0	0	0	0	0	0	0	0	0	0	0	0	0	0
s__Lactobacillus_johnsonii	0.6821	0	0	0	0	0	0	0	0.0667	0	0	0.03835	0	0	0	0	0.00139	0	0	0	0	0	0	0.0082	0	0	0	0	0	0	0.01166	0	0	0	0	0	0	0	0	0	0	0	0	0	0	0	0	0	0
s__Lactobacillus_mucosae	0.11672	4.73517	0.83429	0.3932	0.0016	0	0.00538	0.01143	0	0	0	0	0	0.23763	0	0	0	0	0	0.1797	0	0	0	0	0	0.1287	0	0	0	0	0	0	0	0	0	0.60955	0	0	0	0	0	0	0	0	0	0	0	0.02238	0
s__Lactobacillus_oris	3.88465	0.0497	0.16667	0.39808	0	0	0	0	0	0.02359	0.18475	0	0	0	0	0	0	0	0	0	0.4542	0	0	0	0	0	0	1.81959	0	0	0	0	0	0	2.03754	1.11781	0.0066	0	0.03348	0	0	0	0.0083	0.03991	0	0	0	0	0
s__Lactobacillus_pentosus	0	0	0	0	0	0	0	0.3008	0	0.00168	0.70535	0	0	0	0	0	0	0	0.00139	0	1.13978	0	0	0	0	0	0	0.38206	0	0	0	0	0	0	0.40926	0	0	0	0	0	0	0	0	0	0	0	0	0	0.00091
s__Lactobacillus_phage_Lc_Nu	0	0	0	0	0	0	0	0	0	0.01755	0	0	0	0	0	0	0	0	0	0	0	0	0	0	0	0	0	0	0	0.02163	0	0	0	0	0	0.02349	0.09302	0	0	0	0	0	0.00888	0.01844	0	0	0	0	0
s__Lactobacillus_phage_PL_1	0	0	0	0	0	0	0	0	0	0	0	0	0	0	0	0	0	0	0	0	0	0	0	0	0	0	0	0	0	0	0	0	0	0	0	0	0	0	0	0	0	0	0	0	0	0	0	0	0.02379
s__Lactobacillus_phage_Sha1	0	0	0	0	0	0	0	0	0	0	0	0	0	0	0	0	0	0	0	0	0	0	0	0	0	0	0	0	0	0	0	0	0	0	0	0	0	0	0	0	0	0	0	0	0	0	0	0	0
s__Lactobacillus_plantarum	0	4e-05	0	0	0	0	0.00072	0.00965	0.00494	0	0.05389	0	0	0.03732	0	0	0	0	0	0	0.0285	0	1.24603	0	0	0	0	0.00146	0	0	0	0	0	0.00493	0.0136	0	0	0.00325	0	0	0	0	0	0.09541	0.06814	0	0	0	0.08556
s__Lactobacillus_reuteri	0	0	0	0	0	0	0	0.11	0	0.00162	0.9787	0	0	0	0	0	0	0	0.00586	0	2.3445	0	0	0	0	0	0.01465	0.70599	0.06495	0	0	0	0.0203	0	1.23391	0	0	0	0	0	0	0	0	0	0	0	0	0	0
s__Lactobacillus_rhamnosus	0.00418	0.33254	0.07003	0.08117	0	0	0	0.03034	0	0.01179	0.4545	0	0	0	0	0	0	0	0.00084	0	3.19883	0	0.00623	0	0	0	0	1.74475	0	0.04431	0	0	0	0	5.40024	0.06875	0.1747	0	0.00212	0	0	0	0	0	0	0	0	0	0
s__Lactobacillus_rossiae	0	0	0	0	0	0	0	0	0	0	0	0	0	0	0	0	0	0	0	0	0	0	0	0	0	0	0	0	0	0	0	0	0	0	0	0	0	0	0	0	0	0	0	0	0	0	0	0	0
s__Lactobacillus_ruminis	0	0	0	0	0	0	0	0	36.2786	0.0021	0.02123	10.836	0	0	0	0.00433	3.77639	0	0	0	0	0	0	2.74897	0	0	0	0	0	0	4.49755	0	0	0	0	0	0	0	0.00031	0.00284	3.29688	0	0	0	0	1.47813	0	0	0
s__Lactobacillus_saerimneri	0	0	0	0	0	0	0	0	0.03587	0	0	0.06308	0	0	0	0	0.01283	0	0	0	0	0	0	0.01903	0	0	0	0	0	0	0.01915	0	0	0	0	0	0	0	0	0	0	0	0	0	0	0	0	0	0
s__Lactobacillus_sakei	0	0	0	0	0	0	0	0	0	0	0	0	0	0	0	0	0	0	0	0	0	0	0	0	0	0	0	0	0	0	0	0	0	0	0	0	0	0	0	0	0	0	0	0	0	0	0	0	0
s__Lactobacillus_salivarius	3.52699	5e-05	0	0	0	0.16773	0	0	0	0	0.0168	0	0.18327	0	0	0	0	0	0.04826	0	0.14494	0.02186	2.03587	0	0	0	0.05879	0.16738	0.16298	0.00183	0	0	0.24415	0.00169	0.04259	0	0.17762	0.28265	2.90871	0	0	0	0.04145	2.43162	1.93382	0	0.00013	0	3.44034
s__Lactobacillus_vaginalis	0.04297	0	0	0	0	0	0	0.05899	0	0	0.43287	0	0.01869	0	0	0	0	0	0	0	0.32541	0	0.09983	0	0	0	0.03181	0	0.07837	0	0	0	0.03087	0.02421	0.01827	0	0	0.08133	0	0	0	0	0	0	0.2867	0	0	0	0.33905
s__Lactobacillus_zeae	0	0	0	0	0	0	0	0	0	0	0	0	0	0	0	0	0	0	0	0	0	0	0	0	0	0	0	0	0	0	0	0	0	0	0	0	0	0	0	0	0	0	0	0	0	0	0	0	0
s__Lactococcus_garvieae	0	0	0	0	0	0	0	0	0	0	0	0	0	0	0	0	0	0	0	0	0	0	0	0	0	0	0	0	0	0.05296	0	0	0	0	0	0.33188	0	0	0.02573	0	0	0	0	0	0	0.04054	0	0	0
s__Lactococcus_lactis	0	0	0	0	0	0	0	0.01418	0	0	0.17316	0	0	0.00686	0	0.08067	0	0	0	0	0	0	0	0	0	0	0	0	0	0	0	0	0	0	0.00219	0	0	0	0.00177	0	0	0	0	0	0.00513	0.02818	0	0	0
s__Lautropia_mirabilis	0	0	0	0	0	0	0	0	0	0	0	0	0	0	0	0	0	0	0	0	0	0	0	0	0	0	0	0	0	0	0	0	0	0	0	0	0	0	0	0	0	0	0	0	0	0	0	0	0
s__Leptotrichia_unclassified	0	0	0	0	0	0	0	0	0	0	0	0	0	0	0	0	0	0	0	0	0	0	0	0	0	0	0	0	0	0	0	0	0	0	0	0	0	0	0	0	0	0	0	0	0	0	0	0	0
s__Leuconostoc_citreum	0	0	0	0	0	0	0	0	0	0	0	0	0	0.30189	0	0	0	0	0	0	0	0	0	0	0	0	0	0	0	0	0	0	0	0	0	0	0	0	0	0	0	0	0	0	0	0	0	0	0
s__Leuconostoc_gelidum	0	0	0	0	0	0	0	0	0	0	0	0	0	0	0	0	0	0	0	0	0	0	0	0	0	0	0	0	0	0	0	0	0	0	0	0	0	0	0	0	0	0	0	0	0	0	0	0	0
s__Leuconostoc_lactis	0	0	0	0	0	0	0	0	0	0	0	0	0	0.00775	0	0	0	0.00038	0	0	0.02787	0	0	0	0	0	0	0	0	0	0	0	0	0	0	0	0.01122	0	0.00023	0	0	0	0	0	0	0	0	0	0
s__Leuconostoc_mesenteroides	0	0	0	0	0	0	0	0	0	0	0	0	0	0.03501	0	0	0	0	0	0	0	0	0	0	0	0	0	0	0	0	0	0	0	0	0	0	0.00779	0	0	0	0	0	0	0	0	0	0	0	0
s__Leuconostoc_pseudomesenteroides	0	0	0	0	0	0	0	0	0.00838	0	0	0	0	0.12049	0	0	0	0	0	0	0	0	0	0	0	0	0	0	0	0	0	0	0	0	0	0	0	0	0	0	0	0	0	0	0	0	0	0	0
s__Leuconostoc_unclassified	0	0	0	0	0	0	0	0	0.01887	0	0	0	0	0	0	0.00224	0	0	0	0	0.02625	0	0	0	0	0	0	0	0	0	0	0	0	0	0	0	0.00292	0	0.00444	0	0	0	0	0	0	0	0	0	0
s__Limnohabitans_unclassified	0	0	0	0	0	0	0	0	0	0	0	0	0	0	0	0	0	0	0	0	0	0	0	0	0	0	0	0	0	0	0	0	0	0	0	0	0	0	0	0.00869	0	0	0	0	0	0	0	0	0
s__Lymphocryptovirus_unclassified	0	0	0	0	0	0	0	0	0	0	0	0	0	0	0	0	0	0	0	0	0	0	0	0	0	0	0	0	0	0	0	0	0	0	0	0	0	0	0	0	0	0	0	0	0	0	0	0	0
s__Lysinibacillus_fusiformis	0	0	0	0	0	0	0	0	0	0	0	0	0	0	0	0	0	0	0	0	0	0	0	0	0	0	0	0	0	0	0	0	0	0	0	0	0	0	0	0	0	0	0	0	0	0	0	0	0
s__Lysinibacillus_unclassified	0	0	0	0	0	0	0	0	0	0	0	0	0	0	0.03421	0	0	0	0	0	0	0	0	0	0	0	0	0	0	0	0	0	0	0	0	0	0	0	0	0	0	0	0	0	0	0	0	0	0
s__Macrococcus_caseolyticus	0	0	0	0	0	0	0	0	0	0	0	0	0	0	0	0	0	0	0	0	0	0	0	0	0	0	0	0	0	0	0	0	0	0	0	0	0	0	0	0	0	0	0	0	0	0	0	0	0
s__Marvinbryantia_formatexigens	0	0	0	0	0	0	0	0	0	0	0	0	0	0	0	0	0	0	0	0	0	0	0	0	0	0	0	0	0	0	0	0	0	0	0	0	0	0	0	0	0	0	0	0	0	0	0	0	0
s__Megamonas_funiformis	0	0.0092	0.00236	0.00821	0	0	0	0	0	0.00209	0	0	0	0	0	0	0	0	0	0	0	0	0	0	0	0	0	0	0	0	0	0	0	0	0	0	0	0	0.0107	0	0	0	0	0	0	0	0.51884	0	0
s__Megamonas_hypermegale	0.01959	0.01693	0	0.00881	0	0	0	0	0	0.00548	0	0	0	0	0	0	0	0	0	0	0	0	0	0	0	0	0	0	0	0	0	0	0	0	0	0.00332	0	0	0.03467	0	0	0	0	0	0	0	0	0	0
s__Megamonas_rupellensis	1.2904	0	0	0	0	0	0	0	0	0	0	0	0	0	0	0	0	0	0	0	0	0	0	0	0	0	0	0	0	0	0	0	0	0	0	0	0	0	0	0	0	0	0	0	0	0	0.16163	0	0
s__Megamonas_unclassified	6.31246	0.07321	0.00979	0.02424	0	0	0	0	0	0.0165	0	0	0	0	0	0	0	0	0	0	0	0	0	0	0	0	0	0	0	0	0	0	0	0	0	0.04334	0	0	0.13545	0	0	0	0	0	0	0.00047	7.23987	0	0
s__Megasphaera_elsdenii	0.11427	0	0	0	0	0	0	0	0	0	0	0	0	0	0	0	0	0	0	0	0	0	0	0	0	0.01659	0	0	0	0	0	0	0	0	0	0	0	0	0	0.07173	0	0	0	0	0	0	0	0.03557	0
s__Megasphaera_micronuciformis	0.06565	0	0	0.00145	0.5575	0	1.08341	0	0	0	0	0	0	0	0	0	0	0	0	0.0356	0.01838	0	0	0	0	0	0	0.08364	0	0	0	0	0	0	0.00509	0	0	0	0	0	0	0	0	0	0	0	0	0	0
s__Megasphaera_unclassified	9.47368	0.0837	0.03647	0.01828	0	1.61105	2.04123	0	0.63101	0.02396	0	0.89	0	3.70794	0.27554	0	0.11923	0	0	1.93233	0	0.15174	1.44941	0	0	8.63837	0	0.13246	0	0.62105	0.43975	0	0	0	0.00139	0	2.78381	0	0	0.21052	4.23748	0	0.03416	0	0	2.49686	0	11.9608	0
s__Methanobrevibacter_smithii	0.01005	0.39821	0.71839	1.07092	0	0	0	0	0.01513	4.30134	0	0	0	0.00496	0	0	0	0	0	0	0	0	0	0	0	0	0	0	0	0	0	0	0	0	0	0.63465	0	0	0	0.31257	0	0	0	0	0	0	0	0	0
s__Methanobrevibacter_unclassified	0	0.02785	0.0241	0.0156	0	0.00117	0	0	0.03478	0.31301	0	0	0	0.00599	0	0	0	0	0	0	0	0	0	0	0	0	0	0	0	0	0	0	0	0	0	0.21161	0	0	0	0.13445	0	0	0	0	0	0	0	0	0
s__Mitsuokella_multacida	0	0	0	0	0	0	0	0	0	0	0	0	0	0	0	0	0	0	0	0	0	0	0	0	0	0	0	0	0	0	0	0	0	0	0	0	0	0	0	0	0	0	0	0	0	0	0	0	0
s__Mitsuokella_unclassified	0	0	0	0	0	0	0.00302	0	0	0	0.00346	0	0	0	0	0	0	0	0	0	0	0	0.00219	0	0	0	0	0.00624	0	0	0	0	0	0	0.00337	0.00497	0	0	0	0.00441	0	0	0	0	0	0	0	0	0
s__Mobiluncus_unclassified	0	0	0	0	0	0	0	0	0	0	0	0	0	0	0	0	0	0	0	0	0	0	0	0	0	0	0	0	0	0	0	0	0	0	0	0	0	0	0	0	0	0	0	0	0	0	0	0	0
s__Mogibacterium_sp_CM50	0	0	0	0	0	0	0	0	0	0	0	0	0	0	0	0	0	0	0	0	0	0	0	0	0	0	0	0	0	0	0	0	0	0	0	0	0	0	0	0	0	0	0	0	0	0	0	0	0
s__Morganella_morganii	0	0	0	0	0	0	0	0	0	0	0	0	0	0	0	0.00932	0	0.00384	0	0	0	0	0	0	0	0	0	0.00406	0	0.00318	0	0	0	0	0.06649	0	0.08528	0	0.00183	3.41867	0	0	0	0	0	0	0	0	0
s__Morganella_phage_MmP1	0	0	0	0	0	0	0	0	0	0	0	0	0	0	0	0	0	0	0	0	0	0	0	0	0	0	0	0	0	0	0	0	0	0	0	0	0	0	0	0	0	0	0	0	0	0	0	0	0
s__Naumovozyma_unclassified	0.00433	0	0	0.00137	0.00145	0	0	0	0	0	0	0	0	0	0	0	0	0	0	0	0	0	0	0	0	0	0	0	0	0	0	0	0	0	0	0	0	0	0	0	0	0.01006	0	0	0	0	0	0	0
s__Neisseria_bacilliformis	0	0	0	0	0	0	0	0	0	0	0	0	0	0	0	0	0	0	0	0	0	0	0	0	0	0	0	0	0	0	0	0	0	0	0	0	0	0	0	0	0	0	0	0	0	0	0	0	0
s__Neisseria_flavescens	0	0	0	0	0	0	0	0	0	0	0	0	0	0	0	0	0	0	0	0	0	0	0	0	0	0	0	0	0	0	0	0	0	0	0	0	0	0	0	0	0	0	0	0	0	0	0	0	0
s__Neisseria_meningitidis	0	0	0	0	0	0	0	0	0	0	0	0	0	0	0	0	0	0	0	0	0	0	0	0	0	0	0	0	0	0	0	0	0	0	0	0	0	0	0	0	0	0	0	0	0	0	0	0	0
s__Neisseria_unclassified	0	0	0	0	0	0	0	0	0	0	0	0	0	0	0	0	0	0	0	0	0	0	0	0	0	0	0	0	0	0	0	0	0	0	0	0	0	0	0	0	0	0	0	0	0	0	0	0	0
s__Ochrobactrum_anthropi	0	0	0	0	0	0	0	0	0	0	0	0	0	0	0	0	0	0	0	0	0	0	0	0	0	0	0	0	0	0	0	0	0	0	0	0	0	0	0	0	0	0	0	0	0	0	0	0	0
s__Ochrobactrum_intermedium	0	0	0	0	0	0	0	0	0	0	0	0	0	0	0	0	0	0	0	0	0	0	0	0	0	0	0	0	0	0	0	0	0	0	0	0	0	0	0	0	0	0	0	0	0	0	0	0	0
s__Ochrobactrum_unclassified	0	0	0	0	0	0	0	0	0	0	0	0	0	0	0	0	0	0	0	0	0	0	0	0	0	0	0	0	0	0	0	0	0	0	0	0	0	0	0	0	0	0	0	0	0	0	0	0	0
s__Odoribacter_splanchnicus	0	0.12405	0.12313	0.14333	0	0	0	0	0	1.98028	0	0.32521	0	0	0.64338	0	0.15371	0	0	0	0	0.19343	0.07771	0.31717	0	0	0	0	0	0.19556	0.14198	0	0	0	0	0	0	0	0.86851	0.29737	0	0	0.12468	0.25437	0	0	0.83629	0	0
s__Odoribacter_unclassified	0.00544	0	0	0	0	0.01639	0	0.00504	0.02192	0	0.00238	0	0	0	0	0	0	0	0	0	0.00471	0	0	0	0	0	0	0.00948	0	0	0	0	0	0	0	0.01309	0.00721	0	0	0.08173	0	0	0	0	0	0	0	0	0
s__Oligella_unclassified	0	0	0	0	0	0	0	0	0	0	0	0	0	0	0	0	0	0	0	0	0	0	0	0	0	0	0	0	0	0	0	0	0	0	0	0	0	0	0	0	0	0	0	0	0	0	0	0	0
s__Olsenella_profusa	0	0.00432	0.00069	0.0118	0	0	0	0	0	0.00801	0	0	0	0	0	0	0	0	0	0	0	0	0	0	0	0	0	0	0	0	0	0	0	0	0	0	0	0	0	0	0	0	0	0.00117	0	0	0	0	0
s__Olsenella_uli	0	0	0	0	0	0	0	0	0	0	0	0	0	0	0	0	0	0	0	0	0	0	0.00038	0	0	0	0	0	0	0	0	0	0	0	0	0	0	0	0	0.00145	0	0	0	0.00733	0	0	0	0	0
s__Olsenella_unclassified	0.00199	0.00389	0.00417	0.00253	0.03613	0	0.04181	0	0	0.00994	0	0	0	0.03211	0	0	0	0	0	0.00469	0	0	0	0	0	0.16834	0	0	0	0	0	0	0	0	0	0.17844	0	0	0.00011	0.00391	0.00077	0	0	0	0	0.00471	0	0.32321	0
s__Oribacterium_sinus	0	0	0	0	0.00045	0	0.00341	0	0	0	0	0	0	0	0	0	0	0	0	0	0	0	0	0	0	0	0	0	0	0	0	0	0	0	0	0	0	0	0	0	0	0	0	0	0	0	0	0	0
s__Oscillibacter_sp_KLE_1745	0	0	0	0	0	0	0	0	0	0	0	0	0	0	0	0	0	0	0	0	0	0	0	0	0	0	0	0	0	0	0	0	0	0	0	0	0	0	0	0	0	0	0.18054	0	1.02481	0	0	0	0.36608
s__Oscillibacter_unclassified	0.4004	0.25322	0.12123	0.29599	0	0.21248	0	0	0.00336	0.49878	0.1212	0.00381	0.35257	0	0.48633	1.69802	0.02161	1.7375	0.82373	0	0.41811	0.04702	0.38946	0.02577	0.57034	0.00314	0.5676	1.42068	0.15706	0.19645	0.01487	2.65022	0.24447	2.64101	0.41178	1.02726	0.1953	1.00038	0.25763	0.24311	0.28254	0	0.84085	0.43695	2.32452	0.27712	0.14702	0	0.62075
s__Oxalobacter_formigenes	0	0.00013	0	0	0	0	0	0	0	0	0	0	0	0	0	0	0	0	0	0	0	0	0	0	0	0	0	0	0	0	0	0	0	0	0	0	0	0	0	0.0138	0.01593	0	0	0	0	0.00891	0	0	0
s__Pantoea_unclassified	0	0	0	0.01393	0.00353	0	0.00876	0.01654	0	0	0	0	0	0.05973	0	0	0	0	0	0.01946	0.00497	0	0	0	0	0.01136	0.04428	0	0	0	0	0	0.00703	0.01678	0	0	0	0.0173	0.0078	0.02557	0	0.03622	0	0.01506	0.01614	0	0	0	0.03362
s__Parabacteroides_distasonis	5.38994	0.08248	0.11959	0.60469	0.0032	0.2432	0	0.04552	0.10097	2.25546	0.00734	0.10964	0.04022	0.00206	1.09611	0	0.07123	0.00014	0	0	0.00179	0.63904	1.76122	0.20177	0	0	0	0.27434	0.89536	2.25297	0.05809	0.01107	1.63231	0	0.00782	0.24502	3.13512	0.00343	0.2099	2.07363	1.17563	13.3132	1.25617	0.08559	0	0.44413	0.18957	0.0026	0.00059
s__Parabacteroides_goldsteinii	0	0	0	0	0.00079	0	0.00098	0	0	0.0018	0	0	0	0	0	0.42177	0	0.06423	0	0	0	0	0	0	0.22549	0	1.43141	0	0	0	0	0.21884	0	0.21984	0	0.00324	0	0.17804	0.03423	1.71296	0.01967	2.90673	0	0.08222	0.21449	0.00622	0	0	0.97929
s__Parabacteroides_johnsonii	0.00179	0.03144	0.0873	0.03946	0	0.2067	0	0	0	0.02845	0	0	0	0	0.11887	0	0	0	0.00015	0	0	0.0484	0.19257	0	0	0	0	0	0	0	0	0	0	0	0	1.0522	0	0	0.76524	0.44259	0.54018	0	0	0.68704	0	0.14744	1.10207	0	0
s__Parabacteroides_merdae	4.64541	0.09633	0.0326	0.31918	0.00151	1.65415	0.02022	18.6607	0.2684	0.68398	2.25524	1.83248	1.44172	0.00037	0.54631	2.69426	0.77525	1.5095	1.10176	0	0.23607	0.16259	1.16305	1.56449	5.59159	0	0	4.11229	1.54363	0	1.46456	4.61914	0.48569	0	0.36954	1.65743	0	0	0.00743	7.71206	0.00631	20.5222	0.00063	0.0021	0	0.00036	0	0	0
s__Parabacteroides_unclassified	0	0.01796	0.12086	0.59769	2.51661	6.91577	2.55504	0	0.34031	1.87271	0	0	4.70324	3.55712	0.65446	0.21051	0.35847	0	2.35662	8.1397	0	0.23419	0.07826	1.73715	0	6.45421	0.26377	0	1.465	7.42599	0	3.26365	5.71335	1.12437	0	0	4.33786	1.32448	2.43901	0	0.20817	5.18962	0.44462	2.11579	1.68166	0.08303	2.54099	6.70211	0.5837
s__Paraprevotella_clara	0.27895	0	0	0	0	0	0	0	0.07631	0	0	0.15714	0	0	0	0	0.07136	0	0	0	0	0	0	0.17832	0	0	0	0	0	0	0.11896	0	0	0	0	0	0	0	0	0	0	0	0	0	0	0	0	0	0
s__Paraprevotella_unclassified	1.1932	0	0	0	0	0	0	0	0.42764	0	0	0.76954	0	0	0	0	0.52451	0	0	0	0	0	0	0.99252	0	0	0	0	0	0	0.77925	0	0	0	0	0	0	0	0	0	0	0	0	0	0	0	0	0	0
s__Paraprevotella_xylaniphila	0.0018	0	0	0	0	0	0	0	0	0	0	0.00022	0	0	0	0	0	0	0	0	0	0	0	0	0	0	0	0	0	0	0	0	0	0	0	0	0	0	0	0	0	0	0	0	0	0	0	0	0
s__Parascardovia_denticolens	0	0	0	0	0	0	0	0	0	0	0	0	0	0	0	0	0	0	0	0	0	0	0	0	0	0	0	0	0	0	0	0	0	0	0	0	0	0	0.00111	0	0	0	0	0.00851	0	0	0	0	0
s__Parasutterella_excrementihominis	0.00112	0	0	0	0	0.00223	0	0	0	0	0	0	0.33546	0	0	0	0	0	0.12754	0	0	0	0.00068	0	0	0	0	0	0	0	0	0	0.01805	0.02085	0	0	0	0.01118	0	0	0	0	0	0	0.03997	0	0	0	0.04549
s__Parvimonas_micra	0	0	0	0	0	0	0	0	0	0	0	0	0	0	0	0	0	0	0	0	0	0	0	0	0	0	0	0	0	0	0	0	0	0	0	0	0	0	0	0	0	0	0	0	0	0	0	0	0
s__Parvimonas_unclassified	0	0	0	0	0	0	0	0	0	0	0	0	0	0	0	0	0	0	0	0	0	0	0	0	0	0	0	0	0	0	0	0	0	0	0	0	0	0	0	0	0	0	0	0	0	0	0	0	0
s__Pediococcus_acidilactici	0	0.0048	0	0	0.00415	0.005	18.9161	0	0	0	0	0	0	0.00839	0	0	0	0.00134	0	0	0	0	1.9806	0	0	0	0	0	0	0	0	0.00138	0	0.02205	0	0	0	0.00184	0	0	0	0	0	0	0	0	0	0	0
s__Pediococcus_lolii	0	0	0	0	0	0	0	0	0	0	0	0	0	0	0	0	0	0	0	0	0	0	0	0	0	0	0	0	0	0	0	0.04333	0	0.00301	0	0	0	0	0	0	0	0	0	0	0	0	0	0	0
s__Pediococcus_pentosaceus	0	0	0	0	0	0	0	0	0	0	0	0	0	0	0	0	0	0	0	0	0	0	0	0	0	0	0	0	0	0	0	0	0	0.00843	0	0	0	0.0007	0.00269	0	0	0	0	0	0	0	0	0	0
s__Pediococcus_unclassified	0.00976	0.00177	0.00269	0	0	0	0	0.00307	0	0	0	0	0	0.02196	0	0	0	0	0	0	0	0	0	0	0	0	0	0	0	0	0	0.16126	0	0.03453	0	0	0	0.00739	0	0	0	0	0	0	0	0	0	0	0
s__Peptoniphilus_harei	0	0	0	0	0	0	0	0	0	0	0	0	0	0	0	0	0	0	0	0	0	0	0	0	0	0	0	0	0	0	0	0	0	0	0	0	0	0	0	0	0	0	0	0	0	0	0	0	0
s__Peptostreptococcaceae_noname_unclassified	0	0	0	0.00014	0	0.0229	0	0	0	0	0	0	0.05434	0	0	0	0	0.02175	0.00631	0	0.05238	0.00371	0	0	0.0087	0	0	0.0047	0	0	0	0.02056	0	0	0.07544	0	0	0	0	0.00863	0.06315	0	0	0	0	0	0.02071	0	0
s__Peptostreptococcus_anaerobius	0	0	0	0	0	0	0	0	0	0	0	0	0	0	0	0	0	0	0	0	0	0	0	0	0	0	0	0	0	0	0	0	0	0	0	0	0	0	0	0	0	0	0	0	0	0	0	0	0
s__Peptostreptococcus_stomatis	0	0	0	0	0	0	0	0	0	0	0	0	0	0	0	0	0	0	0	0	0	0	0	0	0	0	0	0	0	0	0	0	0	0	0	0	0	0	0	0	0	0	0	0	0	0	0	0	0
s__Peptostreptococcus_unclassified	0	0	0	0	0	0	0	0	0	0	0	0	0	0	0	0	0	0	0	0	0	0	0	0	0	0.02261	0	0	0	0	0	0	0	0	0	0	0.00119	0	0	0	0	0	0	0	0	0	0	0.05363	0
s__Phascolarctobacterium_succinatutens	0.92352	0.00651	0	0.03179	0	0	0	0	0	0.33231	0	0	0	0	0	0	0	0	0	0	0	0	0	0	0	0	0	0	0	0	0	0	0	0	0	0.01441	0	0	0.0001	0.09778	3.45145	0	0	0	0	2.12562	0	0	0
s__PhiCD119likevirus_unclassified	0	0	0	0	0	0	0	0	0	0	0	0	0.00589	0	0	0	0	0	0	0	0	0	0	0	0	0	0	0.00363	0	0	0	0	0	0	0	0	0	0	0	0	0	0	0	0	0	0	0	0	0
s__Plesiomonas_shigelloides	0	0	0	0	0	0	0	0	0	0	0	0	0	0	0	0	0	0	0	0	0	0	0	0	0	0	0	0	0	0	0	0	0	0	0	0	0	0	0	0	0	0	0.00032	0	0	0	0	0	0
s__Polaromonas_unclassified	0	0	0	0	0	0	0	0	0	0	0	0	0	0	0	0	0	0	0	0	0	0	0	0	0	0	0	0	0	0	0	0	0	0	0	0	0	0	0	0.00534	0	0	0	0	0	0	0	0	0
s__Porcine_type_C_oncovirus	0	0	0	0	0	0	0	0	0	0	0	0	0	0	0	0	0	0	0	0	0	0	0	0	0	0	0	0	0.03905	0	0	0	0	0	0	0	0	0	0	0	0	0	0	0	0	0	0	0	0
s__Porphyromonas_asaccharolytica	0	0	0	0	0	0	0	0	0	0	0	0	0	0	0	0	0	0	0	0	0	0	0	0	0	0	0	0	0	0	0	0	0	0	0	0	0	0	0	0	0	0	0	0	0	0	0	0	0
s__Porphyromonas_bennonis	0	0.00026	0	0	0	0	0	0	0	0.04372	0	0	0	0	0	0	0	0	0	0	0	0	0	0	0	0	0	0	0	0	0	0	0	0	0	0	0	0	0	0	0	0	0	0	0	0	0.00074	0	0
s__Porphyromonas_endodontalis	0	0	0	0	0	0	0	0	0	0	0	0	0	0	0	0	0	0	0	0	0	0	0	0	0	0	0	0	0	0	0	0	0	0	0	0	0	0	0	0	0	0	0	0	0	0	0	0	0
s__Porphyromonas_uenonis	0	0	0	0	0	0	0	0	0	0	0.00962	0	0	0	0	0	0	0	0	0	0	0	0	0	0	0	0	0	0	0	0	0	0	0	0	0	0	0	0	0	0	0	0	0	0	0	0	0	0
s__Prevotella_bivia	0	0	0	0	0	0.0327	0	0	0	0	0.00093	0	0	0	0	0.00237	0	0.00185	0	0	0.0012	0	0	0	0.0048	0	0	0	0	0	0	0	0	0	0	0	0	0	0	0	0.00304	0	0	0.00155	0	0	0.00121	0	0.0155
s__Prevotella_buccae	0	0	0	0	0.04392	0	0.08026	0	0	0	0	0	0.00527	0.79172	0	0	0	0	0	0.1943	0	0	0	0	0	0.1011	0	0	0	0	0	0	0	0	0	0	0	0	0	0	0	0	0	0	0	0	0	0.03194	0
s__Prevotella_buccalis	0	0	0	0	0	0	0	0	0	0	0	0	0	0	0	0	0	0	0	0	0	0	0	0	0	0	0	0	0	0	0	0	0	0	0	0	0	0	0	0	0	0	0	0	0	0	0	0.00176	0
s__Prevotella_copri	0	0	0	0	0	0	0	0	0	0	0	0	0	0	0	0	0	0	0	0	0	0	0	0	0	0	0	0	0	0	0	0	0	0	0.00451	0.01286	0.00611	0.01295	0.81664	0.03467	28.5024	0.00643	0.00683	0.11179	0.02732	41.1409	35.5125	0.01078	0.00791
s__Prevotella_dentalis	0	0	0	0	0	0	0	0	0	0	0	0	0	0	0	0	0	0	0	0	0	0	0	0	0	0	0	0	0	0	0	0	0	0	0	0	0	0	0	0	0	0	0	0	0	0	0	0	0
s__Prevotella_denticola	0	0	0	0	0	0	0	0	0	0	0	0	0	0	0	0	0	0	0	0	0	0	0	0	0	0	0	0	0	0	0	0	0	0	0	0	0	0	0	0	0	0	0	0	0	0	0	0	0
s__Prevotella_disiens	0	0	0	0	0	0	0	0	0	0	0	0	0	0	0	0	0	0	0	0	0	0	0	0	0	0	0	0	0	0	0	0	0	0	0	0	0	0	0	0	0	0	0	0	0	0	0	0	0
s__Prevotella_histicola	0.01825	0	0	0	0	0	0	0	0	0	0	0	0	0	0	0	0	0	0	0	0	0	0	0	0	0	0	0	0	0	0	0	0	0	0	0	0	0	0	0	0	0	0	0	0	0	0	0	0
s__Prevotella_marshii	0	0	0	0	0	0	0	0	0	0	0	0	0	0	0	0	0	0	0	0	0	0	0	0	0	0	0	0	0	0	0	0	0	0	0	0	0	0	0	0	0	0	0	0	0	0	0	0	0
s__Prevotella_melaninogenica	0	0	0	0	0	0	0	0	0	0	0	0	0	0	0	0	0	0	0	0	0	0	0	0	0	0	0	0	0	0	0	0	0	0	0	0	0	0	0	0	0	0	0	0	0	0	0	0	0
s__Prevotella_micans	0	0	0	0	0	0	0	0	0	0	0	0	0	0	0	0	0	0	0	0	0	0	0	0	0	0	0	0	0	0	0	0	0	0	0	0	0	0	0	0	0	0	0	0	0	0	0	0	0
s__Prevotella_multiformis	0	0	0	0	0	0	0	0	0	0	0	0	0	0	0	0	0	0	0	0	0	0	0	0	0	0	0	0	0	0	0	0	0	0	0	0	0	0	0	0	0	0	0	0	0	0	0	0	0
s__Prevotella_multisaccharivorax	0	0	0	0	0	0	0	0	0	0	0	0	0	0	0	0	0	0	0	0	0	0	0	0	0	0	0	0	0	0	0	0	0	0	0	0	0	0	0	0	0	0	0	0	0	0	0	0	0
s__Prevotella_nanceiensis	0	0	0	0	0	0	0	0	0	0	0	0	0	0	0	0	0	0	0	0	0	0	0	0	0	0	0	0	0	0	0	0	0	0	0	0	0	0	0	0	0	0	0	0	0	0	0	0	0
s__Prevotella_nigrescens	0	0	0	0	0	0	0	0	0	0	0	0	0	0	0	0	0	0	0	0	0	0	0	0	0	0	0	0	0	0	0	0	0	0	0	0	0	0	0	0	0	0	0	0	0	0	0	0	0
s__Prevotella_oralis	0	0	0	0	0	0	0	0	0	0	0	0	0	0	0	0	0	0	0	0	0	0	0	0	0	0	0	0	0	0	0	0	0	0	0	0	0	0	0	0	0	0	0	0	0	0	0	0	0
s__Prevotella_oris	0	0	0	0	0	0	0	0	0	0	0	0	0	0	0	0	0	0	0	0	0	0	0	0	0	0	0	0	0	0	0	0	0	0	0	0	0	0	0	0	0	0	0	0	0	0	0	0	0
s__Prevotella_oulorum	0	0	0	0	0	0	0	0	0	0	0	0	0	0	0	0	0	0	0	0	0	0	0	0	0	0	0	0	0	0	0	0	0	0	0	0	0	0	0	0	0	0	0	0	0	0	0	0	0
s__Prevotella_pallens	0	0	0	0	0	0	0	0	0	0	0	0	0	0	0	0	0	0	0	0	0	0	0	0	0	0	0	0	0	0	0	0	0	0	0	0	0	0	0	0	0	0	0	0	0	0	0	0	0
s__Prevotella_salivae	0	0	0	0	0	0	0	0	0	0	0	0	0	0	0	0	0	0	0	0	0	0	0	0	0	0	0	0	0	0	0	0	0	0	0	0	0	0	0	0	0	0	0	0	0	0	0	0	0
s__Prevotella_stercorea	0	0	0	0	0	0	0	0	0	0	0	0	0	0	0	0	0	0	0	0	0	0	0	0	0	0	0	0	0	0	0	0	0	0	0	0	0	0	0.00329	0.24701	9.60913	0	0	0.00527	0.00743	17.1916	0.00642	0.00063	0
s__Prevotella_timonensis	0	0	0	0	0	0	0	0	0	0	0	0	0	0	0	0	0	0	0	0	0	0	0	0	0	0	0	0	0	0	0	0	0	0	0	0	0	0	0	0.00027	0	0	0	0	0	0	0	0	0
s__Prevotella_veroralis	0	0	0	0	0	0	0	0	0	0	0	0	0	0	0	0	0	0	0	0	0	0	0	0	0	0	0	0	0	0	0	0	0	0	0	0	0	0	0	0	0	0	0	0	0	0	0	0	0
s__Propionibacterium_propionicum	0	0	0	0	0.05437	0	0.04024	0	0	0	0	0	0	0.00853	0	0	0	0	0	0	0	0	0	0	0	0.00733	0	0	0	0	0	0	0	0	0	0	0	0	0	0	0	0	0	0	0	0	0	0	0
s__Proteus_mirabilis	0	0	0	0	0	0	0	0	0	0	0	0	0	0	0	0.002	0	0	0	0	0	0	0	0	0	0	0	0	0	0	0	0	0	0	0	0	1.24516	0.00161	0.00351	0.10717	0	0	0	0.00082	0	0	0	0	0.00084
s__Proteus_penneri	0	0	0	0	0	0	0	0	0	0	0	0	0	0	0	0	0	0	0	0	0	0	0	0	0	0	0	0	0	0.35745	0	0	0	0	0	0	11.5457	0	0.00079	0	0	0	0.04799	0	0	0	0	0	0
s__Proteus_unclassified	0	0	0	0	0	0	0	0	0	0	0	0	0	0	0	0.00012	0	0	0	0	0	0	0	0	0	0	0	0	0	0	0	0	0	0	0	0.00108	0	0	0.00119	0.00452	0.00017	0	0	0.00036	0	0	0	0	0
s__Providencia_alcalifaciens	0	0	0	0	0	0	0	0	0	0	0	0	0	0	0	0	0	0	0	0	0	0	0	0	0	0	0	0	0	0	0	0	0	0	0	0	0	0	0	0	0	0	0	0	0	0	0	0	0
s__Providencia_phage_Redjac	0	0	0	0	0	0	0	0	0	0	0	0	0	0	0	0	0	0	0	0	0	0	0	0	0	0	0	0	0	0	0	0	0	0	0	0	0	0	0	0	0	0	0	0	0	0	0	0	0
s__Providencia_rettgeri	0	0	0	0	0	0	0	0	0	0	0	0	0	0	0	0	0	0	0	0	0	0	0	0	0	0	0	0	0	0	0	0	0	0	0	0	0.04403	0	0	0	0	0	0	0	0	0	0	0	0
s__Providencia_unclassified	0	0	0	0	0	0	0	0	0	0	0	0	0	0	0	0	0	0	0	0	0	0	0	0	0	0	0	0	0	0	0	0	0	0	0	0	0.00559	0	0	0	0	0	0	0	0	0	0	0	0
s__Pseudoflavonifractor_capillosus	0	0	0	0	0	0	0	0	0	0	0	0	0	0	0	0	0	0	0	0	0	0	0	0	0	0	0	0	0	0	0	0	0	0	0	0	0	0	0.00875	0.01316	0.00394	0	0	0.02425	0	0.00044	0	0	0
s__Pseudomonas_aeruginosa	0	0	0.00832	31.8525	0	0.03599	0	0	0	0	0	0	0	0	10.4092	0	0	0	0	0	0	0	0	0	0	0	0	0	0	0	0	0	0	0	0	0	0	0	0	0.03085	0	0	0	0	0	0	0	0	0
s__Pseudomonas_denitrificans	0	0	0	0	0	0	0	0	0	0	0	0	0	0	0	0	0	0	0	0	0	0	0	0	0	0	0	0	0	0	0	0	0	0	0	0	0	0	0	0	0	0	0	0	0	0	0	0	0
s__Pseudomonas_fragi	0	0	0	0	0	0	0	0	0	0	0	0	0	0	0	0	0	0	0	0	0	0	0	0	0	0	0	0	0	0	0	0	0	0	0	0	0	0	0	0	0	0	0	0	0	0	0	0	0
s__Pseudomonas_nitroreducens	0	0	0	0	0	0	0	0	0	0	0	0	0	0	0	0	0	0	0	0	0	0	0	0	0	0	0	0	0	0	0	0	0	0	0	0	0	0	0	0	0	0	0	0	0	0	0	0	0
s__Pseudomonas_phage_PaP2	0	0	0	0	0	0	0	0	0	0	0	0	0	0	0	0	0	0	0	0	0	0	0	0	0	0	0	0	0	0	0	0	0	0	0	0	0	0	0	0	0	0	0	0	0	0	0	0	0
s__Pseudomonas_phage_phiCTX	0	0	0	0	0	0	0	0	0	0	0	0	0	0	0	0	0	0	0	0	0	0	0	0	0	0	0	0	0	0	0	0	0	0	0	0	0	0	0	0	0	0	0	0	0	0	0	0	0
s__Pseudomonas_putida	0	0	0	0	0	0	0	0	0	0	0	0	0	0	1.84358	0	0	0	0	0	0	0	0	0	0	0	0	0	0	0	0	0	0	0	0	0	0	0	0	0	0	0	0	0	0	0	0	0	0
s__Pseudomonas_stutzeri	0	0	0	0.00156	0	0	0	0	0	0	0	0	0	0	0	0	0	0	0	0	0	0	0	0	0	0	0	0	0	0	0	0	0	0	0	0	0	0	0	0	0	0	0	0	0	0	0	0	0
s__Pseudomonas_unclassified	0	0	0	0	0	0	0	0.01477	0	0	0	0	0	0	0	0	0	0	0	0	0	0	0	0	0	0	0	0	0	0	0	0	0	0	0	0	0	0	0	0	0	0	0	0	0	0	0	0	0
s__Pseudoramibacter_alactolyticus	0	0	0	0	0	0	0.00741	0	0	0	0	0	0	0.00142	0	0	0	0	0	0	0	0	0	0	0	0	0	0	0	0	0	0	0	0	0	0	0	0	0	0	0	0	0	0	0	0	0	0	0
s__Pyramidobacter_piscolens	0	0	0	0	0	0	0	0	0	0.3338	0	0	0	0	0	0	0	0	0	0	0	0	0	0	0	0	0	0	0	0	0	0	0	0	0	0	0	0	0	0	0	0	0	0	0	0	0	0	0
s__Raoultella_ornithinolytica	0.00478	0	0	0	0	0	0	0	0	0	0	0	0	0	0	0	0	0	0	0	0	0	0	0	0	0	0	0	0	0	0	0	0	0	0	0	0	0	0	0	0	0	0	0	0	0	0	0	0
s__Rhodopseudomonas_palustris	0	0	0	0	0	0	0	0	0	0	0	0	0	0	0	0	0	0	0	0	0	0	0	0	0	0	0	0	0	0	0	0	0	0	0	0	0	0	0	0	0	0	0	0.00141	0	0	0.01159	0.0182	0
s__Riemerella_unclassified	0	0	0	0	0	0	0	0	0	0	0	0	0	0	0	0	0	0	0	0	0	0	0	0	0	0	0	0	0	0	0	0	0	0	0	0	0	0	0	0	0	0	0	0	0	0	0	0	0
s__Roseburia_hominis	0	0	0	0	0	0	0	0	0.01933	0	0	0.01524	0	0	0	0	0.02473	0	0	0	0	0	0	0.03266	0	0	0	0	0	0	0.00247	0	0	0	0	0	0	0	0.39216	0	0.6413	0	0	0.05593	0	1.39946	0.02432	0	0
s__Roseburia_intestinalis	0	0	0	0	0	0	0	0	0.04718	0	0	0.06149	0	0	0	0.05054	0.02463	0.42156	0	0	0	0	0	0.21219	0.54207	0	0	0	0	0	0	0.74978	0	0	0	0	0	0	0.01377	0	0.07448	0	0	0.00963	0	0.41737	0	0	0
s__Roseburia_inulinivorans	0	0	0	0	0.0099	0	0.03578	0	0.10592	0	0	0.04165	0	0.00126	0	0.14253	0.07913	1.52588	0	0.06077	0	0	0	0.05148	1.4432	0.04658	0	0	0	0.36544	0.02193	1.34107	0	0	0	0	0	0	0.71974	0	1.52759	0	0	0.22604	0	2.06765	0.01871	0.02608	0
s__Roseburia_unclassified	0	0	0	0	0.00401	0	0.00935	0	0	0	0	0	0	0.09584	0	0	0	0	0	0.04986	0	0	0	0	0	0.27045	0	0	0	0	0	0	0	0	0	0	0	0	0	0.00044	0	0	0	0	0	0	0	0.12682	0
s__Rothia_dentocariosa	0.00245	0	0	0	0	0	0	0	0	0	0	0	0	0	0	0	0	0	0	0	0	0	0.00015	0	0	0	0	0	0	0.00262	0	0	0	0	0	0	0.00632	0	0.00041	0	0	0	0	0.00366	0.01954	0	0	0	0.02752
s__Rothia_mucilaginosa	0.00484	0	0	0	0.10828	0.05061	0.0495	0	0.058	0.00024	0	0.0146	0.00201	0	0	0	0.05255	0.00138	0.00088	0	0	0.00108	0.0046	0.00184	0	0	0	0	0.02006	0.02609	0.00457	0	0	0	0	0	0.02995	0	0.0032	0	0.00065	0	0.00062	0.01977	0	0	0.00228	0	0
s__Rothia_unclassified	0	0	0	0	0	0	0	0	0.06956	0	0	0.00827	0	0	0	0	0.02619	0	0	0	0	0.00072	0.00015	0.00071	0	0	0	0	0	0	0.00449	0	0	0	0	0.00312	0	0	0.00023	0	0	0.00192	0.00377	0	0	0	0	0	0
s__Ruminococcaceae_bacterium_D16	0.05968	0	0	0	0	0	0	0	0	0	0	0	0	0	0	0	0	0	0	0	0	0	0	0	0	0	0	0	0	0	0	0	0	0	0	0	0	0	0.00072	0.0017	0.00803	0	0	0.00019	0	0.00307	0.00138	0	0
s__Ruminococcus_albus	0	0	0	0	0	0	0	0	0	0	0	0	0	0	0	0	0	0	0	0	0	0	0	0	0	0	0	0	0	0	0	0	0	0	0	0	0	0	0.00024	0	0	0	0	0.00038	0	0	0	0	0
s__Ruminococcus_bromii	0	0	0	0.00212	0	5.68984	0	0	0	0	0	0	0.17815	0	1.61995	0	0.00087	1.13414	2.22398	0	0	0.03093	3.59076	0	0.23338	0	0	0	0.3676	0	0	1.26493	2.55771	0	0	0	0	0	1.97725	0.02937	0	0	0	4.65218	0	0	0	0	0
s__Ruminococcus_callidus	0	0	0	0	0	0	0	0	0	0	0	0	0	0	0	0	0	0	0	0	0	0	0	0	0	0	0	0	0	0	0	0	0	0	0	0	0	0	0	0	1.15219	0	0	0	0	0.66942	0	0	0
s__Ruminococcus_flavefaciens	0	0	0	0	0	0	0	0	0	0	0	0	0	0	0	0	0	0	0	0	0	0	0	0	0	0	0	0	0	0	0	0	0	0	0	0	0	0	0	0	0	0	0	0	0	0	0	0	0
s__Ruminococcus_gnavus	1.65665	0.00889	0.00808	0.12324	0.00709	3.00533	0.00621	5.64263	0.32302	0.28981	2.15203	0.18821	3.17368	0.2438	2.81238	0.43798	0.1956	0.65424	5.22135	0.79713	0.92801	0.95813	7.55153	0.39765	0.66363	0.3494	0.36604	2.80408	4.93673	2.24949	0.17139	0.96153	0.52755	0.01826	0.8722	0.55583	1.99514	0.03183	0.08352	0	0.33139	0.00103	3.35122	0.0566	0.48154	0.11273	0.1723	0.13606	0.07969
s__Ruminococcus_obeum	0.81412	0.10165	0.06497	0.05598	0.011	0.01131	0.00772	0	1.83048	0.09629	0	0.4129	0.00028	0.09248	0	0.09007	0.30164	0.13332	0.00218	0.07311	0	0	0.01855	0.19534	0.10712	0.09281	0.15484	0	0.00297	0	0.15386	0.18497	0.00224	0.04404	0.00125	0.00342	0	0.03142	0.15686	0.07144	0.69884	0	0	0.16816	0.04179	0.32252	0.03818	0.00659	0.13215
s__Ruminococcus_sp	0	0	0	0	0	0	0	0	0	0	0	0	0	0	0	0	0	0	0	0	0	0	0	0	0	0	0	0	0	0	0	0	0	0	0	0	0	0	0	0	0	0	0	0	0	0	0	0	0
s__Ruminococcus_sp_5_1_39BFAA	0	0	0	0	0	0	0	0	2.76962	0	0	0.7432	0	0	0	0	0	0	0	0	0	0	0	0	0	0	0	0	0	0	0	0	0	0	0	0	0	0	3.73178	0	3.05263	0	0	2.09598	0	1.47995	0.56443	0	0
s__Ruminococcus_sp_JC304	0	0	0	0	0	0	0	0	0.24034	0	0	0	0	0	0	0	0	0	0	0	0	0	0	0	0	0	0	0	0	0	0	0	0	0	0	0	0	0	0	0	0	0	0	0	0	0	0	0	0
s__Ruminococcus_torques	3.02709	0.23286	0.18972	1.17175	0.03072	0.3381	0.02856	0.25204	1.18033	3.5693	0.10913	0.92656	0.13084	0.09737	0.47384	1.62269	0.35687	2.20962	0.24647	0.07402	0.03777	0.35027	0.54578	0.2357	4.16637	0.06173	0.03354	0.09843	0.25577	4.68644	0.13677	6.35747	0.07991	0.23707	0.05315	1.70718	1.1041	0.36352	8.46002	0.04516	1.97712	0.00656	2.66316	12.055	0.63706	0.82112	0.06254	0.0398	2.75486
s__Saccharomyces_cerevisiae	0	0	0	0	0	0	0	0	0	0	0	0	0	0	0	0	0	0	0	0	0	0	0	0	0	0	0	0	0	0	0	0	0	0	0	0	0	0	0	0	0	0	0	0	0	0	0	0	0
s__Salmonella_enterica	0	0	0	0	0	0	0	0	0	0	0	0	0	0	0	0	0	0	0	0	0	0	0	0	0	0	0	0	0	0	0	0	0	0	0	0	0	0	0	0	0	0	0	0	0	0	0	0	0
s__Salmonella_phage_HK620	0	0	0	0	0	0	0	0	0	0	0	0	0	0	0	0	0	0	0	0	0	0	0	0	0	0	0	0	0	0	0	0	0	0	0	0	0	0	0	0	0	0	0	0	0	0	0	0	0
s__Salmonella_unclassified	0	0	0	0	0	0	0	0	0	0	0	0	0	0	0	0	0	0	0	0	0	0	0	0	0	0	0	0	0	0	0	0	0	0	0	0	0	0	0	0	0	0	0	0	0	0	0	0	0
s__Scardovia_inopinata	0	0.00221	0	0.00453	0	0	0	0	0	0.005	0	0	0	0	0	0	0	0	0	0	0	0	0	0	0	0	0	0	0	0	0	0	0	0	0	0.05181	0	0	0	0	0	0	0	0	0	0	0	0	0
s__Scardovia_unclassified	0	0	0.00269	0.00504	0	0	0	0	0	0.01125	0	0	0	0	0	0	0	0	0	0	0	0	0	0	0	0	0	0	0	0	0	0	0	0	0.00312	0	0	0	0	0	0	0.00396	0	0	0	0	0	0	0
s__Scardovia_wiggsiae	0.02237	0.03783	0.00283	0.02638	0	0	0	0	0	0	0	0	0	0.0023	0	0	0	0	0	0	0.00459	0	0	0	0	0	0	0	0	0	0	0	0	0	0.00315	0.05153	0.00436	0	0	0	0	0.00082	0	0	0.03029	0	0	0	0.02624
s__Selenomonas_noxia	0	0	0	0	0	0	0	0	0	0	0	0	0	0	0	0	0	0	0	0	0	0	0	0	0	0	0	0	0	0	0	0	0	0	0	0	0	0	0	0	0	0	0	0	0	0	0	0	0
s__Serratia_marcescens	0	0	0	0	0	0	0	0	0	0	0	0	0	0	0	0	0	0	0	0	0	0	0	0	0	0	0	0	0	0	0	0	0	0	0	0	0	0	0	0	0	0	0	0	0	0	0	0	0
s__Shigella_flexneri	0	0	0	0	0	0	0	0	0	0	0	0	0	0	0	0	0	0	0	0	0	0	0	0	0	0	0	0	0	0	0	0	0	0	0	0	0	0	0	0	0	0	0	0	0	0	0	0	0
s__Shigella_sonnei	0	0	0	0	0.00545	0	0.01689	0	0	0	0	0	0	0.02016	0	0	0	0	0	0	0	0	0	0	0	0	0	0	0.12102	0	0	0	0	0	0	0	0	0	0	0	0	0	0	0	0	0	0	0	0
s__Shimwellia_blattae	0	0	0	0	0	0	0	0	0	0	0	0	0	0	0	0	0	0	0	0	0	0	0	0	0	0	0	0	0	0	0	0	0	0	0	0	0	0	0	0	0	0	0	0	0	0	0	0	0
s__Shinella_zoogloeoides	0	0	0	0	0	0	0	0	0	0	0	0	0	0	0	0	0	0	0	0	0	0	0	0	0	0	0	0	0	0	0	0	0	0	0	0	0	0	0	0	0	0	0	0	0	0	0	0	0
s__Sinorhizobium_unclassified	0	0	0	0	0	0	0	0	0	0	0	0	0	0	0	0	0	0	0	0	0	0	0	0	0	0	0	0	0	0	0	0	0	0	0	0	0	0	0	0	0	0	0	0	0	0	0	0	0
s__Slackia_exigua	0	0	0	0	0	0	0	0	0	0	0	0	0	0	0	0	0	0	0	0	0	0	0	0	0	0	0	0	0	0	0	0	0	0	0	0	0	0	0	0	0	0	0	0	0	0	0	0	0
s__Slackia_piriformis	0	0	0	0	0	0	0	0	0	0	0	0	0	0	0	0	0	0	0	0	0	0	0	0	0	0	0	0	0	0	0	0	0	0	0	0	0	0	0	0	0	0	0	0	0	0	0	0	0
s__Slackia_unclassified	0	0	0	0	0	0	0	0	0	0	0	0	0	0	0	0	0	0	0	0	0	0	0	0	0	0	0	0	0	0	0	0	0	0	0	0	0	0.00086	0	0	0	0	0	0	0	0	0	0	0
s__Solobacterium_moorei	0	0	0	0	0.00255	0	0.00049	0	0	0	0	0	0	0	0	0	0	0	0	0	0	0	0.00191	0	0	0	0	0	0	0	0	0	0	0	0	0	0	0	0	0	0	0	0	0.00058	0	0	0	0	0
s__Spiribacter_unclassified	0	0	0	0	0	0	0	0	0	0	0	0	0	0	0	0	0	0	0	0	0	0	0	0	0	0	0	0	0	0	0	0	0	0	0	0	0	0	0	0	0	0	0	0	0	0	0	0	0
s__Staphylococcus_aureus	0	0	0	0	0	0	0	0	0	0	0	0	0	0	0	0	0	0	0	0	0	0	0	0	0	0	0	0	0	0	0	0	0	0	0	0	0	0	0	0	0	0	0	0	0	0	0	0	0
s__Staphylococcus_caprae_capitis	0	0.00174	0	0	0	0	0	0	0	0	0	0	0	0	0	0	0	0	0	0	0	0	0	0	0	0	0	0	0	0	0	0	0	0	0	0	0	0	0	0	0	0	0	0	0	0	0	0	0
s__Staphylococcus_epidermidis	0	0	0	0	0	0	0	0	0	0	0	0	0	0	0	0	0	0	0	0	0	0	0	0	0	0	0	0	0	0	0	0	0	0	0	0	0	0	0	0	0	0	0	0	0	0	0	0	0
s__Staphylococcus_haemolyticus	0	0	0	0	0	0	0	0	0	0	0	0	0	0	0	0	0	0	0	0	0	0	0	0	0	0	0	0	0	0	0	0	0	0	0	0.08744	0	0	0	0	0	0	0	0	0	0	0	0	0
s__Staphylococcus_phage_PVL	0	0	0	0	0	0	0	0	0	0	0	0	0	0	0	0	0	0	0	0	0	0	0	0	0	0	0	0	0	0	0	0	0	0	0	0	0	0	0	0	0	0	0	0	0	0	0	0	0
s__Staphylococcus_phage_ROSA	0	0	0	0	0	0	0	0	0	0	0	0	0	0	0	0	0	0	0	0	0	0	0	0	0	0	0	0	0	0	0	0	0	0	0	0.03656	0	0	0	0	0	0	0	0	0	0	0	0	0
s__Staphylococcus_xylosus	0	0	0	0	0	0	0	0	0	0	0	0	0	0	0	0	0	0	0	0	0	0	0	0	0	0	0	0	0	0	0	0	0	0	0	0	0	0	0	0	0	0	0	0	0	0	0	0	0
s__Stenotrophomonas_maltophilia	0	0	0	0	0	0	0	0	0	0	0	0	0	0	0.53519	0	0	0	0	0	0	0	0	0	0	0	0	0	0	0	0	0	0	0	0	0	0	0	0	0	0	0	0	0	0	0	0	0	0
s__Stenotrophomonas_unclassified	0	0	0	0	0	0	0	0	0	0	0	0	0	0	0.02698	0	0	0	0	0	0	0	0	0	0	0	0	0	0	0	0	0	0	0	0	0	0	0	0	0	0	0	0	0	0	0	0	0	0
s__Stomatobaculum_longum	0.00737	0	0	0	0	0	0	0	0	0	0	0	0	0	0	0	0	0	0	0	0	0	0	0	0	0	0	0	0	0	0	0	0	0	0	0	0	0	0	0	0	0	0	0	0	0	0	0	0
s__Streptococcus_agalactiae	0	0	0	0	0	0	0	0	0	0	0.0097	0	0	0	0	0	0	0	0	0	0.28879	0	0	0	0	0	0	0.14138	0	0	0	0	0	0	0.07886	0	0	0	0	0	0	0	0	0	0	0	0	0	0
s__Streptococcus_anginosus	0	0.00383	0.01986	0.02382	0	0	0	0	0	0.09004	0.04428	0	0	0.03103	0	0.00169	0	0.00738	0	0.10391	0	0	0.00722	0	0	0.01171	0	0	0	0.31848	0	0	0	0	0	0.04797	0.28116	0	0.04514	0	0	0	0.0548	0.14285	0	0	0	0.00022	0
s__Streptococcus_australis	0	0	0	0	0.03873	0.01297	0.00861	0	0	0	0	0	0	0	0	0	0	0	0	0	0	0	0.02061	0	0	0	0	0	0	0	0	0	0	0	0	0	0	0	0.00078	0	0.01679	0	0	0.00564	0	0.00453	0.01979	0	0
s__Streptococcus_constellatus	0	0	0	0	0	0	0	0	0.00022	0	0	0	0	0	0	0	0	0	0	0	0	0	0	0	0	0	0	0	0	0	0	0	0	0	0	0	0	0	0	0	0	0	0	0	0	0	0	0	0
s__Streptococcus_cristatus	0	0	0	0	0	0	0	0	0	0	0	0	0	0	0	0	0	0	0	0	0	0	0.00044	0	0	0	0	0	0	0	0	0	0	0	0	0	0	0	0	0	0	0	0	0	0	0	0	0	0
s__Streptococcus_gallolyticus	0	0	0	0	0	0	0	0	0	0	0	0	0	0	0	0	0	0	0	0	0	0	0	0	0	0.00127	0	0	0	0	0	0	0	0	0	0	0	0	9e-05	0	0	0	0	0	0	0	0	0	0
s__Streptococcus_gordonii	0	0	0	0	0	0	0	0	0.03162	0	0	0.00745	0	0	0	0	0.00121	0	0	0.01344	0	0	0.0098	0.01007	0	0	0	0	0	0.00384	0.00627	0	0	0	0	0	0.04625	0	0.01873	0	0	0	0.00117	0.02901	0.02752	0	0	0	0.02509
s__Streptococcus_infantarius	0.91249	0	0	0	0	0	0	0.58969	0	0	0.43685	0	0	0.0314	0	0	0	0	0	0.04973	0.00653	0	0	0	0	0	0	0	0	0.03383	0	0	0	0	0	0	0.10153	0	0	0	0	0	0	0	0	0.00481	0	0	0
s__Streptococcus_infantis	0.00912	0	0	0	0.00837	0.00901	0	0	0	0	0	0	0	0	0	0	0	0.00025	0	0	0	0	0.00589	0	0	0	0	0	0	0	0	0	0	0	0	0	0.02027	0	0	0	0.00014	0	0.00013	0.03228	0	0	0.00439	0.00081	0
s__Streptococcus_intermedius	0	0	0	0	0	0	0	0	0	0	0	0	0	0	0	0	0	0	0	0	0	0	0	0	0	0	0	0	0	0	0	0	0	0	0	0	0	0	0	0	0	0	0	0	0	0	0	0	0
s__Streptococcus_lutetiensis	0	0	0	0	0	0	0	0	0	0	0	0	0	0	0	0	0	0	0	0	0	0	0	0	0	0	0	0	0	0	0	0	0	0	0	0	0	0	0	0	0	0	0	0	0	0	0	0	0
s__Streptococcus_macedonicus	0	0	0	0	0	0	0	0	0	0	0	0	0	0	0	0	0	0	0	0	0.00666	0	0	0	0	0	0	0	0	0.00407	0	0	0	0	0	0	0	0	0.00011	0	0	0	0	0	0	0	0	0	0
s__Streptococcus_mitis_oralis_pneumoniae	0	0	0	0	0.00598	0.00515	0	0	0.0195	0	0	0.00297	0	0	0	0	0.02342	0	0	0	0	0.00544	0.004	0.00024	0	0	0	0	0	0.01723	0	0	0	0	0	0	0.00136	0	0.00268	0	0.0035	0	0.00012	0.00825	0	0	0.00062	0	0
s__Streptococcus_mutans	0	0.06656	0.05413	0.07884	0	0.00422	0	0	0	0.00474	0	0	0	0	0	0	0	0	0	0	0	0	0.02987	0	0	0	0	0	0	0	0	0	0	0	0	0.01029	0	0	0.1856	0	0	0	0	0.25375	0	0	0	0	0
s__Streptococcus_parasanguinis	0.58374	0.007	0.00014	0.00877	0.35908	0.39699	0.18615	0.04585	1.82024	0.00275	0.00547	0.35847	0.23458	0.22858	0.0298	0.04568	0.64577	0.09169	0.05113	0.11333	0	0.06748	0.62133	0.23524	0.04712	0.01935	0	0	0.0267	0	0.09135	0.02108	0.05168	0.08032	0	0.10513	0.18508	0.05799	0.69352	0	0	0	0.13662	1.25896	0.06968	0	0.00706	0.02525	0.03785
s__Streptococcus_parauberis	0	0	0	0	0	0	0	0	0	0	0	0	0	0	0	0	0	0	0	0	0	0	0	0	0	0	0	0	0	0	0	0	0	0	0	0	0	0	0	0	0	0	0	0	0	0	0	0	0
s__Streptococcus_pasteurianus	0	0	0	0	0	0	0	0	0	0	0	0	0	0	0	0	0	0	0	0	0	0	0	0	0	0	0	0	0	0	0	0	0	0	0	0	0	0	0.33172	0	0	0	0	0.54386	0	0	0	0.00377	0
s__Streptococcus_peroris	0	0	0	0	0	0	0	0	0	0	0	0	0	0	0	0	0	0	0	0	0	0	0	0	0	0	0	0	0	0	0	0	0	0	0	0	0	0	0	0	0	0	0.00064	0	0	0	0	0	0
s__Streptococcus_phage_858	0	0	0	0	0	0	0	0	0	0	0	0	0	0	0	0	0	0	0	0	0	0	0	0	0	0	0	0	0	0	0	0	0	0	0	0	0	0	0	0	0	0	0	0	0	0	0	0	0
s__Streptococcus_salivarius	0.84526	0.17814	0.1257	0.3294	4.69005	1.36273	2.07672	0.63401	5.88784	0.01097	1.01266	1.4242	0.23208	7.10498	0.31319	0.10582	1.34209	0.0704	0.10035	1.78072	0.58545	0.27533	1.7437	0.55739	0.04231	1.09806	0	0.23063	0.1763	0	0.19062	0.07913	0.05189	0.01803	0.06022	0.30777	0.34288	0.09448	2.19372	0	0.01003	0	0.20643	2.65203	0.18274	0.00972	0.15883	1.24839	0.90425
s__Streptococcus_sanguinis	0.00742	0	0	0	0.18231	0	0.06264	0	0.02097	0	0	0	0	0.01235	0	0	0	0.00091	0	0	0	0	0.00048	0	0	0	0	0	0	0	0	0	0	0	0	0	0	0	0.00716	0	0	0	0	0.02994	0.00161	0	0	0.00453	0
s__Streptococcus_sobrinus	0	0	0	0	0	0	0	0	0	0	0	0	0	0	0	0	0	0	0	0	0	0	0	0	0	0	0	0	0	0	0	0	0	0	0	0	0	0	0	0	0	0	0	0	0	0	0	0	0
s__Streptococcus_sp_GMD4S	0	0	0	0	0	0	0	0	0	0	0	0	0	0	0	0	0	0	0	0	0	0	0	0	0	0	0	0	0	0	0	0	0	0	0	0	0	0	0	0	0	0	0	0	0	0	0	0	0
s__Streptococcus_thermophilus	0.00319	0	0	0	0	0.00148	0	0	0	0	0	0	0	0.00264	0	0	0	0	0	0	0	0	0.0721	0	0	0	0	0	0	0	0	0	0	0	0	0.00171	0	0	0.00456	0	0.00037	0	0	0.00315	0.0055	0	0	0	0
s__Streptococcus_tigurinus	0	0	0	0	0	0	0	0	0	0	0	0	0	0	0	0	0	0	0	0	0	0	0	0	0	0	0	0	0	0.06434	0	0	0	0	0	0	0.02707	0	0.01881	0	0	0	0.00934	0.05595	0	0	0	0	0
s__Streptococcus_vestibularis	0.3852	0	0	0	0.04077	0.10262	0.01618	0	0.18075	0	0	0.01816	0	0.2072	0	0	0.03769	0	0	0.01904	0	0.0392	0.30172	0.00358	0	0.01034	0	0	0	0	0	0	0	0	0	1.69522	0	0	0.28946	0	0	0	0	0.56051	0.04511	0	0.00192	0.02708	0.18097
s__Subdoligranulum_sp_4_3_54A2FAA	0.11996	0.37251	0.16999	0	0	0	0	0	0	0	0	0	0	0	0	0	0	1.31286	0	0	0	0	0	0	0	0	0	0	0	0	0	0	0	3.55188	0	0.51698	0	1.75424	0.32897	0.67225	0.31235	0	0	0.45204	2.30834	0.07254	0	0	3.51972
s__Subdoligranulum_unclassified	0.66657	1.12563	0.73108	1.12307	0.20719	0.13457	0.09247	0.0171	0.50139	1.8717	0.03196	0.09158	1.12417	2.2452	3.65228	2.96	0.11003	2.2624	0.84012	3.6548	5.33338	0.05225	0.40683	0.05814	2.02507	7.59376	2.24939	3.17424	0.10514	0.18895	0.06626	1.9516	0.26117	0	13.1123	1.34939	0.11474	0	0.76411	3.94503	0.96199	0.00404	0.59665	1.37283	1.3479	0.25994	0.13498	4.52846	0
s__Subdoligranulum_variabile	0	5e-05	0	0	0	0	0	0	0	0	0	0	0	0	0	0	0	0	0	0	0	0	0	0	0	0	0	0	0	0	0	0	0	0	0	0	0	0	0	0	0	0	0	0	0	0	0	0	0
s__Sutterella_parvirubra	0	0	0	0	0	0	0	0	0	0	0	0	0	0	0.00121	0	0	0	0	0	0	0.00487	0	0	0	0	0	0	0	0	0	0	0	0	0	0	0	0	0	0	0	0	0	0	0	0	0	0	0
s__Sutterella_wadsworthensis	0	0.02428	0.05289	0	0	0	0	0.01899	0.002	0.2098	2.18893	0	4.26315	0	0	0	0.00308	0.00158	4.18695	0.00756	9.94923	0.00012	0	0	0	0	0	0.61781	1.13792	0	0	0	0	0	0.42502	0	0	0	0.3525	0.03669	1.8154	0	0	0.09726	0	1.11676	6.88639	0	0
s__Synergistes_sp_3_1_syn1	0	0.24565	0.57096	0.27209	0	0	0	0	0	4.68058	0	0	0	0	0	0	0	0	0	0	0	0	0	0	0	0	0	0	0	0	0	0	0	0	0	0	0	0	0	0	0	0	0	0	0	0	0	0	0
s__T5likevirus_unclassified	0	0	0	0	0	0	0	0	0	0	0	0	0	0	0	0	0	0	0	0	0	0	0	0	0	0	0	0	0	0	0	0	0	0	0	0	0	0	0	0	0	0	0	0	0	0	0	0	0
s__Tannerella_forsythia	0	0	0	0	0	0	0	0	0	0	0	0	0	0	0	0	0	0	0	0	0	0	0	0	0	0	0	0	0	0	0	0	0	0	0	0	0	0	0	0	0	0	0	0	0	0	0	0	0
s__Torque_teno_mini_virus_9	0	0	0	0	0	0	0	0	0	0	0	0	0	0	0	0	0	0	0	0	0	0	0	0	0	0	0	0	0	0	0	0	0	0	0	0	0	0	0	0	0	0	0	0	0	0	0	0	0
s__Torque_teno_virus	0	0	0	0	0	0	0	0	0	0	0	0	0	0	0	0	0	0	0	0	0	0	0	0	0	0	0	0	0	0	0	0	0	0.00754	0	0	0	0	0	0	0	0	0	0	0	0	0	0	0
s__Treponema_socranskii	0	0	0	0	0	0	0	0	0	0	0	0	0	0	0	0	0	0	0	0	0	0	0	0	0	0	0	0	0	0	0	0	0	0	0	0	0	0	0	0	0	0	0	0	0	0	0	0	0
s__Turicibacter_sanguinis	0	0	0	0	0	0	0	0	0	0	0	0	0	0	0	0	0	0	0	0	0	0	0	0	0	0	0	0	0	0	0	0	0	0	0	0	0	0	0	0.0001	0	0	0	0	0	0	0	0	0
s__Turicibacter_unclassified	0	0	0	0	0	0	0	0	0	0	0	0	0	0	0	0	0	0	0	0	0	0	0	0	0	0	0	0	0	0	0	0	0	0	0	0	0	0	0	0.00689	0	0	0	0	0	0	0	0	0
s__Ureaplasma_unclassified	0	0	0	0	0	0	0	0	0	0	0	0	0	0	0	0	0	0	0	0	0	0	0	0	0	0	0	0	0	0	0	0	0	0	0	0	0	0	0	0	0	0	0	0	0	0	0	0	0
s__Ureaplasma_urealyticum	0	0	0	0	0	0	0	0	0	0	0	0	0	0	0	0	0	0	0	0	0	0	0	0	0	0	0	0	0	0	0	0	0	0	0	0	0	0	0	0	0	0	0	0	0	0	0	0	0
s__Varibaculum_cambriense	0	0	0	0	0	0	0	0	0	0	0.09714	0	0	0	0	0	0	0	0	0	0	0	0	0	0	0	0	0	0	0	0	0	0	0	0.00366	0	0	0	0	0	0	0	0	0	0	0	0	0	0
s__Veillonella_atypica	0.07132	0	0	0.00142	0.17694	0.00312	0.06535	0.38083	0	0	0.51142	0	0	0.05003	0	0	0	0	0	0.0967	0.02195	0.00595	0.0142	0	0	0.00445	0	0	0.03313	0	0	0	0	0	0	0	0	0	0.016	0	0	0	0	0	0.04722	0	0	0.03386	0
s__Veillonella_dispar	0.10275	0	0	0	0.00227	0.02003	0.0012	0	0	0	0	0	0	0	0	0	0	0	0	0	0	0.0092	0.01482	0	0	0	0	0	0.00347	0	0	0	0	0	0	0	0	0	0.00272	0	0	0	0	0	0	0	0	0.00803	0
s__Veillonella_parvula	0.05355	0.00047	0	0.01403	1.81708	0.99354	4.96765	0.12252	0	0	0.17431	0	0	0.28938	0.00077	0	0	0	0	0.42622	0.03519	0.26876	0.3629	0	0	0.12093	0	0	0.00586	0.02706	0	0	0	0	0	0	0.42713	0	0.01864	0	0	0	0.00867	0.00617	0.00436	0	0	0.21496	0
s__Veillonella_ratti	0	0	0	0	0	0	0	0	0	0	0	0	0	0	0	0	0	0	0	0	0	0	0	0	0	0	0	0	0	0	0	0	0	0	0	0	0	0	0	0	0	0	0	0	0	0	0	0	0
s__Veillonella_unclassified	0.49902	0.00269	0.00011	0.00681	0.97337	0.25915	1.58694	0	0	0.00253	0	0	0.00041	0.08701	0.02541	0	0	0	0	0.1146	0.00507	0.08029	0.12128	0	0	0.02448	0	0.00691	0.06378	0.18666	0	0.00362	0.01118	0.00349	0	0.00057	1.23231	0.00261	0.0611	0	0	0	0.06993	0.00619	0.02672	0	0.00218	0.05275	0
s__Vibrio_phage_pYD38_A	0	0	0	0	0	0	0	0	0	0	0	0	0	0	0	0	0	0	0	0	0	0	0	0	0	0	0	0	0	0	0	0	0	0	0	0	0	0	0	0	0	0	0	0	0	0	0	0	0
s__Weissella_cibaria	0	0.00066	0	0	0	0	0	0	0	0	0	0	0	0.00167	0	0	0	0	0	0	0	0	0	0	0	0	0	0	0	0	0	0	0	0	0	0.00624	0	0	0.0162	0	0	0	0	0	0.03604	0	0	0	0
s__Weissella_confusa	0.07801	0.00545	0	0	0	0	0	0.00533	0	0	0.01722	0	0	0.05014	0	0	0	0	0	0.01747	0.2574	0	0	0	0	0	0	3.07498	0	0	0	0	0	0.01913	1.16755	0	0	0.00278	0.27974	0	0	0	0.00547	0	0	0	0	0	0
s__Weissella_paramesenteroides	0	0	0	0	0	0	0.00825	0	0	0	0	0	0	0	0	0	0	0	0	0	0	0	1.01844	0	0	0	0	0	0	0	0	0	0	0	0	0	0	0	0.00177	0	0	0	0	0	0	0	0	0	0
s__Weissella_unclassified	0.00153	0.00554	0	0	0	0	0.01624	0	0	0	0.01189	0	0	0	0	0	0	0	0	0	0	0.00676	0	0	0	0	0	0	0	0	0	0	0	0	0	0.0025	0	0	0	0	0	0	0	0	0	0.0064	0	0	0
s__Yersinia_enterocolitica	0	0	0	0	0	0	0	0	0	0	0	0	0	0	0	0	0	0	0	0	0	0	0	0	0	0	0	0	0	0	0	0	0	0	0	0	0.00075	0	0	0	0	0	0	0	0	0	0	0	0
s__Yersinia_phage_phiYeO3_12	0	0	0	0	0	0	0	0	0	0	0	0	0	0	0	0	0	0	0	0	0	0	0	0	0	0	0	0	0	0	0	0	0	0	0	0	0	0	0	0	0	0	0	0	0	0	0	0	0
s__candidate_division_TM7_single_cell_isolate_TM7b	0	0	0	0	0	0	0	0	0	0	0	0	0	0	0	0	0	0	0	0	0	0	0	0	0	0	0	0	0	0	0	0	0	0	0	0	0	0	0	0	0	0	0	0	0	0	0	0	0
s__candidate_division_TM7_single_cell_isolate_TM7c	0	0	0	0	0.00423	0	0.0003	0	0	0	0	0	0	0	0	0	0	0	0	0	0	0	0	0	0	0	0	0	0	0	0	0	0	0	0	0	0	0	0	0	0	0	0	0	0	0	0	0	0
[truncated: 313 more columns]

## Sheet: 1d
SubjectType	IndivCode	EcAbunStDev	KpAbunStDev	EnteroAbunStDev
Family	fam0457-F1	1.47012	0.434475	0.480175
Family	fam0457-F2	0.317109	0.023879	2.03133
Index	fam0457-T	11.2181	10.2186	33.2201
Index	fam0501-T	1.62185	2.64441	3.32752
Family	fam0502-F1	10.5268	10.1393	14.6051
Index	fam0502-T	12.7186	4.91173	19.8586
Family	fam0504-F1	12.7298	2.24694	18.3587
Family	fam0504-F2	11.638	0.886947	16.5176
Family	fam0504-F3	9.73511	0.0047659	13.7428
Index	fam0504-T	4.92566	9.34613	14.3504
Index	fam0505-T	11.6746	5.98031	11.82
Family	fam0506-F1	4.83434	0.112263	6.77608
Index	fam0506-T	4.88154	2.01188	9.14561
Family	fam0507-F1	2.85246	0.270618	3.85389
Family	fam0507-F2	14.729	0.657293	17.8571
Index	fam0507-T	12.9657	12.2718	22.6125
Index	fam0508-T	11.1145	9.68659	18.0794
Family	fam0509-F1	0.632455	0.00392444	1.1658
Family	fam0509-F2	0.247292	0.121868	0.45241
Index	fam0509-T	8.73536	2.40271	14.9789
Index	fam0510-T	7.82548	4.79922	11.157
Family	fam0511-F1	8.03238	NA	11.5178
Family	fam0511-F2	11.4295	2.28568	14.2747
Index	fam0511-T	18.6502	26.7215	26.7155
Index	fam0512-T	19.9379	45.3075	29.0995
Index	fam0513-T	3.82126	0.513139	5.41542
Index	fam0517-T	NA	NA	0.406325
Index	fam0524-T	0.0331492	1.2523	2.82792
Family	fam0525-F1	9.87626	0.809885	18.2618
Index	fam0525-T	2.38879	2.73579	7.3067
Index	fam0526-T	19.5331	NA	24.2443
Family	fam0528-F1	4.18397	2.61929	5.59277
Index	fam0528-T	23.7982	4.65215	32.3333
Index	fam1338-T	15.3446	8.84143	20.4337
Index	fam1385-T	11.8689	10.5954	17.1352
Index	fam1663-T	15.1014	0.15317	22.7056
Family	fam1664-F1	16.9551	0.786245	21.0013
Index	fam1664-T	14.4633	4.02778	19.387
Family	fam1665-F1	4.85227	0.010549	6.97548
Index	fam1665-T	11.7846	2.34751	20.7726
Index	fam1667-T	13.7733	1.74204	17.9618
Index	fam1673-T	12.7005	0.274824	15.3415
Index	fam1674-T	20.4171	18.3808	39.9433
