# Supplementary material for: Long-term ecological and evolutionary dynamics in the gut microbiomes of carbapenemase-producing Enterobacteriaceae colonized subjects
Source: Nat Microbiol. 2022 Sep 15;7(10):1516–24. doi: 10.1038/s41564-022-01221-w (PMC9519440; doi:10.1038/s41564-022-01221-w)
Supplement: Supplementary file 10 — Strain variations and dynamics source data. [file 41564_2022_1221_MOESM10_ESM.xlsx]

## Sheet: 2a,c,d
indiv	fam	timepoint	relation	type
fam0457-F1-V05	fam0457	F1	V05	indeterminate
fam0457-F2-V05	fam0457	F2	V05	two_class
fam0457-F2-V06	fam0457	F2	V06	indeterminate
fam0457-T-V02	fam0457	T	V02	one_class
fam0457-T-V05	fam0457	T	V05	indeterminate
fam0457-T-V06	fam0457	T	V06	one_class
fam0501-T-V03	fam0501	T	V03	indeterminate
fam0501-T-V04	fam0501	T	V04	indeterminate
fam0501-T-V08	fam0501	T	V08	one_class
fam0501-T-V10	fam0501	T	V10	indeterminate
fam0502-F1-V05	fam0502	F1	V05	two_class
fam0502-T-V00	fam0502	T	V00	two_class
fam0502-T-V01	fam0502	T	V01	one_class
fam0502-T-V02	fam0502	T	V02	two_class
fam0502-T-V03	fam0502	T	V03	two_class
fam0502-T-V04	fam0502	T	V04	indeterminate
fam0502-T-V05	fam0502	T	V05	indeterminate
fam0502-T-V06	fam0502	T	V06	indeterminate
fam0502-T-V07	fam0502	T	V07	one_class
fam0502-T-V10	fam0502	T	V10	one_class
fam0504-F1-V00	fam0504	F1	V00	one_class
fam0504-F1-V01	fam0504	F1	V01	one_class
fam0504-F1-V02	fam0504	F1	V02	one_class
fam0504-F1-V03	fam0504	F1	V03	one_class
fam0504-F1-V04	fam0504	F1	V04	one_class
fam0504-F1-V05	fam0504	F1	V05	one_class
fam0504-F1-V06	fam0504	F1	V06	one_class
fam0504-F1-V08	fam0504	F1	V08	one_class
fam0504-F1-V09	fam0504	F1	V09	two_class
fam0504-F1-V10	fam0504	F1	V10	one_class
fam0504-F2-V01	fam0504	F2	V01	indeterminate
fam0504-F2-V02	fam0504	F2	V02	indeterminate
fam0504-F2-V06	fam0504	F2	V06	indeterminate
fam0504-F2-V07	fam0504	F2	V07	indeterminate
fam0504-F2-V08	fam0504	F2	V08	indeterminate
fam0504-F2-V09	fam0504	F2	V09	indeterminate
fam0504-F2-V10	fam0504	F2	V10	indeterminate
fam0504-F3-V01	fam0504	F3	V01	indeterminate
fam0504-F3-V02	fam0504	F3	V02	indeterminate
fam0504-F3-V04	fam0504	F3	V04	two_class
fam0504-F3-V05	fam0504	F3	V05	indeterminate
fam0504-F3-V09	fam0504	F3	V09	indeterminate
fam0504-T-V00	fam0504	T	V00	one_class
fam0504-T-V02	fam0504	T	V02	indeterminate
fam0504-T-V07	fam0504	T	V07	indeterminate
fam0504-T-V08	fam0504	T	V08	indeterminate
fam0504-T-V09	fam0504	T	V09	two_class
fam0505-T-V00	fam0505	T	V00	one_class
fam0505-T-V01	fam0505	T	V01	one_class
fam0505-T-V02	fam0505	T	V02	one_class
fam0505-T-V03	fam0505	T	V03	one_class
fam0505-T-V04	fam0505	T	V04	one_class
fam0505-T-V05	fam0505	T	V05	one_class
fam0505-T-V06	fam0505	T	V06	one_class
fam0505-T-V07	fam0505	T	V07	one_class
fam0505-T-V08	fam0505	T	V08	one_class
fam0505-T-V09	fam0505	T	V09	one_class
fam0505-T-V10	fam0505	T	V10	one_class
fam0505-T-V11	fam0505	T	V11	indeterminate
fam0506-F1-V01	fam0506	F1	V01	indeterminate
fam0506-F1-V02	fam0506	F1	V02	two_class
fam0506-F1-V04	fam0506	F1	V04	indeterminate
fam0506-F1-V05	fam0506	F1	V05	one_class
fam0506-F1-V06	fam0506	F1	V06	one_class
fam0506-F1-V07	fam0506	F1	V07	one_class
fam0506-F1-V08	fam0506	F1	V08	two_class
fam0506-F1-V09	fam0506	F1	V09	two_class
fam0506-F1-V10	fam0506	F1	V10	one_class
fam0506-F1-V11	fam0506	F1	V11	one_class
fam0506-T-V00	fam0506	T	V00	indeterminate
fam0506-T-V02	fam0506	T	V02	indeterminate
fam0506-T-V03	fam0506	T	V03	two_class
fam0506-T-V04	fam0506	T	V04	one_class
fam0506-T-V05	fam0506	T	V05	one_class
fam0506-T-V06	fam0506	T	V06	one_class
fam0506-T-V07	fam0506	T	V07	one_class
fam0506-T-V10	fam0506	T	V10	one_class
fam0506-T-V11	fam0506	T	V11	one_class
fam0507-F1-V00	fam0507	F1	V00	indeterminate
fam0507-F1-V01	fam0507	F1	V01	indeterminate
fam0507-F1-V02	fam0507	F1	V02	indeterminate
fam0507-F1-V07	fam0507	F1	V07	indeterminate
fam0507-F1-V10	fam0507	F1	V10	indeterminate
fam0507-F2-V02	fam0507	F2	V02	two_class
fam0507-F2-V03	fam0507	F2	V03	two_class
fam0507-F2-V05	fam0507	F2	V05	indeterminate
fam0507-F2-V11	fam0507	F2	V11	indeterminate
fam0507-T-V00	fam0507	T	V00	two_class
fam0507-T-V01	fam0507	T	V01	one_class
fam0507-T-V02	fam0507	T	V02	indeterminate
fam0507-T-V03	fam0507	T	V03	indeterminate
fam0507-T-V04	fam0507	T	V04	indeterminate
fam0507-T-V05	fam0507	T	V05	indeterminate
fam0507-T-V08	fam0507	T	V08	indeterminate
fam0507-T-V09	fam0507	T	V09	indeterminate
fam0508-T-V02	fam0508	T	V02	two_class
fam0508-T-V03	fam0508	T	V03	indeterminate
fam0509-T-V00	fam0509	T	V00	indeterminate
fam0509-T-V01	fam0509	T	V01	indeterminate
fam0509-T-V02	fam0509	T	V02	two_class
fam0509-T-V04	fam0509	T	V04	indeterminate
fam0509-T-V06	fam0509	T	V06	one_class
fam0509-T-V08	fam0509	T	V08	indeterminate
fam0509-T-V09	fam0509	T	V09	indeterminate
fam0509-T-V10	fam0509	T	V10	indeterminate
fam0510-T-V00	fam0510	T	V00	two_class
fam0510-T-V02	fam0510	T	V02	indeterminate
fam0510-T-V06	fam0510	T	V06	two_class
fam0511-F1-V06	fam0511	F1	V06	one_class
fam0511-F1-V07	fam0511	F1	V07	one_class
fam0511-F1-V09	fam0511	F1	V09	indeterminate
fam0511-F2-V01	fam0511	F2	V01	one_class
fam0511-F2-V02	fam0511	F2	V02	two_class
fam0511-F2-V03	fam0511	F2	V03	one_class
fam0511-F2-V05	fam0511	F2	V05	one_class
fam0511-F2-V06	fam0511	F2	V06	indeterminate
fam0511-F2-V07	fam0511	F2	V07	one_class
fam0511-F2-V08	fam0511	F2	V08	two_class
fam0511-F2-V10	fam0511	F2	V10	two_class
fam0511-T-V00	fam0511	T	V00	indeterminate
fam0511-T-V01	fam0511	T	V01	indeterminate
fam0511-T-V02	fam0511	T	V02	indeterminate
fam0511-T-V06	fam0511	T	V06	indeterminate
fam0511-T-V08	fam0511	T	V08	indeterminate
fam0512-T-V06	fam0512	T	V06	one_class
fam0512-T-V07	fam0512	T	V07	two_class
fam0512-T-V08	fam0512	T	V08	one_class
fam0513-T-V01	fam0513	T	V01	indeterminate
fam0513-T-V03	fam0513	T	V03	two_class
fam0513-T-V06	fam0513	T	V06	indeterminate
fam0525-F1-V06	fam0525	F1	V06	indeterminate
fam0525-F1-V07	fam0525	F1	V07	indeterminate
fam0525-F1-V08	fam0525	F1	V08	indeterminate
fam0525-T-V04	fam0525	T	V04	one_class
fam0525-T-V08	fam0525	T	V08	indeterminate
fam0526-T-V01	fam0526	T	V01	one_class
fam0526-T-V02	fam0526	T	V02	one_class
fam0526-T-V04	fam0526	T	V04	one_class
fam0526-T-V05	fam0526	T	V05	one_class
fam0526-T-V06	fam0526	T	V06	one_class
fam0526-T-V07	fam0526	T	V07	two_class
fam0526-T-V08	fam0526	T	V08	one_class
fam0526-T-V09	fam0526	T	V09	one_class
fam0528-F1-V03	fam0528	F1	V03	indeterminate
fam0528-F1-V06	fam0528	F1	V06	indeterminate
fam0528-F1-V07	fam0528	F1	V07	one_class
fam0528-F1-V09	fam0528	F1	V09	two_class
fam0528-T-V00	fam0528	T	V00	one_class
fam0528-T-V01	fam0528	T	V01	indeterminate
fam0528-T-V02	fam0528	T	V02	two_class
fam0528-T-V03	fam0528	T	V03	one_class
fam0528-T-V04	fam0528	T	V04	one_class
fam0528-T-V05	fam0528	T	V05	one_class
fam0528-T-V06	fam0528	T	V06	two_class
fam0528-T-V08	fam0528	T	V08	two_class
fam1338-T-V00	fam1338	T	V00	one_class
fam1338-T-V02	fam1338	T	V02	indeterminate
fam1385-T-V02	fam1385	T	V02	indeterminate
fam1385-T-V05	fam1385	T	V05	two_class
fam1385-T-V06	fam1385	T	V06	one_class
fam1663-T-V00	fam1663	T	V00	one_class
fam1663-T-V01	fam1663	T	V01	one_class
fam1663-T-V04	fam1663	T	V04	indeterminate
fam1663-T-V07	fam1663	T	V07	one_class
fam1664-F1-V00	fam1664	F1	V00	two_class
fam1664-F1-V01	fam1664	F1	V01	one_class
fam1664-F1-V02	fam1664	F1	V02	one_class
fam1664-F1-V03	fam1664	F1	V03	two_class
fam1664-F1-V06	fam1664	F1	V06	indeterminate
fam1664-F1-V07	fam1664	F1	V07	one_class
fam1664-T-V00	fam1664	T	V00	indeterminate
fam1664-T-V01	fam1664	T	V01	indeterminate
fam1664-T-V02	fam1664	T	V02	indeterminate
fam1664-T-V03	fam1664	T	V03	indeterminate
fam1664-T-V04	fam1664	T	V04	two_class
fam1664-T-V05	fam1664	T	V05	indeterminate
fam1664-T-V06	fam1664	T	V06	indeterminate
fam1664-T-V07	fam1664	T	V07	two_class
fam1665-F1-V03	fam1665	F1	V03	indeterminate
fam1665-T-V01	fam1665	T	V01	one_class
fam1665-T-V03	fam1665	T	V03	indeterminate
fam1665-T-V07	fam1665	T	V07	indeterminate
fam1667-T-V00	fam1667	T	V00	one_class
fam1667-T-V01	fam1667	T	V01	one_class
fam1667-T-V02	fam1667	T	V02	one_class
fam1667-T-V03	fam1667	T	V03	one_class
fam1667-T-V04	fam1667	T	V04	one_class
fam1667-T-V05	fam1667	T	V05	one_class
fam1667-T-V06	fam1667	T	V06	one_class
fam1667-T-V07	fam1667	T	V07	two_class
fam1668-T-V01	fam1668	T	V01	two_class
fam1673-T-V00	fam1673	T	V00	one_class
fam1673-T-V01	fam1673	T	V01	one_class
fam1673-T-V02	fam1673	T	V02	one_class
fam1674-T-V00	fam1674	T	V00	one_class
fam1674-T-V01	fam1674	T	V01	one_class
fam1674-T-V02	fam1674	T	V02	one_class
fam1674-T-V03	fam1674	T	V03	one_class
fam1674-T-V05	fam1674	T	V05	one_class

## Sheet: 2b,c,d
indiv	fam	timepoint	relation	type
fam0457-T-V01	fam0457	T	V01	one_class
fam0457-T-V02	fam0457	T	V02	one_class
fam0457-T-V04	fam0457	T	V04	one_class
fam0457-T-V05	fam0457	T	V05	indeterminate
fam0457-T-V06	fam0457	T	V06	one_class
fam0501-T-V11	fam0501	T	V11	indeterminate
fam0502-F1-V04	fam0502	F1	V04	indeterminate
fam0502-F1-V11	fam0502	F1	V11	indeterminate
fam0502-T-V00	fam0502	T	V00	indeterminate
fam0502-T-V01	fam0502	T	V01	indeterminate
fam0502-T-V02	fam0502	T	V02	indeterminate
fam0502-T-V09	fam0502	T	V09	indeterminate
fam0504-F1-V10	fam0504	F1	V10	indeterminate
fam0504-F2-V04	fam0504	F2	V04	indeterminate
fam0504-T-V00	fam0504	T	V00	one_class
fam0504-T-V05	fam0504	T	V05	indeterminate
fam0504-T-V08	fam0504	T	V08	indeterminate
fam0505-T-V03	fam0505	T	V03	one_class
fam0505-T-V04	fam0505	T	V04	one_class
fam0505-T-V06	fam0505	T	V06	one_class
fam0505-T-V07	fam0505	T	V07	indeterminate
fam0505-T-V08	fam0505	T	V08	indeterminate
fam0505-T-V09	fam0505	T	V09	two_class
fam0506-T-V01	fam0506	T	V01	one_class
fam0507-T-V00	fam0507	T	V00	two_class
fam0507-T-V01	fam0507	T	V01	one_class
fam0507-T-V03	fam0507	T	V03	one_class
fam0507-T-V06	fam0507	T	V06	one_class
fam0507-T-V08	fam0507	T	V08	indeterminate
fam0508-T-V00	fam0508	T	V00	indeterminate
fam0508-T-V01	fam0508	T	V01	indeterminate
fam0508-T-V03	fam0508	T	V03	two_class
fam0508-T-V04	fam0508	T	V04	one_class
fam0509-T-V00	fam0509	T	V00	indeterminate
fam0509-T-V01	fam0509	T	V01	indeterminate
fam0509-T-V02	fam0509	T	V02	indeterminate
fam0509-T-V04	fam0509	T	V04	indeterminate
fam0510-T-V00	fam0510	T	V00	one_class
fam0510-T-V05	fam0510	T	V05	indeterminate
fam0510-T-V07	fam0510	T	V07	two_class
fam0510-T-V08	fam0510	T	V08	one_class
fam0511-F2-V04	fam0511	F2	V04	indeterminate
fam0511-F2-V10	fam0511	F2	V10	indeterminate
fam0511-T-V03	fam0511	T	V03	one_class
fam0511-T-V04	fam0511	T	V04	one_class
fam0512-T-V01	fam0512	T	V01	one_class
fam0512-T-V02	fam0512	T	V02	one_class
fam0512-T-V03	fam0512	T	V03	one_class
fam0512-T-V04	fam0512	T	V04	one_class
fam0512-T-V05	fam0512	T	V05	one_class
fam0512-T-V08	fam0512	T	V08	two_class
fam0512-T-V09	fam0512	T	V09	one_class
fam0517-T-V02	fam0517	T	V02	two_class
fam0524-T-V00	fam0524	T	V00	indeterminate
fam0525-T-V08	fam0525	T	V08	two_class
fam0528-F1-V08	fam0528	F1	V08	two_class
fam0528-T-V01	fam0528	T	V01	indeterminate
fam0528-T-V02	fam0528	T	V02	indeterminate
fam0528-T-V03	fam0528	T	V03	indeterminate
fam0528-T-V04	fam0528	T	V04	two_class
fam1338-T-V03	fam1338	T	V03	indeterminate
fam1338-T-V05	fam1338	T	V05	indeterminate
fam1338-T-V06	fam1338	T	V06	two_class
fam1385-T-V00	fam1385	T	V00	indeterminate
fam1385-T-V06	fam1385	T	V06	indeterminate
fam1664-T-V00	fam1664	T	V00	two_class
fam1664-T-V01	fam1664	T	V01	two_class
fam1664-T-V02	fam1664	T	V02	two_class
fam1664-T-V03	fam1664	T	V03	indeterminate
fam1664-T-V05	fam1664	T	V05	two_class
fam1665-T-V03	fam1665	T	V03	indeterminate
fam1667-T-V01	fam1667	T	V01	one_class
fam1667-T-V04	fam1667	T	V04	indeterminate
fam1667-T-V06	fam1667	T	V06	one_class
fam1670-T-V01	fam1670	T	V01	one_class
fam1674-T-V00	fam1674	T	V00	one_class
fam1674-T-V01	fam1674	T	V01	one_class
fam1674-T-V02	fam1674	T	V02	one_class
fam1674-T-V03	fam1674	T	V03	one_class
fam1674-T-V05	fam1674	T	V05	indeterminate
