# Supplementary material for: Long-term ecological and evolutionary dynamics in the gut microbiomes of carbapenemase-producing Enterobacteriaceae colonized subjects
Source: Nat Microbiol. 2022 Sep 15;7(10):1516–24. doi: 10.1038/s41564-022-01221-w (PMC9519440; doi:10.1038/s41564-022-01221-w)
Supplement: Supplementary file 11 — Substrain variation for subject 1674-T source data. [file 41564_2022_1221_MOESM11_ESM.xlsx]

## Sheet: 3a,c
snp	V00	V01	V02	V03	V05	class	in_isolate
12952	0.03782	0.083897	0.215078	0.386667	0.343049	2	0
12973	0.027412	0.049275	0.143552	0.305556	0.21372	2	0
13363	0.055276	0.099426	0.281734	0.578947	0.38488	2	0
13378	0.066937	0.113537	0.321429	0.572917	0.442748	2	0
13387	0.065041	0.095023	0.316794	0.525714	0.408	2	0
13391	0.055785	0.078947	0.302789	0.497076	0.385965	2	0
30619	0.026277	0.097285	0.236246	0.394118	0.385294	2	0
30649	0.022883	0.075044	0.207386	0.334928	0.330789	2	0
30670	0.020339	0.070234	0.197772	0.300971	0.333333	2	0
31960	0.027578	0.072483	0.195011	0.383966	0.351724	2	0
31969	0.02659	0.064232	0.182213	0.368644	0.309795	2	0
31978	0.02649	0.060536	0.174004	0.359504	0.188889	2	0
63399	0.026474	0.101072	0.255365	0.5	0.439394	2	0
102684	0.028571	0.064433	0.178707	0.321168	0.329897	2	0
102700	0.029586	0.071259	0.182796	0.364238	0.349515	2	0
106334	0.050343	0.091335	0.254464	0.459302	0.320175	2	0
134623	0.038462	0.173913	0.342246	0.612613	0.17757	2	0
134671	1	1	1	1	0.398357	3	1
134728	0.025271	0.100145	0.233831	0.441065	0.345114	2	0
135016	0.04047	0.121368	0.241667	0.564356	0.335312	2	0
135028	0.995429	0.998576	1	1	0.357143	3	1
135106	0.032807	0.077941	0.225389	0.454545	0.256039	2	0
135112	0.028534	0.063593	0.180282	0.396648	0.217617	2	0
135115	0.019608	0.057471	0.141935	0.335443	0.166189	2	0
138987	0.020335	0.031773	0.125	0.207547	1	1	0
139050	0.042553	0.086705	0.279006	0.474684	0.339483	2	0
139053	0.040724	0.083026	0.272973	0.459119	0.339623	2	0
139056	0.038864	0.08167	0.274457	0.453416	1	1	0
145485	1	0.997382	0.995413	1	0.031414	3	1
145503	1	1	1	1	0.041176	3	1
145536	1	0.995745	1	1	0.046154	3	1
172012	0.024658	0.050657	0.183486	0.266667	0.275072	2	0
172018	0.02578	0.056569	0.188406	0.292818	0.294766	2	0
172021	0.029101	0.062385	0.201117	0.318681	0.318302	2	0
200575	0.032483	0.101604	0.30131	0.485294	0.371795	2	0
200580	0.029126	0.092643	0.272321	0.460317	0.342723	2	0
201269	0.033803	0.045802	0.096774	0.164179	0.153846	2	0
201290	0.057906	0.089552	0.230769	0.333333	0.152778	2	0
201329	0.059211	0.075567	0.222222	0.320755	0.131429	2	0
211248	0.019473	0.062756	0.190736	0.310345	0.30787	2	0
211250	0.019318	0.061333	0.192412	0.306818	0.280899	2	0
219008	0.030193	0.066482	0.211488	0.257282	0.2	2	0
234549	0.03397	0.116788	0.292208	0.656627	0.485342	2	0
234642	0.070866	0.155136	0.375297	0.653846	0.587571	2	0
234666	0.047337	0.102151	0.249169	0.495868	0.446377	2	0
234670	0.043299	0.08427	0.23741	0.473214	0.41358	2	0
251541	0.045064	0.068878	0.214876	0.434783	0.369565	2	0
251546	0.049462	0.066339	0.211382	0.416667	0.374449	2	0
251552	0.048936	0.064904	0.214876	0.408163	0.367965	2	0
251553	0.050955	0.064748	0.214876	0.410959	0.360515	2	0
270535	0.034653	0.06015	0.145078	0.331731	0.277628	2	0
270562	0.032181	0.058309	0.151762	0.319444	0.258794	2	0
270568	0.030409	0.05848	0.148936	0.313636	0.255	2	0
270577	0.031323	0.058737	0.147368	0.316038	0.25062	2	0
272324	0.043348	0.096654	0.248555	0.568862	0.28223	2	0
272327	0.043609	0.097378	0.253644	0.552326	0.280277	2	0
272354	0.038978	0.087395	0.240331	0.472637	0.267516	2	0
272360	0.960948	0.916239	0.756983	0.542714	0.723684	5	1
272369	0.963415	0.938086	0.806667	0.582857	0.735632	5	1
276404	0.053435	0.126316	0.283019	0.506024	0.385827	2	0
276411	0.059289	0.183673	0.333333	0.561798	0.455882	2	0
276426	0.067925	0.204082	0.377049	0.606061	0.514706	2	0
276468	0.059801	0.177273	0.354497	0.612245	0.409357	2	0
280339	0.026772	0.123552	0.243161	0.442623	0.257246	2	0
286105	1	1	1	0.976562	0.034783	3	1
298072	0.448687	0.458143	0.490667	0.528662	0.894737	4	0
298090	0.440699	0.451613	0.475275	0.518519	1	4	0
303777	1	1	1	0.916667	0.031008	3	1
364925	0.038208	0.103668	0.2846	0.616601	0.164444	2	0
364970	0.080321	0.183628	0.403846	0.721774	0.252577	2	0
364996	0.085546	0.192308	0.407285	0.731429	1	1	0
365017	0.074324	0.18241	0.366142	0.678571	0.210843	2	0
365057	0.063361	0.234211	0.461538	0.723301	0.253807	2	0
365084	0.106481	0.278396	0.5	0.763636	0.234234	2	0
365524	0.07393	0.134021	0.284024	0.511905	0.097561	2	0
365569	0.06383	0.219512	0.373984	0.633803	0.038835	2	0
365584	1	1	1	1	0.060465	3	1
365591	1	1	1	1	0.058559	3	1
365602	0.069652	0.2	0.398844	0.718182	0.076555	2	0
365727	0.022288	0.097928	0.204724	0.416667	0.096639	2	0
365910	0.035385	0.14878	0.251397	0.428571	0.165179	2	0
365968	0.035488	0.110656	0.190955	0.409938	0.193548	2	0
365982	1	1	1	1	0.271186	3	0
365995	0.061393	0.217791	0.338983	0.610687	0.302583	2	0
366036	0.904387	0.73341	0.567954	0.29397	0.710588	1	1
366064	0.098187	0.26361	0.432971	0.686747	0.24359	2	0
366080	0.106667	0.252269	0.45	0.677778	0.204142	2	0
366088	0.106667	0.272727	0.470437	0.697581	1	1	0
366127	1	1	1	1	0.211009	3	1
366177	0.996124	0.997817	0.997868	0.996364	0.343434	3	1
366196	0.111987	0.249035	0.502901	0.667845	0.327815	2	0
366228	0.099573	0.222826	0.472062	0.625828	0.282051	2	0
366612	0.133333	0.365854	0.475	0.789474	1	1	0
472422	0.036697	0.083179	0.254658	0.458333	0.382812	2	0
472428	0.035982	0.081081	0.25	0.458333	0.371212	2	0
472443	0.033103	0.078125	0.231214	0.447964	0.332553	2	0
482653	0.897727	0.892857	0.823529	0.727273	0.733333	5	1
487718	1	1	1	1	0.035256	3	1
520768	0.035211	0.038095	0.156627	0.285714	0.225	2	0
520795	0.038023	0.041026	0.157576	0.280702	0.234783	2	0
618698	0.02657	0.063584	0.15122	0.384615	0.208333	2	0
618854	0.023839	0.062827	0.142045	0.335616	0.182741	2	0
635328	0.02834	0.05618	0.217391	0.384615	0.381818	2	0
635338	0.034483	0.088889	0.266667	0.469136	0.451613	2	0
722047	0.994885	1	1	1	0.040462	3	1
724875	0.030093	0.052459	0.227979	0.27551	0.281633	2	0
754231	0.048319	0.14	0.396364	0.505747	0.329317	2	0
754240	0.045455	0.132353	0.381625	0.478261	0.328244	2	0
754267	0.039783	0.113503	0.363636	0.439791	0.303249	2	0
754638	0.052632	0.08658	0.333333	0.486111	0.438356	2	0
754650	0.036667	0.078341	0.294118	0.411765	0.208556	2	0
823540	0.863248	0.910112	0.887324	0.857143	0.872727	6	1
858835	0.997436	1	0.995169	1	0.053571	3	1
861218	1	1	1	1	0.034483	3	1
904618	0.854015	0.821918	0.783333	0.888889	1	6	1
950973	0.17	0.177215	0.2	0.266667	0.117117	2	0
961816	0.038462	0.104615	0.209836	0.391304	0.053498	2	0
961822	0.04415	0.129577	0.284024	0.472222	0.115108	2	0
961834	0.075342	0.164384	0.348189	0.556452	0.225806	2	0
961930	0.033932	0.109339	0.224924	0.516393	0.371025	2	0
973025	1	0.994366	0.995868	1	0.03125	3	1
1118872	0.951311	0.828326	0.648515	0.5	0.130435	1	1
1118889	0.06079	0.19544	0.448399	0.611465	0.767196	2	0
1127362	0.998302	1	1	1	0.041026	3	1
1185362	0.95941	0.924171	0.974194	0.97561	0.122449	3	1
1276553	1	1	1	1	0.029412	3	1
1307352	1	1	0.994186	1	0.029289	3	1
1337018	0.02911	0.076923	0.242744	0.324675	0.204611	2	0
1337021	0.031142	0.078091	0.243316	0.331126	0.383523	2	0
1337053	0.032015	0.090909	0.256831	0.333333	0.391176	2	0
1340291	0.023292	0.077058	0.209366	0.421687	0.231198	2	0
1340300	0.022831	0.073702	0.201058	0.416149	0.224932	2	0
1340939	0.042918	0.113074	0.295285	0.376963	0.413333	2	0
1341035	0.040719	0.078212	0.246212	0.387255	0.33526	2	0
1401612	0.034694	0.09116	0.274074	0.352459	0.207273	2	0
1402645	0.034694	0.092643	0.225092	0.358491	0.338521	2	0
1402651	0.032692	0.093664	0.224335	0.361905	0.329457	2	0
1403504	0.052478	0.1	0.292453	0.555556	0.373444	2	0
1407240	0.043307	0.119904	0.306785	0.497268	0.505814	2	0
1407312	0.049401	0.111753	0.300248	0.45	0.484706	2	0
1407318	0.046617	0.0998	0.269521	0.409574	0.4575	2	0
1407339	0.025039	0.058212	0.162319	0.286713	0.332268	2	0
1449818	0.03653	0.13587	0.278107	0.45	0.442424	2	0
1449819	0.036866	0.13587	0.281437	0.45	0.442424	2	0
1501911	1	1	1	1	0.048913	3	1
1569453	1	0.997122	0.995781	0.985816	0.414309	3	1
1569909	0.99459	0.994395	0.99639	0.988439	0.394074	3	1
1570212	1	1	1	0.987805	0.419048	3	1
1634457	0.033037	0.057096	0.188053	0.245161	0.316964	2	0
1634468	0.050743	0.091346	0.248447	0.36	0.409091	2	0
1634480	0.050708	0.101721	0.267748	0.370558	0.245045	2	0
1634569	0.045249	0.136499	0.319392	0.460432	0.463576	2	0
1634572	0.041763	0.12012	0.307692	0.443609	0.434164	2	0
1634716	0.99697	1	1	1	0.036364	3	1
1647057	0.048739	0.094828	0.244838	0.363014	0.387597	2	0
1647078	0.964222	0.919831	0.772152	0.619403	0.035556	1	1
1825258	0.992547	0.97851	0.949084	0.937853	0.162095	3	1
1848467	0.630284	0.661905	0.588424	0.569948	0.324873	1	0
2056527	0.032454	0.063084	0.121711	0.211382	0.236749	2	0
2056530	0.033264	0.0625	0.121311	0.218487	0.242105	2	0
2056533	0.037267	0.064133	0.128378	0.222222	0.248201	2	0
2090005	0.024857	0.085158	0.217993	0.310345	0.312057	2	0
2090045	0.02144	0.077731	0.228188	0.31746	0.314381	2	0
2108744	0.02926	0.091102	0.179878	0.329268	0.319876	2	0
2108798	0.053254	0.17301	0.302752	0.451128	0.504132	2	0
2115634	0.067164	0.187285	0.402746	0.595668	0.549091	2	0
2115688	0.063861	0.162921	0.369295	0.506073	0.515351	2	0
2115694	0.059767	0.14652	0.34322	0.474359	0.473094	2	0
2115724	0.034202	0.067511	0.214092	0.275168	0.252595	2	0
2122376	0.035451	0.107955	0.241294	0.476744	0.426396	2	0
2122385	0.027481	0.098394	0.210938	0.449704	0.403743	2	0
2154084	0.864407	0.807692	0.888889	0.8	0.73913	5	0
2169945	0.068966	0.2	0.355932	0.5625	0.16129	2	0
2180324	0.995968	0.991189	1	1	0.034043	3	1
2270649	0.042283	0.091139	0.25	0.313433	0.439716	2	0
2270672	0.047191	0.098901	0.279167	0.333333	0.462687	2	0
2270673	0.045249	0.098361	0.278481	0.328	0.471483	2	0
2286674	1	0.996633	1	1	0.035176	3	1
2290681	0.025237	0.065868	0.157718	0.225352	0.223022	2	0
2290714	0.049069	0.148847	0.3	0.430233	0.456284	2	0
2290717	0.048986	0.151709	0.3125	0.456647	0.470109	2	0
2290768	0.052023	0.145497	0.294304	0.463576	0.521472	2	0
2291176	0.029283	0.046992	0.143251	0.251613	0.125	2	0
2291788	0.043011	0.052632	0.203883	0.329787	0.279352	2	0
2291794	0.043928	0.064417	0.233184	0.365385	0.310861	2	0
2302114	0.042969	0.133005	0.269939	0.41573	0.477064	2	0
2303232	0.964088	0.906137	0.786325	0.510417	0.076923	1	1
2303247	0.997368	0.996753	0.995951	1	0.380208	3	1
2304162	1	1	1	1	0.453968	3	1
2321627	0.138122	0.168675	0.189189	0.192308	0.11	2	0
2330874	0.032075	0.060674	0.187266	0.358209	0.286822	2	0
2330901	0.042453	0.074586	0.207171	0.377953	0.327434	2	0
2363419	1	1	1	1	0.026786	3	1
2363521	0.998501	0.993088	1	1	0.0375	3	1
2374318	1	1	1	1	0.022305	3	1
2374546	0.997972	1	1	1	0.044248	3	1
2384340	0.996409	0.997519	1	1	0.026596	3	1
2455652	0.842324	0.818627	0.84466	0.863636	0.989691	6	1
2510248	0.037135	0.116105	0.266667	0.42268	0.284768	2	0
2510251	0.044041	0.128302	0.272727	0.441176	0.295597	2	0
2510332	0.039548	0.100478	0.234637	0.367816	0.24375	2	0
2510345	0.039344	0.08046	0.189542	0.308824	0.182482	2	0
2519262	0.06235	0.212598	0.40824	0.684524	0.567251	2	0
2519276	0.07772	0.246459	0.471264	0.717791	0.647399	2	0
2519279	0.082667	0.25	0.483146	0.717791	0.661017	2	0
2519353	0.03112	0.087855	0.251142	0.398438	0.395018	2	0
2534038	0.025958	0.059066	0.210784	0.28866	0.324324	2	0
2534047	0.025031	0.058904	0.212346	0.279793	0.335391	2	0
2561913	0.02766	0.081206	0.211356	0.318182	0.348101	2	0
2561921	0.023529	0.077586	0.198171	0.291925	0.325228	2	0
2561947	0.016611	0.027027	0.089337	0.154362	0.167742	2	0
2582721	1	1	1	1	0.036585	3	1
2636364	0.9952	0.993318	1	0.981651	0.044586	3	1
2636394	1	0.997409	1	1	0.06383	3	1
2636397	1	1	0.995984	1	0.045455	3	1
2641363	0.644737	0.7	0.616438	0.658228	1	4	1
2641369	0.608889	0.670391	0.586854	0.623377	0.990291	4	1
2658717	0.040853	0.085847	0.237237	0.461988	0.439883	2	0
2658778	0.070111	0.08867	0.314607	0.613636	0.557377	2	0
2658787	0.058824	0.082353	0.264901	0.552239	0.472222	2	0
2659239	0.029126	0.03125	0.138158	0.264368	0.219697	2	0
2659260	0.025641	0.032129	0.138158	0.25	0.219697	2	0
2661259	0.994624	1	1	1	0.157143	3	1
2680921	0.024857	0.08313	0.148515	0.338843	0.104348	2	0
2680936	0.053191	0.159314	0.284404	0.490066	0.301653	2	0
2680967	0.05915	0.15304	0.305	0.508108	0.374251	2	0
2680971	0.06	0.152893	0.309582	0.516129	0.371681	2	0
2806715	0.126551	0.114907	0.109453	0.152542	0.150327	2	0
2834611	1	0.997647	1	1	0.04878	3	1
2877951	0.026975	0.111628	0.214844	0.416667	0.404531	2	0
2877966	0.03172	0.110638	0.223729	0.441718	0.422619	2	0
2877999	0.025875	0.092764	0.201835	0.409357	0.421203	2	0
2887457	0.076256	0.15903	0.356467	0.55615	0.442368	2	0
2887500	0.047976	0.095745	0.22956	0.395349	0.298413	2	0
2887512	0.045858	0.077568	0.166102	0.29932	0.210169	2	0
2887518	0.030747	0.054852	0.133106	0.258741	0.171821	2	0
2910022	0.025316	0.068396	0.219124	0.40146	0.346863	2	0
2914481	0.034247	0.075117	0.304054	0.390244	0.404908	2	0
2922181	0.037313	0.133705	0.34359	0.46729	0.378151	2	0
2922214	0.042316	0.151436	0.411765	0.467105	0.447552	2	0
2922229	0.040254	0.140436	0.392241	0.42515	0.449827	2	0
2922262	0.025591	0.110312	0.324444	0.378698	1	1	0
2922439	0.065476	0.216718	0.456897	0.61194	0.640927	2	0
2922445	0.072046	0.230994	0.472574	0.633333	0.653571	2	0
2927967	0.047619	0.066038	0.153846	0.291667	0.339394	2	0
2932994	0.083527	0.22043	0.416974	0.628571	0.601542	2	0
2988500	0.933333	0.666667	0.707317	0.5625	0.409091	1	0
2988597	0.492877	0.493625	0.460568	0.511905	0.299145	1	1
2988616	0.507692	0.488294	0.492013	0.548148	0.324251	1	1
2992408	0.035191	0.046414	0.110465	0.284091	0.269231	2	0
3002993	0.027732	0.066832	0.235294	0.363095	0.3375	2	0
3003002	0.027869	0.071605	0.233846	0.363636	0.318898	2	0
3010648	0.995495	1	1	0.986667	0.05	3	1
3023197	1	0.996885	1	1	0.041841	3	1
3049053	0.975439	0.931174	0.928934	0.727273	0.803922	5	1
3049098	0.039216	0.110588	0.156805	0.444444	0.340136	2	0
3049122	0.033784	0.103376	0.148045	0.411043	0.317901	2	0
3094641	0.041538	0.088531	0.19573	0.396648	0.3125	2	0
3094642	0.045593	0.09073	0.199301	0.398936	0.316109	2	0
3094655	0.06488	0.136207	0.284431	0.550607	0.423256	2	0
3094712	0.077411	0.168889	0.337292	0.626911	0.499121	2	0
3094736	0.050143	0.118699	0.252078	0.548263	0.438636	2	0
3113675	0.038333	0.146825	0.306122	0.521053	0.362229	2	0
3113678	0.03698	0.147727	0.301939	0.519802	0.313953	2	0
3113744	0.061697	0.171091	0.393443	0.583333	0.314763	2	0
3113774	0.038235	0.083186	0.286119	0.458333	0.114625	2	0
3113777	0.037481	0.078853	0.27762	0.456522	0.101626	2	0
3113780	0.038922	0.077739	0.263768	0.441048	0.098814	2	0
3122076	0.023833	0.052689	0.164683	0.337398	0.290722	2	0
3122121	0.03299	0.07177	0.242678	0.458484	0.222045	2	0
3122139	0.032553	0.075	0.250545	0.440972	0.217527	2	0
3140444	0.021632	0.068891	0.15443	0.322148	0.298755	2	0
3140471	0.025271	0.080797	0.161504	0.343333	0.305147	2	0
3140516	0.029548	0.097955	0.204819	0.460265	0.374392	2	0
3140529	0.022222	0.063348	0.152074	0.354962	0.277567	2	0
3140538	0.013686	0.040323	0.110312	0.251142	0.215217	2	0
3182539	0.829545	0.814286	0.879121	0.909091	0.981595	6	1
3184736	0.03027	0.067017	0.134434	0.339623	0.266234	2	0
3184784	0.055713	0.135762	0.253012	0.518625	0.400936	2	0
3185768	0.037398	0.063869	0.158416	0.338235	0.267559	2	0
3185786	0.037277	0.061224	0.14386	0.338384	0.270758	2	0
3185791	0.034826	0.06334	0.154982	0.354497	0.274725	2	0
3208643	0.064771	0.139175	0.294766	0.592466	0.487981	2	0
3215051	0.997567	0.998498	1	1	0.023026	3	1
3235473	0.998677	0.99637	0.993103	1	0.022388	3	1
3235611	0.045455	0.065574	0.261261	0.495868	0.352713	2	0
3235615	0.042035	0.063361	0.261261	0.479339	0.36255	2	0
3235617	0.039474	0.067568	0.27897	0.492063	0.383142	2	0
3235683	0.0317	0.06383	0.208791	0.474227	0.258333	2	0
3260487	0.997942	1	0.997368	1	0.028846	3	1
3261963	0.031419	0.046358	0.157216	0.338095	0.250627	2	0
3261992	0.032544	0.043695	0.157005	0.317181	0.224057	2	0
3261993	0.031589	0.044944	0.157005	0.317181	0.24	2	0
3264805	0.865079	0.863918	0.877863	0.844037	0.982301	6	1
3314408	0.285249	0.250373	0.273523	0.275591	1	4	0
3314533	0.337976	0.305348	0.276051	0.323232	1	4	0
3314543	0.34048	0.319357	0.291423	0.343324	0.588745	1	0
3314610	0.662247	0.606852	0.649733	0.60166	1	4	0
3333997	0.948661	0.884211	0.729167	0.585526	0.070588	1	1
3334000	0.051685	0.124339	0.293878	0.412903	0.348659	2	0
3334603	0.038462	0.106272	0.265363	0.509174	0.421951	2	0
3334606	0.037202	0.115	0.27957	0.506383	0.429577	2	0
3334630	0.053463	0.142265	0.378049	0.589744	0.52014	2	0
3334703	0.027864	0.074364	0.270186	0.439759	0.301205	2	0
3478050	1	1	1	0.989899	0.032864	3	1
3496721	0.998578	1	0.989362	0.952381	0.250704	3	1
3510232	1	1	1	1	0.119497	3	1
3510286	0.046813	0.13563	0.298851	0.479839	0.375618	2	0
3510316	0.047877	0.144222	0.32833	0.498208	0.406143	2	0
3510328	0.040137	0.125906	0.292769	0.454545	0.377289	2	0
3510337	0.032479	0.110708	0.278571	0.421245	0.358566	2	0
3518448	1	0.994652	1	1	0.155556	3	1
3518517	0.021583	0.100503	0.190625	0.335484	0.22549	2	0
3534830	0.333333	0.388262	0.279528	0.336449	1	4	0
3535015	0.153257	0.153614	0.195312	0.145833	1	4	0
3535028	0.228751	0.233702	0.272921	0.20625	1	4	0
3535040	0.281984	0.271038	0.322878	0.263158	1	4	0
3535579	0.496115	0.492042	0.503529	0.434524	1	4	0
3566524	1	1	1	1	0.04059	3	0
3566569	1	1	0.992593	1	0.26087	3	0
3567147	0.998405	1	0.996633	1	0.463002	3	0
3587379	0.875	0.895604	0.858156	0.870504	0.993921	6	1
3600698	1	0.997519	1	1	0.111111	3	1
3682569	0.980769	0.957393	0.858974	0.755556	0.823529	5	1
3708902	0.023544	0.045234	0.153005	0.355932	0.260188	2	0
3708917	0.023481	0.049645	0.167164	0.355932	0.273026	2	0
3714217	0.759259	0.809524	0.846154	0.769231	0.73913	5	1
3714220	0.666667	0.757576	0.764706	0.727273	0.625	1	1
3718458	0.023468	0.048043	0.14557	0.311258	0.203438	2	0
3718473	0.021851	0.044405	0.148387	0.328859	0.195531	2	0
3718668	0.031377	0.071979	0.199575	0.392453	0.268128	2	0
3718677	0.969	0.92328	0.797441	0.61194	0.577114	5	1
3718689	0.032854	0.077446	0.20524	0.388889	0.043771	2	0
3718731	0.967018	0.919014	0.799383	0.557789	0.810384	5	1
3718734	0.02834	0.07027	0.173633	0.412698	0.171084	2	0
3718740	0.969188	0.931166	0.818182	0.597633	0.67284	5	1
3718890	0.045534	0.126411	0.253846	0.455497	0.398844	2	0
3718893	0.046875	0.131222	0.265152	0.463918	0.423529	2	0
3750232	0.044657	0.143885	0.369822	0.578378	0.238193	2	0
3750256	0.043887	0.14218	0.384146	0.586957	0.279805	2	0
3796876	0.264631	0.22774	0.254593	0.219512	0.328125	1	0
3796878	0.267767	0.225806	0.253927	0.212598	0.323077	1	0
3816719	0.021641	0.040373	0.126984	0.224576	0.158458	2	0
3816734	0.020628	0.039837	0.134752	0.232143	0.159483	2	0
3816755	0.024225	0.041981	0.133495	0.237443	0.155756	2	0
3816764	0.022312	0.044893	0.140665	0.251208	0.160465	2	0
3817286	0.998904	1	1	1	0.026596	3	1
3818440	0.028689	0.043706	0.158103	0.343949	0.328125	2	0
3818443	0.028417	0.050086	0.164706	0.351515	0.340557	2	0
3818539	0.084158	0.137864	0.370482	0.505882	0.498674	2	0
3818569	0.039813	0.084656	0.231884	0.353659	0.372951	2	0
3820609	0.044684	0.174	0.340764	0.557214	0.479275	2	0
3820638	0.054545	0.186	0.373457	0.622549	0.55409	2	0
3820684	0.026178	0.075885	0.21194	0.402116	0.239669	2	0
3823184	0.023011	0.064439	0.176039	0.35122	0.141643	2	0
3823205	0.037356	0.091442	0.244706	0.465587	0.212598	2	0
3823250	0.041045	0.109942	0.263158	0.477966	0.213656	2	0
3823265	0.039177	0.100872	0.237443	0.455516	0.186788	2	0
3823436	0.023715	0.082368	0.233533	0.441767	0.374477	2	0
3825458	0.024436	0.056338	0.179688	0.275701	0.293059	2	0
3825473	0.030244	0.067376	0.199495	0.307018	0.311905	2	0
3835386	1	0.997951	1	0.990196	0.084291	3	1
3835446	1	0.998613	1	0.978417	0.046272	3	1
3865431	0.023196	0.078481	0.164557	0.364486	0.15655	2	0
3865461	0.017143	0.061753	0.141869	0.309524	0.233831	2	0
3865470	0.983019	0.936884	0.862069	0.68254	0.717949	5	1
3867279	1	1	1	1	0.049822	3	1
3881828	0.032738	0.049407	0.115942	0.265152	0.241993	2	0
3926092	0.064685	0.150685	0.38764	0.592593	0.520988	2	0
3926111	0.054054	0.111399	0.297189	0.503704	0.436	2	0
3943296	0.765193	0.67285	0.611702	0.691099	0.630915	1	1
3954042	0.04898	0.137845	0.382114	0.545977	0.6	2	0
3954258	0.052689	0.071247	0.243455	0.411111	0.39619	2	0
3958395	0.025641	0.044118	0.199301	0.286458	0.313625	2	0
3958404	0.025974	0.0416	0.175097	0.237805	0.278261	2	0
3958489	0.040956	0.143689	0.317857	0.563319	0.494595	2	0
3958534	0.020606	0.082317	0.195122	0.375	0.34026	2	0
3963221	0.033624	0.094842	0.280556	0.440529	0.451965	2	0
3963272	0.024973	0.064935	0.235135	0.415929	0.377682	2	0
3963309	0.017598	0.030137	0.112022	0.225806	0.221939	2	0
3963320	0.018349	0.050477	0.087079	0.268293	0.211735	2	0
3964462	0.02524	0.0448	0.184848	0.359375	0.344498	2	0
3967248	0.033613	0.071691	0.263636	0.477178	0.445293	2	0
3970531	0.023061	0.060026	0.175772	0.368852	0.287703	2	0
3970561	0.048283	0.131824	0.290254	0.570957	0.454231	2	0
3970790	0.035035	0.072115	0.226244	0.429091	0.429091	2	0
3970802	0.032448	0.071342	0.23753	0.426471	0.37931	2	0
3970901	0.02444	0.056358	0.215686	0.395745	0.34058	2	0
3985426	0.014031	0.032209	0.071429	0.277174	0.192073	2	0
4139872	0.051522	0.109792	0.243902	0.560284	0.468468	2	0
4139936	0.033679	0.090615	0.209302	0.480769	0.412621	2	0
4139942	0.02459	0.078853	0.19598	0.413793	0.387435	2	0
4177709	0.374847	0.402576	0.399038	0.404255	1	4	0
4177748	0.369663	0.396899	0.408353	0.427632	1	4	0
4177904	0.764624	0.748624	0.757576	0.747748	0.939516	1	1
4177907	0.728838	0.727444	0.742765	0.733945	0.938525	1	1
4177946	0.462867	0.475584	0.434629	0.443038	0.938931	4	1
4198038	1	1	1	1	0.344411	3	1
4198098	0.997033	0.998106	0.99631	1	0.400419	3	1
4198104	1	1	1	1	0.400411	3	1
4198239	0.992537	0.991379	1	1	0.389113	3	1
4198269	1	1	1	1	0.390805	3	1
4198314	1	1	1	1	0.371084	3	1
4198770	1	0.998131	1	1	0.485057	3	1
4214168	0.330565	0.329787	0.321033	0.266667	1	4	0
4222447	0.057644	0.086687	0.272251	0.52381	0.432749	2	0
4235252	0.25338	0.264743	0.27027	0.233728	0.382979	1	0
4235451	0.19084	0.206128	0.253823	0.27572	0.047244	2	0
4235683	0.18284	0.16877	0.212355	0.156566	0.994764	4	0
4235731	0.168163	0.167966	0.210251	0.181818	0.342756	2	0
4237109	0.996767	0.99889	0.99723	1	0.021378	3	1
4239149	0.044199	0.13289	0.30198	0.633027	0.463415	2	0
4239217	0.052786	0.126394	0.274775	0.49	0.444915	2	0
4284596	0.039157	0.089524	0.194203	0.425414	0.142373	2	0
4284635	0.030647	0.069733	0.150685	0.35814	0.127726	2	0
4284647	0.030468	0.068215	0.143177	0.328829	0.118497	2	0
4291922	1	0.997455	0.994924	1	0.473054	3	1
4291954	0.997877	0.997312	0.989691	0.986667	0.526761	3	1
4292062	0.994118	1	1	1	0.336538	3	1
4361408	0.049383	0.168142	0.367816	0.596708	0.479452	2	0
4361421	0.05364	0.180049	0.39441	0.614407	0.512136	2	0
4361471	0.104938	0.272727	0.481481	0.627451	0.559783	2	0
4411613	0.412101	0.363118	0.388704	0.321951	1	4	0
4411661	0.327041	0.375	0.342857	0.360759	0.992701	4	0
4411723	0.312755	0.304732	0.297806	0.376506	0.991279	4	0
4411845	0.398516	0.362199	0.369128	0.444056	1	4	0
4411928	0.142657	0.153846	0.156695	0.219298	0.98	4	0
4412087	0.493797	0.480952	0.467606	0.509091	1	4	0
4412102	0.550196	0.581756	0.567335	0.54	1	4	0
4429510	0.255172	0.241905	0.312	0.284211	0.84323	4	0
4429564	0.199297	0.247014	0.238156	0.204461	0.031746	2	0
4429600	0.287793	0.338583	0.324934	0.296443	1	4	0
4430542	1	1	1	1	0.224199	3	0
4430698	0.280654	0.293353	0.249191	0.309524	0.066869	2	0
4430707	0.356509	0.370662	0.372822	0.393162	0.185455	1	0
4430713	0.562893	0.565144	0.5625	0.527273	0.903226	4	0
4430728	0.335849	0.360465	0.333333	0.311111	0.978261	4	0
4431339	1	1	1	1	0.027944	3	0
4431340	1	1	1	1	0.027888	3	0
4469430	0.138095	0.130952	0.181269	0.1875	1	4	0
4469985	0.375865	0.377005	0.453222	0.369318	1	4	0
4470051	0.402871	0.402532	0.438923	0.388889	0.994681	4	0
4470300	0.581205	0.617247	0.58042	0.583893	0.995169	4	0
4471184	0.496425	0.442553	0.438326	0.480263	1	4	0
4471802	0.31903	0.375622	0.359649	0.353659	0.959459	4	0
4472134	0.539528	0.55948	0.615894	0.6	0.990783	4	0
4472161	0.386243	0.382436	0.348668	0.372973	0.991736	4	0
4472344	0.150282	0.141626	0.150246	0.13587	1	4	0
4472450	0.553911	0.597561	0.537964	0.551587	1	4	0
4473236	0.292857	0.188235	0.322835	0.25	0.972789	4	1
4473269	0.399371	0.370705	0.418519	0.368421	1	4	1
4473299	0.522491	0.457856	0.529167	0.45625	0.995833	4	1
4473685	0.497813	0.489224	0.507194	0.50431	0.996032	4	1
4473727	0.504587	0.47541	0.501511	0.503497	0.993007	4	1
4473823	0.359236	0.344136	0.327217	0.34188	0.947368	4	1
4473832	0.397498	0.389724	0.34321	0.406897	0.95092	4	1
4473850	0.450526	0.432932	0.41908	0.434343	0.964126	4	1
4473997	0.222958	0.225037	0.271845	0.261261	0.994565	4	1
4474039	0.543247	0.522505	0.513219	0.456044	1	4	0
4478214	0.037227	0.101313	0.20362	0.420561	0.260204	2	0
4478244	0.060241	0.141079	0.264339	0.504505	0.346734	2	0
4485076	0.02526	0.032423	0.167109	0.315476	0.198044	2	0
4485102	0.054734	0.079125	0.247549	0.533613	0.438155	2	0
4485166	0.041475	0.067698	0.189759	0.447761	0.362468	2	0
4486565	0.033051	0.102119	0.231834	0.44713	0.222683	2	0
4486589	0.028046	0.095144	0.202422	0.423208	0.330357	2	0
4486922	0.022193	0.072197	0.193122	0.36019	0.385542	2	0
4519245	0.018905	0.050251	0.129956	0.263566	0.279468	2	0
4519266	0.020607	0.05423	0.142212	0.290598	0.305613	2	0
4519281	0.020925	0.056689	0.152542	0.306306	0.310273	2	0
4519703	0.060606	0.139415	0.325	0.497561	0.550661	2	0
4519712	0.06177	0.144928	0.356322	0.542373	0.560547	2	0
4519724	0.06875	0.180775	0.41866	0.615385	0.33612	2	0
4519829	0.060694	0.130618	0.332518	0.494024	0.306796	2	0
4521514	0.017274	0.054958	0.135321	0.227106	0.329545	2	0
4521526	0.016997	0.053864	0.127473	0.215278	0.32397	2	0
4521564	0.017079	0.048472	0.123173	0.216312	0.214286	2	0
4521852	0.041667	0.130604	0.324627	0.558376	0.453521	2	0
4521870	0.039936	0.123389	0.306338	0.539216	0.422043	2	0
4521884	0.03882	0.103093	0.279152	0.497326	0.378453	2	0
4521957	0.019722	0.071247	0.224691	0.3625	0.284783	2	0
4522005	0.021544	0.075897	0.247036	0.409938	0.366564	2	0
4524107	0.032075	0.085399	0.173077	0.358333	0.285199	2	0
4524116	0.030142	0.078283	0.160338	0.368852	0.28125	2	0
4524131	0.027244	0.069196	0.140741	0.323741	0.277397	2	0
4524802	0.041128	0.097072	0.28	0.551587	0.378022	2	0
4524816	0.045292	0.094703	0.299479	0.556	0.374449	2	0
4542969	0.99594	1	1	0.991228	0.025105	3	1
4555204	0.022814	0.056641	0.22807	0.34104	0.326446	2	0
4555205	0.02277	0.055877	0.227074	0.333333	0.32377	2	0
4555206	0.022472	0.057803	0.232759	0.329609	0.326693	2	0
4558900	0.058594	0.12729	0.344507	0.506964	0.458115	2	0
4558906	0.069284	0.131256	0.362989	0.524804	0.486216	2	0
4559553	0.072993	0.169713	0.349794	0.624339	0.44697	2	0
4559609	0.054908	0.115566	0.238596	0.515528	0.348548	2	0
4559612	0.051107	0.113744	0.202247	0.476821	0.324786	2	0
4559613	0.051546	0.112412	0.203774	0.48	0.32618	2	0
4561298	0.054717	0.120393	0.233202	0.563953	0.253425	2	0
4561310	0.07533	0.173804	0.302789	0.61828	0.404531	2	0
4561361	0.09555	0.193333	0.437956	0.703364	0.514831	2	0
4561391	0.060364	0.137109	0.34	0.582759	0.368778	2	0
4561409	0.045952	0.08908	0.279012	0.511029	0.330275	2	0
4561424	0.030624	0.05613	0.204678	0.349057	0.225	2	0
4562108	0.994624	1	1	1	0.184211	3	1
4562819	0.028777	0.063369	0.166667	0.382166	0.402089	2	0
4563200	0.039831	0.097538	0.258189	0.521452	0.374161	2	0
4563221	0.049516	0.120958	0.301339	0.591078	0.408425	2	0
4563260	0.02714	0.078571	0.197479	0.471698	0.22063	2	0
4563422	0.060181	0.153912	0.332273	0.647332	0.568862	2	0
4563605	0.04096	0.123311	0.33046	0.538168	0.351275	2	0
4564133	0.025373	0.047619	0.10757	0.170543	0.388889	2	0
4564874	0.028571	0.143411	0.244656	0.438163	0.756711	1	0
4565775	0.022368	0.055728	0.137931	0.312139	0.240437	2	0
4565841	0.037511	0.094818	0.204868	0.431818	0.238325	2	0
4567083	0.02568	0.061927	0.101215	0.295652	0.244094	2	0
4567092	0.035088	0.079681	0.223926	0.347222	0.33945	2	0
4567095	0.036536	0.08284	0.236527	0.367347	0.363636	2	0
4568826	0.023897	0.043561	0.148	0.357143	0.151414	2	0
4568865	0.020542	0.0385	0.109278	0.307407	0.265845	2	0
4585496	0.027855	0.054348	0.165644	0.297619	0.303797	2	0
4585499	0.022727	0.048507	0.158228	0.267442	0.265306	2	0
4585589	0.047091	0.110759	0.329843	0.503546	0.508264	2	0
4585667	0.047788	0.098824	0.319672	0.468354	0.441441	2	0
4585676	0.045455	0.086747	0.261261	0.467153	0.422078	2	0
4585679	0.047532	0.082725	0.248848	0.462121	0.383838	2	0
4592700	0.028509	0.130814	0.242152	0.542636	0.342593	2	0
4654843	0.038781	0.084507	0.25	0.469027	0.251799	2	0
4682809	0.024077	0.057143	0.128472	0.233766	0.228782	2	0
4683266	1	0.99469	1	0.982301	0.028926	3	1
4732798	0.204545	0.136364	0.123457	0.230769	0.169492	2	0
4732807	0.233333	0.355769	0.392857	0.333333	0.235294	1	0
4774718	0.410256	0.419162	0.46	0.476744	0.982906	4	1
4775522	0.678663	0.691919	0.656566	0.714286	1	4	1
4776052	0.431116	0.44687	0.429306	0.431507	1	4	0
4776073	0.482206	0.502041	0.492308	0.479167	1	4	1
4802101	0.850829	0.863014	0.884211	0.866667	0.630137	5	0
4810755	0.033966	0.099211	0.244989	0.5	0.275229	2	0
4810788	0.059273	0.147213	0.346939	0.608911	0.464015	2	0
4810794	0.063523	0.146779	0.354597	0.599034	0.458802	2	0
4810857	0.038415	0.069106	0.19598	0.376682	0.189911	2	0
4814856	0.051351	0.068027	0.208791	0.363636	0.276596	2	0
4814920	0.03211	0.032934	0.128342	0.275229	0.177778	2	0
4814925	0.031891	0.034188	0.108247	0.245283	0.148936	2	0
4814926	0.027778	0.031429	0.106599	0.25	0.151351	2	0
4844272	0.033457	0.084871	0.252101	0.424419	0.331288	2	0
4864729	0.038251	0.078333	0.242105	0.465686	0.395939	2	0
4864753	0.033413	0.0699	0.210526	0.415323	0.357918	2	0
4864780	0.030303	0.060345	0.186858	0.389961	0.339394	2	0
4864812	0.020875	0.063922	0.118447	0.349091	0.294659	2	0
4864828	0.02505	0.096311	0.190217	0.440729	0.376254	2	0
4864849	0.0385	0.140455	0.251273	0.56743	0.472674	2	0
4864858	0.040501	0.142717	0.255814	0.575448	0.497791	2	0
4864933	0.029987	0.118846	0.197531	0.519824	0.512195	2	0
4864945	0.022253	0.072266	0.133705	0.4	0.422839	2	0
4864952	0.019259	0.076605	0.131498	0.402516	0.390164	2	0
4936351	0.979798	0.970149	1	1	0.348315	3	1
4937632	0.037037	0.10473	0.220497	0.434783	0.325905	2	0
4937638	0.038917	0.107639	0.242902	0.446512	0.361823	2	0
4937671	0.040419	0.1152	0.249351	0.497778	0.401535	2	0
4937812	0.943299	0.834395	0.674157	0.461039	0.493776	1	1
4937844	0.040698	0.135338	0.267516	0.48538	0.417544	2	0
4937864	0.029877	0.099323	0.233438	0.402439	0.34058	2	0
4937871	0.023411	0.086475	0.198113	0.335404	0.278169	2	0
4937874	0.023179	0.080537	0.18612	0.318182	0.250896	2	0
4950523	0.023585	0.040351	0.120879	0.265823	0.137306	2	0
4985879	0.491404	0.457529	0.496644	0.548246	0.980198	4	1
4986071	0.870048	0.884861	0.878594	0.85	0.994737	6	1
5031498	0.034934	0.019784	0.02795	0.057377	0.052174	2	0
5101000	0.957143	0.881657	0.842593	0.692308	0.65	5	1
5101054	0.039443	0.067692	0.098592	0.180556	0.970588	1	0
5101072	0.038117	0.05988	0.097674	0.178082	0.072727	2	0
5103247	1	0.994709	1	1	0.035211	3	1
5120452	1	0.993814	1	0.989011	0.120448	3	1
5130665	0.017764	0.091036	0.207709	0.362791	0.328889	2	0
5130764	0.061441	0.190578	0.448276	0.640351	0.56743	2	0
5130792	0.027957	0.082707	0.205479	0.41791	0.290323	2	0

## Sheet: 3b,d
snp	V00	V01	V02	V03	V05	class	in_isolate
3206	0.971014	0.976608	1	0.980831	0.030387	2	1
4596	0.983333	1	1	1	0.207182	2	1
4642	1	1	1	1	0.282313	2	1
6106	1	1	1	1	0.251969	2	1
6307	1	1	1	1	0.404706	2	1
6424	0.992366	1	1	0.997579	0.338742	2	1
6562	1	1	1	1	0.293963	2	1
9239	0.972603	1	0.996212	0.996169	0.313167	2	1
14515	1	1	1	1	0.171569	2	1
15664	1	1	0.993378	1	0.168889	2	1
17914	0.819672	0.960265	0.954545	0.908163	0.452055	2	0
17915	0.822581	0.96	0.956044	0.914089	0.391003	2	0
20886	0.38983	0.456376	0.391089	0.503968	0.345361	1	0
21042	0.996528	0.996593	0.998848	1	0.212245	2	0
21253	1	1	1	1	0.230089	2	1
21275	1	0.988764	0.964912	0.962264	0.099291	2	1
25718	1	1	1	1	0.47432	2	1
26787	1	0.990196	0.994624	0.994652	0.358852	2	1
27071	1	1	0.994924	1	0.225722	2	1
27571	1	1	1	1	0.476077	2	1
29802	1	1	0.982759	1	0.461538	2	1
32285	1	1	1	1	0.304348	2	1
32452	1	0.99375	1	0.996016	0.150485	2	1
35739	1	0.994624	0.996667	1	0.338086	2	1
36120	0.980198	1	0.997159	1	0.163833	2	1
37802	1	1	1	1	0.412674	2	1
38246	0.546961	0.332155	0.175	0.054839	0.12012	3	0
38276	0.607527	0.313916	0.171717	0.058824	0.087146	3	0
42025	1	1	1	1	0.487603	2	1
42031	1	1	1	0.985714	0.471698	2	1
45013	0.476636	0.333333	0.088154	0.067227	0.023723	3	0
45109	0.396887	0.255255	0.076555	0.046053	0.396804	3	0
47916	0.983051	0.992537	0.994536	0.99537	0.43287	2	1
48174	1	1	1	1	0.326241	2	1
48327	1	1	1	1	0.232558	2	1
48621	0.981308	1	0.993789	1	0.341067	2	1
52137	1	1	0.994152	0.995025	0.219298	2	1
55816	0.981481	0.986301	0.989474	0.995516	0.157576	2	1
56126	1	1	0.996454	1	0.182464	2	1
57780	0.964912	1	1	0.995726	0.204255	2	1
58561	1	1	1	1	0.282609	2	1
58683	1	1	1	0.997743	0.371841	2	1
58846	1	1	1	0.994203	0.258294	2	1
59206	1	1	1	1	0.271739	2	1
62128	1	1	0.995025	0.995305	0.249071	2	1
62608	1	1	1	1	0.295203	2	1
62896	0.986667	0.993506	1	1	0.207921	2	1
62974	1	1	1	0.995726	0.033223	2	1
66067	0.962963	0.992481	1	1	0.140097	2	1
66463	0.990654	1	1	1	0.022989	2	1
66685	1	1	1	0.995902	0.294239	2	1
69484	0.977273	0.964912	0.940828	0.985148	0.209016	2	1
69535	1	1	0.98895	0.995122	0.162791	2	1
69817	1	1	0.997619	0.996024	0.192475	2	1
70060	1	0.995283	0.997126	1	0.41411	2	1
70105	1	1	1	1	0.353623	2	1
70366	1	1	1	1	0.277551	2	1
70513	0.94	0.980769	0.974194	0.989691	0.165109	2	1
70968	0.94	0.976923	1	0.994792	0.262172	2	1
71789	1	1	1	1	0.164038	2	1
72867	1	1	1	1	0.202198	2	1
74287	1	1	0.997537	0.997567	0.028169	2	1
77697	1	1	1	1	0.452055	2	1
79112	0.690096	0.505155	0.3125	0.137755	0.131148	3	0
79910	1	1	1	1	0.07483	2	1
79913	1	1	1	1	0.089655	2	1
81180	1	1	0.996241	0.99495	0.498155	2	1
81360	1	0.98773	0.992593	1	0.292035	2	1
82151	1	1	1	1	0.053412	2	1
82265	1	0.995327	1	0.996904	0.475078	2	1
82636	1	1	1	1	0.18107	2	1
82642	0.968254	1	1	1	0.046332	2	1
83218	1	1	0.996466	0.997041	0.259136	2	1
83513	1	1	0.993548	1	0.406977	2	1
84136	0.9875	1	0.996139	1	0.496536	2	1
84964	0.979798	1	1	1	0.163636	2	1
87188	1	1	1	1	0.105546	2	1
87232	0.992308	1	1	1	0.02946	2	1
87428	1	1	0.994286	1	0.162162	2	1
89471	0.980769	1	1	0.984536	0.15	2	1
89537	0.985075	0.94697	0.960352	0.920502	0.035948	2	1
90652	0.402516	0.142336	0.052925	0.03	0.042169	3	0
90658	0.53	0.227273	0.10567	0.058968	0.070073	3	0
90769	0.792982	0.609589	0.384342	0.179167	0.206667	3	0
92957	0.95	0.929293	0.89781	0.91195	0.668342	2	1
94193	1	1	0.992565	0.996633	0.340426	2	1
96009	1	1	1	1	0.030651	2	1
100435	1	1	1	0.997389	0.278552	2	1
100522	0.993421	1	1	1	0.30086	2	1
102338	1	1	0.993711	1	0.194286	2	1
103129	1	0.985714	1	1	0.27027	2	1
104357	0.984848	0.994792	1	1	0.040179	2	1
106594	1	0.989691	0.993333	1	0.238095	2	1
106741	1	0.988636	1	0.983051	0.498371	2	1
106747	1	1	0.990476	1	0.467797	2	1
106789	1	1	1	1	0.287425	2	1
106807	1	1	1	1	0.240924	2	1
106831	1	0.984127	1	1	0.34472	2	1
106867	0.977273	1	1	0.992754	0.426117	2	1
106972	1	1	1	1	0.449692	2	1
107005	1	1	1	0.98913	0.268817	2	1
107011	1	1	1	1	0.218391	2	1
107137	1	0.987013	1	1	0.477528	2	1
107248	0.980769	0.979167	1	0.981481	0.147583	2	1
107293	1	1	1	1	0.371041	2	1
107314	1	1	1	1	0.449057	2	1
107335	1	1	1	1	0.494709	2	1
107672	1	1	1	1	0.316583	2	1
107673	1	1	1	1	0.305	2	1
107694	1	1	1	1	0.298343	2	1
107701	1	1	1	1	0.283019	2	1
107714	1	1	0.990385	1	0.102041	2	1
107803	1	1	1	1	0.368627	2	1
107806	1	1	1	1	0.401575	2	1
107830	1	1	0.991525	1	0.478927	2	1
108394	0.974359	1	1	1	0.513433	2	1
108412	1	1	1	1	0.459459	2	1
108461	1	1	1	1	0.461538	2	1
108514	1	1	0.984375	1	0.276382	2	1
108535	1	1	1	1	0.208531	2	1
109484	1	1	1	1	0.058559	2	1
109655	1	1	1	1	0.466019	2	1
109802	1	1	1	1	0.383495	2	1
109853	1	1	1	1	0.297491	2	1
109904	1	1	1	0.987805	0.234483	2	1
110447	1	1	1	0.990654	0.155556	2	1
110469	1	1	1	1	0.140244	2	1
110474	1	1	0.982143	1	0.139535	2	1
110540	1	1	1	1	0.196319	2	1
110558	1	1	1	0.988764	0.325581	2	1
110570	1	1	1	1	0.488806	2	1
113441	1	0.994012	0.987234	0.992647	0.442797	2	1
116731	1	1	1	1	0.157738	2	1
116734	1	1	1	1	0.38806	2	1
116752	1	1	1	1	0.156658	2	1
116869	1	1	0.995392	1	0.48996	2	1
117810	1	1	1	1	0.40625	2	1
119434	0.403727	0.185792	0.083333	0.029821	0.044529	3	0
119461	0.407895	0.197674	0.08313	0.029289	0.04212	3	0
120076	0.987342	1	1	1	0.120879	2	1
126219	0.988889	1	1	0.997207	0.429234	2	1
127419	1	1	1	1	0.055215	2	1
127737	0.958333	0.989691	0.996429	0.993865	0.261017	2	1
128999	1	1	1	1	0.252747	2	1
129910	1	1	1	1	0.032864	2	1
130324	1	0.989637	0.992278	1	0.053254	2	1
132088	0.984127	1	1	0.996667	0.036458	2	1
133873	1	1	1	1	0.34456	2	1
134176	1	1	1	0.996377	0.481982	2	1
134859	1	0.991071	1	1	0.311111	2	1
136404	1	1	1	1	0.305263	2	1
136461	1	1	1	1	0.394477	2	1
136476	1	1	1	1	0.43299	2	1
136479	1	1	0.995049	0.995726	0.452083	2	1
136572	1	1	1	0.984848	0.33125	2	1
137422	1	1	1	1	0.218868	2	1
137506	1	1	1	1	0.156177	2	1
138619	1	0.990741	1	0.990244	0.233333	2	1
139882	1	1	1	1	0.473684	2	1
143175	1	1	1	1	0.231343	2	1
144033	1	1	0.99187	0.992701	0.292683	2	1
144036	1	1	0.991736	0.992593	0.292683	2	1
146096	1	1	1	0.996914	0.162651	2	1
146111	1	1	1	1	0.2375	2	1
146132	0.986111	1	1	1	0.381818	2	1
146201	1	1	0.97561	0.990099	0.145278	2	1
146216	1	1	1	1	0.162667	2	1
146222	1	1	1	0.982143	0.321526	2	1
146240	1	0.964286	1	1	0.344311	2	1
146641	0.976744	1	1	1	0.256637	2	1
148122	0.515924	0.257143	0.08254	0.080495	0.075314	3	0
148566	1	1	1	0.997531	0.488764	2	1
149070	0.654867	0.312903	0.163043	0.057576	0.095142	3	0
149136	0.75463	0.465863	0.251678	0.085603	0.329305	3	0
149139	0.736842	0.454148	0.244755	0.081967	0.147436	3	0
154058	1	1	1	1	0.411765	2	1
157216	1	1	1	1	0.334225	2	1
157648	1	1	0.990066	1	0.494888	2	1
159802	1	1	0.9967	1	0.250804	2	1
161007	1	1	1	1	0.095023	2	1
161055	0.985294	1	1	0.994709	0.03681	2	1
161205	1	0.991935	1	1	0.13738	2	1
161690	1	1	1	1	0.472727	2	1
162897	1	1	1	1	0.263804	2	1
162909	0.833333	1	1	1	0.104895	2	1
163269	1	1	0.974747	0.99569	0.042553	2	1
163794	1	1	0.997006	1	0.044586	2	1
164829	0.958333	1	0.987342	1	0.136364	2	1
164844	0.956522	1	0.989011	0.991379	0.189655	2	1
165293	1	1	0.997006	1	0.03937	2	1
166229	1	1	1	0.996255	0.02952	2	1
166679	0.989899	1	1	1	0.213115	2	1
171036	1	1	1	0.996951	0.27027	2	1
175472	1	1	0.996226	0.994253	0.472906	2	1
177152	1	1	1	1	0.120567	2	1
177692	0.974576	1	1	1	0.254098	2	1
179019	0.981132	0.991597	0.994924	0.980769	0.253333	2	1
179277	1	1	1	1	0.044944	2	1
180225	0.967742	1	1	0.990654	0.465	2	1
180574	1	1	1	0.994898	0.274436	2	1
182490	0.969231	1	0.995238	1	0.263566	2	1
182925	1	0.989899	1	1	0.402778	2	1
184342	1	1	1	1	0.022177	2	1
185206	1	1	1	1	0.051672	2	1
185227	1	1	1	1	0.316498	2	1
185242	1	1	1	0.995495	0.049822	2	1
185407	1	1	1	1	0.108333	2	1
186697	1	1	1	1	0.170213	2	1
190756	0.983051	0.972477	0.975155	0.984536	0.305556	2	1
191304	1	0.995745	1	0.997519	0.034623	2	1
191826	0.968421	0.995074	0.992933	0.996337	0.487352	2	1
192333	1	1	1	1	0.196653	2	1
197240	1	1	1	1	0.037634	2	1
197950	1	1	0.996466	1	0.210375	2	1
204267	1	1	1	1	0.026966	2	1
205761	0.56044	0.27619	0.107656	0.039906	0.05037	3	0
205762	0.552486	0.280255	0.108959	0.040189	0.05	3	0
207522	1	1	1	1	0.197861	2	1
211298	0.978723	1	1	0.996047	0.176656	2	1
221245	1	1	1	1	0.22807	2	1
221364	0.450704	0.191617	0.077236	0.054795	0.055288	3	0
221748	0.72619	0.434389	0.177686	0.068	0.107969	3	0
221759	0.625	0.381395	0.15102	0.044534	0.085106	3	0
224534	1	1	1	1	0.44	2	1
225158	0.755776	0.596748	0.26454	0.158621	0.195604	3	0
225164	0.759554	0.611916	0.276952	0.168203	0.203765	3	0
225224	0.781022	0.653214	0.303201	0.173387	0.267699	3	0
225287	0.644068	0.411932	0.150376	0.05314	0.114537	3	0
225296	0.710914	0.489305	0.204082	0.066667	0.139332	3	0
225332	0.744681	0.588689	0.246032	0.108504	0.221713	3	0
225383	0.55	0.351464	0.128099	0.050336	0.097872	3	0
227425	0.768924	0.52093	0.234513	0.152778	0.097264	3	0
227428	0.774319	0.523148	0.236607	0.143519	0.086154	3	0
227458	0.80057	0.572785	0.320635	0.163194	0.188679	3	0
227464	0.812652	0.604336	0.34375	0.162252	0.194853	3	0
227575	0.67128	0.454802	0.171875	0.043702	0.111614	3	0
227578	0.63035	0.416667	0.15873	0.037534	0.096875	3	0
227746	0.69338	0.477419	0.224359	0.08254	0.127505	3	0
227776	0.674603	0.419795	0.183607	0.069079	0.116667	3	0
227794	0.610256	0.364754	0.152542	0.053156	0.079245	3	0
228526	1	1	1	1	0.436274	2	1
229822	0.201299	0.101307	0.057441	0.026316	0.024648	3	0
229843	0.593651	0.375576	0.171694	0.07582	0.082462	3	0
230332	0.708955	0.47561	0.232143	0.08	0.473881	3	0
230350	0.782383	0.591549	0.315789	0.160494	0.104895	3	0
231160	0.716612	0.449468	0.237681	0.091922	0.16782	3	0
231166	0.685714	0.378788	0.219512	0.081159	0.156425	3	0
231202	0.726937	0.417127	0.198675	0.089231	0.46374	3	0
231259	0.701195	0.3475	0.134565	0.071429	0.298507	3	0
231611	0.587678	0.396226	0.176667	0.071429	0.244838	3	0
231614	0.56	0.385496	0.164983	0.065421	0.253602	3	0
232325	0.700549	0.36129	0.154013	0.075	0.422277	3	0
232337	0.69657	0.362105	0.150101	0.07563	0.274791	3	0
233468	0.608939	0.293532	0.178261	0.065306	0.056075	3	0
233477	0.710145	0.420664	0.24183	0.105072	0.10303	3	0
235985	1	1	1	1	0.125654	2	1
236072	0.944444	1	1	1	0.222222	2	1
236274	1	1	1	0.993671	0.275449	2	1
236718	1	1	0.996466	0.996732	0.06414	2	1
237680	1	0.981013	1	0.992754	0.234201	2	1
238142	1	0.990338	1	0.997076	0.02444	2	1
247062	1	1	1	1	0.387755	2	1
247633	1	1	1	1	0.30837	2	1
247711	1	1	0.995025	1	0.07489	2	1
247816	0.985075	1	1	1	0.205882	2	1
247972	0.991071	1	1	1	0.305164	2	1
249645	0.719626	0.433824	0.198582	0.09795	0.102981	3	0
249651	0.736364	0.449029	0.211401	0.100457	0.104762	3	0
249654	0.747059	0.454327	0.221176	0.100686	0.109589	3	0
249829	0.75	0.508475	0.224719	0.125683	0.102564	3	0
249838	0.704698	0.508571	0.224138	0.120419	0.095975	3	0
253467	1	1	1	1	0.278571	2	1
263555	1	1	0.996063	0.992278	0.0625	2	1
264134	0.989011	1	0.996441	1	0.195286	2	1
265147	1	0.99	1	1	0.141831	2	1
266002	0.988764	1	1	1	0.050938	2	1
266966	1	1	1	1	0.228739	2	1
267524	0.962025	1	0.995098	1	0.282609	2	1
267643	0.987654	1	0.996516	0.996047	0.441667	2	1
269411	0.987654	0.991525	0.995633	1	0.30531	2	1
270335	1	1	0.992647	1	0.3	2	1
270423	1	1	1	1	0.138889	2	1
272985	0.990476	1	1	0.997126	0.241848	2	1
275373	1	0.983871	0.996914	0.993789	0.201072	2	1
275682	1	1	0.994083	0.993902	0.188073	2	1
275685	0.979167	1	1	1	0.182243	2	1
275688	1	1	1	1	0.189815	2	1
283002	1	1	0.99569	1	0.405405	2	1
283083	1	0.995215	1	1	0.383158	2	1
283245	1	1	0.996815	1	0.159817	2	1
283752	1	1	1	0.973684	0.058394	2	1
284219	1	1	1	1	0.298701	2	1
284220	1	1	1	1	0.294118	2	1
284620	0.988636	1	1	0.99729	0.290323	2	1
285077	1	1	1	1	0.304147	2	1
286307	1	1	1	1	0.200913	2	1
290382	0.904762	1	0.982759	1	0.05036	2	1
290388	0.882353	1	1	1	0.072797	2	1
290535	0.972973	1	1	1	0.264205	2	1
291408	1	0.987805	1	1	0.143678	2	1
291498	1	1	1	1	0.038136	2	1
292454	1	1	0.995726	1	0.051661	2	1
292643	1	1	0.992806	1	0.258786	2	1
292706	1	1	0.996337	1	0.289062	2	1
294545	1	0.991304	1	1	0.469314	2	1
294758	0.990385	1	1	1	0.336864	2	1
295345	1	1	1	0.992147	0.372163	2	1
296020	1	1	1	1	0.259124	2	1
302678	1	1	1	0.995708	0.049751	2	1
303293	1	1	1	0.996198	0.244898	2	1
303947	1	1	1	0.997312	0.197248	2	1
308773	1	1	1	1	0.487085	2	1
313122	0.987952	1	1	0.989324	0.126543	2	1
313506	1	1	1	0.994819	0.303371	2	1
313644	0.977012	0.996	0.994318	1	0.046083	2	1
313659	0.979381	1	1	1	0.037209	2	1
314214	1	1	0.996	1	0.431755	2	1
315193	1	1	0.991018	1	0.300481	2	1
316407	1	1	1	1	0.117302	2	1
316449	1	1	0.987013	1	0.07485	2	1
316593	1	0.992	1	1	0.191781	2	1
317266	1	1	1	1	0.252747	2	1
319587	1	1	1	1	0.041026	2	1
319611	1	0.993378	0.996198	1	0.386598	2	1
320067	1	1	1	0.990991	0.45485	2	1
320124	1	1	1	1	0.24159	2	1
321351	0.479167	0.209184	0.067114	0.038314	0.060417	3	0
321557	1	1	0.99375	1	0.153584	2	1
322228	1	1	1	1	0.323944	2	1
322383	1	1	0.996441	0.995885	0.214286	2	1
323598	1	1	1	1	0.091603	2	1
323952	1	1	1	1	0.033582	2	1
323956	1	1	0.995215	1	0.042636	2	1
324832	1	1	1	1	0.06087	2	1
325002	0.96	0.977612	0.98324	0.98	0.018824	2	1
325071	1	0.995074	0.99278	1	0.039535	2	1
325191	1	0.993464	0.996109	1	0.04059	2	1
325866	1	1	1	1	0.257485	2	1
326610	1	1	0.99639	1	0.496855	2	1
326773	1	1	0.995536	1	0.283422	2	1
326915	1	1	1	1	0.260223	2	1
327141	1	1	1	1	0.187831	2	1
327147	1	1	0.997175	0.997525	0.193299	2	1
327158	1	0.995475	1	0.997487	0.193634	2	1
328370	1	1	0.997642	1	0.373563	2	1
328992	1	1	1	1	0.262069	2	1
331170	0.991071	1	1	0.99734	0.025532	2	1
332374	1	1	1	1	0.026627	2	1
332394	1	1	1	1	0.166667	2	1
332496	1	1	1	1	0.111111	2	1
332532	1	1	1	1	0.324675	2	1
332581	1	1	1	1	0.277778	2	1
332658	1	1	1	1	0.146789	2	1
332688	1	1	1	1	0.122642	2	1
334476	1	1	1	0.985915	0.204861	2	1
334761	0.90625	0.989899	1	1	0.326446	2	1
335057	1	1	1	1	0.02381	2	1
336725	0.982759	1	1	1	0.169184	2	1
337191	1	1	1	0.993031	0.195804	2	1
337783	0.963415	0.97861	0.980237	0.975524	0.061224	2	1
339453	1	1	1	1	0.030211	2	1
339531	1	1	1	1	0.019523	2	1
339752	1	1	0.987879	0.990698	0.216138	2	1
339893	1	1	0.994012	1	0.460829	2	1
339902	1	1	0.993827	0.990338	0.248889	2	1
339962	1	1	1	1	0.182573	2	1
340195	0.991453	1	0.997305	0.997642	0.327022	2	1
342048	1	0.995049	1	1	0.03038	2	1
344142	1	1	1	1	0.216535	2	1
346843	1	1	1	1	0.027607	2	1
349039	1	1	1	1	0.242718	2	1
349212	1	1	1	1	0.292683	2	1
349287	1	1	1	0.994048	0.274286	2	1
353405	1	0.979167	1	0.988095	0.391667	2	1
353642	1	1	1	1	0.408759	2	1
353671	1	1	0.996503	1	0.410596	2	1
357058	1	1	0.995261	1	0.294872	2	1
357169	0.975904	1	1	0.995633	0.222642	2	1
357181	0.974684	1	0.995726	0.995516	0.223577	2	1
358066	1	1	1	1	0.052326	2	1
359475	0.957747	1	1	1	0.03163	2	1
360217	1	1	1	1	0.364706	2	1
360858	1	0.996942	0.995402	0.997625	0.379501	2	1
363764	1	1	1	1	0.261905	2	1
365406	0.967213	1	0.989637	0.989637	0.028646	2	1
367262	1	1	1	1	0.211268	2	1
367955	0.961538	1	1	0.988372	0.270833	2	1
371874	0.96875	1	0.996241	1	0.12766	2	1
372922	1	1	0.996403	0.996226	0.315315	2	1
373948	1	1	1	1	0.238971	2	1
374032	0.964706	0.994048	1	0.99661	0.278689	2	1
374408	0.985507	0.984848	0.967568	0.954545	0.287958	2	1
374593	1	1	1	1	0.038043	2	1
374683	1	1	1	1	0.2	2	1
375227	0.979798	1	0.996795	1	0.308605	2	1
375473	0.982456	1	0.994681	1	0.046729	2	1
376943	1	1	1	0.991597	0.124555	2	1
377150	1	0.992857	0.994595	0.994652	0.207675	2	1
377159	1	1	1	0.994737	0.034261	2	1
377201	1	1	1	1	0.283414	2	1
377243	1	1	1	1	0.318027	2	1
377345	1	1	1	0.985294	0.030162	2	1
377351	1	1	1	0.98913	0.049763	2	1
377462	1	0.995327	1	1	0.361888	2	1
377834	1	1	1	1	0.299252	2	1
378392	1	1	0.994792	1	0.384615	2	1
378398	1	1	0.994764	0.990099	0.028902	2	1
379178	1	0.991304	1	0.993056	0.040936	2	1
379696	0.985507	1	0.996825	1	0.411348	2	1
380000	1	1	1	1	0.228111	2	1
380919	1	0.939394	1	1	0.442623	2	1
380922	1	0.935484	1	1	0.434066	2	1
380925	1	0.944444	1	1	0.454545	2	1
381234	1	1	0.996324	1	0.200637	2	1
381531	1	1	0.986111	1	0.212048	2	1
382349	1	1	1	1	0.04955	2	1
383603	1	0.994048	0.996815	0.991968	0.267477	2	1
383957	1	1	1	1	0.242038	2	1
384118	1	1	0.996416	1	0.221277	2	1
384242	1	1	1	0.994565	0.124031	2	1
385027	1	1	0.990099	1	0.215385	2	1
385279	1	0.995238	0.996743	1	0.02623	2	1
385318	1	1	1	1	0.219269	2	1
385328	1	1	1	1	0.231511	2	1
385495	1	0.990566	0.996503	0.997059	0.208247	2	1
386120	1	1	1	1	0.288703	2	1
386259	1	1	0.995098	1	0.148936	2	1
386355	1	0.992	1	1	0.361789	2	1
387928	0.990196	1	1	0.996454	0.050139	2	1
388094	1	1	1	1	0.119298	2	1
388604	1	0.99422	0.995708	0.988679	0.379845	2	1
388963	1	1	1	0.995789	0.246101	2	1
390270	1	1	1	1	0.307692	2	1
390287	1	1	1	1	0.272727	2	1
390651	0.989583	0.995098	1	0.99705	0.203431	2	1
390690	1	1	1	1	0.205387	2	1
390747	1	1	1	0.995074	0.06	2	1
391880	1	1	1	1	0.190476	2	1
394733	1	1	1	1	0.419355	2	1
394736	1	1	0.994444	1	0.435185	2	1
394881	1	1	1	1	0.215596	2	1
395063	1	0.995146	1	1	0.217002	2	1
396808	1	1	1	0.99696	0.228228	2	1
400846	1	0.99115	0.98895	1	0.258824	2	1
401359	1	1	0.996269	0.993769	0.240924	2	1
401724	1	1	0.979339	1	0.062016	2	1
403507	1	1	1	0.990566	0.061404	2	1
404580	0.988889	1	1	1	0.066914	2	1
404784	0.375	0.479592	0.413793	0.448864	0.137615	1	0
405229	0.254902	0.155556	0.136646	0.147208	0.146667	3	0
405819	1	0.994012	0.991071	0.996599	0.213699	2	1
406185	1	1	0.990415	1	0.047782	2	1
406197	1	1	0.993939	1	0.29085	2	1
409380	1	1	1	0.984848	0.240437	2	1
412456	1	1	1	1	0.257396	2	1
414527	1	0.993243	1	1	0.041551	2	1
416130	0.495455	0.296188	0.098958	0.051225	0.361739	3	0
416163	0.5	0.294833	0.101604	0.051919	0.084381	3	0
416169	0.482456	0.301242	0.104396	0.053738	0.084559	3	0
417777	1	1	1	1	0.38983	2	1
418061	1	1	0.987654	1	0.387324	2	1
418148	1	1	1	1	0.259542	2	1
418158	1	1	1	1	0.381295	2	1
418172	1	1	1	0.990099	0.452703	2	1
418332	1	1	0.983051	1	0.392638	2	1
429933	1	1	1	1	0.038889	2	1
430362	1	1	1	1	0.087719	2	1
430368	1	1	0.985507	1	0.116022	2	1
430440	0.976744	1	0.991525	0.993631	0.197802	2	1
430665	1	0.993243	0.990909	1	0.248322	2	1
431116	0.578125	0.288372	0.087719	0.036667	0.163158	3	0
431185	0.451777	0.226994	0.067941	0.03125	0.194872	3	0
434537	0.989583	1	1	1	0.034063	2	1
434910	0.983333	1	1	1	0.041322	2	1
436969	1	1	1	1	0.209052	2	1
437698	1	1	1	1	0.245989	2	1
437748	1	1	0.992908	0.994048	0.284946	2	1
438576	0.987805	1	1	0.996094	0.192771	2	1
438891	0.983871	1	1	1	0.171875	2	1
439808	1	0.995169	1	0.994652	0.225728	2	1
441839	1	1	1	1	0.476427	2	1
441851	1	1	1	0.995536	0.477807	2	1
448725	1	0.989011	1	1	0.056818	2	1
448761	1	1	1	1	0.17341	2	1
449226	1	1	0.993266	0.990291	0.251429	2	1
449415	1	1	1	1	0.268116	2	1
449643	1	1	1	1	0.455357	2	1
451517	1	1	1	1	0.042857	2	1
452069	1	1	1	1	0.199336	2	1
458833	1	1	1	1	0.046218	2	1
459664	0.406504	0.201299	0.082742	0.033333	0.044073	3	0
460456	0.988235	0.994737	1	0.99661	0.250597	2	1
463510	1	0.98995	1	0.993769	0.253968	2	1
464491	1	1	0.992395	1	0.03629	2	1
465303	1	1	0.996364	0.992806	0.234899	2	1
465917	0.967213	0.994709	0.995671	1	0.178808	2	1
467021	1	1	0.995902	0.996622	0.372611	2	1
467036	1	1	1	1	0.039711	2	1
467838	1	1	1	0.981481	0.264286	2	1
470234	1	1	1	1	0.166667	2	1
472627	1	0.990476	0.995122	0.994505	0.269841	2	1
476532	0.988506	1	0.996587	1	0.074675	2	1
476538	1	0.986111	0.996599	1	0.302491	2	1
476549	1	1	1	1	0.068441	2	1
476892	0.324324	0.148515	0.05614	0.030928	0.038549	3	0
477066	0.521978	0.245455	0.121372	0.05314	0.026074	3	0
477087	0.631111	0.322251	0.167109	0.065882	0.023292	3	0
477096	0.619048	0.323907	0.165789	0.065574	0.021116	3	0
478845	0.983333	1	1	0.996169	0.041284	2	1
481427	1	1	1	1	0.047319	2	1
481955	1	1	0.993151	1	0.263158	2	1
482889	1	0.982906	1	1	0.071579	2	1
483456	0.981132	1	0.994253	0.99449	0.20178	2	1
483942	1	1	1	0.993976	0.045872	2	1
483945	1	1	1	0.993789	0.05625	2	1
483981	1	1	1	0.991453	0.073746	2	1
484002	1	1	0.990476	1	0.133144	2	1
484098	1	1	0.995798	0.995122	0.333333	2	1
484343	1	1	1	1	0.080645	2	1
485977	1	1	0.996255	0.996753	0.175947	2	1
487252	1	1	1	0.987654	0.288591	2	1
488228	1	0.99115	1	1	0.147482	2	1
488600	1	1	1	1	0.185393	2	1
493726	1	1	0.992366	1	0.310458	2	1
493888	1	1	1	0.99115	0.339041	2	1
493892	1	0.991935	1	1	0.355932	2	1
494730	1	0.985507	0.994792	1	0.166253	2	1
495104	1	1	1	1	0.150685	2	1
495105	1	1	1	1	0.152249	2	1
495174	0.974359	1	1	1	0.218638	2	1
495795	1	1	1	1	0.431818	2	1
496323	1	1	1	1	0.039877	2	1
498684	1	0.991736	1	0.995614	0.03169	2	1
500452	1	1	1	1	0.068235	2	1
502523	0.944444	0.981132	1	1	0.40806	2	1
505474	1	1	0.997297	1	0.369318	2	1
505780	1	0.988571	1	1	0.21123	2	1
506810	1	0.994595	1	1	0.20197	2	1
508811	1	1	1	1	0.240688	2	1
509757	1	0.944444	1	1	0.126761	2	1
509937	0.974359	1	0.982301	1	0.204225	2	1
510570	1	1	1	1	0.116162	2	1
511043	0.9375	1	1	1	0.064171	2	1
511133	1	1	1	1	0.04712	2	0
511794	1	1	0.990698	1	0.25	2	1
512548	1	1	1	0.994135	0.034843	2	1
514198	0.964286	1	1	1	0.193277	2	1
514478	1	1	1	1	0.034286	2	1
515193	1	1	0.994819	1	0.049383	2	1
515801	1	0.992366	1	1	0.366667	2	1
516543	1	1	1	1	0.431894	2	1
516693	1	0.980296	0.993691	0.986711	0.043716	2	1
516819	1	0.995261	1	1	0.063253	2	1
518109	1	1	1	1	0.14	2	1
520863	1	1	1	1	0.222222	2	1
521635	1	1	1	1	0.278351	2	1
522061	0.981132	0.977444	0.97561	0.976331	0.319527	2	1
522938	1	1	1	1	0.344444	2	1
524066	1	1	1	1	0.236842	2	1
524114	0.979167	1	0.994536	0.982659	0.300493	2	1
524280	1	1	1	0.982759	0.447368	2	1
525773	1	1	0.997175	0.996835	0.029364	2	1
526190	0.989583	1	1	1	0.30083	2	1
526196	0.989474	0.991525	0.997207	0.99654	0.494759	2	1
529445	1	1	0.990741	0.993651	0.032663	2	1
529918	1	1	0.985714	1	0.191729	2	1
529928	1	1	1	1	0.179104	2	1
529961	1	1	1	1	0.209836	2	1
529990	1	1	1	1	0.240223	2	1
530707	1	0.961538	1	0.983051	0.316092	2	1
532575	1	1	1	1	0.432624	2	1
532629	1	0.995968	1	1	0.440141	2	1
532703	0.961538	0.993056	0.966019	0.99061	0.399381	2	1
533271	0.989474	1	1	0.996689	0.262821	2	1
533832	1	1	0.995951	1	0.137168	2	1
533835	1	1	1	1	0.128603	2	1
533837	1	0.99422	1	0.993289	0.128319	2	1
533967	1	1	1	1	0.272727	2	1
534753	1	0.993548	1	0.996644	0.017032	2	1
537070	1	1	1	1	0.043103	2	1
537079	0.978261	0.992424	0.989691	0.994898	0.16318	2	1
537301	1	1	1	1	0.440741	2	1
537880	1	1	0.990566	1	0.416021	2	1
538321	1	1	0.994872	0.990148	0.202703	2	1
538637	1	1	1	1	0.077213	2	1
539654	0.978022	1	1	0.996835	0.349367	2	1
540917	1	1	1	0.993671	0.256281	2	1
549009	1	1	0.991379	1	0.129278	2	1
550590	1	0.989899	1	0.995283	0.194946	2	1
550653	0.98913	1	1	1	0.241935	2	1
550923	0.983051	1	0.993902	1	0.379845	2	1
551082	1	1	0.99639	0.987302	0.025126	2	1
551142	1	0.995475	1	1	0.052448	2	1
551154	1	1	0.9967	1	0.057971	2	1
551304	1	1	0.993939	0.994819	0.194245	2	1
552378	1	1	1	1	0.450355	2	1
554626	1	1	0.993485	1	0.212121	2	1
554725	0.990099	0.995536	0.997033	1	0.237245	2	1
556208	0.981481	1	1	0.995261	0.241784	2	1
557761	0.979592	1	1	1	0.48249	2	1
557899	0.962963	1	1	1	0.490066	2	1
560404	1	0.993506	0.994737	1	0.308123	2	1
561428	1	1	1	1	0.100559	2	1
561447	0.952381	1	0.992537	1	0.143713	2	1
561458	0.952381	1	1	0.99435	0.125	2	1
562715	1	0.994709	1	1	0.109023	2	1
563219	1	1	1	1	0.240223	2	1
565584	0.952381	1	1	1	0.535316	2	1
566115	1	1	0.991968	0.995455	0.326923	2	1
566400	1	1	0.995192	0.99537	0.090909	2	1
566445	1	1	1	0.990698	0.274924	2	1
567126	1	1	0.996212	1	0.491525	2	1
568029	1	0.970149	0.978495	0.963636	0.505263	2	1
568077	1	1	1	1	0.494444	2	1
568959	1	0.994152	0.996063	1	0.440625	2	1
569019	1	1	1	1	0.030837	2	1
569163	1	1	1	1	0.08046	2	1
570038	1	0.987654	0.988281	0.995283	0.15493	2	1
570040	1	0.99359	0.996094	1	0.156379	2	1
570397	1	0.995349	1	0.994048	0.480885	2	1
570496	1	1	0.992157	0.99661	0.142857	2	1
570816	1	1	1	0.992481	0.341014	2	1
572659	0.956522	1	1	1	0.1875	2	1
572915	0.99	1	1	1	0.378307	2	1
573197	1	1	1	1	0.129032	2	1
573501	1	1	1	1	0.45092	2	1
574116	0.954545	1	1	1	0.245791	2	1
575249	1	0.994382	1	0.996678	0.141304	2	1
575300	1	1	1	1	0.055556	2	1
576693	1	1	1	1	0.430913	2	1
577438	0.952381	1	1	1	0.052419	2	1
577441	1	1	1	0.989691	0.508475	2	1
579380	1	1	1	1	0.347594	2	1
579599	1	1	1	1	0.414815	2	1
579620	1	1	1	1	0.481343	2	1
579650	1	1	0.994652	1	0.026316	2	1
579713	1	1	1	1	0.159533	2	1
579944	1	1	1	0.990291	0.098039	2	1
580936	0.9875	0.994475	0.996466	0.989691	0.146623	2	1
581040	1	1	0.994186	1	0.133787	2	1
599213	1	1	1	1	0.087912	2	1
599387	1	1	1	1	0.152542	2	1
600398	1	1	1	1	0.47	2	1
600506	0.972222	1	1	1	0.037838	2	1
600776	1	1	0.986301	1	0.159091	2	1
600782	1	1	1	1	0.319149	2	1
600809	1	1	0.985714	0.988506	0.142857	2	1
601106	1	1	1	1	0.273312	2	1
601121	1	1	1	1	0.136808	2	1
602616	0.971014	1	0.992095	1	0.148387	2	1
603186	1	1	0.993151	1	0.345029	2	1
603189	1	1	1	0.992366	0.333333	2	1
603255	0.975	1	1	1	0.229167	2	1
603291	1	1	1	1	0.454545	2	1
603330	1	1	1	1	0.453125	2	1
604538	0.972222	1	1	0.992857	0.068841	2	1
604553	1	1	1	1	0.148026	2	1
605637	0.947368	1	1	0.987654	0.167568	2	1
605643	1	1	1	1	0.149171	2	1
606702	0.512821	0.633588	0.604396	0.597884	0.802198	1	1
606923	0.549618	0.650794	0.617063	0.616822	0.159875	1	0
606966	0.327103	0.320388	0.330846	0.338667	0.407708	4	1
607831	1	1	1	1	0.492424	2	1
608256	1	1	1	1	0.405844	2	1
608604	1	0.8	0.809524	0.916667	0.915254	1	1
608607	1	0.705882	0.755556	0.88	0.968	1	1
608640	0.9375	1	1	1	0.034722	2	1
608966	1	1	1	1	0.310502	2	1
609036	1	0.990566	1	1	0.418605	2	1
609115	1	0.991453	0.986577	1	0.029703	2	1
609535	1	0.978261	1	0.977528	0.191176	2	1
609694	0.964912	0.993827	1	1	0.029148	2	1
609771	0.959184	0.991935	0.995049	1	0.031332	2	1
609855	1	1	1	1	0.345992	2	1
609861	1	1	1	1	0.315556	2	1
610863	1	1	1	0.989011	0.096273	2	1
611324	1	1	1	1	0.175141	2	1
611445	1	1	1	0.992366	0.099744	2	1
611483	1	0.991379	1	1	0.028037	2	1
611739	1	1	1	1	0.405229	2	1
611786	1	1	1	0.991031	0.416031	2	1
611847	1	1	1	1	0.481707	2	1
611883	1	1	0.990385	1	0.25	2	1
611907	1	1	1	0.988506	0.076923	2	1
611956	1	1	1	1	0.475	2	1
611957	1	1	1	1	0.481707	2	1
612312	1	1	1	1	0.409091	2	1
612467	1	1	0.984733	0.99187	0.185185	2	1
612903	1	1	1	1	0.044496	2	1
612959	1	0.991379	1	1	0.049451	2	1
612989	1	1	0.992754	1	0.035176	2	1
613070	0.982759	0.992958	0.99005	1	0.033679	2	1
613175	1	1	1	1	0.358314	2	1
613277	1	1	1	1	0.055102	2	1
613498	1	0.984375	1	1	0.112745	2	1
614213	0.928571	1	0.972222	1	0.511111	2	1
614575	1	1	1	1	0.276515	2	1
614599	1	1	1	1	0.085202	2	1
614671	1	1	1	1	0.389776	2	1
614704	1	1	1	0.991071	0.474403	2	1
615248	1	1	1	1	0.473333	2	1
615275	1	1	1	1	0.325	2	1
616608	0.984375	1	1	0.995556	0.228261	2	1
617058	1	1	1	1	0.396947	2	1
617061	1	1	1	1	0.398438	2	1
617439	1	1	1	0.995392	0.348214	2	1
617718	1	1	1	0.989286	0.295455	2	1
617761	1	0.993151	0.989899	0.996283	0.505814	2	1
618066	1	0.986301	0.986033	0.994334	0.042857	2	1
618405	1	1	1	1	0.162963	2	1
619023	1	1	1	1	0.163934	2	1
619469	1	1	1	1	0.195402	2	1
619475	1	1	0.995122	1	0.21194	2	1
619892	1	1	1	1	0.147982	2	1
619895	1	1	1	0.981481	0.168182	2	1
619925	1	1	1	1	0.441315	2	1
620162	1	1	1	1	0.145161	2	1
620180	1	1	1	1	0.146154	2	1
620600	1	1	1	1	0.075949	2	1
621583	1	1	1	1	0.201365	2	1
621841	1	1	0.993333	1	0.164	2	1
622998	1	0.991736	0.994253	0.994444	0.216327	2	1
623222	0.947368	1	1	1	0.315436	2	1
623236	1	1	0.994819	1	0.340278	2	1
626150	1	0.994012	1	0.992883	0.346154	2	1
626958	1	0.990099	1	1	0.155	2	1
632344	0.5	0.434783	0.414894	0.454545	0.119048	1	0
633029	1	1	0.996154	1	0.382353	2	1
633684	1	1	1	1	0.071174	2	1
633688	1	1	1	1	0.102041	2	1
634848	1	1	1	1	0.051793	2	1
634860	1	1	1	1	0.055085	2	1
636537	1	1	1	1	0.352332	2	1
636642	0.975	0.984375	0.982456	0.984496	0.265734	2	1
637868	0.963636	1	1	1	0.485549	2	1
638474	1	1	1	1	0.173554	2	1
638626	1	1	1	1	0.404878	2	1
638633	1	1	1	1	0.382353	2	1
638906	1	1	0.993464	0.996667	0.049869	2	1
640009	1	1	1	1	0.184466	2	1
640312	1	0.991453	0.996212	0.994845	0.203046	2	1
640732	1	0.982759	0.994845	1	0.239766	2	1
642982	1	1	0.993548	1	0.237179	2	1
645545	1	1	1	1	0.195804	2	1
645855	1	1	0.991228	1	0.027132	2	1
646237	1	1	1	1	0.298319	2	1
648876	0.989247	0.995595	0.997333	1	0.039648	2	1
649973	0.972603	1	1	1	0.281967	2	1
650066	1	0.994624	0.995885	0.995951	0.294606	2	1
650072	1	1	1	1	0.345528	2	1
650105	1	1	0.996241	1	0.386617	2	1
650178	1	1	1	0.996466	0.278409	2	1
651686	1	1	1	0.994253	0.292683	2	1
651710	1	0.989474	0.994924	0.994872	0.307692	2	1
653541	1	1	1	1	0.064286	2	1
653683	0.983607	0.993506	1	1	0.063927	2	1
654154	1	1	0.997151	1	0.236111	2	1
655752	1	0.994048	1	1	0.248344	2	1
657162	1	1	1	1	0.18315	2	1
657681	0.981132	1	1	1	0.328571	2	1
658931	1	0.97619	0.993007	0.983333	0.060914	2	1
661332	1	1	1	0.994083	0.25	2	1
664126	1	1	1	1	0.217899	2	1
664648	1	1	1	1	0.052632	2	1
664660	0.966667	0.974359	1	1	0.066667	2	1
664666	1	1	1	1	0.07377	2	1
667005	0.916667	1	0.983607	0.965909	0.272727	2	1
667378	1	0.99375	1	1	0.054662	2	1
667766	1	1	1	1	0.114519	2	1
667871	1	1	1	0.993808	0.457184	2	1
668549	1	1	1	1	0.432099	2	1
669413	1	1	1	1	0.155251	2	1
669878	1	1	1	1	0.148472	2	1
670118	1	1	1	1	0.455285	2	1
670166	1	1	0.99435	1	0.434018	2	1
670499	1	0.993548	0.99537	1	0.172414	2	1
671111	1	1	1	1	0.122699	2	1
673017	0.972222	1	1	1	0.312925	2	1
673136	1	1	1	1	0.064394	2	1
673153	1	1	1	1	0.329218	2	1
675223	1	1	1	1	0.103896	2	1
675364	1	1	1	1	0.082126	2	1
675370	1	1	1	0.995575	0.065327	2	1
675823	1	1	1	1	0.365	2	1
676509	1	1	1	1	0.129167	2	1
676515	1	1	0.988889	1	0.314159	2	1
676592	1	1	1	1	0.398568	2	1
676692	1	1	1	1	0.158385	2	1
678223	0.935484	1	1	1	0.086207	2	1
678289	0.961538	1	1	1	0.264706	2	1
678292	0.96	1	1	1	0.255	2	1
678309	0.964286	0.971014	0.967391	0.990476	0.159763	2	1
678351	0.974359	1	1	1	0.194286	2	1
679764	1	1	0.988095	1	0.174359	2	0
679985	1	1	1	1	0.171429	2	1
680226	1	1	1	1	0.350877	2	1
681640	1	0.996	1	1	0.196682	2	1
681901	1	0.985714	0.981949	1	0.191558	2	1
681904	1	1	1	1	0.192182	2	1
681985	1	1	0.991525	1	0.11157	2	1
686018	1	1	0.988827	1	0.041825	2	1
686053	1	1	1	0.994083	0.231076	2	1
687820	1	0.992593	1	1	0.067227	2	1
688131	1	1	1	1	0.204348	2	1
694125	1	1	1	1	0.387352	2	1
694128	0.972973	0.987952	0.985401	1	0.38247	2	1
695568	1	1	0.992337	0.996016	0.229167	2	1
695910	1	1	1	1	0.051064	2	1
696459	1	1	1	1	0.178808	2	1
696908	0.984127	1	1	1	0.065868	2	1
697140	0.986301	1	0.995833	0.991837	0.039648	2	1
697613	0.987179	1	1	0.995556	0.198697	2	1
697790	1	1	1	1	0.271777	2	1
697834	1	1	1	1	0.037634	2	1
697897	1	1	1	1	0.275862	2	1
699489	1	1	1	1	0.215139	2	1
702870	1	1	1	1	0.042607	2	1
703068	1	1	1	0.994792	0.056497	2	1
703116	0.962963	1	1	0.994318	0.057692	2	1
707387	1	1	1	1	0.298932	2	1
707477	1	1	1	1	0.16763	2	1
708100	1	0.990196	0.995536	1	0.174194	2	1
709015	1	1	1	1	0.053797	2	1
710132	1	0.977612	0.979275	0.980519	0.201465	2	1
713280	1	0.993333	1	0.995327	0.277154	2	1
716837	0.893617	0.923077	0.989848	1	0.457237	2	1
716890	0.558659	0.382353	0.140719	0.058632	0.083172	3	0
717281	1	1	0.990291	1	0.45679	2	1
717599	1	1	1	1	0.4375	2	1
718892	1	1	1	1	0.029777	2	1
719722	0.968254	0.992857	0.960396	0.989071	0.037534	2	1
720946	1	1	1	1	0.24569	2	1
725581	1	1	1	0.996139	0.256917	2	1
726229	1	1	1	1	0.403846	2	1
726271	1	1	0.942857	0.921053	0.550725	2	1
729165	1	0.991379	0.996	1	0.298319	2	1
729336	1	1	1	1	0.057878	2	1
729810	1	1	1	0.994475	0.081784	2	1
729819	1	0.992126	1	1	0.07483	2	1
729861	0.944444	1	1	0.99359	0.238636	2	1
729867	1	1	1	1	0.261803	2	1
731487	1	1	1	1	0.308176	2	1
731901	1	1	1	1	0.210169	2	1
732077	1	1	1	1	0.368201	2	1
733083	1	1	1	1	0.057143	2	1
735300	1	1	0.994048	0.993827	0.25641	2	1
735543	1	1	1	1	0.237589	2	1
736227	1	1	1	1	0.238636	2	1
736310	1	1	0.994012	1	0.245283	2	1
736325	1	1	1	1	0.226519	2	1
736557	0.693467	0.338095	0.147059	0.08871	0.067751	3	0
736656	0.615385	0.364261	0.185083	0.061538	0.319073	3	0
736662	0.502591	0.281369	0.146199	0.046012	0.071813	3	0
738318	1	1	1	1	0.392027	2	1
743281	1	0.990909	1	0.993939	0.251852	2	1
743472	1	1	0.989247	0.995098	0.273128	2	1
746271	1	1	1	1	0.056667	2	1
747714	0.552381	0.369318	0.111111	0.059701	0.058309	3	0
747732	0.805556	0.557927	0.297806	0.15102	0.181818	3	0
747831	0.626459	0.328605	0.149789	0.059226	0.101949	3	0
747873	0.511521	0.229111	0.099762	0.052632	0.053272	3	0
747874	0.509174	0.228495	0.101176	0.052874	0.053191	3	0
748036	0.595092	0.354582	0.163142	0.079511	0.06993	3	0
748042	0.617834	0.366667	0.161094	0.077882	0.071259	3	0
748153	1	1	1	1	0.424242	2	1
754232	1	1	1	1	0.229508	2	1
756808	0.987654	1	0.996183	0.992157	0.032491	2	1
757213	1	1	0.993333	1	0.434629	2	1
759288	1	0.983051	0.977099	0.942623	0.058824	2	1
760182	0.984375	1	1	1	0.270408	2	1
760610	0.990291	1	1	0.996466	0.057576	2	1
761315	0.6875	0.4	0.327869	0.333333	0.303797	1	0
761491	0.984375	1	1	0.995708	0.035088	2	1
762193	1	0.993902	0.988142	0.995614	0.237589	2	1
762369	1	1	1	1	0.264865	2	1
763153	1	1	1	0.994065	0.421365	2	1
763210	1	1	1	0.997118	0.413978	2	1
763540	0.733333	0.570136	0.246753	0.159341	0.11838	3	0
763621	0.695341	0.533133	0.220963	0.13355	0.137803	3	0
763642	0.486486	0.302222	0.090909	0.059016	0.066536	3	0
765981	1	1	1	1	0.194915	2	1
766402	0.983871	0.984615	0.990431	0.969388	0.25	2	1
766405	0.983871	0.984252	0.97619	0.957219	0.247899	2	1
767227	1	0.992248	0.995475	1	0.056604	2	1
767848	1	0.993671	0.995833	0.995984	0.248201	2	1
768749	1	1	0.995935	0.991416	0.05042	2	1
770061	0.63964	0.51875	0.267442	0.141176	0.12749	3	0
770088	0.46	0.296703	0.123153	0.046809	0.039773	3	0
771210	0.548913	0.345865	0.141689	0.063444	0.059965	3	0
771219	0.543011	0.340741	0.140541	0.06422	0.061594	3	0
771228	0.542553	0.336996	0.140957	0.063636	0.388476	3	0
774433	1	1	1	1	0.036313	2	1
774451	1	1	1	1	0.050847	2	1
774454	1	1	1	1	0.055233	2	1
774946	1	0.991903	0.991549	0.97832	0.044393	2	1
775123	1	0.987342	1	0.993464	0.038961	2	1
775264	1	1	1	1	0.083333	2	1
775945	1	1	1	1	0.079365	2	1
776133	1	1	1	1	0.131148	2	1
776165	1	1	1	1	0.207358	2	1
777466	1	1	1	1	0.436255	2	1
791182	1	1	1	1	0.271429	2	1
791849	1	1	0.996078	1	0.183486	2	1
794323	0.417143	0.223485	0.079692	0.045714	0.089127	3	0
794404	0.636943	0.318725	0.138983	0.056391	0.529197	3	0
794770	1	1	0.996212	0.996516	0.40566	2	1
796145	1	1	0.996528	1	0.262658	2	1
803952	0.572254	0.26749	0.149184	0.04127	0.042662	3	0
808590	1	1	1	1	0.454343	2	1
809001	1	0.995215	1	1	0.324841	2	1
815539	0.990196	1	0.993421	0.996743	0.024176	2	1
816086	0.970588	1	1	0.993921	0.069767	2	1
816545	1	1	1	1	0.287625	2	1
816785	1	1	1	1	0.261044	2	1
818543	1	0.96	1	1	0.492754	2	1
821571	1	1	1	0.992424	0.304762	2	1
821886	1	1	1	0.994444	0.266055	2	1
821887	1	1	1	0.994505	0.269406	2	1
824471	1	1	0.993243	1	0.226519	2	1
830260	1	1	1	1	0.259091	2	1
830279	1	1	1	1	0.290323	2	1
830809	0.989247	1	1	1	0.247934	2	1
831701	1	1	1	1	0.18125	2	1
834666	1	1	1	1	0.352941	2	1
838284	1	1	1	1	0.177419	2	1
840396	1	1	1	0.994681	0.292683	2	1
841631	1	0.99187	1	1	0.145923	2	1
842953	0.958333	1	1	1	0.50974	2	1
854796	1	1	1	1	0.274336	2	1
854811	1	1	1	1	0.268293	2	1
854946	1	1	1	1	0.244444	2	1
856810	0.537572	0.349776	0.088737	0.056213	0.066869	3	0
856825	0.502857	0.277056	0.07571	0.046575	0.057927	3	0
857832	1	1	1	1	0.454148	2	1
858238	0.977778	0.990476	0.990338	0.985437	0.194444	2	1
858372	1	1	1	0.997175	0.165552	2	1
860878	1	1	1	0.995595	0.239057	2	1
860893	0.987952	1	0.995833	0.991489	0.228669	2	1
862254	1	1	1	1	0.207469	2	1
863464	1	0.991304	1	1	0.145833	2	1
866832	0.392523	0.173333	0.085308	0.043062	0.044444	3	0
869863	0.989583	1	1	1	0.067857	2	1
872992	1	1	1	1	0.066667	2	1
875401	1	1	1	0.992248	0.206107	2	1
877769	1	1	1	1	0.205128	2	1
880181	1	0.981013	0.985915	0.996139	0.270358	2	1
885211	1	1	1	1	0.26943	2	1
888546	0.808858	0.552036	0.283688	0.091922	0.089474	3	0
888636	0.617778	0.267016	0.097448	0.034409	0.040359	3	0
889290	0.659722	0.319018	0.145833	0.063927	0.084249	3	0
891493	0.741667	0.413223	0.167568	0.066667	0.182203	3	0
891496	0.743802	0.413223	0.162304	0.065359	0.181435	3	0
892381	0.971429	0.992806	1	0.997449	0.427419	2	1
893081	0.970803	0.995261	0.988095	0.996815	0.031519	2	1
893368	1	1	1	1	0.246914	2	1
893398	1	1	0.990196	1	0.184932	2	1
894516	1	0.978947	1	1	0.064103	2	1
894901	0.96875	0.988764	0.992857	1	0.301471	2	1
895272	1	1	1	0.990291	0.286885	2	1
895926	1	1	0.994764	1	0.183673	2	1
898384	1	1	0.995215	1	0.306911	2	1
898874	1	1	1	1	0.266272	2	1
899558	1	0.986301	1	1	0.227778	2	1
901690	1	1	1	1	0.241667	2	1
902206	0.884058	0.727273	0.842593	0.797619	0.065789	1	1
902224	0.985915	1	1	1	0.080717	2	1
902272	0.160714	0.177419	0.208122	0.181592	0.257042	1	0
902278	0.173554	0.20229	0.240566	0.205882	0.285714	1	0
902298	0.283871	0.263844	0.28131	0.264822	0.334262	4	0
903848	0.75	0.47619	0.61157	0.685185	0.160839	1	0
905189	1	1	1	1	0.197917	2	1
908157	1	0.991935	1	1	0.262009	2	1
908730	1	1	1	0.990476	0.045213	2	1
912929	0.986486	1	1	0.995122	0.241636	2	1
913391	1	1	0.995556	0.995951	0.189655	2	1
915805	1	1	1	0.993151	0.316832	2	1
918435	1	1	1	0.993421	0.456897	2	1
919924	1	1	0.995392	0.992347	0.041763	2	1
922109	1	1	1	1	0.090566	2	1
922724	1	0.991379	1	1	0.224599	2	1
922861	1	0.984615	1	1	0.229299	2	1
922927	1	1	1	1	0.194444	2	1
922930	1	1	0.987654	0.980392	0.190476	2	1
923065	0.981818	1	1	0.995146	0.046025	2	1
928231	0.977273	1	1	0.992	0.291339	2	1
930561	1	1	1	0.990291	0.336996	2	1
933067	1	0.990741	1	1	0.347594	2	1
933538	1	1	1	1	0.298469	2	1
934752	1	1	0.995763	1	0.101382	2	1
935211	1	1	1	1	0.120275	2	1
935694	0.987342	1	1	0.996441	0.032099	2	1
936654	1	1	1	1	0.056452	2	1
936840	1	1	1	1	0.28	2	1
938915	1	0.98913	0.988095	0.996491	0.117021	2	1
938933	1	1	1	1	0.125	2	1
939242	1	1	1	0.996633	0.042763	2	1
939973	1	1	1	1	0.426471	2	1
940088	1	0.994737	1	1	0.450342	2	1
940589	0.984127	0.993865	1	1	0.03662	2	1
940592	0.983051	0.993711	0.996094	1	0.163793	2	1
940637	0.983871	1	1	1	0.058824	2	1
940817	1	1	1	1	0.158076	2	1
948876	0.985915	0.993197	0.97931	1	0.476712	2	1
953439	1	1	0.980263	1	0.196721	2	1
953619	0.97619	1	1	0.991416	0.122867	2	1
960121	1	0.987179	1	1	0.192308	2	1
960471	1	1	1	1	0.416122	2	1
960486	1	1	1	1	0.401961	2	1
960725	1	1	1	1	0.053125	2	1
960789	1	1	1	0.995851	0.025735	2	1
960996	1	1	1	1	0.113208	2	1
962683	0.986111	1	1	1	0.041667	2	1
963057	1	0.984043	0.986711	0.985816	0.272171	2	1
963665	1	1	1	0.994845	0.37594	2	1
965090	1	0.993378	0.990826	0.995	0.517647	2	1
965357	1	1	1	1	0.494585	2	1
965492	1	1	0.995413	1	0.121535	2	1
965642	1	1	1	1	0.038806	2	1
966014	1	0.992366	1	1	0.209231	2	1
967733	0.98	0.995652	1	1	0.022876	2	1
969796	0.704082	0.394231	0.175676	0.090278	0.110132	3	0
969871	0.565217	0.245455	0.089552	0.064516	0.057239	3	0
970507	1	1	1	1	0.04898	2	1
972373	1	1	1	1	0.072327	2	1
972385	1	1	1	1	0.068404	2	1
972803	1	1	0.994012	1	0.252174	2	1
976286	0.723247	0.467128	0.218563	0.110759	0.132937	3	0
976357	0.63587	0.317391	0.153571	0.062937	0.091286	3	0
976360	0.613095	0.306667	0.151852	0.064286	0.089212	3	0
976603	1	1	1	1	0.178571	2	1
977479	1	1	1	1	0.264706	2	1
978338	0.909091	1	1	1	0.031332	2	1
978379	0.833333	1	1	1	0.028571	2	1
978781	1	1	0.996047	1	0.124236	2	1
979055	1	1	1	1	0.191489	2	1
979097	1	1	1	1	0.202586	2	1
979374	0.669492	0.423676	0.1571	0.082781	0.106195	3	0
984071	1	1	1	1	0.252174	2	1
984959	1	1	1	1	0.151079	2	1
985520	0.733945	0.471014	0.154696	0.070513	0.144509	3	0
985592	1	1	0.993827	0.994565	0.360902	2	1
986708	0.61039	0.344828	0.066667	0.070866	0.055319	3	0
987836	1	1	1	1	0.284615	2	1
987839	1	1	1	1	0.273438	2	1
987914	1	1	1	1	0.244318	2	1
988503	1	1	0.972973	1	0.122951	2	1
988512	1	1	1	1	0.163793	2	1
989388	0.951613	1	1	0.995475	0.039886	2	1
990664	0.983607	0.993506	0.991903	0.992701	0.284768	2	1
991167	1	0.996078	1	0.996904	0.027624	2	1
993245	1	1	1	1	0.28125	2	1
996904	0.702128	0.526531	0.218391	0.123153	0.068657	3	0
997063	0.853261	0.783133	0.464539	0.292208	0.315789	3	0
997090	0.822917	0.678392	0.295082	0.173611	0.227941	3	0
997105	0.66	0.514493	0.19375	0.08209	0.133621	3	0
998835	1	1	1	0.992	0.21374	2	1
998850	1	1	1	1	0.17	2	1
998877	1	1	1	0.994652	0.455128	2	1
999540	1	1	0.996269	1	0.048148	2	1
999625	1	1	1	1	0.110465	2	1
999805	0.980952	0.98913	0.996403	1	0.186732	2	1
999847	1	1	1	1	0.056291	2	1
1000118	1	1	1	1	0.159353	2	1
1001490	1	1	0.996324	0.992908	0.25	2	1
1001655	0.961538	1	1	0.984733	0.275862	2	1
1001842	0.945946	0.953846	0.960938	0.977612	0.33557	2	1
1007830	0.985294	1	1	1	0.270833	2	1
1008895	1	1	0.995633	0.995475	0.171141	2	1
1010045	1	1	1	1	0.111111	2	1
1010051	1	1	1	1	0.112426	2	1
1012411	1	1	1	1	0.242515	2	1
1012657	0.974359	1	1	1	0.084459	2	1
1018150	1	1	1	1	0.324607	2	1
1018162	1	1	1	1	0.364162	2	1
1018285	1	1	1	1	0.256881	2	1
1024024	1	1	0.995192	1	0.041667	2	1
1024120	1	1	1	1	0.391813	2	1
1025545	1	0.962264	0.989474	0.979592	0.113636	2	1
1026472	1	0.977273	1	0.993827	0.302469	2	1
1027909	1	1	0.995516	0.994764	0.269911	2	1
1028498	1	1	1	1	0.312336	2	1
1032244	1	1	1	0.974359	0.290456	2	1
1032511	1	1	1	1	0.156	2	1
1034368	1	1	1	1	0.284585	2	1
1034641	1	1	0.997093	1	0.286538	2	1
1034923	1	1	1	1	0.447059	2	1
1037240	1	1	1	1	0.047809	2	1
1038589	1	0.995708	1	0.99697	0.143678	2	1
1038640	1	1	1	1	0.215827	2	1
1038673	1	1	1	1	0.289308	2	1
1039201	1	0.986667	1	1	0.047619	2	1
1039210	1	1	1	1	0.084507	2	1
1040206	1	1	1	0.991379	0.107143	2	1
1040239	1	1	1	1	0.182266	2	1
1040257	1	1	1	1	0.238342	2	1
1040470	0.962963	1	0.995392	1	0.394805	2	1
1040554	1	1	1	1	0.422392	2	1
1040578	1	0.993333	1	1	0.414141	2	1
1040656	0.985075	1	0.99635	0.995935	0.395143	2	1
1040677	0.967213	1	0.995745	1	0.475177	2	1
1040698	0.96	1	0.990431	1	0.297814	2	1
1040743	0.948718	1	0.993827	0.988764	0.204204	2	1
1040764	1	1	0.995049	0.99115	0.27095	2	1
1040899	1	1	0.994413	0.993056	0.198758	2	1
1040908	1	1	0.994536	0.992908	0.136646	2	1
1040911	1	1	0.989305	0.992958	0.1125	2	1
1041343	1	1	1	1	0.180157	2	1
1042614	1	1	0.994737	0.974026	0.156146	2	1
1042656	1	1	1	0.956522	0.047059	2	1
1042657	1	1	1	0.955556	0.341176	2	1
1042764	1	1	1	1	0.227273	2	1
1042901	1	1	1	0.987179	0.038889	2	1
1044314	0.98	1	0.983146	0.994186	0.278146	2	1
1044821	1	1	1	1	0.295699	2	1
1045091	1	1	1	1	0.133858	2	1
1045518	1	1	1	1	0.263598	2	1
1045854	1	1	1	1	0.325301	2	1
1045911	1	1	1	1	0.132616	2	1
1046406	1	1	1	1	0.165746	2	1
1046415	1	1	1	1	0.1673	2	1
1046421	1	1	1	1	0.018	2	1
1046483	1	1	1	1	0.119186	2	1
1046603	0.970588	1	0.990476	1	0.160714	2	1
1046623	0.884615	0.777778	0.921569	0.816667	0.62963	2	1
1046897	1	1	1	0.996503	0.333333	2	1
1046978	1	1	1	1	0.222222	2	1
1046982	1	1	1	0.991968	0.192308	2	1
1049609	1	1	1	1	0.190476	2	1
1056488	0.959184	1	0.992	0.991304	0.05814	2	1
1056545	0.972973	1	1	1	0.061224	2	1
1056581	1	1	1	1	0.048913	2	1
1056608	1	1	0.993902	0.991597	0.049327	2	1
1056641	1	1	1	1	0.041667	2	1
1057994	1	1	0.994382	1	0.064516	2	1
1058003	1	0.99	0.993711	0.994536	0.113636	2	1
1059678	1	1	1	1	0.131579	2	1
1059690	1	1	1	1	0.119266	2	1
1059692	1	1	1	1	0.111111	2	1
1059792	1	0.993197	1	1	0.06962	2	1
1059801	1	1	1	1	0.08642	2	1
1059993	1	0.99	1	1	0.107955	2	1
1060002	1	1	1	1	0.084746	2	1
1060047	1	1	1	0.990991	0.048649	2	1
1060048	1	1	1	1	0.048387	2	1
1060695	1	1	1	1	0.09542	2	1
1060743	1	1	1	1	0.064935	2	1
1074060	1	0.992537	1	1	0.424749	2	1
1075307	1	1	1	0.994475	0.308707	2	1
1076783	1	1	1	1	0.407692	2	1
1077360	1	1	1	1	0.382716	2	1
1078466	1	0.988506	1	0.988095	0.20122	2	1
1078623	1	0.976744	0.987013	1	0.189474	2	1
1078653	1	1	0.984615	1	0.233645	2	1
1078654	1	1	1	1	0.231481	2	1
1078680	1	1	1	1	0.161765	2	1
1078971	0.956522	1	1	1	0.221374	2	1
1081331	1	1	1	1	0.082353	2	1
1081763	1	1	1	1	0.227723	2	1
1082020	1	1	1	1	0.089041	2	1
1082056	1	1	1	1	0.044118	2	1
1082063	1	1	0.989247	0.988372	0.104089	2	1
1082085	1	0.989362	1	0.992366	0.111538	2	1
1084232	1	0.992481	1	1	0.033333	2	1
1085085	1	1	1	1	0.2	2	1
1085115	1	1	1	1	0.390805	2	1
1088622	1	0.984127	0.991228	0.991071	0.44	2	1
1088961	1	0.992908	1	1	0.285714	2	1
1089711	1	1	1	1	0.419865	2	1
1089753	1	1	0.996743	1	0.136816	2	1
1090384	1	1	0.994975	1	0.266881	2	1
1090408	1	1	0.995	1	0.267974	2	1
1090420	1	1	0.99005	1	0.242623	2	1
1090549	1	1	1	0.993333	0.389068	2	1
1090558	1	1	1	1	0.366366	2	1
1090612	1	1	1	1	0.172324	2	1
1090777	1	1	0.991071	1	0.102493	2	1
1090798	1	1	1	1	0.190594	2	1
1090837	1	1	1	1	0.276316	2	1
1090891	1	1	0.983607	0.990741	0.187675	2	1
1090894	1	1	1	1	0.211429	2	1
1091140	1	1	0.992	1	0.334646	2	1
1091221	0.993289	0.988636	1	1	0.31	2	0
1091275	1	0.988095	0.96875	0.909091	0.08427	2	0
1091296	0.053846	0.204082	0.340659	0.660377	0.264059	1	1
1091347	1	1	1	1	0.259524	2	1
1091365	1	1	1	0.988372	0.262599	2	1
1091392	1	1	1	1	0.137072	2	1
1091512	1	1	1	1	0.054745	2	1
1091539	0.95	0.981132	1	1	0.070513	2	1
1091545	0.944444	0.982456	1	0.986301	0.095385	2	1
1091627	1	1	1	1	0.343537	2	1
1091644	0.984127	0.993827	1	1	0.375	2	1
1091886	1	1	1	1	0.218563	2	1
1091903	1	1	1	1	0.169884	2	1
1092383	0.961538	0.95082	0.951923	0.945055	0.141026	2	1
1092389	1	1	1	1	0.167315	2	1
1092413	0.967742	0.979381	0.985915	0.980519	0.180451	2	1
1094466	0.981481	1	1	1	0.290196	2	1
1094845	1	0.982759	1	1	0.292237	2	1
1097000	1	1	0.997283	1	0.086567	2	1
1099798	1	1	1	0.994898	0.208672	2	1
1100074	0.986842	0.992908	0.996078	0.995885	0.441423	2	1
1100794	1	1	0.995575	1	0.261803	2	1
1101528	0.982759	1	0.995614	0.990826	0.049107	2	1
1101657	1	1	1	1	0.318367	2	1
1101709	1	1	0.992593	0.992537	0.196	2	1
1101921	1	1	1	0.987013	0.201389	2	1
1102148	1	0.990291	0.981366	1	0.02973	2	1
1102154	1	0.979167	0.980392	0.985185	0.031915	2	1
1102181	1	1	1	0.985714	0.03681	2	1
1102451	1	0.993421	0.996337	0.996241	0.496583	2	1
1102628	1	1	1	1	0.06015	2	1
1102721	1	1	1	1	0.171053	2	1
1102820	1	1	0.991525	1	0.352941	2	1
1102865	1	1	1	1	0.234323	2	1
1102883	1	1	1	1	0.336	2	1
1103620	1	1	1	0.98995	0.039267	2	1
1104398	0.973684	1	1	1	0.048913	2	1
1104428	1	1	1	1	0.304348	2	1
1104653	1	1	1	1	0.194595	2	1
1105064	0.987342	1	1	1	0.016807	2	1
1105975	1	1	1	1	0.088235	2	1
1106242	0.987013	0.994382	0.997006	0.996516	0.267223	2	1
1106371	1	0.984	1	1	0.261324	2	1
1107251	1	1	1	0.995192	0.475	2	1
1107416	0.976744	0.986667	0.993711	0.985507	0.028689	2	1
1107492	1	1	1	1	0.244186	2	1
1107964	1	1	0.994152	1	0.040179	2	1
1109598	1	1	1	1	0.403315	2	1
1109742	1	1	1	1	0.14094	2	1
1110469	0.977273	0.987952	1	1	0.170051	2	1
1110499	1	1	1	1	0.093484	2	1
1110907	1	0.99187	0.995392	1	0.474359	2	1
1113116	0.666667	0.84	0.802469	0.906667	1	1	0
1113124	0.473684	0.244898	0.348837	0.213333	0.951389	1	0
1113133	0.375	0.53125	0.438356	0.5	0.065574	1	0
1113740	0.973684	1	0.991667	1	0.473054	2	1
1114674	0.96	1	0.986395	1	0.225	2	1
1114995	1	1	1	1	0.057971	2	1
1116153	1	1	0.995434	1	0.244681	2	1
1120098	1	1	1	0.996226	0.038869	2	1
1120134	1	1	1	1	0.27541	2	1
1121901	1	1	1	0.987805	0.247312	2	1
1124029	1	1	1	1	0.090909	2	1
1124458	1	1	1	1	0.288288	2	1
1124752	0.981481	1	0.992958	1	0.03207	2	1
1129536	0.986111	1	0.996296	0.995708	0.261905	2	1
1131921	1	1	0.959459	0.952	0.241379	2	1
1134942	1	1	1	1	0.276471	2	1
1150491	1	1	1	1	0.04	2	1
1151313	1	0.972222	1	1	0.081522	2	1
1152797	1	1	1	1	0.268409	2	1
1153726	1	0.993007	1	1	0.231061	2	1
1153805	0.983051	1	0.994764	0.995516	0.171717	2	1
1154477	0.983607	1	0.98913	1	0.483146	2	1
1162047	1	1	1	1	0.211382	2	1
1165585	1	1	1	0.99537	0.221498	2	1
1165879	1	1	0.995516	1	0.236287	2	1
1166783	1	1	1	1	0.140969	2	1
1166786	1	1	0.984848	1	0.140351	2	1
1171521	1	1	1	0.995261	0.2375	2	1
1172433	1	1	1	1	0.054264	2	1
1173100	1	1	1	1	0.348387	2	1
1174318	1	1	0.987342	0.987179	0.198198	2	1
1175144	0.973684	1	1	1	0.336898	2	1
1176688	1	1	1	1	0.480836	2	1
1177315	1	0.993902	0.996644	0.996063	0.025352	2	1
1177663	0.979167	1	1	1	0.397129	2	1
1178632	1	0.980892	0.991525	0.989011	0.080402	2	1
1181138	1	1	0.996124	1	0.309392	2	1
1181207	1	1	1	1	0.27907	2	1
1183201	1	1	1	1	0.255411	2	1
1183300	1	1	0.996942	1	0.299663	2	1
1184568	1	1	1	1	0.198312	2	1
1185281	1	1	0.995074	1	0.275	2	1
1185297	1	1	0.994681	1	0.257919	2	1
1185299	1	1	1	1	0.279279	2	1
1185791	0.983871	1	1	0.995192	0.278481	2	1
1185883	0.967213	1	1	1	0.034091	2	1
1192174	0.966667	1	1	1	0.145907	2	1
1192216	1	0.990654	1	0.99435	0.225256	2	1
1192918	1	1	1	0.988095	0.044554	2	1
1200443	0.978723	0.992366	1	1	0.033175	2	1
1200541	0.97619	1	1	1	0.186916	2	1
1203031	1	1	1	1	0.194175	2	1
1203487	1	1	1	1	0.198606	2	1
1207995	1	1	1	1	0.128788	2	1
1208067	1	1	1	1	0.271186	2	1
1208073	1	1	1	1	0.268571	2	1
1208409	1	1	0.993902	1	0.288591	2	1
1209534	1	1	0.991561	1	0.036145	2	1
1209831	0.96	1	0.987179	0.992481	0.283237	2	1
1210726	1	1	1	1	0.199275	2	1
1211215	1	1	0.994286	0.994318	0.272109	2	1
1211533	1	1	0.993691	0.996377	0.189831	2	1
1211641	1	1	1	1	0.047619	2	1
1211800	1	1	1	0.990741	0.173913	2	1
1213100	1	1	1	1	0.227811	2	1
1213424	1	1	1	0.986667	0.373272	2	1
1214726	1	1	0.994845	1	0.339286	2	1
1214951	0.981818	1	0.993902	0.994253	0.190323	2	1
1215834	1	1	1	1	0.302013	2	1
1223215	0.980769	1	1	1	0.114943	2	1
1223218	1	1	1	1	0.093923	2	1
1223554	1	1	1	1	0.315789	2	1
1223557	1	1	1	1	0.35	2	1
1233046	0.972973	1	1	1	0.419672	2	1
1233403	0.985915	1	1	1	0.19797	2	1
1235979	1	1	1	1	0.423077	2	1
1236054	1	1	1	1	0.088372	2	1
1236122	1	1	1	1	0.134503	2	1
1238794	1	1	0.992832	1	0.037288	2	1
1241010	1	1	1	1	0.15493	2	1
1245533	0.611111	0.274648	0.121569	0.039024	0.084469	3	0
1247153	1	1	1	0.992248	0.229167	2	1
1247750	1	0.987654	0.992857	1	0.263566	2	1
1248095	1	1	1	1	0.026616	2	1
1248533	1	0.995434	1	1	0.457198	2	1
1252574	0.987013	0.985611	0.996416	0.986547	0.242308	2	1
1252776	0.561728	0.33945	0.149466	0.038168	0.106145	3	0
1252780	0.64	0.413655	0.204473	0.051471	0.121908	3	0
1252804	0.803279	0.616402	0.334852	0.110063	0.200577	3	0
1252888	0.794118	0.592233	0.289474	0.091603	0.183544	3	0
1252897	0.748603	0.53527	0.230508	0.065306	0.147208	3	0
1253248	1	1	1	1	0.034091	2	1
1255138	0.478261	0.839506	0.923077	0.976744	0.945701	1	1
1255150	0.45	0.793651	0.92	0.969697	0.51497	1	1
1255336	1	1	1	1	0.248322	2	1
1256128	1	1	0.996154	1	0.035821	2	1
1256459	1	1	1	1	0.260417	2	1
1256575	0.980392	0.98374	0.991071	0.989744	0.165957	2	1
1257535	1	1	1	1	0.177632	2	1
1257550	1	1	1	1	0.222857	2	1
1260825	1	1	1	0.994253	0.494536	2	1
1265640	1	1	0.994286	0.99359	0.056338	2	1
1266201	1	1	1	1	0.208791	2	1
1267277	1	1	1	1	0.035813	2	1
1267381	0.967742	0.969925	0.995781	0.977901	0.042308	2	1
1268230	1	1	1	1	0.130435	2	1
1269562	1	1	1	1	0.04712	2	1
1270935	0.97561	1	1	1	0.181347	2	1
1272197	1	1	1	1	0.23741	2	1
1272756	1	1	0.99187	1	0.162393	2	1
1274178	1	1	1	1	0.042654	2	1
1275765	1	1	1	1	0.188312	2	1
1276978	1	1	0.995261	0.995349	0.490239	2	1
1277374	1	1	1	1	0.096774	2	1
1277845	1	1	0.989305	1	0.175676	2	1
1280117	1	1	0.993528	1	0.257028	2	1
1280492	1	0.993711	1	1	0.08042	2	1
1281344	1	1	1	1	0.135593	2	1
1281350	1	1	1	1	0.183486	2	1
1282658	1	0.987879	1	0.995	0.483051	2	1
1284861	1	1	0.995215	1	0.454268	2	1
1285894	1	0.995169	1	1	0.248744	2	1
1285989	1	1	1	1	0.131274	2	1
1286010	1	0.990991	1	1	0.137615	2	1
1286178	1	1	0.995516	1	0.259843	2	1
1286853	0.95	1	1	1	0.283582	2	1
1286878	0.948718	1	0.992647	1	0.090226	2	1
1287049	1	0.994286	0.996479	1	0.032374	2	1
1341140	0.978723	1	1	0.986577	0.055901	2	1
1341223	1	0.992366	1	0.99422	0.232068	2	1
1341664	1	1	1	0.985294	0.496599	2	1
1348853	1	1	1	1	0.045775	2	1
1348868	1	1	1	0.989899	0.041509	2	1
1349273	1	1	1	1	0.04661	2	1
1349399	1	1	1	0.993151	0.271605	2	1
1349677	1	1	1	1	0.247312	2	1
1350481	1	1	0.990385	1	0.232143	2	1
1352436	1	0.978261	0.985075	1	0.364238	2	1
1352448	1	1	1	1	0.449495	2	1
1352826	1	1	1	0.994444	0.268293	2	1
1353138	1	1	1	1	0.27381	2	1
1353998	1	1	1	1	0.198718	2	1
1355934	0.702128	0.478261	0.214592	0.092105	0.118852	3	0
1358297	1	1	1	1	0.256545	2	1
1360404	1	1	0.996785	0.995851	0.055422	2	1
1360416	1	1	1	1	0.070886	2	1
1360976	1	1	1	1	0.1	2	1
1361127	1	1	1	1	0.145455	2	1
1362180	1	0.989362	1	1	0.064286	2	1
1362943	1	1	0.992647	0.992308	0.342193	2	1
1363165	1	1	1	1	0.15	2	1
1363387	1	1	1	1	0.17	2	1
1364011	1	1	0.995516	0.995283	0.187234	2	1
1365423	1	1	0.993464	1	0.174216	2	1
1368233	1	1	0.99711	1	0.029412	2	1
1368239	1	1	1	1	0.029586	2	1
1370327	1	0.991935	0.994536	1	0.191558	2	1
1370849	1	0.986842	1	1	0.370079	2	1
1371592	1	1	1	1	0.248175	2	1
1372832	1	1	0.995798	1	0.069388	2	1
1373024	1	1	0.993711	1	0.030172	2	1
1373355	1	1	1	1	0.103896	2	1
1378282	0.948718	1	1	1	0.227941	2	1
1381463	1	1	1	0.992248	0.190678	2	1
1382080	1	1	0.995745	0.995025	0.364384	2	1
1382656	0.985714	1	0.992565	0.994924	0.236842	2	1
1382726	1	0.990476	0.984694	0.926667	0.034632	2	1
1383014	1	0.985816	1	1	0.047794	2	1
1383281	1	1	1	1	0.342857	2	1
1383368	1	1	1	0.972973	0.377483	2	1
1383439	1	1	1	1	0.40081	2	1
1383460	1	1	1	1	0.417683	2	1
1384610	1	0.984615	1	0.991736	0.040984	2	1
1387105	1	0.992857	1	1	0.222707	2	1
1388163	1	0.989691	1	0.993865	0.046392	2	1
1388298	1	1	1	1	0.229885	2	1
1388917	1	1	1	1	0.472973	2	1
1388995	0.948718	1	0.973913	0.966102	0.480349	2	1
1389722	1	1	1	1	0.312139	2	1
1389735	1	1	1	1	0.467005	2	1
1390450	1	1	0.980769	0.979798	0.127193	2	1
1390473	1	1	1	1	0.111111	2	1
1391011	1	1	1	1	0.257576	2	1
1391122	1	1	1	1	0.162651	2	1
1391293	1	1	1	1	0.103448	2	1
1391689	1	1	0.995049	0.994152	0.25	2	1
1391857	1	1	0.996441	0.995434	0.26601	2	1
1394219	1	1	1	1	0.215686	2	1
1395469	1	1	1	0.992308	0.05291	2	1
1396101	1	1	1	1	0.338983	2	1
1396630	1	1	1	1	0.356322	2	1
1397161	0.980769	1	0.995851	1	0.232877	2	1
1399499	1	1	0.995575	1	0.127321	2	1
1401244	1	1	1	1	0.046875	2	1
1402487	1	1	0.980263	0.985401	0.263566	2	1
1404094	1	1	0.988889	1	0.094737	2	1
1406256	1	1	1	1	0.071918	2	1
1409059	1	0.990566	1	1	0.206349	2	1
1410419	1	1	1	1	0.182648	2	1
1411451	1	1	1	1	0.110266	2	1
1411518	1	1	1	1	0.33829	2	1
1423551	1	1	1	1	0.280423	2	1
1425400	1	0.994624	1	0.995798	0.243346	2	1
1427040	0.956522	0.97561	1	0.982456	0.235294	2	1
1427304	0.846154	0.848485	0.929825	0.790698	0.418605	2	1
1427406	1	1	1	1	0.292308	2	1
1427941	1	1	1	1	0.486667	2	1
1433605	1	1	1	1	0.076555	2	1
1435073	0.980769	0.993197	0.996124	0.989418	0.060606	2	1
1436745	1	1	1	1	0.345269	2	1
1437326	1	1	1	0.993421	0.305732	2	1
1439285	1	1	0.995671	1	0.042308	2	1
1440906	0.939394	1	1	1	0.387234	2	1
1440947	0.958333	1	1	0.987179	0.389381	2	1
1441244	1	1	1	1	0.44086	2	1
1444179	0.964286	1	0.994083	1	0.222727	2	1
1444927	1	0.987805	1	1	0.195122	2	1
1444931	0.956522	1	0.992537	1	0.194969	2	1
1445008	1	1	1	1	0.1375	2	1
1445236	1	0.977012	1	1	0.065502	2	1
1445237	1	1	0.987179	1	0.060606	2	1
1445557	1	0.989583	0.993671	1	0.505703	2	1
1447066	1	0.97619	1	1	0.315972	2	1
1449636	0.987952	1	0.996255	0.995575	0.081851	2	1
1450524	1	1	0.990244	1	0.043478	2	1
1450708	1	1	0.99763	1	0.205645	2	1
1450966	1	1	0.99005	1	0.155303	2	1
1451101	1	1	1	0.991597	0.1423	2	1
1451124	0.969231	1	0.996429	1	0.02268	2	1
1451127	1	1	0.996377	1	0.028571	2	1
1451600	1	1	1	1	0.196721	2	1
1451639	0.928571	1	1	1	0.421053	2	1
1451640	1	1	0.987013	1	0.429825	2	1
1452250	1	1	1	0.992308	0.058296	2	1
1453157	1	0.987952	1	1	0.118644	2	1
1453216	1	1	1	1	0.164835	2	1
1453490	1	0.971831	0.984	0.991525	0.214689	2	1
1453799	1	1	1	1	0.286385	2	1
1455248	1	0.994652	1	1	0.0625	2	1
1455552	1	1	1	1	0.431507	2	1
1455584	1	1	1	1	0.062016	2	1
1458118	1	0.989899	0.985915	1	0.463855	2	1
1458133	1	1	1	1	0.310734	2	1
1458898	1	1	1	1	0.254464	2	1
1459668	0.96	1	1	1	0.271493	2	1
1459719	1	1	1	1	0.028708	2	1
1460202	1	1	1	0.986111	0.366834	2	1
1460598	1	0.978261	1	1	0.253012	2	1
1460667	1	0.96875	1	1	0.153846	2	1
1460730	1	1	1	1	0.137097	2	1
1461480	1	0.982759	1	0.986842	0.036458	2	1
1462438	1	1	1	1	0.173423	2	1
1462664	1	1	1	1	0.168459	2	1
1463291	1	1	1	1	0.062016	2	1
1465627	1	1	1	0.992481	0.054217	2	1
1466127	1	1	0.990566	1	0.144279	2	1
1466425	1	1	0.992278	0.984043	0.387342	2	1
1466524	1	1	0.992537	1	0.309091	2	1
1466773	1	1	0.996032	1	0.216667	2	1
1467073	0.973684	1	1	1	0.187348	2	1
1467091	0.97619	1	1	1	0.277027	2	1
1468271	1	1	0.995708	0.994898	0.059801	2	1
1469278	0.61039	0.328467	0.160804	0.068966	0.086957	3	0
1469319	0.552941	0.387597	0.194286	0.069565	0.142012	3	0
1469343	0.456311	0.404959	0.181818	0.073171	0.141176	3	0
1470922	1	1	1	1	0.191617	2	1
1471228	1	1	1	1	0.452174	2	1
1473158	1	1	1	1	0.439024	2	1
1476854	1	1	1	0.991597	0.367347	2	1
1489131	1	1	0.99422	0.992647	0.274725	2	1
1489583	1	1	1	1	0.336283	2	1
1490001	1	1	1	1	0.457516	2	1
1490280	1	1	1	1	0.368421	2	1
1490373	1	1	1	1	0.47619	2	1
1492643	1	1	1	1	0.24	2	1
1493443	1	1	1	1	0.156425	2	1
1493461	1	1	1	1	0.20202	2	1
1493494	1	1	1	1	0.03653	2	1
1493536	1	1	1	1	0.259259	2	1
1493602	1	1	1	1	0.107914	2	1
1493962	0.976744	1	0.993506	1	0.127517	2	1
1493992	1	0.992188	1	1	0.420455	2	1
1494404	1	1	1	1	0.225806	2	1
1494477	0.944444	1	0.993007	1	0.171642	2	1
1494889	0.981818	1	0.994048	0.993056	0.52459	2	1
1495090	1	1	1	0.991837	0.122667	2	1
1495258	1	1	1	1	0.036082	2	1
1495261	1	1	1	1	0.366925	2	1
1495339	1	1	1	1	0.358423	2	1
1496329	1	1	1	0.990741	0.277992	2	1
1496353	1	0.989796	0.989691	1	0.250836	2	1
1496413	0.977273	1	1	1	0.234921	2	1
1496479	1	1	1	1	0.251429	2	1
1500097	1	1	0.990354	1	0.289694	2	1
1500859	1	1	1	1	0.233449	2	1
1504580	1	1	1	1	0.496063	2	1
1504613	1	1	1	1	0.491228	2	1
1504655	1	1	1	1	0.473684	2	1
1504722	1	1	1	0.987013	0.059406	2	1
1505457	1	1	1	1	0.130769	2	1
1505484	1	1	1	1	0.08589	2	1
1505496	1	1	1	1	0.076023	2	1
1505499	1	1	1	1	0.073864	2	1
1506027	1	1	1	1	0.084615	2	1
1506030	1	1	1	1	0.082707	2	1
1506692	1	1	0.989899	1	0.198413	2	1
1507178	1	1	1	1	0.06993	2	1
1507211	0.923077	1	1	1	0.078125	2	1
1507214	0.925926	1	1	1	0.08	2	1
1507268	0.957447	1	1	1	0.121212	2	1
1508587	0.970588	1	0.993902	0.992248	0.043269	2	1
1509388	1	1	1	1	0.210884	2	1
1511037	1	1	1	1	0.275304	2	1
1511442	0.986667	0.989691	1	1	0.24924	2	1
1512349	1	1	1	1	0.30814	2	1
1512655	1	1	1	1	0.168367	2	1
1513332	1	1	0.995283	1	0.171806	2	1
1513341	1	1	1	1	0.049774	2	1
1513528	1	1	1	1	0.061224	2	1
1513592	1	1	0.994152	1	0.189024	2	1
1515828	1	0.989362	1	0.986755	0.121673	2	1
1516064	1	1	0.989362	1	0.051136	2	1
1516076	1	1	1	1	0.4875	2	1
1516097	1	1	1	1	0.311111	2	1
1516451	1	1	0.992593	1	0.386243	2	1
1516919	0.973684	0.994083	1	1	0.138767	2	1
1517558	1	1	0.990385	0.994286	0.113043	2	1
1517759	0.964912	1	1	1	0.225352	2	1
1517783	1	1	1	1	0.164179	2	1
1517918	1	1	1	1	0.243421	2	1
1518086	1	1	1	1	0.155039	2	1
1521214	1	1	1	1	0.329412	2	1
1521827	1	1	1	1	0.317647	2	1
1521901	0.952381	1	1	1	0.485714	2	1
1521931	0.974359	1	1	1	0.5	2	1
1524384	0.971831	1	0.995305	1	0.446914	2	1
1524926	0.923077	0.965517	0.980645	0.989899	0.250746	2	1
1524927	0.923077	0.965116	0.980263	0.989899	0.244048	2	1
1525445	0.982759	1	1	1	0.269802	2	1
1526127	1	1	1	0.990476	0.337278	2	1
1526141	1	1	1	1	0.319767	2	1
1526952	1	1	0.993243	1	0.29703	2	1
1527113	1	1	1	1	0.482436	2	1
1527200	1	1	1	1	0.431438	2	1
1527239	1	1	1	0.989899	0.048458	2	1
1527476	1	0.990291	0.994975	0.992308	0.475	2	1
1527482	0.981481	1	1	1	0.436823	2	1
1527494	1	0.991379	1	1	0.423077	2	1
1529448	1	0.992701	0.995169	0.99435	0.288136	2	1
1530444	1	1	1	1	0.14841	2	1
1534578	1	0.97619	1	0.985714	0.214286	2	1
1538278	1	1	1	1	0.393258	2	1
1538572	1	0.993289	1	0.995516	0.197772	2	1
1542542	1	1	1	1	0.219048	2	1
1542611	1	1	1	0.992308	0.472727	2	1
1542893	1	1	0.986301	1	0.284153	2	1
1544913	1	1	1	1	0.093617	2	1
1549522	0.594828	0.24031	0.087432	0.07377	0.108787	3	0
1549540	0.786096	0.488506	0.236559	0.130435	0.232283	3	0
1549657	0.746177	0.548303	0.243781	0.131148	0.209256	3	0
1549905	1	1	1	1	0.340206	2	1
1550180	0.66055	0.388889	0.183908	0.04918	0.167539	3	0
1550273	1	1	1	1	0.044944	2	1
1550285	1	1	1	1	0.044444	2	1
1550291	1	1	1	0.989691	0.111111	2	1
1551452	0.988889	0.994382	0.997015	1	0.210084	2	1
1554118	1	0.977012	0.971591	0.988636	0.303371	2	1
1556004	1	1	1	1	0.054455	2	1
1556195	0.689076	0.327869	0.119565	0.056818	0.067616	3	0
1556281	0.817518	0.537037	0.281407	0.128788	0.146825	3	0
1556293	0.690722	0.475177	0.230366	0.104	0.106838	3	0
1556296	0.630435	0.453237	0.214286	0.090909	0.09205	3	0
1558212	0.960784	0.97619	1	1	0.186667	2	1
1559633	1	1	1	1	0.282209	2	1
1559638	1	1	1	1	0.04142	2	1
1560322	1	1	1	1	0.126126	2	1
1560778	1	1	1	1	0.254386	2	1
1560893	1	0.988506	1	1	0.137652	2	1
1562462	0.983051	1	1	1	0.289916	2	1
1562549	0.986486	0.992063	0.995556	1	0.042194	2	1
1563329	1	1	1	1	0.276923	2	1
1563599	0.985075	1	1	0.992593	0.046931	2	1
1564088	1	1	1	1	0.268293	2	1
1565379	1	1	1	0.990783	0.099644	2	1
1565535	1	1	1	0.994286	0.037975	2	1
1568805	0.933333	0.98913	0.992754	1	0.041379	2	1
1569781	1	1	0.994565	1	0.051136	2	1
1572329	1	1	1	0.993007	0.183673	2	1
1576787	1	1	1	1	0.193798	2	1
1578279	1	1	1	1	0.076923	2	1
1580491	1	1	0.997015	0.991189	0.150905	2	1
1580689	1	1	1	0.992424	0.196319	2	1
1581069	1	0.993464	0.991266	1	0.400709	2	1
1581303	1	1	0.994475	0.99435	0.236842	2	1
1581812	1	1	1	1	0.422297	2	1
1581976	1	1	1	1	0.306569	2	1
1588286	1	1	1	1	0.315271	2	1
1588289	1	1	0.994845	1	0.315	2	1
1588994	0.982143	0.991736	1	0.993548	0.271845	2	1
1589280	1	0.989362	1	1	0.052356	2	1
1594120	1	1	1	1	0.234973	2	1
1598334	1	0.992958	1	1	0.313916	2	1
1599811	1	1	1	1	0.273239	2	1
1601200	1	1	1	1	0.149254	2	1
1601308	1	0.993197	1	0.991304	0.028807	2	1
1601767	1	1	1	0.994475	0.325175	2	1
1603044	1	1	1	1	0.111111	2	1
1603315	1	0.977273	1	1	0.269231	2	1
1604234	1	1	1	1	0.304348	2	1
1605304	1	0.991228	0.993289	1	0.361702	2	1
1605889	1	1	1	1	0.253247	2	1
1607516	1	1	0.996979	1	0.047382	2	1
1607720	1	1	1	0.993939	0.256158	2	1
1607927	1	1	1	1	0.344615	2	1
1608809	1	1	1	1	0.097826	2	1
1609052	1	1	1	1	0.463918	2	1
1609615	1	1	0.990909	0.992857	0.419672	2	1
1610221	0.951219	1	1	0.995261	0.260073	2	1
1610512	1	1	1	1	0.112245	2	1
1610647	1	1	0.994792	0.993464	0.412186	2	1
1610854	1	0.994286	1	1	0.243309	2	1
1611766	1	1	1	0.995327	0.375	2	1
1612183	1	1	0.98913	1	0.333333	2	1
1613003	1	1	1	1	0.352185	2	1
1613294	1	1	0.990826	0.989899	0.044248	2	1
1613639	1	1	0.994048	0.984127	0.228216	2	1
1613936	1	1	1	1	0.090909	2	1
1614497	1	1	0.992537	1	0.324873	2	1
1614536	1	1	1	1	0.248555	2	1
1615627	1	0.97561	1	1	0.286408	2	1
1616086	0.958333	1	1	0.989474	0.497817	2	1
1616197	1	1	0.996479	1	0.220183	2	1
1618355	0.985075	1	1	1	0.242991	2	1
1619419	1	1	1	0.995745	0.024575	2	1
1621122	1	1	1	1	0.135266	2	1
1621394	1	1	0.996	1	0.212014	2	1
1621649	1	1	1	1	0.149701	2	1
1621673	1	1	1	1	0.170543	2	1
1621712	1	1	1	1	0.174603	2	1
1621790	0.9	0.971429	0.981308	0.971154	0.242268	2	1
1623392	1	1	0.992537	1	0.039326	2	1
1623464	1	1	1	1	0.252066	2	1
1623500	0.972603	1	0.991968	1	0.266667	2	1
1629849	1	1	1	1	0.179144	2	1
1631247	0.947368	0.992958	0.992278	0.976471	0.038314	2	1
1631367	0.617021	0.401826	0.157676	0.090909	0.074405	3	0
1631420	0.73262	0.5	0.206573	0.135802	0.111554	3	0
1633785	0.951219	1	1	1	0.206304	2	1
1633788	0.954545	1	1	1	0.212209	2	1
1634253	1	1	0.995851	1	0.040625	2	1
1635318	0.860806	0.687719	0.406844	0.238411	0.209169	3	0
1635322	0.854839	0.665441	0.386719	0.213793	0.193548	3	0
1635893	1	1	1	1	0.201299	2	1
1636163	1	1	1	1	0.133475	2	1
1636719	0.703947	0.557971	0.203297	0.130081	0.153226	3	0
1636722	0.697368	0.562963	0.2	0.130081	0.154472	3	0
1636752	0.708571	0.588235	0.209302	0.122302	0.146179	3	0
1639588	0.781768	0.572939	0.186047	0.138235	0.180702	3	0
1639597	0.742857	0.514706	0.165501	0.11838	0.342629	3	0
1639600	0.73871	0.508906	0.159145	0.119122	0.339431	3	0
1639630	0.496183	0.256281	0.103333	0.053333	0.066845	3	0
1639684	0.802817	0.62439	0.360406	0.213675	0.240143	3	0
1639729	0.692308	0.430168	0.181416	0.100775	0.12766	3	0
1640548	1	0.991736	1	1	0.105769	2	1
1640659	1	0.994536	1	1	0.244737	2	1
1641670	1	1	1	1	0.294326	2	1
1642087	1	0.995968	0.997475	0.996528	0.205128	2	1
1642853	0.876405	0.602007	0.290196	0.23301	0.264407	3	0
1642862	0.859206	0.584416	0.277154	0.222222	0.237082	3	0
1642889	0.812287	0.559006	0.258741	0.207171	0.205263	3	0
1643260	0.776	0.596639	0.29927	0.145631	0.164319	3	0
1643272	0.830508	0.612069	0.301471	0.153061	0.553922	3	0
1643509	1	1	1	1	0.069767	2	1
1646812	1	1	1	0.992126	0.064885	2	1
1647104	0.724638	0.507576	0.22973	0.10559	0.117424	3	0
1647809	0.838095	0.53012	0.215517	0.131868	0.21978	3	0
1647842	0.896	0.767296	0.438202	0.285714	0.256303	3	0
1647893	0.816817	0.661088	0.341137	0.246154	0.221024	3	0
1647905	0.774194	0.618605	0.28115	0.193237	0.122078	3	0
1648004	1	1	1	1	0.190722	2	1
1648059	1	1	1	0.990476	0.201439	2	1
1651692	1	1	1	0.995455	0.037931	2	1
1652067	1	1	0.995	1	0.266376	2	1
1655952	1	1	1	1	0.280702	2	1
1657232	0.988636	1	1	1	0.292835	2	1
1657364	1	1	1	1	0.244776	2	1
1661567	1	1	0.97619	1	0.153226	2	1
1661579	1	1	1	1	0.157025	2	1
1661608	0.933333	0.935484	0.976744	1	0.43949	2	1
1661627	1	1	0.990826	1	0.145078	2	1
1663002	1	1	1	1	0.074627	2	1
1665232	1	1	1	1	0.033582	2	1
1665435	1	1	0.994118	0.993289	0.268293	2	1
1665441	1	1	1	1	0.27	2	1
1665486	1	1	0.992126	1	0.198473	2	1
1666001	1	1	0.992366	0.995935	0.05614	2	1
1667739	0.977778	0.988506	1	1	0.091603	2	1
1669721	1	1	1	0.994819	0.281609	2	1
1672332	1	1	1	1	0.307692	2	1
1672872	1	1	1	1	0.248447	2	1
1673130	1	1	1	1	0.383764	2	1
1678374	1	1	1	1	0.19685	2	1
1678607	0.951613	1	0.992032	1	0.228814	2	1
1679687	1	1	1	1	0.025063	2	1
1679876	1	1	0.992701	1	0.224638	2	1
1681770	1	1	1	1	0.435754	2	1
1684668	0.217391	0.212329	0.234323	0.166667	0.454082	1	0
1684953	1	1	1	1	0.142857	2	1
1684970	1	1	1	1	0.166667	2	1
1686236	0.982759	1	0.995902	1	0.027778	2	1
1687738	1	1	0.996825	1	0.18845	2	1
1687750	1	1	1	1	0.181818	2	1
1690872	1	0.963636	1	1	0.464844	2	1
1691251	1	1	0.995475	0.993243	0.061453	2	1
1692467	1	0.99422	1	0.995434	0.273723	2	1
1692632	1	1	1	1	0.038462	2	1
1693125	1	0.985915	0.992908	1	0.218045	2	1
1693268	1	1	1	1	0.067511	2	1
1693412	1	0.993243	1	0.994444	0.029032	2	1
1696460	1	1	0.984375	1	0.29078	2	1
1697654	1	1	1	1	0.233333	2	1
1699627	1	0.992188	1	1	0.266332	2	1
1699687	1	0.990909	1	1	0.31383	2	1
1700712	0.923077	1	1	1	0.077586	2	1
1700877	1	1	1	1	0.0553	2	1
1700883	1	1	1	0.983871	0.056522	2	1
1701012	1	1	1	1	0.062992	2	1
1701894	1	1	0.994475	0.992188	0.135231	2	1
1702627	0.933333	0.958333	0.982143	0.979592	0.2	2	1
1704097	1	1	1	1	0.231214	2	1
1704302	1	1	0.996255	1	0.323024	2	1
1704404	0.928571	0.944444	0.978723	0.967949	0.21875	2	1
1707624	1	1	1	1	0.310204	2	1
1709050	1	1	1	1	0.25	2	1
1709845	1	0.990476	0.994318	1	0.195767	2	1
1710466	1	1	0.992278	1	0.451299	2	1
1712384	0.981818	0.990566	1	1	0.3125	2	1
1715659	1	1	1	1	0.031111	2	1
1716344	1	1	0.982456	1	0.113924	2	1
1717802	1	1	1	1	0.291139	2	1
1718107	1	1	1	1	0.136808	2	1
1718392	1	1	1	0.993548	0.183673	2	1
1718395	1	1	1	1	0.186992	2	1
1718656	1	1	1	1	0.160256	2	1
1721336	1	1	0.995536	1	0.139706	2	1
1724187	1	0.992593	1	0.994475	0.037559	2	1
1724418	0.97619	0.98913	1	1	0.182353	2	1
1724466	1	1	1	1	0.451977	2	1
1724484	1	1	0.993789	1	0.205405	2	1
1724553	1	0.977778	1	1	0.450172	2	1
1726777	1	1	1	1	0.25	2	1
1727961	1	1	1	1	0.078947	2	1
1731599	1	1	1	1	0.261398	2	1
1733468	1	1	1	1	0.293388	2	1
1737888	1	1	1	0.988235	0.214286	2	1
1738742	1	1	1	1	0.2	2	1
1741235	1	1	1	1	0.07362	2	1
1741378	1	1	1	1	0.035897	2	1
1741804	1	1	1	1	0.446565	2	1
1742302	0.961538	1	1	1	0.253589	2	1
1744250	1	1	0.984127	1	0.101796	2	1
1744539	1	1	1	1	0.274194	2	1
1749981	0.923077	1	0.990909	1	0.364865	2	1
1750162	1	0.993378	0.993548	1	0.23	2	1
1751625	1	1	1	1	0.104478	2	1
1751626	1	1	0.9875	1	0.104478	2	1
1751628	1	1	0.988372	1	0.142857	2	1
1752904	1	1	1	1	0.287179	2	1
1754123	0.987342	0.994253	0.99422	0.995556	0.058462	2	1
1754561	1	1	1	1	0.222222	2	1
1754727	1	1	0.99654	1	0.208661	2	1
1754979	1	1	1	1	0.122034	2	1
1754981	1	1	1	1	0.123288	2	1
1755368	1	1	0.978102	0.995098	0.044177	2	1
1755806	1	1	1	1	0.15	2	1
1755848	1	1	1	1	0.045455	2	1
1755854	1	1	1	1	0.050562	2	1
1756277	1	1	1	1	0.201342	2	1
1761433	1	1	1	1	0.481183	2	1
1762042	1	1	1	1	0.412955	2	1
1763154	0.5	0.318182	0.521127	0.362069	0.102151	1	1
1764320	1	1	1	1	0.480211	2	1
1766617	1	1	1	1	0.451613	2	1
1768549	1	1	0.991031	0.993939	0.01956	2	1
1768680	0.969697	1	0.992593	1	0.056911	2	1
1768884	1	1	1	1	0.324873	2	1
1769145	1	1	1	1	0.145833	2	1
1769265	1	1	1	1	0.4	2	1
1769728	1	1	1	1	0.188679	2	1
1770554	1	1	1	0.992366	0.156028	2	1
1770918	1	1	0.993671	0.992126	0.237037	2	1
1773782	1	0.986014	1	0.989305	0.131313	2	1
1773785	1	0.986014	0.995192	0.989362	0.133779	2	1
1774702	1	1	1	1	0.153846	2	1
1775790	1	0.993789	1	1	0.293051	2	1
1777668	1	1	1	1	0.192308	2	1
1777778	0.986667	0.994709	0.997253	1	0.351145	2	1
1809609	0.985915	0.993151	0.995816	0.994565	0.368932	2	1
1811732	1	1	1	1	0.125	2	1
1811907	1	1	1	1	0.41784	2	1
1811909	1	1	1	1	0.429907	2	1
1812042	1	1	1	1	0.173684	2	1
1815544	1	1	1	1	0.252459	2	1
1815612	1	1	1	1	0.216495	2	1
1816478	0.981818	1	0.996364	0.993548	0.021053	2	1
1818989	1	1	0.993711	1	0.445946	2	1
1819142	1	1	1	1	0.067227	2	1
1822152	0.977528	1	1	1	0.143411	2	1
1822380	1	1	1	1	0.277259	2	1
1827810	1	0.979167	1	1	0.454545	2	1
1829335	0.95	1	1	1	0.080882	2	1
1829605	1	1	1	1	0.252525	2	1
1832611	1	0.991667	1	0.992424	0.290076	2	1
1833104	1	1	1	1	0.0317	2	1
1834300	1	1	0.994186	1	0.036364	2	1
1834615	1	1	0.989418	0.992248	0.081481	2	1
1835029	1	1	1	1	0.028846	2	1
1835194	1	0.987805	1	1	0.166667	2	1
1835428	0.986486	1	1	1	0.156923	2	1
1836189	1	1	1	1	0.434211	2	1
1837879	1	1	1	1	0.246305	2	1
1839483	1	1	1	0.995516	0.239316	2	1
1840985	1	1	1	1	0.25974	2	1
1841955	1	1	0.996241	0.989796	0.159091	2	1
1844254	1	1	1	1	0.050926	2	1
1845367	1	1	1	1	0.320423	2	1
1849417	0.485149	0.359756	0.113636	0.076503	0.087662	3	0
1849444	0.49	0.375	0.128713	0.080925	0.096774	3	0
1852541	0.965517	1	1	1	0.258993	2	1
1852547	1	1	1	1	0.272059	2	1
1854437	1	1	0.995726	1	0.494915	2	1
1858070	0.482759	0.38983	0.403846	0.333333	0.455357	4	1
1858074	0.535714	0.436364	0.514563	0.412698	0.557522	1	1
1858082	0.217391	0.458333	0.292453	0.372881	0.224299	1	0
1859066	1	1	1	1	0.028708	2	1
1860958	0.984615	0.992754	1	1	0.124183	2	1
1861129	0.9875	1	1	1	0.458333	2	1
1862049	1	0.978022	1	1	0.186916	2	1
1862709	1	0.975	0.993827	0.95098	0.150862	2	1
1862894	0.555556	0.4	0.114504	0.071429	0.067227	3	0
1862895	0.555556	0.403846	0.112782	0.071942	0.066667	3	0
1862913	0.56338	0.392523	0.110294	0.066667	0.066929	3	0
1863216	1	0.989691	1	1	0.30814	2	1
1864475	1	1	1	0.98913	0.260204	2	1
1865486	1	1	0.991837	1	0.053719	2	1
1867185	0.728395	0.789157	0.738832	0.736196	0.474474	1	0
1868053	1	1	1	1	0.447099	2	1
1871009	0.702128	0.409091	0.193916	0.079096	0.267782	3	0
1871912	0.663636	0.40458	0.182353	0.088435	0.052288	3	0
1872380	1	1	0.991453	0.990196	0.263804	2	1
1873022	0.628571	0.32967	0.117647	0.092105	0.044643	3	0
1873046	0.763158	0.491379	0.206107	0.164948	0.116379	3	0
1873048	0.763158	0.491379	0.198473	0.16	0.133047	3	0
1875245	1	1	0.996	0.994413	0.309013	2	1
1875452	1	1	0.99115	1	0.02809	2	1
1880219	1	1	1	1	0.40625	2	1
1882002	0.756881	0.553648	0.338521	0.167832	0.163934	3	0
1882053	0.663366	0.421456	0.217105	0.099502	0.103175	3	0
1882056	0.634921	0.382239	0.195946	0.096447	0.096386	3	0
1882878	0.976744	1	1	0.989583	0.198718	2	1
1882978	1	1	1	0.990566	0.23871	2	1
1883189	1	1	1	1	0.042781	2	1
1884249	1	1	0.991736	1	0.093023	2	1
1884419	0.977273	0.979866	0.977778	0.978495	0.195122	2	1
1884525	1	1	1	1	0.026316	2	1
1886891	1	0.984733	0.991561	1	0.15331	2	1
1887214	1	1	1	1	0.110619	2	1
1887217	1	1	1	1	0.123894	2	1
1887244	1	1	1	1	0.099174	2	1
1887322	1	1	1	1	0.114504	2	1
1887694	0.977273	1	0.98895	1	0.145833	2	1
1888471	1	0.98	1	0.990741	0.275362	2	1
1889118	1	0.972973	0.992857	1	0.251656	2	1
1889826	1	1	1	1	0.184211	2	1
1889865	1	1	1	1	0.242775	2	1
1889896	1	1	1	1	0.324022	2	1
1890694	1	1	1	1	0.222222	2	1
1892061	1	0.985714	0.992754	1	0.502041	2	1
1892271	1	1	1	1	0.162338	2	1
1892316	1	0.983051	1	1	0.072626	2	1
1894156	0.333333	0.266667	0.125523	0.073034	0.352159	3	0
1894210	0.681481	0.486842	0.253807	0.171975	0.189964	3	0
1894254	0.612245	0.323529	0.107692	0.08427	0.091912	3	0
1894259	0.591837	0.270677	0.099502	0.084746	0.087273	3	0
1899310	1	1	1	1	0.269231	2	1
1899352	1	1	0.993333	1	0.261111	2	1
1900001	1	1	1	1	0.375358	2	1
1900360	1	1	1	1	0.037037	2	1
1900623	1	1	1	1	0.188235	2	1
1901037	1	1	1	0.99359	0.209924	2	1
1902089	0.694737	0.515837	0.257028	0.202614	0.121519	3	0
1902090	0.698413	0.520548	0.248996	0.196078	0.121519	3	0
1902113	0.747253	0.526786	0.265823	0.204082	0.119701	3	0
1905084	0.981132	1	1	1	0.18705	2	1
1906452	1	1	1	1	0.182836	2	1
1908779	1	1	0.994595	1	0.041379	2	1
1909005	0.9375	0.980392	1	1	0.22449	2	1
1909141	1	1	1	0.993902	0.226054	2	1
1909199	1	0.992908	1	0.994624	0.204969	2	1
1909232	1	1	1	1	0.151316	2	1
1909331	1	0.984848	0.988889	1	0.124088	2	1
1910059	1	0.990826	0.996198	1	0.252252	2	1
1910680	0.966102	1	1	1	0.329341	2	1
1910689	0.983333	1	1	1	0.045714	2	1
1911241	1	1	1	1	0.114379	2	1
1913384	1	1	1	1	0.165775	2	1
1915806	1	1	1	1	0.285714	2	1
1916478	1	1	0.988095	0.968254	0.521368	2	1
1916526	1	0.954545	0.980198	0.976471	0.546154	2	1
1918251	1	1	0.993711	1	0.427711	2	1
1918435	1	0.987342	0.992754	1	0.248521	2	1
1919426	1	1	1	1	0.183036	2	1
1919476	1	1	1	1	0.172619	2	1
1920854	1	1	1	1	0.269406	2	1
1921352	1	1	1	1	0.22619	2	1
1921361	1	1	1	1	0.225	2	1
1922315	0.376471	0.277457	0.075099	0.059783	0.053922	3	0
1922327	0.361446	0.272189	0.076	0.059459	0.053528	3	0
1925058	0.974359	1	1	1	0.402062	2	1
1925585	1	0.993421	0.996429	1	0.497326	2	1
1926452	1	1	1	1	0.061033	2	1
1926716	1	1	1	0.985714	0.291139	2	1
1928099	1	1	1	1	0.221519	2	1
1933188	1	0.975	0.991935	1	0.173184	2	1
1933376	1	1	1	1	0.035156	2	1
1934480	1	1	1	1	0.234513	2	1
1936209	1	1	1	1	0.216867	2	1
1936272	0.727273	0.666667	0.765957	0.780488	0.924242	1	1
1936273	0.727273	0.733333	0.782609	0.8	0.924242	1	1
1937397	0.663866	0.367347	0.184358	0.07483	0.091912	3	0
1940813	1	0.992126	0.989011	1	0.228426	2	1
1940900	1	1	0.98913	0.993056	0.245989	2	1
1942604	1	0.977778	1	1	0.253165	2	1
1946041	1	0.988235	1	1	0.226667	2	1
1946720	1	0.991667	0.996047	1	0.064777	2	1
1947837	1	1	1	1	0.3125	2	1
1948547	1	1	1	1	0.198238	2	1
1952078	1	1	1	1	0.195402	2	1
1952486	1	1	1	1	0.101449	2	1
1953961	1	0.980583	1	1	0.106061	2	1
1954798	1	1	1	1	0.209424	2	1
1955460	1	1	1	0.980769	0.150943	2	1
1956490	1	1	1	1	0.244186	2	1
1959229	1	1	1	0.991667	0.135802	2	1
1959238	1	0.975904	1	1	0.126531	2	1
1959337	1	1	1	1	0.074419	2	1
1959445	1	0.991597	1	1	0.127711	2	1
1959720	1	1	1	1	0.084388	2	1
1959723	1	1	1	1	0.1	2	1
1959810	0.984615	1	1	1	0.421365	2	1
1961787	1	1	1	1	0.1	2	1
1962884	1	1	1	1	0.276699	2	1
1963775	1	1	1	0.993056	0.167539	2	1
1963864	1	1	1	1	0.04142	2	1
1966962	1	1	1	0.994845	0.244275	2	1
1967633	0.982143	1	1	1	0.339713	2	1
1967735	1	1	1	1	0.199153	2	1
1967795	1	1	1	1	0.213675	2	1
1967798	1	1	1	1	0.216102	2	1
1968197	1	1	1	0.991228	0.067416	2	1
1974376	1	1	1	1	0.245714	2	1
1975488	1	1	1	1	0.194175	2	1
1976685	1	1	1	0.990991	0.262857	2	1
1976928	1	1	1	1	0.282609	2	1
1977832	1	0.992806	1	1	0.156146	2	1
1978607	1	1	1	1	0.351562	2	1
[truncated: 3,349 more rows]

## Sheet: 3c
snp	V00	V01	V02	V03	V05
85	1	1	1	1	0
214	0	0	0	0	0.099099
391	1	0.997118	1	1	0
557	1	1	1	1	1
574	1	1	1	1	1
580	1	1	0.983051	1	1
586	1	1	1	1	1
602	1	1	1	1	1
772	0	0	0	0	0.991031
865	0	0	0	0	0.973799
868	0	0	0	0	0.987234
986	0.998946	1	0.997658	1	0
1141	0.998308	1	1	1	0
1150	0.994958	0.994723	1	1	0
1297	1	0.980769	1	0	0
1300	1	1	1	0	0
1303	1	1	1	0	0.995652
1315	1	1	0	0	1
1321	1	1	1	0	0
1336	1	1	0.985507	1	0
1390	1	1	1	1	0
1396	1	1	1	1	0
1405	0	0	0	0	1
1423	0.995272	0.996241	1	1	1
1453	1	1	1	1	0
1471	1	1	1	1	0
1474	1	1	1	1	0.995614
1483	1	0.99422	1	1	0
1492	1	1	1	1	0
1507	0	0	0	0	0.995781
1591	0	0	0	0	0.988506
1654	1	1	0.996678	0.992366	1
1663	0	0	0	0	1
1717	0.998896	0.998607	1	1	0
1750	0.993582	0.994941	0.997151	1	0
1805	0	0	0	0	1
1996	0.997159	1	1	1	1
2023	0	0	0	0	0.987013
2056	0	0	0	0	0.980769
2059	1	1	1	1	1
2077	0	0	0	0	1
2106	0	0	0	0	1
2114	0	0	0	0	0.985714
2201	0	0	0	0	0.992366
2203	0	0	0	0	0.985401
2209	1	0.996416	0.984694	1	0.992701
2222	0	0	0	0	0.992537
2245	1	1	1	1	0
2308	0.998276	0.995122	1	1	0.991111
2341	0.998273	0.997783	1	1	0.988189
2380	0.998236	0.99759	1	1	0
2395	0.998224	0.997596	1	1	0
2419	0.996403	1	0.995614	1	0
2467	0.997821	1	0.994536	1	0
2506	0	0	0	0	1
2527	1	0.997076	1	0.974359	0
2707	0.997506	1	0.996933	1	0
2722	0.998761	1	1	1	0
2746	1	1	1	1	0
2758	0	0	0	0	0.99537
3140	0	0	0	0	0.994898
3242	0.998829	1	1	1	0
3284	0.996503	1	0.995475	1	0
3360	1	1	1	1	0
3428	0.998638	0.998308	0.989796	0.990909	0
3593	1	1	0.99639	0.987805	0
3620	1	0.997531	1	1	0
3694	1	1	1	0	0
4028	1	1	1	1	0
4343	0	0	0	0	0.9875
4532	0.994872	1	1	1	1
4541	1	1	1	1	1
4547	0.990566	1	1	1	1
4550	1	0.97561	1	1	1
4571	0	0	0	0	1
4583	0	0	0	0	1
4589	0	0	0	0	1
4646	0	0	0	0	1
4649	1	1	0	0	0
4712	0.99697	1	0.993548	1	0
4724	0.995475	1	1	0.983871	1
4775	0	0	0	0	1
4778	0	0	0	0	1
4802	0	0	0	0	1
4827	0	0	0	0	1
4910	0.997409	0.996435	0.996805	0.990196	0
5082	0	0	0	0	0.948276
5104	0	0	0	0	0.985294
5114	0	0	0	0	1
5167	0.994118	1	1	1	0
5558	1	0.996732	1	1	0
5562	0.997783	1	1	1	0
5736	1	1	1	1	1
5841	1	1	1	1	0.987342
5886	0	0	0	0	0.989362
5946	0.997899	0.997368	1	1	0.975309
6128	1	0.994118	1	0.973684	0
6293	0.990361	0.993548	1	1	0
6444	0	0	0	0	1
6462	0	0	0	0	0.993197
6465	0	0	0	0	0.986301
6675	0	0	0	0	0.992565
6680	1	1	1	1	0.992565
6714	0	0	0	0	0.995708
6798	0.996016	0.997361	1	1	1
6810	0.99241	0.978972	0.995516	0.987654	1
6818	0.992895	0.995215	0.995763	0.975904	0
6896	0	0	0	0	0.995305
6957	1	1	1	1	0
6990	0	0	0	0	1
7050	1	0.996575	1	1	1
7341	0.996364	0.989071	0.992806	0.983333	1
7386	1	1	0.989529	1	1
7403	0	0	0	0	1
7620	0	0	0	0	1
7867	0	0	0	0	1
8003	0	0	0	0	0.987421
8266	0.997619	1	1	1	1
8551	0.996689	0.996154	1	1	0
8572	1	0.996124	0.9875	1	0
8575	0	0	0	0	0.981366
8605	1	0.99726	1	0.969697	0
8632	0.998106	0.997738	0.996364	1	0.995984
8725	1	0.991701	0.993031	1	0.995025
8863	0.99807	1	1	0.979592	1
8881	1	0.995122	1	1	1
8977	0.998028	1	0.995633	0.989899	0.994318
9481	0.997046	0.996241	0.996689	0.989899	0
9541	0.99422	0.992788	1	0.9875	0
9604	0.997503	0.996546	1	0.991736	0
9691	0	0	0	0	1
9730	0	0	0	0	0.995434
9736	0	0	0	0	1
9753	1	1	0.992366	1	1
9792	0.989796	1	1	1	0
9819	0	0	0	0	1
9847	0	0	0	0	0.992063
9891	0.998731	1	1	0.992424	0.985075
9897	0	0	0	0	0.982143
9906	0.998737	0.998507	0.996337	1	1
9939	0	0	0	0	0.98
9942	0.994269	1	0.991935	1	0.983607
9949	1	0.998084	0.995868	1	0
9954	0	0	0	0	0.987805
9981	0	0	0	0	0.986111
10221	1	1	1	0.992188	0.99537
10260	0.997024	1	0.996835	1	0.995726
10278	1	0.996593	1	1	1
10603	1	1	0.996032	1	1
10669	0.997967	1	1	1	1
10777	0.994898	1	1	1	0.985915
10847	1	0.994962	1	1	1
10993	1	1	1	0.988372	1
11029	1	0.988417	1	1	0.99187
11041	0.99403	1	1	1	0.984733
11065	0.996764	1	0.992537	1	0.970874
11077	0.987755	0.995671	0.991525	0.979592	1
11080	0.992095	0.995708	0.983333	1	0.976471
11152	1	0.995595	1	1	0
11249	0.956522	0.94709	0.974138	0	0
11276	0.997758	1	1	1	1
11321	1	0.997753	1	0.991736	0
11426	0	0	0	0	1
11464	0.996364	0.997093	1	1	1
11510	1	0.997245	1	1	1
11564	0.996587	1	1	1	0
11573	1	0.997963	1	1	0
11599	1	0.998217	1	1	0
11612	0	0	0	0	1
11675	0.998058	0.996997	1	1	0
11687	0.995157	1	1	1	0
11691	0.997333	1	0.99435	1	1
11833	0	0	0	0	0.956522
11842	0	0	0	0	0.971831
11846	0	0	0	0	0.971831
12071	0	0	0	0	0.988
12409	0	0.027559	0	0	0.166667
12424	0	0	0	0	0.255682
12460	0	0	0	0	0.182879
12478	0	0	0	0	0.131868
12484	0	0	0	0	0.05
12721	0	0	0	0	0.986842
12730	0	0	0	0	1
12856	0	0	0.040761	0.131944	0.05988
12859	0	0	0.043127	0.148649	0.075802
12871	0	0.037783	0.090465	0.2	0.19697
12913	0	0	0	0	0.115813
12952	0.03782	0.083897	0.215078	0.386667	0.343049
12973	0.027412	0.049275	0.143552	0.305556	0.21372
12979	0	0.040663	0.105793	0.259036	0.17052
12985	0	0.034277	0.063882	0.193548	0.086154
13186	0	0	0	0	0.995536
13204	0	0	0	0	1
13285	0	0	0	0.070588	0
13297	0	0.024967	0.03211	0.144509	0.06383
13363	0.055276	0.099426	0.281734	0.578947	0.38488
13378	0.066937	0.113537	0.321429	0.572917	0.442748
13387	0.065041	0.095023	0.316794	0.525714	0.408
13391	0.055785	0.078947	0.302789	0.497076	0.385965
13432	0	0	0.064815	0.106195	0.074419
13441	0	0	0	0.103448	0.179487
13468	0	0	0.118705	0.191176	0.170732
13474	0	0	0	0	0.070175
13477	0	0	0.124528	0.189781	0.159574
13504	0	0	0.078838	0.117647	0.041475
13516	0	0	0.09417	0.130841	0.995122
13546	0	0	0	0	0.942308
13684	0	0	0	0	0.068966
13705	0.996276	0.993776	1	1	1
13750	0	0	0	0	1
14415	0	0	0	0	0.992647
14714	0	0	0	0	0.974227
14759	0	0	0	0	0.97541
14762	0	0	0	0	0.975309
14831	0	0	0	0	1
15201	0	0	0	0	1
15214	0	0	0	0	1
15491	0	0	0	0	1
15574	0	0	0	0	0.974359
15706	1	1	1	1	0
15756	1	1	1	1	0
15905	1	1	1	1	0
16028	0.99177	1	1	1	0
16086	1	1	0.993711	1	0
16106	1	1	1	1	0
16107	0	0	0	0	1
16478	1	0.996923	1	1	0.99359
16484	0	0	0	0	1
16642	0	0	0	0	1
16694	0	0	0	0	1
16898	0	0	0	0	1
16905	0	0	0	0	1
16911	0	0	0	0	0.986111
16923	0	0	0	0	1
16968	0	0	0	0	1
16998	0	0	0	0	0.97561
17007	0	0	0	0	1
17025	0	0	0	0	1
17085	0	0	0	0	1
17086	0	0	0	0	1
17094	0	0	0	0	1
17124	0	0	0	0	1
17205	0	0	0	0	1
17253	0	0	0	0	1
17265	0	0	0	0	1
17370	0	0	0	0	1
17376	0	0	0	0	1
17382	0	0	0	0	1
17409	0	0	0	0	1
17413	0	0	0	0	1
17454	0.998012	0.995098	1	1	0
17478	0	0	0	0	0.992481
17526	0	0	0	0	0.986207
17757	0	0	0	0	1
17766	0	0	0	0	1
17775	0	0	0	0	1
17778	0	0	0	0	1
17850	0	0	0	0	1
17916	0	0	0	0	1
17919	0	0	0	0	1
17928	0	0	0	0	1
17979	0	0	0	0	1
17985	0	0	0	0	1
18054	0	0	0	0	1
18150	0	0	0	0	1
18156	0	0	0	0	0.99375
18162	0	0	0	0	1
18195	0	0	0	0	1
18256	0	0	0	0	1
18264	0	0	0	0	1
18325	0	0	0	0	1
18329	0	0	0	0	1
18396	1	1	1	1	0
18522	0	0	0	0	1
18543	1	1	1	0.970588	0
18628	0	0	0	0	0.9875
18914	0	0	0	0	1
18984	0	0	0	0	1
18999	0	0	0	0	1
19164	1	0.998155	0.996429	1	0.994709
19228	0.998353	1	1	1	0
19277	1	1	1	0.988372	0
19341	0.987578	0.991525	0.990196	1	0
19350	0.998051	1	0.990783	1	0
19486	0.996979	1	1	1	0
19603	0	0	0	0	1
19618	0.997579	0.993007	0.98913	1	0
19656	1	1	1	1	0
19749	0	0	0	0	1
19784	1	1	0.984848	1	1
19788	1	0.989691	1	1	1
19810	0.958333	1	1	1	0
19821	1	1	1	1	1
19828	1	1	1	1	0
19830	1	1	0.964286	1	0
19845	0	0	0	0	1
19846	1	0.990099	1	1	1
20495	1	0.993631	1	1	0
20501	1	1	1	1	0
20507	1	1	1	1	0
20513	1	1	1	1	0
20555	0	0	0	0	1
20570	0	0	0	0	1
20802	0	0	0	0	1
20831	1	1	0.95	0	0
20834	0.980769	1	1	0.9	0
20849	1	0.987805	1	1	0
20852	1	1	1	1	0
20858	0	0	0	0	1
20951	0.996344	0.997151	1	0.974684	0
21352	0.996198	1	1	1	0
21358	0.998162	1	1	1	0
21493	0	0	0	0	1
21538	0	0	0	0	0.991228
21598	0	0	0	0	0.984962
22055	1	0	0	0	0
29565	0	0	0.045455	0.172727	0.088889
29571	0	0	0.049107	0.171171	0.089947
29573	0	0	0.04386	0.179245	0.081633
29650	0	0	0	0.119048	0.069231
29809	0.997669	1	1	1	0
29830	0.995392	1	1	1	0
29893	1	1	1	1	0
29896	1	1	0.994083	0.985075	0
29968	1	0.996678	1	1	0
30050	1	1	0.995726	1	0
30051	1	0.997812	1	1	0
30337	1	1	1	1	0
30584	0.976636	0.942675	0.832487	0.675	0
30619	0.026277	0.097285	0.236246	0.394118	0.385294
30649	0.022883	0.075044	0.207386	0.334928	0.330789
30661	0	0.076014	0.208571	0.333333	0.334204
30670	0.020339	0.070234	0.197772	0.300971	0.333333
30709	0	0	0.046332	0.074627	0.097778
30724	0	0.031026	0.095652	0.161538	0.20354
30730	0	0.039267	0.111111	0.198347	0.233184
30733	0	0.042553	0.134783	0.213115	0.254545
30811	0	0.055138	0.141079	0.341667	0.235294
30829	0	0.033735	0.09205	0.247788	0
30838	0	0	0.059574	0.203883	0.092784
31033	0	0.025926	0.042802	0.205882	0.076596
31057	0	0.028509	0.051887	0.225806	0.086124
31084	0	0.035897	0.055	0.245614	0.097826
31093	0	0.031863	0.050691	0.235294	0.090452
31411	0.998538	1	1	0.989691	0
31573	1	0.997895	1	1	0
31870	0	0	0.050955	0.098592	0.163077
31888	0	0	0.074205	0.126866	0.084746
31894	0	0	0.075	0.138462	0.204152
31903	0	0.038388	0.138182	0.267081	0.320242
31960	0.027578	0.072483	0.195011	0.383966	0.351724
31969	0.02659	0.064232	0.182213	0.368644	0.309795
31972	0	0	0	0	0.116592
31978	0.02649	0.060536	0.174004	0.359504	0.188889
32005	0	0	0	0	0.062762
32017	0	0	0.065173	0.115385	0.062084
32389	0.99784	1	0.995146	1	0
32401	0.992662	0.99399	0.988235	1	0
32608	0	0	0	0	0.029915
32629	0	0	0	0	0.031579
32869	1	1	1	1	0
32968	0.996491	0.998557	1	1	0
33010	1	0.998366	1	1	0
34717	0.998886	1	1	1	0
34738	0.997585	0.996737	0.997207	1	0
34804	0.995902	1	1	1	0
34810	0.99	1	1	1	0
34819	0.985714	1	1	1	0
34837	1	1	1	1	0
34840	0.969231	1	1	1	0
34846	1	1	1	1	0.994152
34855	1	0.99	1	0.954545	0
35041	1	0.998682	1	0.993631	0
35050	0.996685	0.997249	1	1	0
35308	0	0	0	0	0.992806
35487	0	0	0	0	1
35499	0	0	0	0	0.993976
35544	1	1	0.996466	1	0.994444
35550	1	1	1	1	0.994652
35592	1	0.99115	0.994737	1	0.993827
35601	1	1	1	1	1
35692	1	0.996109	1	1	0.967742
35706	0.996269	1	1	1	1
35733	1	0.987654	1	1	1
35742	1	1	1	0	0
35775	1	1	0.923077	0	0
35784	1	1	1	1	1
35808	0.98995	0.986928	0.988372	1	0.99115
35817	0.996109	1	1	1	0.992857
35835	0	0	0	0	1
35886	1	1	0.995261	1	0
35888	1	0.997567	0.994975	1	0
35898	1	1	1	1	0
35940	0.991573	0.993506	0.993548	1	0
35969	1	1	1	1	1
35985	0.996894	1	1	1	0.957447
35988	1	1	0.993789	1	1
36012	0	0	0	0	0.976923
36015	0	0	0	0	1
36018	1	1	1	1	0
36057	1	1	1	1	0
36093	1	1	0.972973	0	0
36099	1	1	1	0	0
36108	0	0	0	0	0.992537
36198	0	0	0	0	1
36201	0	0	0	0	1
36241	0	0	0	0	1
36285	0	0	0	0	1
36293	0	0	0	0	1
36310	0	0	0	0	1
36324	1	1	1	1	0
36339	1	0.980769	1	0.956522	0
36354	0	0	0	0	1
36369	1	1	0.990385	0.978723	1
36374	0	0	0	0	1
36376	0	0	0	0	1
36634	0	0	0	0	1
36646	0	0	0	0	0.986111
36715	0	0	0	0	1
36961	0.997147	0.997717	0.992832	1	1
36991	0.9967	1	0.992366	0.989691	0.984848
37150	1	0.995833	0.997778	1	1
37201	0.998971	0.997534	1	0.994083	0.991525
37261	0	0	0	0	1
37411	1	1	1	1	0
37433	0	0	0	0	1
37454	1	1	1	0	0
37463	1	1	1	0	0
37477	0	0	0	0	1
37503	1	1	1	0	0
37647	1	1	1	1	1
37777	0	0	0	0.083333	0.1
37805	0	0.119469	0.315508	0.488889	0.5
37971	0	0.026042	0.105932	0.212121	0.105263
37974	0	0	0.101215	0.198113	0.099476
37983	0	0.021786	0.084806	0.182609	0.100529
37998	0	0	0.065789	0.14876	0.081522
38055	0	0	0	0	0.981707
38103	0	0	0	0.068182	0.049689
38105	0	0	0	0.069767	0.041916
38109	0	0	0	0.068966	0
38127	0	0	0	0	0.037209
38157	0	0	0	0	0.967871
38169	0	0	0	0	0.984375
38181	0.998686	1	1	1	1
38457	1	1	1	0.981132	0
38466	1	1	0.992908	1	0
38469	1	1	0.993506	1	0
38475	1	1	1	1	0
38547	0.998476	1	1	1	0
38565	0.997191	0.997859	1	1	0
38631	0.998055	1	0.99569	0.985915	0.989583
38673	1	1	1	1	1
38674	1	1	1	0.980769	1
38775	0.997305	1	1	1	1
38808	0.998035	1	0.991031	1	1
38838	0.975166	0.978175	0.985611	0.989247	0
38841	0.957792	0.963035	0.964158	0.959596	0
38880	0.992857	0.998355	0.985163	0.985507	0.995885
38925	0.998767	0.998355	0.996951	0.993464	1
38939	0	0	0	0	0.995833
38990	0	0.026694	0.053512	0.156463	0
39008	0	0.032581	0.061538	0.184874	0.088889
39032	0	0.046729	0.077273	0.217822	0.098765
39062	0	0	0	0	0.108333
39077	0	0	0.097087	0.211538	0.076923
39089	0.99495	1	1	1	1
39110	0.992	1	1	1	1
39113	0.991935	1	1	1	1
39137	1	1	1	1	1
39143	1	0.992754	1	1	1
39179	1	1	1	1	1
39218	1	0.99639	1	1	0
39263	1	1	1	1	0.931818
39266	1	1	1	1	0.926829
39284	0.984127	1	1	0	0.8125
39296	1	1	1	0	0.909091
39299	1	1	1	0	1
39312	1	1	1	1	1
39368	1	1	1	1	1
39407	1	1	1	1	0
39410	1	0.988235	1	1	1
39413	1	1	1	1	1
39419	0	0	0	0	1
39473	1	1	1	0	0
39476	1	0.979592	1	0	0
39515	0.99095	1	1	1	1
39545	0.995146	1	1	1	0.986111
39587	0	0	0	0	0.984848
39590	0	0	0	0	0.983871
39600	0	0	0	0	0.970149
39611	0	0	0	0	1
39719	0	0	0	0	0.996622
39836	0	0	0	0	1
39839	0	0	0	0	0.980469
39896	0	0	0	0	0.984848
39905	0	0	0	0	1
39932	0	0	0	0	0.941176
39935	0	0	0	0	0.970588
39950	0.998302	1	1	1	0.982759
39992	1	1	1	1	0.925
40010	0	0	0	0	0.910448
40016	0	0	0	0	0.910448
40052	0	0	0	0	0.967213
40058	1	0.996283	0.993289	1	1
40061	1	1	1	1	0
40085	0	0	0	0	0.99187
40094	0	0	0	0	0.955224
40097	0.995392	0.997175	1	1	0
40100	0.997763	1	1	1	0
40154	0.997934	1	1	1	0
40220	1	1	1	1	0.944444
40229	1	1	1	0	0.904762
40232	1	1	1	0	0.833333
40349	1	1	1	1	1
40352	1	1	1	1	1
40353	1	1	1	1	1
40385	1	1	1	1	1
40451	1	1	1	1	0
40487	0.996552	0.998208	0.996914	1	0
40499	0	0	0	0	0.987013
40505	0	0	0	0	0.985507
40517	0	0	0	0	0.975
40523	0	0	0	0	0.956522
40554	1	0.992995	0.996894	1	0
40658	0.995992	1	1	1	0
40664	1	1	1	1	0
40670	0	0	0	0	0.893617
40682	0	0.044568	0.084158	0.217391	0
40709	0	0.0489	0.076577	0.188679	0
40724	0	0	0	0	0.048327
40736	0.998217	0.997619	0.995935	0.991597	1
40760	0	0	0	0	0.04
40763	0	0.040094	0.061728	0.144144	0.211921
40775	0	0	0	0	0.991189
40781	0	0	0	0	0.975248
40832	0	0	0	0	1
40835	0	0	0	0	0.970149
40868	0.997758	0.994152	1	1	1
40877	0	0	0	0	0.990654
40886	0	0	0	0	0.992647
40958	0.997323	0.99177	1	1	0
41249	0	0	0	0	0.997429
41252	0	0	0	0	0.992347
41615	0.992857	0.991379	0.949153	1	0
41666	0	0.04451	0.123288	0.209524	0.103704
41672	0	0.041551	0.125523	0.196429	0.111111
41729	0	0	0.109966	0.205357	0.130631
41849	1	0.996951	1	1	0
41912	0.996743	0.997301	1	1	0
41945	0	0	0	0.141176	0.299083
41948	0	0	0.051685	0.172973	0.037975
41951	0	0.0323	0.058036	0.210526	0.318345
42002	0	0	0	0	0.228797
42042	0	0	0	0.097561	0
42092	1	1	1	0.985507	0
42110	1	1	1	1	0
42128	1	1	0.9	0	0
42137	1	1	0	0	0
42167	1	1	1	1	0
42337	1	1	1	1	1
42900	0.997717	0.997041	0.988701	1	1
42917	0	0	0	0	1
42927	1	1	1	1	0
42932	1	1	0.983871	1	0
42943	1	0.984127	1	0	0
43036	1	1	1	0	0
43053	1	1	1	0	0
43056	1	1	1	0	0
43059	0.989899	1	1	0	0
43110	1	1	1	1	0
43146	0.997831	1	1	1	0
43149	1	1	1	1	0
43150	1	1	1	1	0
43224	0.993647	0.99639	1	1	0
43227	0.99875	1	1	1	0
43292	0.997202	0.997748	1	1	0
43427	0.998525	1	0.993865	1	0
43506	1	0.996785	1	1	0
43601	0.998487	0.998152	1	1	0
43646	0.998438	0.998198	1	1	0
43664	0.998397	1	1	1	0
43672	1	1	1	1	0
44126	0.99568	1	1	1	0
44657	1	1	0.983051	1	0
44672	0.987179	1	1	1	0
44699	1	1	1	1	0
44702	1	1	1	1	0
44705	1	1	1	1	0
44707	0.985294	1	0.97561	1	0
44781	1	1	1	1	0
44840	1	1	1	1	0
45020	0.998605	1	0.996942	1	0
45029	0.998625	0.998081	1	1	0
45053	1	1	1	1	0
45773	0.998454	0.997642	0.99705	1	0
46880	1	1	0.997143	1	0
46895	0.997494	1	1	1	0
46961	0.995255	0.996805	1	1	0
46973	1	0.998358	1	1	0
47033	0.995927	1	1	1	0
47102	1	1	1	1	0
47141	0.959677	0.955556	0.926966	0.954545	0
47287	0.995062	1	1	1	0
47349	0.994595	0.992701	0.990196	1	0
47376	1	1	1	0.984127	0
47387	0.997361	1	1	1	0
47407	0.992248	0.993711	1	0.986301	0
47421	0.998322	0.998195	1	1	0
47533	0.997807	0.998676	1	1	0
47794	0.994839	0.998501	1	0.980263	0
48118	1	0.992832	0.994536	0.97619	0
48208	0.994269	0.982178	0.987421	0.964539	0
49329	0.996435	1	1	1	0
49393	0.998979	1	1	1	0
49615	0.998498	0.997938	1	0.988889	0
49618	0.99697	0.995807	1	1	0
49675	1	0.997768	1	0.990991	0
49876	0.9956	1	0.994832	1	0
49885	0.998891	1	0.997409	1	0
49888	0.99558	0.993681	0.992481	1	0
50032	0.998721	0.998236	0.994382	0.993939	0
50083	1	1	1	1	0
50272	1	1	1	1	0
50317	1	1	1	1	0
50319	1	1	1	1	0
50360	1	1	1	1	0
50410	1	1	1	1	0
50462	0.995633	1	1	1	0
50534	0.994048	1	1	1	0
50800	0.98966	0.995851	0.993808	1	0
50926	1	1	1	1	0
51492	1	0.997959	1	1	0
51495	0.998626	1	1	1	0
51905	0.997879	0.998598	0.997199	1	0
52469	0.972053	0.988113	0.984043	0.94702	0
52750	0.99687	0.995575	0.996622	0.979798	0
52766	0.998573	0.996234	0.996774	1	0
53192	0.998442	0.995475	0.996599	1	0
53240	0.997616	0.994872	0.99759	1	0
53624	0.996283	0.995495	1	0.978947	0
53980	0.996205	0.99569	0.996337	1	0
54043	0.998433	1	1	1	0
54304	0.99899	0.998496	0.997722	1	0
54454	0.996599	1	1	1	0
54491	1	1	1	1	0
54499	0.992424	1	1	0.958333	0
54502	1	1	0.983871	1	0
54523	0.983936	1	0.974576	0.971429	0
54526	1	1	0.984496	1	0
54655	0.998688	0.997895	1	1	0
55665	0	0	0	0	0.818182
55728	0.997409	1	1	1	1
55752	0	0	0	0	1
55776	0.980969	0.974619	0.982533	0.918605	0.982906
55827	0.996667	0.991051	1	1	1
55875	0.993781	0.99682	0.993827	1	1
55926	0.995702	0.996337	0.996364	1	0
55935	0.996992	0.998062	0.996269	1	0
56140	0	0	0	0	0.99422
56230	0.997567	1	1	1	0.988024
56239	0.983516	0.980392	0.989848	0.983871	0
56265	0	0	0	0	0.987421
56290	0.996169	0.997653	1	1	0
56296	1	0.997748	0.996032	1	0
56317	1	0.998062	1	1	0
56324	0.998607	0.998249	1	1	0
56359	0	0	0	0	0.990826
56386	0	0	0	0	1
56404	0	0	0	0	1
56484	1	1	1	1	1
56722	0.965065	0.975342	0.988764	0.961538	0.995798
56746	0.995868	1	1	1	0
56761	0	0	0	0	0.989011
56773	0	0	0	0	1
56776	0	0	0	0	1
56809	0.995283	1	1	1	0
56843	1	1	1	1	0
56851	1	1	0	0	1
56854	1	1	0	0	1
56866	0	0	0	0	1
56881	1	1	0	0	1
56923	1	1	1	0	0.991667
56938	1	1	1	0	0
56966	1	1	1	0	0
56974	0	0	0	0	1
56998	0	0	0	0	1
57007	1	1	1	0	0
57016	1	1	1	1	0
57037	1	1	1	1	1
57187	0.996965	1	1	1	0
57214	0.996988	1	1	1	0
57418	0	0	0	0	0.993939
57434	0	0	0	0	0.986577
57517	0.997567	1	1	1	0
57523	1	0.99322	1	0.983333	0
57532	1	1	1	1	0
57544	0	0	0	0	0.993197
57604	1	0.996094	0.986667	1	0
57679	0.994667	0.992883	1	0.983607	0
57724	1	1	1	1	0.986486
57730	0	0	0	0	1
57736	1	0.996169	0.994048	1	0
57796	1	0.996678	0.994737	1	0
57802	1	0.996721	0.989637	1	0
57910	0.994444	0.995885	0.993464	1	0
57912	1	1	1	1	0
58149	0.996205	1	0.994898	1	0
58242	0.989583	1	1	1	0
58263	1	1	1	1	1
58344	0	0	0	0	0.995951
58514	1	1	0	0	0
59005	0	0	0	0	1
59184	0	0	0	0	1
59238	1	1	0.984848	1	1
59241	1	1	1	1	1
59247	1	0.993007	1	1	1
59256	1	1	1	1	1
59295	0.997199	1	1	1	0.983871
59331	0	0	0	0	0.994118
59343	0.996071	1	0.990196	1	1
59433	0.995968	0.996785	1	1	1
59445	1	0.994203	1	1	0
59469	0	0	0	0	1
59538	1	0.996622	1	1	0.992647
59645	1	1	0.994505	1	0.99005
59672	0	0	0	0	0.989529
59737	0	0	0	0	1
60321	0	0	0	0	0.992
60482	0.99858	0.998336	1	1	0.996491
60566	0	0	0	0	0.997199
60614	0	0	0	0	0.997135
60671	0	0	0	0	0.996865
60974	0	0	0	0	0.996587
61172	0	0	0	0	0.060914
61181	0	0	0	0	0.057416
61204	0	0	0	0	0.054393
61240	0	0	0	0	0.051502
61264	0	0	0	0	0.995261
61723	0	0	0	0	1
61888	0	0	0	0	0.987138
61897	0	0	0	0	0.987138
61924	0	0	0	0	0.987097
61972	0	0	0	0	0.976048
62014	0	0	0	0	0.979239
62065	0	0	0	0	0.98893
62121	0	0	0	0	0.996032
62226	0	0	0	0	0.993939
62331	0	0	0	0	0.996377
62756	0	0	0	0	0.986014
62766	0	0	0	0	0.986928
62769	0	0	0	0	0.987421
62814	0	0	0	0	0.992754
62829	0	0	0	0	0.991667
62868	0	0	0	0	1
62871	0	0	0	0	1
62898	0	0	0	0	1
62919	0	0	0	0	1
62928	0	0	0	0	1
62964	0	0	0	0	1
63369	0	0.044796	0.161863	0.318408	0.283447
63384	0	0.077031	0.219207	0.453704	0.369099
63387	0	0.083807	0.219665	0.460465	0.382609
63399	0.026474	0.101072	0.255365	0.5	0.439394
63485	0	0.041958	0.067416	0.177778	0.18125
63580	0	0	0	0	0.996667
63766	0	0	0	0	1
63817	0	0	0	0	1
63829	0	0	0	0	1
63856	0	0	0	0	0.996283
63960	0	0	0	0	0.977778
63964	0	0	0	0	0.975
63970	0	0	0	0	0.969697
63988	0	0	0	0	0.84
64042	0	0	0	0	0.888889
64057	0	0	0	0	0.934426
64063	0	0	0	0	0.9875
64108	0	0	0	0	0.973684
64168	1	1	1	0.955556	0.983871
64182	1	1	0.985507	0.92	1
64188	1	0.988764	1	0.904762	1
64194	1	1	1	0.846154	0
64972	0	0	0	0	0.823529
64996	0	0	0	0	0.949367
65059	0.969697	1	1	0	0
65068	1	1	1	0	0
65071	1	1	1	1	0
65140	1	1	1	1	0
65236	1	1	1	0.961165	0
65356	0.997167	0.992233	0.993506	1	0
65437	0.992163	0.99002	0.996198	0.990741	0
65443	1	1	1	1	1
65623	0.994495	1	1	1	0.995192
66320	0.998592	1	1	1	0
66395	0.99835	0.997912	1	0.990826	0
66428	1	0.995789	1	1	0
66431	0.998611	0.997899	0.99322	1	0
66452	1	1	1	1	0
66599	0	0	0	0	0.995951
66605	1	1	0.99495	1	0
66611	1	1	0.994872	1	0
66617	0.995893	0.997312	0.989691	1	0
66665	1	0.983871	1	1	0
66668	1	0.990099	1	1	0
66716	1	0.942857	1	1	0
66720	0.909091	0.7	0	0	0
66758	0.996	1	1	1	1
66759	1	0.996124	1	1	1
66785	1	0.993737	1	1	1
66791	1	1	0.996169	1	1
66857	0	0	0	0	1
66926	0	0	0	0	1
67297	0	0	0	0	1
68478	0.996997	0.996	1	1	0
68515	0.990079	0.992405	0.990566	1	0
68542	1	1	1	1	0
68562	1	1	0.996528	1	0
68587	1	1	1	1	0
68953	0.996779	0.99591	0.98913	0.990566	0
69094	0.995868	1	1	1	0
69183	0.997587	0.998586	1	1	0
69303	0.99654	0.995468	0.99705	0.98374	0
69309	0.995333	1	1	0.992366	0
69410	1	1	0.987179	0.987013	0
69510	0.998192	0.997845	1	1	0
69612	0	0	0	0	1
69615	0	0	0	0	1
69618	0	0	0	0	0.994048
69690	0	0	0	0	0.988593
69738	0.99375	0.996737	1	0.993333	0
69786	1	1	0.995169	1	0
69789	1	0.994723	0.995025	1	0
69818	0.998252	1	1	1	0
69855	1	1	1	1	0
69861	0.996109	0.996759	0.994286	0.990909	0
70002	0.997608	1	1	1	0
70026	1	0.995763	1	0.983333	0
70545	0	0	0	0	1
70548	0	0	0	0	1
70641	0	0	0	0	1
70671	0	0	0	0	1
70692	0	0	0	0	1
70707	0	0	0	0	0.974684
70740	0	0	0	0	0.986667
70752	0	0	0	0	0.994444
70761	0	0	0	0	0.995413
70815	0.99784	0.998476	0.997442	0.994083	0
70842	0.996579	0.991922	1	0.993631	0
70872	1	1	1	1	0.991903
70890	0.99639	0.997797	0.988722	1	0.990431
70956	0.996441	0.988889	0.977401	0.983333	0.993333
70959	1	0.985019	1	1	0.993007
70974	1	0.988327	1	1	0.991071
70986	1	1	1	1	1
71061	0.997821	1	1	1	1
71124	0.996918	0.998058	0.992806	1	0.996241
71196	0.99759	0.996587	0.994536	1	1
71250	0.997076	0.992366	1	1	0.992701
71253	1	0.996226	1	1	1
71337	1	1	1	1	1
71394	0.998168	0.997468	1	1	0.995575
71400	0.992606	0.997396	0.9869	1	0.986957
71613	0.997802	0.998628	1	1	1
71793	0.997487	1	1	1	0.993548
71883	1	1	1	1	0.97561
71898	0.997826	1	1	1	0.970149
72240	0.992958	1	1	1	0.987013
72451	0.998325	1	1	1	1
72454	0.996694	0.995495	1	1	1
72496	0.995822	0.996024	0.996441	1	1
72538	0.994778	0.992263	1	0.990991	0.994269
72565	0.975309	0.929273	0.9625	0.956522	0.997238
72637	0.99789	1	1	1	0
72715	1	1	1	1	0
72745	1	1	1	1	0
72748	1	1	1	1	0
72754	1	1	1	0	0
72769	0	0	0	0	1
72772	0.978723	1	1	0	0
72844	1	1	1	1	1
72846	1	1	1	1	1
72852	1	1	1	1	1
72870	0.995169	1	1	0.988095	1
72890	0	0	0	0	1
72898	1	1	1	0.986111	0.993333
72936	0.998822	0.998623	0.994778	1	0.99278
73045	0.99284	1	1	1	0
73069	1	1	1	1	0
73078	1	1	1	0	0
73081	1	1	0	0	0
73129	1	1	1	1	0
73132	1	1	1	1	0.985148
73141	1	1	1	1	0
73147	1	1	1	1	0
73213	1	1	0.995968	1	0
73225	0	0	0	0	1
73257	0	0	0	0	0.971264
73363	0	0	0	0	0.955882
73366	0	0	0	0	0.953125
73369	0	0	0	0	0.944444
73384	0	0	0	0	0.953846
73405	0	0	0	0	0.940298
73426	0	0	0	0	0.956989
73498	0.993103	1	1	1	1
73501	1	1	1	1	1
73519	1	1	1	0	1
73528	0.973684	1	1	0	1
73537	1	1	1	0	1
73573	1	1	1	1	1
73576	0.989247	0.995413	1	1	0.987179
73618	1	1	1	0.99187	0.987879
73654	0.998066	1	1	1	1
73849	0.979381	0.983713	0.988439	1	0
73852	0	0	0	0	0.988417
73858	0.995157	0.991045	1	1	0
74065	1	1	0.99375	1	1
74077	0.967359	0.982906	0.951389	0.964286	0.991803
74141	0	0	0	0	1
74277	0.98153	0.978618	0.960843	0.953846	0
74326	0.998559	0.996396	1	1	1
74413	0.998227	0.995305	1	1	1
74514	0.991667	0.971154	0.991736	0.988372	0
74787	0	0	0	0	0.994764
74973	0.997375	0.992727	0.987879	1	0
75102	0.998599	1	0.996753	1	0
75156	0	0	0	0	1
75183	0	0	0	0	0.991667
75215	1	0.997691	1	1	0
75217	0.998012	1	0.995495	1	0
75222	1	1	0.995885	1	0
75259	0.998249	1	1	1	0
75282	0	0	0	0	0.995238
75288	1	1	1	1	0
75306	0.998634	1	1	1	0
75338	1	0.998165	1	1	0
75435	1	0.997807	1	1	1
75437	0.996283	1	1	1	1
75439	0.73211	0.754923	0.710938	0.641509	0
75440	0	0	0	0	0.3125
75543	0.997143	0.994505	0.994135	0.993056	1
75558	0.997344	0.998361	0.996988	0.987342	1
75744	0	0	0	0	1
75794	0	0	0	0	1
75795	0	0	0	0	1
75955	0.998736	0.998236	0.997253	1	0
75960	0	0	0	0	1
75969	0	0	0	0	0.928571
75972	0	0	0	0	1
75978	0	0	0	0	0.076923
76065	0	0	0	0	0.990741
76209	0.998102	0.998724	0.997877	0.994872	0
76329	1	1	1	1	0.997468
76374	0.99729	1	1	1	1
76416	1	1	1	1	1
76476	0.997294	1	0.991176	1	0.996377
76542	0	0	0	0	0.993151
76545	0.998285	1	1	1	1
76572	1	1	0.99435	1	0.965116
76599	1	1	1	1	0.939394
76602	0.997475	1	1	1	0.953846
76629	1	1	1	1	0.968992
76638	1	1	1	1	1
76731	0.998786	0.99581	1	0.984733	0.996914
76785	1	1	1	1	0
76850	0.97619	1	1	1	0
76851	1	1	1	1	0
76860	1	1	0.952381	0	0
76911	1	1	0	0	0
76914	1	1	0	0	0
76923	1	1	0.866667	0	0
76926	1	1	0.904762	1	0
77107	0.998124	0.997706	1	1	0
77173	0.998106	1	1	1	0
77203	1	1	1	1	0
77254	0	0	0	0	0.993266
77278	0	0	0	0	0.996774
77302	1	1	1	1	0
77320	0.996032	1	1	0.971429	0
77326	0	0	0	0	0.99403
77335	0.993711	1	1	1	1
77356	0.974359	1	1	1	0
77368	0.977012	1	1	1	0
77395	0.983402	1	1	0.976744	0
77401	0.99278	1	1	1	0
77422	0.984716	0.997214	0.995238	0.986842	0
77431	0	0	0	0	1
77455	0	0	0	0	1
77479	0	0	0	0	1
77482	0	0	0	0	1
77491	0	0	0	0	0.9875
77518	0.989884	0.99053	0.986885	1	0
77596	0.995717	0.994203	0.980952	1	1
77827	0	0	0	0	0.996599
77848	0	0	0	0	0.992248
77920	0.997854	0.997028	0.997183	1	0
77932	0	0	0	0	1
77938	0	0	0	0	1
77992	0	0	0	0	1
78016	0	0	0	0	1
78019	0	0	0	0	1
78058	0	0	0	0	1
78064	0	0	0	0	1
78067	0	0	0	0	0.989362
78076	0	0	0	0	1
78115	1	1	1	1	0
78196	0.99793	0.997319	1	0.986842	0
78211	0	0	0	0	1
78418	1	0.997899	1	1	1
78427	1	0.997696	1	1	1
78430	1	1	1	1	1
78431	1	1	1	1	1
78607	0.995839	0.998148	0.996764	1	1
79475	0	0	0	0	1
79476	0	0	0	0	1
79544	0	0	0	0	1
79586	0	0	0	0	1
79769	0	0	0	0	0.99375
79936	1	1	1	1	0
80610	0.996454	1	1	1	0
80698	0.994624	0.995798	0.994186	1	0
82638	1	1	1	0.985294	0.992063
82672	0	0	0	0	1
82684	0	0	0	0	0.981818
82687	0	0	0	0	0.981132
82723	0	0	0	0	1
82750	0	0	0	0	0.936709
82771	0	0	0	0	0.0625
82786	0	0	0	0	0.948718
82787	0.998102	1	0.997674	1	1
82818	0	0	0	0	1
82834	0	0	0	0	1
82852	0	0	0	0	1
82855	1	1	1	1	1
82870	0	0	0	0	0.980198
82987	0.982993	0.99723	0.995392	1	1
82996	0	0	0	0	0.9875
83011	0	0	0	0	1
83017	0	0	0	0	1
83068	0	0	0	0	1
83089	0.99843	1	1	1	0
83128	0	0	0	0	1
83170	0.998676	1	1	0.990826	0.994792
83188	1	1	1	1	1
83195	1	0.997899	1	1	1
83293	0.998165	1	1	1	1
83299	0.998092	1	1	0.9875	0.989011
83332	1	0.996689	1	1	1
83377	1	1	1	0.97619	0.988889
83390	1	1	1	1	0.989474
83419	0.997436	1	1	1	0.991935
83459	1	0.995381	1	1	1
83516	0.998519	0.990421	0.993007	1	0.994652
83558	0	0	0	0	1
83564	0.99322	0.995633	1	1	0
83576	1	1	1	1	1
83579	1	1	0.986842	1	0
83603	0	0	0	0	1
83657	1	0	0	0	0
83660	1	1	1	0	0
83678	0	0	0	0	1
83711	1	1	1	1	1
83738	1	1	1	1	1
83768	0.988796	0.993127	1	1	0.990826
83795	0	0	0	0	1
83798	0	0	0	0	1
83819	1	1	1	1	0
83846	0	0	0	0	1
83870	1	0.996337	1	1	0
83876	0.997375	1	1	1	0
83882	0	0	0	0	1
83884	1	1	1	1	1
83891	0.993228	0.991892	1	1	1
84083	1	0.997963	0.988806	0.990741	0
84482	0.995122	1	1	1	0
84518	1	1	1	0.972973	0
84521	0.990244	1	1	1	0
84524	1	0.993056	1	1	0
84536	0.97619	0.972093	0.981132	1	0
84698	1	0.998211	0.988506	0.985075	0
84716	1	1	0.99711	1	1
84740	0.996104	1	0.996732	1	0
84743	0.997368	0.998051	0.996678	1	0
85000	0.998821	0.995349	1	1	1
85150	1	1	1	1	0
85261	1	0.996805	1	1	0.983333
85282	0.996711	1	1	1	0
85348	1	1	1	1	0
85378	1	1	1	1	0
85386	1	1	1	1	0
85480	1	1	1	0	0
85486	1	1	1	0	0
85504	0	0	0	0	1
85510	0.987805	0.984127	0.978723	1	0
85516	1	1	1	1	0
85546	0	0	0	0	1
85564	1	0.992424	1	1	0
85605	1	0.98913	1	1	1
85606	0	0	0	0	0.958333
85612	1	1	1	1	0
85618	1	1	1	0	0.969697
85654	0	0	0	0	1
85663	0	0	0	0	1
85696	0	0	0	0	1
85738	0	0	0	0	1
85750	1	0	0	0	0
85753	1	0	0	0	0
85758	1	0	0	0	0
85798	1	1	1	0	0
85810	0	0	0	0	1
85813	0	0	0	0	1
85834	0	0	0	0	1
85843	1	1	1	0	1
85846	1	1	1	0	0
85849	1	1	0.941176	0	0
85871	1	1	1	0	1
85876	1	1	1	0	1
85882	1	1	1	1	0
85885	1	1	1	1	0
86022	0	0	0	0	1
86024	0	0	0	0	0.994048
86094	0	0	0	0	1
86321	0	0	0	0	1
86326	0	0	0	0	1
86411	0	0	0	0	1
86421	0	0	0	0	1
86471	0	0	0	0	1
86512	0	0	0	0	1
86516	0	0	0	0	1
86554	0	0	0	0	1
86657	0	0	0	0	1
86660	0	0	0	0	1
86661	0	0	0	0	1
86692	0	0	0	0	1
86762	1	1	1	1	0
86832	0	0	0	0	1
86862	0	0	0	0	1
86889	0	0	0	0	1
86908	0.996855	0.996094	0.989071	1	0
86956	1	1	0.990741	1	0
86984	0	0	0	0	1
86998	0	0	0	0	1
87068	0.995536	1	1	1	1
87082	0	0	0	0	1
87084	1	1	1	1	0
87102	1	1	1	1	0
87105	0.993464	1	1	1	0
87144	0	0	0	0	0.983607
87150	0	0	0	0	1
87153	1	1	1	1	0
87156	1	1	1	1	0
87177	1	1	1	1	1
87204	0.996894	0.995516	1	1	1
87310	0.98	0.980676	0.974576	0.987805	0.994652
87447	0	0	0	0	0.983193
87450	0	0	0	0	0.983193
87459	0	0	0	0	0.983607
87474	1	1	1	1	1
87704	0.994024	0.997442	0.996283	1	0
87729	0	0	0	0	0.137931
87750	0	0	0	0	0.963636
87756	0	0	0	0	0.968254
87759	0	0	0	0	0.969231
87789	0	0	0	0	0.992308
87969	0.998459	1	0.992754	1	1
88029	0.996997	1	1	1	1
88038	0.997037	0.998058	1	1	1
88044	1	0.998004	1	1	0.995122
88053	1	0.998043	1	1	1
88326	0	0	0	0	1
88329	0	0	0	0	1
88335	0	0	0	0	1
88389	0	0	0	0	1
88410	0	0	0	0	0.990291
88427	0	0	0	0	0.993464
88442	0	0	0	0	0.989071
88644	0	0	0	0	0.980392
88649	0	0	0	0	0.975845
88674	1	1	1	1	0.962766
88677	0	0	0	0	0.967391
89098	0	0	0	0	0.991228
89115	0.994152	0.998567	0.99768	1	1
89133	0	0	0	0	0.984127
89142	0	0	0	0	0.97561
89286	0	0	0	0	1
89289	0	0	0	0	1
89301	0	0	0	0	0.956522
89370	0.982906	0.992095	0.992806	0.981818	1
89382	0.997382	1	0.993289	1	0.99115
89902	1	1	1	1	0.992701
89908	1	1	1	1	1
90310	0	0	0	0	0.99115
90313	0	0	0	0	0.995671
90361	0	0	0	0	0.975904
90376	0	0	0	0	0.988679
90406	0	0	0	0	0.992958
90484	0	0	0	0	0.992063
90502	0	0	0	0	0.985075
90514	0	0	0	0	1
90517	1	0.998267	1	1	0.923077
90526	0	0	0	0	0.904762
90532	0	0	0	0	1
90604	0	0	0	0	0.992481
90607	0	0	0	0	0.985714
90736	0	0	0	0	0.990196
90739	0	0	0	0	1
91063	1	0.996933	1	1	0
91081	1	0.996855	0.986364	1	0
91105	0.994071	0.991354	0.987179	1	0
91139	0.998314	1	1	1	0
91199	0	0	0	0	0.995238
91335	0	0	0	0	0.995726
91362	0	0	0	0	0.996269
91608	1	1	1	0	0
91611	1	1	0	0	0
91614	0	1	0	0	0
91668	1	1	0	0	0
91683	0.990826	1	1	1	0
91755	0.995754	0.996923	0.98995	1	0
91788	0.996055	1	1	1	0
91797	1	1	1	1	0
91884	0.997283	1	0.99375	1	0
91898	0.997059	1	1	1	0.994444
92342	1	1	1	0.99115	0
92447	1	1	1	1	0
92456	1	0.998469	0.997585	1	0
93197	0.998906	1	1	1	0
93212	0.998883	1	1	1	0
93681	1	0.993808	1	1	0.994118
93688	1	1	1	1	0.988304
94223	0	0	0	0	1
94420	1	1	1	1	0
95491	0	0	0	0	1
95760	0.978495	1	1	1	0
95761	1	1	0.990741	1	0
95783	0.991189	1	1	0.98	0
95804	0.996063	1	1	1	1
96845	0.983333	0.995902	0.979592	1	0
97123	0.998789	1	1	1	0.986928
97132	1	1	1	0.992424	0.990033
97231	1	0.993333	0.991071	1	1
97234	1	1	1	1	0.985915
97318	1	0.997976	1	1	1
97348	0.998601	0.99793	1	1	1
97351	0.99859	0.995825	1	1	1
97686	1	0.9952	1	1	1
97692	1	0.998363	0.986755	1	1
97731	1	1	1	1	1
97788	1	1	1	1	0.994444
97791	0.998088	1	0.995327	1	0
97804	0	0	0	0	0.97861
97806	0	0	0	0	0.978378
97809	0	0	0	0	0.99005
97815	0.998267	1	1	1	0
97956	0	0	0	0	1
97968	1	1	0.995283	0.974026	1
98037	0	0	0	0	0.992857
98055	0	0	0	0	0.993711
98573	0	0	0	0	0.941176
98576	0	0	0	0	0.928571
98579	0	0	0	0	0.933333
98585	0	0	0	0	0.967742
98591	0	0	0	0	0.978261
98714	0	0	0	0	0.996855
98735	0	0	0	0	0.996429
98795	0	0	0	0	0.984293
98849	0	0	0	0	1
98921	0	0	0	0	0.994709
98972	0.998894	0.998658	1	1	0
98987	0.998954	0.998701	1	1	0
98994	1	1	1	1	0
99527	1	0.993691	0.990826	0.986486	0
100275	0.997468	1	1	1	1
100430	0	0	0	0	0.974684
100448	0.998979	0.998728	1	1	1
100567	0.998737	0.998172	1	1	1
100603	0.997912	0.995482	1	0.992481	1
100660	0	0	0	0	1
100828	1	1	1	1	0
100915	0	0	0	0	0.93617
100924	0	0	0	0.102941	1
100933	0.994366	1	1	1	1
100945	0	0	0	0.109375	0.057143
100996	0	0	0	0	0.871795
100998	0	0	0	0	0.12605
101206	0.995465	1	1	1	0.989286
101505	1	1	1	1	0
101553	1	1	1	1	0
102279	0.998563	0.998051	1	1	0
102402	0.997333	0.996124	0.993056	1	0
102669	0	0	0	0	0.118943
102684	0.028571	0.064433	0.178707	0.321168	0.329897
102699	0	0.071599	0.182143	0.369128	0.145161
102700	0.029586	0.071259	0.182796	0.364238	0.349515
102906	0	0.097372	0.239295	0.434389	0.444186
102984	0.992718	1	0.99697	1	0
103005	0	0	0	0	0.990099
103071	0.986962	0.991213	0.979239	0.991071	0
103245	0	0	0	0.090909	0.092308
103260	0	0	0.091304	0.275	0.166667
103284	0	0.046083	0.090517	0.3125	0.184874
103311	0	0	0.084677	0.327103	0.187793
103339	0	0.037037	0.062762	0.271739	0.107143
103586	0	0	0	0	0.986111
103708	1	1	1	1	0
103939	1	1	0.983607	1	0
103942	1	1	1	1	0
103951	1	1	1	1	0
103963	1	1	0	0	0
103966	1	1	0	0	0
103975	1	1	1	0	0
103976	1	1	1	0	0
103987	0.984127	1	1	1	0
103990	0	0	0	0	1
104080	0.997579	0.996564	0.987421	0.988889	0
104085	0.997758	1	0.988024	1	0
104187	1	1	1	1	0
104218	1	1	0.994845	0.988235	0
104248	1	1	1	1	0
104278	1	1	0.991667	1	1
104296	0	0	0	0	0.990099
104321	0	0	0	0	0.970588
104329	1	1	1	1	0
104341	1	1	1	0	0
104350	0	1	0	0	0
104377	1	1	0	0	0
104398	0	0	0	0	0.75
104407	0	0	0	0	0.925926
104431	1	1	1	1	1
104449	0	0	0	0	0.987805
104473	1	1	1	1	0
104506	0	0	0	0	1
104507	0	0	0	0	0.996942
104620	0	0	0	0	1
104937	0	0	0	0	1
105057	0	0	0	0	0.996255
105072	0	0	0	0	1
105231	1	1	1	1	1
105239	1	1	1	1	1
105255	0.997525	0.994236	1	1	1
105279	0.989712	1	1	1	0.994681
105291	0.996078	1	0.990148	1	0.979275
105366	0.998636	1	1	1	0.996212
105372	0	0	0	0	0.023077
105486	0.99256	0.994163	0.991597	1	1
105528	0	0	0	0	1
105627	0	0	0	0	0.970588
105675	1	1	1	0.990385	0
105684	0.996073	1	1	1	0.981132
105700	0	0	0	0	0.974359
105702	0	0	0	0	0.974359
105705	0	0	0	0	0.979592
105754	1	1	0.995074	1	0
105765	0	0	0	0	0.987179
105831	1	1	1	1	1
105832	0.994565	1	1	1	1
105839	0.983051	1	0.986301	1	0
105840	0	0	0	0	0.97561
105882	1	1	1	0	0
105900	1	0	0	0	0
105903	1	1	0	0	0.833333
105909	0.986667	1	0.964286	1	1
105988	1	1	1	1	1
106014	1	1	1	1	1
106027	1	1	1	1	0
106038	1	1	1	0	0
106044	1	1	1	0	0
106068	0.995798	1	1	1	1
106077	1	1	0.991379	1	1
106084	0	0	0	0	1
106093	1	1	1	1	0.992857
106164	0	0	0	0	0.045249
106334	0.050343	0.091335	0.254464	0.459302	0.320175
106352	1	1	0.987952	0.991935	1
106358	0	0.04878	0.099237	0.294737	0.121739
106361	0.99177	0.979424	0.921739	0.885714	0.957447
106376	1	1	1	1	1
106424	1	1	1	0	0
106454	0.993266	0.996503	1	1	0
106466	0.997636	1	1	1	1
106484	0.991763	0.995008	0.996212	1	1
106499	0	0	0	0	0.993506
106517	0	0	0	0	1
106544	0.998092	0.998943	0.9975	0.994382	0
106616	0	0	0	0	1
106640	0	0	0	0	0.985714
106643	0	0	0	0	0.986667
106784	0	0	0	0	1
106814	0.998243	1	0.995098	1	0
107126	0.995215	0.991803	0.990937	0.97479	0.986301
107243	0.996042	0.995192	0.993865	0.985816	0.990132
107335	0.998723	1	0.996429	1	0.989011
107368	1	1	1	1	0.984436
107434	0.998445	1	1	1	1
107557	1	0.998569	0.997167	0.992063	0.996875
107848	0	0	0	0	1
108361	0	0	0	0	0.997101
109050	0	0	0	0	1
109062	0	0	0	0	0.996845
109090	0	0	0	0	1
109195	0.998601	1	1	1	0
109320	0	0	0	0	0.995708
109426	0	0	0	0	1
109880	0.99789	0.997297	1	1	0
110784	1	0.995984	0.992453	1	0
111178	0.993711	0.988539	0.994975	1	0
111277	0.998418	0.998217	0.995798	1	0
111910	0.995177	1	1	1	0
111958	1	1	1	0.977273	0
111961	1	1	1	1	0
111970	0.996169	1	1	1	0
112009	1	1	0.97619	1	0
112024	0.993151	0.991935	1	1	0
112028	1	1	1	1	0
112072	1	1	1	1	0
112087	1	0.99705	0.994595	1	0
112225	0.992439	0.990123	0.985782	0.990291	0
112402	0.99827	0.99711	0.995098	1	0
112449	1	0.997093	1	1	0
112523	0.993724	0.99734	1	1	0
112616	0.975664	0.985037	0.994924	0.98913	0
112643	0.998134	0.99784	1	0.989583	0
112664	0.989547	0.98778	0.991803	0.990099	0
112676	0.996248	0.995575	1	0.98913	0
112758	1	1	1	0	0
112760	1	1	0	0	0
112763	1	1	0	0	0
112860	1	1	0	0	0
112862	1	1	0	0	0
112863	1	1	0	0	0
112865	1	1	0	0	0
113015	1	1	1	1	1
113149	1	1	0.995902	1	0
113180	0.998745	1	1	1	0
113240	0.991744	0.998779	0.994638	1	0
113297	0.998557	0.995177	1	1	0
113406	0.997836	1	1	1	0
113702	0	0	0	0.109244	0.060606
113710	0	0	0	0.116071	0.067633
113724	0	0	0	0.12037	0.068627
113769	0	0	0	0.136842	0.0875
113842	0.998565	1	1	1	1
114236	0	0.046256	0.123016	0.272727	0.250909
114251	0	0.040619	0.10453	0.245283	0.23
114257	0	0.038745	0.098684	0.246835	0.214511
114263	0	0.038869	0.094044	0.239264	0.210526
115049	0.995845	1	1	0.983607	0
115079	0	0	0	0	0.976834
115286	0	0	0	0	1
115584	0	0	0.059211	0.208333	0.097015
115599	0	0	0.047368	0.166667	0.035088
115602	0	0	0.052356	0.15625	0.069364
115632	0	0	0	0.145631	0.062201
115803	1	1	1	1	0
116082	0	0	0	0	0.993789
116130	1	0.998224	1	0.986755	0
116205	0	0	0	0	0.021212
116208	0	0	0	0	0.024845
116211	0	0	0	0	0.045593
116244	0	0.047244	0.145329	0.16185	0.184874
116256	0	0	0	0	0.047887
116292	0	0.050682	0.165289	0.208333	0
116295	0	0	0	0	0.061644
116313	0	0.035363	0.095652	0.169118	0.116788
116319	0	0	0	0.081967	0.064151
116322	0	0	0	0	0.075
116634	0	0	0	0	1
116704	1	1	1	1	1
116797	0	0	0	0	0.037383
116821	0	0	0	0	0.040248
116833	0	0	0.046053	0	0.15562
116878	0	0.040717	0.138554	0.325301	0.31829
116881	0	0.041391	0.141538	0.321429	0.324582
116929	0	0.044586	0.158416	0.342857	0.30094
116935	0	0.041667	0.15736	0.350746	0.294314
117146	0.993808	1	1	1	0.992933
117223	1	1	0.993631	1	0.993548
117322	0.990862	1	1	1	1
117352	0	0	0	0	0.086957
117367	0	0	0	0	0.170149
117391	0	0	0	0	0.048843
117394	0	0	0.039604	0	0.260204
117395	0	0	0.042484	0.057143	0.258794
117463	0	0	0.060109	0.184524	0.226933
117469	0	0	0.053371	0.16875	0.192612
117487	0	0	0.052478	0.168919	0.11215
117490	0	0	0	0.170068	0.106918
117568	1	1	1	1	0.990566
117607	0.996269	1	0.989899	1	0.976744
117610	1	1	0.990196	1	0.975904
117819	0.985646	1	1	1	0
118251	0.997845	1	1	1	0.990431
118254	1	0.997389	1	1	0.995074
118257	0.997845	1	0.994681	1	0.995
118328	0.996016	1	0.994975	0.970149	0
118340	1	0.997738	1	1	1
118397	0.997449	0.984177	0.993464	0.9375	0
118492	0	0	0	0	1
118651	1	1	1	1	0.962963
118654	1	1	1	0	0.954545
118657	1	1	1	0	0.904762
118720	1	1	1	1	0.94
118723	1	1	1	1	0.95082
118732	1	1	1	1	0.967391
118735	1	1	1	1	0.969697
118862	0.995475	1	1	1	0.997207
118873	0.992647	0.991803	1	1	1
118879	1	1	1	1	0
118882	0.984615	1	0.971429	1	0.99278
118885	1	1	1	1	0.99631
119068	1	0.997908	1	1	1
119083	0.998188	0.996898	0.997333	0.994253	0.9925
119128	0	0	0	0	1
119179	0.996633	1	0.995215	1	1
119233	0.997297	1	0.993151	1	1
119404	0	0	0	0	0.993631
119407	1	1	1	0.989796	0
119467	0.993835	0.985856	0.987842	0.970803	0.994083
119539	1	0.986364	0.982143	1	0.971429
119545	0.994413	0.988372	0.988095	1	0.963855
119557	0.986667	0.982759	1	1	0.925926
119563	0.952381	1	0	0	0.818182
119569	0.909091	0	0	0	0.818182
119590	0.99115	1	1	1	0.967742
119611	0.994536	1	1	1	0.979167
119620	0.995025	0.992857	1	1	0.981481
119716	0.993769	0.995049	1	1	0.985075
119887	1	1	0.996047	1	0.992188
119896	0.998659	1	1	1	0.996377
119995	1	1	1	1	1
120034	0	0	0	0	1
120115	1	1	1	1	0
120130	1	1	1	1	0
120150	0.993289	0.990654	1	1	0
120178	0.993023	1	1	1	0
120181	0.995565	0.986301	1	1	0
120358	0	0	0	0	0.995968
120373	0.993958	1	1	1	0
120559	0.993641	0.994536	1	1	0.990291
120616	0	0	0	0	1
120790	0	0	0	0	0.988235
120811	0	0	0	0	1
120814	0	0	0	0	1
120820	0	0	0	0	0.989583
120841	0	0	0	0	0.99187
120955	0	0	0	0	0.996429
121099	0	0	0	0	1
121253	0	0	0	0	1
121374	0	0	0	0	0.988372
121400	0.997872	0.996633	1	1	1
121538	0.991254	0.995885	1	1	0.992857
121573	0.997333	1	1	1	0
121596	0	0	0	0	1
121608	1	1	1	1	0
121633	0	0	0	0	0.985915
121641	1	1	1	1	0.980392
121650	1	1	1	1	0
121651	0	0	0	0	0.96
121715	1	1	0	0	0
121721	1	1	1	1	1
121746	0.995169	1	1	1	0.988095
121748	1	1	1	1	0.988095
121846	0.997797	0.997429	1	1	0.994709
121855	0	0	0	0	0.994505
121867	0	0	0	0	0.98324
122086	0	0	0	0	0.995261
122212	0	0	0	0	1
122215	1	0.995902	1	1	0.994083
122262	0.997041	1	1	1	1
122308	0.996289	0.994962	1	1	0
122320	0.998211	1	0.990099	1	0
122461	0	0	0	0	0.977654
122610	1	1	1	1	0
122620	0.994987	1	1	1	0
122781	0.996855	1	1	1	0
122843	0	0	0	0	0.989583
122889	0	0	0	0	0.996599
122997	0.997812	0.99759	1	1	0.994505
123015	0.997938	0.997619	1	0.980952	0.994118
123019	1	1	1	0.981308	1
123102	0	0	0	0	0.991632
123150	0	0	0	0	0.98855
123492	0.998516	1	1	1	1
123493	0.998519	0.998224	1	1	1
123703	1	1	0.994475	1	0.992366
123761	1	0.995868	1	1	1
124015	0.99537	1	1	1	0.98855
124360	0.996454	1	0.995652	1	0
124388	0.998415	1	0.995918	1	0
124557	1	1	1	1	1
124593	0.99759	1	1	1	0
124595	0.995227	0.984615	0.989474	0.986667	0
124763	0.997709	0.99683	1	1	0
124854	0	0	0	0	1
124866	0.994992	0.991892	0.995763	0.987013	0.989418
124871	1	0.997361	1	1	1
124896	1	1	0.996689	1	0.995595
124977	0	0	0	0	1
124994	0.995294	1	1	1	0
125010	0	0	0	0	0.993333
125018	0.995918	1	1	1	0
125196	0.990099	1	1	1	0
125235	1	1	1	0	0
125238	0.974359	1	1	0	0
125244	1	1	0	0	0
125256	1	1	1	0	0
125262	1	1	1	0	0
125274	1	0.987179	1	1	0
125277	1	1	1	1	0
125415	1	1	1	1	0
125417	1	0.986301	1	1	0
125424	0.982759	1	1	1	0
125429	1	1	1	1	0
125433	1	1	0.882353	0	0
125448	1	1	1	1	0
125502	0.995754	1	0.994819	1	1
125517	0	0	0	0	1
125525	0	0	0	0	1
125564	1	1	1	0.99375	1
125577	1	1	1	1	0
125935	0	0	0	0	0.024631
125977	1	1	1	1	0.985437
125985	1	0.997033	0.994595	1	0.990431
125998	1	0.988571	1	0.976744	0.99005
126019	1	0.997199	1	1	0.984456
126061	1	0.996622	1	1	0
126068	1	0.996855	1	1	1
126124	0	0	0	0	1
126136	0	0	0	0	1
126148	0	0	0	0	1
126181	0	0	0	0	1
126250	0	0	0	0	1
126259	0	0	0	0	1
126262	0	0	0	0	1
126295	0	0	0	0	0.993464
126352	0	0	0	0	0.995984
126405	0	0	0	0	0.9869
126555	0.997468	1	1	1	0.956204
126574	0.996	1	1	1	0.951807
126590	0.994413	1	1	1	1
126599	1	1	1	1	0.985075
126613	0.993902	1	1	1	0.985714
126638	1	1	1	1	1
126687	0.998505	1	1	0.991667	1
126732	0.998487	0.99802	1	1	1
126778	0.995859	0.989071	1	0.975904	0
126833	0.995327	0.996357	1	1	0
126934	0	0	0	0	0.02439
126945	0	0	0	0	1
126949	0	0	0	0	0.022305
127013	1	0.997241	0.99729	1	1
127367	0	0	0	0	0.987055
127438	0.991101	0.983988	0.984424	0.992908	0
128006	0	0	0	0	0.988095
128063	0.989286	0.993103	0.992509	0.980769	0
128108	1	1	0.994624	1	0
128657	1	1	1	1	1
129118	0	0	0	0	0.026667
129154	0	0	0	0	0.987342
129334	0	0	0	0	0.986667
129393	0.997024	0.996016	1	1	1
129462	1	1	0	0	1
129465	1	0	0	0	0
129867	1	1	1	0	0
129876	1	1	0.980769	1	1
129882	0.994975	0.990566	1	1	1
129885	1	1	1	1	1
129915	0	0	0	0	0.985714
129956	1	0.996937	0.993651	1	0
129980	0	0	0	0	0.996575
130026	0	0	0	0	1
130104	0.998211	0.997763	0.994764	1	0.994737
130152	0	0	0	0	1
130167	0	0	0	0	1
130407	0	0	0	0	1
130459	0	0	0	0	0.989529
130578	1	0.997917	1	1	1
130663	0	0	0	0	0.961538
130672	0	0	0	0	1
130771	0	0	0	0	1
130801	0	0	0	0	1
130819	0	0	0	0	1
130822	0	0	0	0	0.98
130837	0	0	0	0	1
130846	0	0	0	0	1
130852	0	0	0	0	1
130858	0	0	0	0	0.988235
130984	0	0	0	0	0.982379
131233	0	0	0	0	0.993976
131257	0	0	0	0	1
131278	0	0	0	0	0.989691
131374	0	0	0	0	0.985915
131380	0	0	0	0	0.985714
131383	0	0	0	0	0.986111
131389	0	0	0	0	0.985075
131458	0.998035	0.997199	1	0.9875	0.993151
131527	0.997226	1	1	1	1
131559	0.987586	0.987879	0.989474	1	1
131724	0.992063	1	1	1	0
131732	1	1	1	0	0
131737	1	1	1	0	0
131801	0	0	0	0	0.991525
132345	0.998853	1	1	1	0
132933	1	1	1	0.984615	1
132974	1	1	1	1	1
133022	0.997143	1	0.993151	1	1
133135	0	0	0	0	0.219672
133138	0	0	0	0.05036	0
133174	0	0	0.053824	0.182796	0.240506
133216	0	0	0.052632	0.153409	0.140992
133231	0	0	0.059006	0.151899	0.083815
133240	0	0	0	0.099291	0.04375
133285	0	0	0	0	1
133570	0	0	0	0	1
133741	0	0	0	0	1
133765	0.996534	1	1	1	1
133801	0	0	0	0	1
133858	0	0	0	0	1
133861	0	0	0	0	0.996805
133909	0	0	0	0	1
134275	0	0	0	0	0.972973
134380	0	0	0	0	1
134416	0	0	0	0	1
134482	0	0	0	0	1
134530	0	0	0	0	0.996914
134563	0.998721	1	1	1	0
134596	0	0	0.047393	0.181818	0.030303
134623	0.038462	0.173913	0.342246	0.612613	0.17757
134626	0.945946	0.804651	0.637363	0.362069	0
134635	0.997085	1	1	1	1
134662	0.899485	0.661017	0.441077	0.19917	0
134665	0.903465	0.671196	0.452145	0.198381	0
134671	1	1	1	1	0.398357
134698	0.054299	0.199288	0.408854	0.634812	0
134728	0.025271	0.100145	0.233831	0.441065	0.345114
134734	0	0	0	0	0.077568
134749	0	0.041308	0.075658	0.205556	0.264463
134872	1	1	1	0.978261	0
134932	0.974359	1	1	1	1
134947	1	0	0	0	1
134950	0	0	0	0	1
134951	0	0	0	0	1
134968	0.989796	1	0.972603	1	0
134995	0	0.08011	0.07767	0.391304	0.135417
135001	0	0.096552	0.165354	0.469231	0.197232
135016	0.04047	0.121368	0.241667	0.564356	0.335312
135028	0.995429	0.998576	1	1	0.357143
135106	0.032807	0.077941	0.225389	0.454545	0.256039
135112	0.028534	0.063593	0.180282	0.396648	0.217617
135115	0.019608	0.057471	0.141935	0.335443	0.166189
135121	0	0.042478	0.118033	0.303448	0.147493
135142	0	0	0	0	0.074194
135163	0	0	0	0	0.079208
135400	0.998299	1	1	1	0.956522
135427	0	0	0	0	0.25
135436	0	0	0	0	0.240506
135469	0	0	0	0	0.256131
135478	0	0	0	0	0.251337
135484	0.998617	0.997921	1	1	0.740642
135502	0.997279	1	0.997101	1	0
135523	0	0	0	0	0.064815
135526	0	0	0	0	0.061538
135556	0	0	0	0.082353	0
135577	0	0	0.035897	0.082353	0.027586
135580	0	0	0.035806	0.08284	0.074205
135598	0	0	0.040816	0.079096	0.087336
135628	0	0	0	0	0.128571
135661	0	0	0	0	0.925926
135673	0	0	0	0	0.444444
135727	0	0	0	0	0.102041
135939	0.994203	1	1	1	0
135993	0.997449	1	1	1	1
136107	1	1	1	1	0
136125	1	1	1	1	0
136179	0	0	0	0	1
136227	0.997358	1	1	1	0
136230	1	1	1	1	0
136380	0	0	0	0	1
136402	0	0	0	0	1
136443	0	0	0	0	0.995025
136530	1	1	0.99	1	0
136536	0.99811	1	1	1	0.994253
136548	0	0	0	0	0.994152
136614	0	0	0	0	1
136665	0	0	0	0	1
136671	0	0	0	0	1
136679	0	0	0	0	1
136689	0	0	0	0	1
136713	0	0	0	0	1
136725	0	0	0	0	1
136733	0.996416	1	1	0.977273	0
136905	0.998415	0.998127	1	1	1
137011	0	0	0	0	0.97546
137019	1	1	1	1	0
137031	0.998366	0.998073	1	1	0
137073	0	0	0	0	0.028986
137079	0.997576	0.998459	1	0.992	0
137169	0	0	0	0	0.99061
137175	0	0	0	0	1
137418	0	0	0	0	0.040816
137472	0	0	0.095563	0.149254	0.104575
137493	0	0.027957	0.100694	0.15748	0.098101
137511	0	0	0.083045	0.149254	0.077922
137589	0	0	0	0	0.063694
137595	0	0	0	0	0.088889
137613	0	0	0	0	0.075
137637	0	0	0	0	0.071429
137888	0	0	0.090361	0.0875	0.046667
137958	0	0.097166	0.247475	0.320755	0.208861
137961	0	0.09375	0.239024	0.314815	0.202454
137997	0	0.040302	0.1	0.177419	0.124294
138014	0	0	0	0	0.040201
138117	0	0	0	0	0.992248
138366	0.996144	0.996721	1	1	1
138465	0	0	0	0	0.984127
138471	0	0	0	0	0.98324
138528	0	0	0	0	1
138543	0	0	0	0	1
138564	0	0	0	0	0.990291
138672	0	0	0	0	1
138765	0	0	0	0	0.997059
138807	0	0	0	0	0.991098
138840	0	0	0	0	0.988701
138885	0	0	0	0	1
138903	0	0	0	0	1
138945	0	0	0	0	1
138969	0	0	0	0	0.035714
138987	0.020335	0.031773	0.125	0.207547	1
139026	0	0	0	0	0.625954
139050	0.042553	0.086705	0.279006	0.474684	0.339483
139053	0.040724	0.083026	0.272973	0.459119	0.339623
139056	0.038864	0.08167	0.274457	0.453416	1
139068	0	0	0	0	0.666667
139080	0	0	0	0	0.704225
139092	0	0	0.070381	0.128205	0.105485
139140	0	0	0	0	0.97619
139146	0	0	0	0	0.973856
139176	0.986745	0.988506	0.996364	1	0
139287	1	1	1	1	1
139290	1	0.995215	1	1	1
139324	1	1	1	1	1
139326	1	1	1	1	1
139339	1	1	1	1	1
139345	1	1	1	1	1
139366	0.995025	1	1	1	1
139402	0	0	0	0	1
139671	0.97852	0.983389	0.987179	1	0
139718	1	1	0.985075	1	0
139721	0.993902	1	1	1	0
139745	0.522727	0	0	0	0
139767	0.99	0.98	1	0.961538	0
139785	1	1	1	1	0
139835	1	1	0.995305	1	0
139862	0.995338	0.994521	0.993464	1	0
139904	1	1	1	1	0
139931	1	0.933333	0	0	0
139933	0	1	0	0	0
139991	1	1	1	0	0
139994	1	0.928571	1	0	0
139997	1	1	1	0	0
139999	1	1	1	0	0
140607	0.997041	0.998012	0.996364	1	0
140813	0.998681	1	1	1	0
140852	1	1	0.997135	1	0
140859	0.995485	1	0.988732	1	0
140927	0.99754	0.99841	1	0.975	0
140996	0.997812	1	1	1	0
141002	0.997778	0.99726	1	1	0
141014	1	1	0.994083	1	0
141422	1	1	1	1	0
141913	0.998609	1	0.99322	1	0
142009	0.997845	0.997494	1	0.987342	0
142261	0	0	0	0	1
142360	1	1	1	0.992701	0
142375	0.99775	0.995253	0.996732	1	0
142387	0	0	0	0	0.925926
142393	0	0	0	0	0.960784
142420	0	0	0	0	0.984496
142465	0	0	0	0	1
142483	0.998805	1	1	1	0
142519	1	1	1	1	1
142579	0.997755	0.99848	0.997118	1	1
142624	0.996466	0.997537	1	1	0
142627	0.99633	0.987685	0.995238	0.989583	0
142630	0.998217	0.985816	0.995434	1	0
142696	0.998494	1	1	1	0
142699	0.996904	1	1	1	0
142738	0	0	0	0	0.983122
142768	0.997222	0.99633	0.996183	1	0
142783	0	0	0	0	1
142813	0.991228	0.997101	1	1	0
142942	0.998492	0.998379	1	1	0.992958
142951	0.998565	0.99688	0.996622	1	1
142954	1	1	1	0.99115	0.99308
142966	0	0	0	0	1
143071	0.995215	1	1	1	1
143077	0.993631	1	1	1	1
143083	0.950413	0.89899	0.906977	0.944444	1
143086	0.946903	0.872093	0.875	0.941176	0
143092	1	1	1	1	0
143377	0.989691	1	1	0.866667	1
143398	1	1	1	0	1
143401	1	1	1	0	0
143413	1	1	1	0.928571	0
143416	1	0.98913	1	0.933333	0
143425	0.995392	1	1	0.956522	0
143530	1	0.996	1	1	0
143587	0	0	0	0	0.026549
143632	1	0.997118	1	1	0
143659	1	0.998615	1	1	0
143674	0.998925	0.997175	1	1	0
143716	0.995283	1	1	1	0
143725	0.995192	0.997826	1	1	0
143761	1	1	0.994382	1	0
143791	0.985849	1	0.989474	1	0
143792	0.995238	1	1	1	0
143836	1	1	0.992754	1	0
143839	0.997143	1	0.992366	1	0
143842	0.997297	1	1	1	0
143992	0.995893	1	0.994709	0.971429	0
143995	0.992991	0.996988	0.99422	1	0
143998	0.997722	1	1	1	0
144025	0.997085	0.99569	1	1	0
144109	1	1	1	1	0
144140	0.997748	1	1	1	0
144169	1	1	1	1	0
144172	1	1	1	1	0
144345	1	1	1	1	0
144394	1	0.996441	1	1	0
144398	0.988406	1	1	1	0
144400	1	1	1	1	0
144442	0.975	1	1	0	0
144443	1	1	1	0	0
144503	1	1	0	0	0
144505	0	1	0	0	0
144544	1	1	1	0	0
144565	1	1	1	1	0
144580	1	1	0.990099	1	0
144586	1	1	1	1	0
144673	1	1	1	1	0
144676	0.997817	0.997041	1	1	0
144724	0.995671	1	1	0.987342	0
144939	0.997743	0.993443	1	1	0
144954	0.998182	0.994987	1	1	0
145017	0.99877	1	0.99729	0.991304	0
145056	0.998762	0.996899	0.991098	1	0
145137	0.998571	0.998077	0.996845	1	0
145155	0.996914	0.997959	1	1	0
145302	0.998208	1	1	1	0
145304	0	0	0	0	0.985075
145308	1	1	0.996466	1	0
145347	1	0.997368	0.996139	1	0
145398	0.99569	1	1	1	0
145476	0	0	0	0	0.025126
145485	1	0.997382	0.995413	1	0.031414
145503	1	1	1	1	0.041176
145536	1	0.995745	1	1	0.046154
145623	0.997283	0.996429	0.993464	1	0
145649	1	1	1	1	0
145731	0.998384	1	0.99278	1	0
145806	1	0.998336	1	1	0
145890	0.996753	1	1	1	0
145899	0.99827	0.997613	0.996078	0.990385	0
145920	0.993724	1	1	1	0
145998	1	1	1	1	0
146016	0.996479	0.997712	1	1	0
146067	1	0.99665	0.996667	1	0
146088	1	1	0.996	0.989796	0
146109	1	0.994924	1	1	0
146151	1	1	1	0	0
146157	1	1	1	1	0
146166	1	0.992806	1	0.962963	0
146181	1	1	0.990291	1	0
146184	0.955479	0.970803	0.973451	0.964286	0
146262	1	1	0.994253	1	0
146277	0.997419	0.996769	0.996904	0.991379	0
146298	0.998674	0.992819	1	1	0
146328	0.998267	1	0.995781	1	0
146487	0	0	0	0	1
146586	0	0	0	0	0.975309
146592	0	0	0	0	0.993197
146682	1	1	1	1	0.99115
146688	1	0.996241	0.993243	1	1
146691	1	0.996241	0.985507	1	1
146718	1	0.991935	0.993333	1	1
146787	0	0	0	0	0.985401
146856	0.995502	0.997942	1	1	0
147155	0.997358	0.995049	0.997175	0.993056	0.996212
147233	0.99708	0.997868	1	0.990654	0
147257	0	0	0	0	1
147323	0.993333	1	1	1	0
147362	0.995708	1	1	1	0
147366	1	0.996241	1	1	0
147401	0.998428	0.987342	0.995074	1	1
147494	1	1	1	1	0.99
147500	1	1	1	1	0.974026
147503	0.995074	0.994048	1	1	0.985075
147509	1	1	1	1	0.984848
147542	0	0	0	0	0.980392
147543	0	0	0	0	0.980392
[truncated: 71,227 more rows]

## Sheet: 3d
snp	V00	V01	V02	V03	V05
77	0	0	0	0	0.126214
164	0	0	0	0	0.19888
186	0	0	0	0	0.341151
299	0	0	0	0	0.366482
346	0	0	0	0	0.155963
362	0	0	0	0	0.308271
366	0.953125	1	1	1	0
421	0	0	0	0	0.098837
460	0	0	0	0	0.275862
607	0	0	0	0	0.038627
639	1	1	1	0.996	1
669	0	0	0	0	0.149171
709	0	0	0	0	0.129129
754	0	0	0	0	0.184685
766	0	0	0	0	0.116466
772	0	0	0	0	0.176895
918	0	0	0	0	0.280769
931	0	0	0	0	0.294915
967	0	0	0	0	0.200573
991	0	0	0	0	0.19943
1027	0	0	0	0	0.278287
1096	0	0	0	0	0.234104
1108	0	0	0	0	0.208824
1270	0	0	0	0	0.217984
1288	0	0	0	0	0.073171
1330	0	0	0	0	0.15508
1339	0	0	0	0	0.172414
1354	1	1	1	0.996109	0
1403	0	0	0	0	0.069565
1471	1	1	1	1	0
1479	1	0.987342	0.990826	1	0.728155
1543	0	0	0	0	0.314815
1585	0	0	0	0	0.339468
1684	0	0	0	0	0.022371
1702	0	0	0	0	0.382567
1756	0	0	0	0	0.366843
1772	0	0	0	0	0.455674
1822	0	0	0	0	0.178862
1849	0	0	0	0	0.053299
1855	0	0	0	0	0.032345
1945	0	0	0	0	0.078947
1989	1	1	1	1	0
1993	0	0	0	0	0.15942
2029	0	0	0	0	0.183962
2046	0	0	0	0	0.09375
2230	1	1	1	1	0
2335	0	0	0	0	0.063333
2341	0	0	0	0	0.071197
2354	0	0	0	0	0.058104
2404	0	0	0	0	0.70137
2429	0	0	0	0	0.017677
2461	0	0	0	0	0.036496
2464	0	0	0	0	0.021792
2491	0	0	0	0	0.043668
2535	1	1	1	0.997537	0
2561	0	0	0	0	0.502674
2563	0	0	0	0	0.301786
2570	0	0	0	0	0.310954
2621	0	0	0	0	0.258621
2660	0	0	0	0	0.090717
2668	0	0	0	0	0.068807
2678	0	0	0	0	0.669903
2681	0	0	0	0	0.035533
2705	0	0	0	0	0.079452
2764	0	0	0	0	0.145455
2816	0	0	0	0	0.042216
2879	1	1	1	0.992537	0.996753
2891	0	0	0	0	0.346863
3164	0	0	0	0	0.02449
3206	0.971014	0.976608	1	0.980831	0.030387
3245	1	1	1	1	0
3284	0	0	0	0	0.031977
3313	0	0	0	0	0.086538
3353	0	0	0	0	0.111111
3392	0	0	0	0	0.028455
3407	0	0	0	0	0.223938
3413	0	0	0	0	0.711538
3521	0	0	0	0	0.179775
3530	1	0.986301	1	0.994845	0
3533	0	0	0	0	0.244444
3541	0	0	0	0	0.276978
3581	0	0	0	0	0.396739
3626	0	0	0	0	0.355014
3635	0	0	0	0	0.331445
3737	0	0	0	0	0.060606
3758	0	0	0	0	0.136709
3791	0	0	0	0	0.221311
3869	0	0	0	0	0.065574
3887	1	0.987654	1	1	0.969136
3901	0	0	0	0	0.08377
3968	0	0	0	0	0.348315
4042	0	0	0	0	0.332727
4066	0	0	0	0	0.241784
4087	0	0	0	0	0.136628
4173	0.988506	1	1	0.995745	0
4252	1	1	1	1	0.964602
4307	0	0	0	0	0.03125
4324	0	0	0	0	0.038012
4399	0	0	0	0	0.047619
4596	0.983333	1	1	1	0.207182
4612	0	0	0	0	0.038585
4642	1	1	1	1	0.282313
4648	1	0.988636	0.992593	1	0.703072
4651	1	1	0.985714	0.993865	0
4732	0	0	0	0	0.767213
4748	1	1	0.995652	1	0
4873	0	0	0	0	0.086957
4921	0	0	0	0	0.182796
4948	0	0	0	0	0.239865
4999	0	0	0	0	0.135484
5014	0	0	0	0	0.104651
5050	0	0	0	0	0.030303
5221	0	0	0	0	0.124579
5227	1	0.993976	0.992366	1	0.827362
5245	0	0	0	0	0.217532
5293	0	0	0	0	0.185304
5530	0	0	0	0	0.468571
5711	0	0	0	0	0.52
5755	0	0	0	0	0.329493
5788	0	0	0	0	0.354892
5821	0	0	0	0	0.400821
5953	0	0	0	0	0.121951
5965	0	0	0	0	0.090686
5971	0	0	0	0	0.0625
6010	0	0	0	0	0.060942
6046	0	0	0	0	0.050398
6064	0	0	0	0	0.05
6106	1	1	1	1	0.251969
6175	0	0	0	0	0.025974
6178	0	0	0	0	0.056511
6238	0	0	0	0	0.262997
6262	0	0	0	0	0.217647
6298	0	0	0	0	0.201493
6307	1	1	1	1	0.404706
6316	0	0	0	0	0.208247
6397	0	0	0	0	0.204738
6424	0.992366	1	1	0.997579	0.338742
6442	0	0	0	0	0.031042
6562	1	1	1	1	0.293963
6985	0	0	0	0	0.171975
7117	0	0	0	0	0.026071
7165	0	0	0	0	0.19403
7171	0	0	0	0	0.123835
7222	0	0	0	0	0.214186
7228	0	0	0	0	0.023364
7231	0	0	0	0	0.202512
7285	1	1	1	1	0.993939
7426	1	0.990148	0.99322	0.991279	0
7444	0	0	0	0	0.219436
7537	0	0	0	0	0.687151
7543	0	0	0	0	0.042945
7588	0	0	0	0	0.651515
7607	0	0	0	0	0.047297
7612	0	0	0	0	0.04698
7627	0	0	0	0	0.129412
7669	0	0	0	0	0.494382
7706	0	0	0	0	0.385417
7788	0	0	0	0	0.22191
8058	0	0	0	0	0.288136
8127	0	0	0	0	0.31592
8154	0	0	0	0	0.309589
8206	0	0	0	0	0.151899
8246	0	0	0	0	0.386905
8260	1	1	1	1	0
8302	1	1	1	1	1
8377	0	0	0	0	0.065
8398	0	0	0	0	0.166065
8410	1	0.991803	0.994318	1	0
8449	0	0	0	0	0.192744
8491	0	0	0	0	0.064444
8500	0	0	0	0	0.083333
8523	0	0	0	0	0.029255
8683	0	0	0	0	0.068783
8914	0	0	0	0	0.285714
9049	0	0	0	0	0.245342
9077	1	1	0.996865	0.997305	1
9115	0	0	0	0	0.257732
9239	0.972603	1	0.996212	0.996169	0.313167
9313	0	0	0	0	0.289474
9328	0.967213	1	1	1	0
9334	0.96875	1	0.994505	1	0
9337	0.969697	1	1	1	0
9421	0	0	0	0	0.304854
9436	0	0	0	0	0.247544
9445	0	0	0	0	0.231076
9490	0	0	0	0	0.120083
9505	0	0	0	0	0.159363
9580	1	1	1	1	0.526685
9714	0	0	0	0	0.428571
9723	0	0	0	0	0.433718
9840	0	0	0	0	0.349515
9877	0	0	0	0	0.212406
9903	0	0	0	0	0.084016
10041	0	0	0	0	0.066138
10046	0	0	0	0	0.088472
10062	0	0	0	0	0.152778
10104	0	0	0	0	0.310588
10209	1	1	1	0.996805	1
10281	0	0	0	0	0.073394
10290	0	0	0	0	0.03653
10293	0	0	0	0	0.707547
10509	1	1	1	0.997596	1
10558	0	0	0	0	0.117647
10560	0	0	0	0	0.114014
10563	0	0	0	0	0.134146
10653	1	1	1	1	0.975062
10782	0	0	0	0	0.308868
10806	0	0	0	0	0.272727
10839	0	0	0	0	0.140351
10863	0	0	0	0	0.057895
10965	0	0	0	0	0.022535
11079	0	0	0	0	0.034483
11166	0	0	0	0	1
11218	0	0	0	0	0.037671
11262	1	1	1	1	1
11427	0	0	0	0	0.396624
11526	0	0	0	0	0.352484
11670	0	0	0	0	0.254237
11678	1	1	0.988764	1	1
11707	0	0	0	0	0.07027
11836	0	0	0	0	0.042308
11875	0	0	0	0	0.030303
11926	1	0.994413	1	1	1
12265	1	1	1	1	1
12299	1	1	0.988166	1	0.648536
12328	0	0	0	0	0.158416
12392	0	0	0	0	0.594828
12393	1	1	1	0.99095	1
12406	0	0	0	0	0.027132
12485	0	0	0	0	0.243402
12541	1	0.995671	1	0.997368	1
12559	0	0	0	0	0.053521
12632	0	0	0	0	0.24505
12634	0	0	0	0	0.2275
12700	0	0	0	0	0.029412
12733	0	0	0	0	0.075472
12772	0	0	0	0	0.220561
12784	0	0	0	0	0.250467
12968	0	0	0	0	0.283186
12982	0	0	0	0	0.986046
13111	0	0	0	0	0.683908
13137	0	0	0	0	0.669643
13177	0	0	0	0	0.047337
13246	1	0.994975	1	0.996721	0.700831
13296	0	0	0	0	0.113586
13318	0	0	0	0	0.117381
13348	0	0	0	0	0.115063
13392	1	1	0.995037	1	0.997613
13582	0	0	0	0	0.049628
13750	0	0	0	0	0.274725
13783	0	0	0	0	0.03662
13786	1	1	1	1	0.58221
13834	0	0	0	0	0.463175
13840	0	0	0	0	0.459596
13939	0	0	0	0	0.334066
13966	0	0	0	0	0.314453
13984	0	0	0	0	0.156364
14044	0	0	0	0	0.285479
14101	0	0	0	0	0.123832
14116	0	0	0	0	0.046832
14125	1	0.989247	0.992	0.991525	0.642012
14164	1	1	1	1	0.694362
14397	0	0	0	0	0.041176
14461	0	0	0	0	0.03871
14464	0	0	0	0	0.03871
14515	1	1	1	1	0.171569
14596	0	0	0	0	0.215859
14731	0	0	0	0	0.056604
14734	0	0	0	0	0.106897
14764	0	0	0	0	0.18136
14782	0	0	0	0	0.570406
14830	0	0	0	0	0.099773
14836	0	0	0	0	0.108108
14896	0	0	0	0	0.101974
14947	0	0	0	0	0.237389
14962	0	0	0	0	0.238095
15172	0	0	0	0	0.220736
15220	0	0	0	0	0.926471
15577	0	0	0	0	0.073248
15611	0	0	0	0	0.153061
15664	1	1	0.993378	1	0.168889
15710	0	0	0	0	0.235
15725	0	0	0	0	0.237885
15765	0	0	0	0	0.279605
15775	0	0	0	0	0.295082
15838	0	0	0	0	0.477551
15866	0	0	0	0	0.414226
15913	1	1	0.987654	1	0.662602
16013	1	1	0.995413	1	1
17914	0.819672	0.960265	0.954545	0.908163	0.452055
17915	0.822581	0.96	0.956044	0.914089	0.391003
20886	0.38983	0.456376	0.391089	0.503968	0.345361
20991	0	0.487407	0.561698	0.532057	0
21042	0.996528	0.996593	0.998848	1	0.212245
21185	0	0	0.714286	0	0
21205	0	0	0	0	0.26087
21249	0	0	0	0	0.403846
21253	1	1	1	1	0.230089
21255	1	1	0.9875	0.982456	0.948276
21275	1	0.988764	0.964912	0.962264	0.099291
21427	1	1	1	1	0
21442	0	0	0	0	0.071795
21452	0	0	0	0	0.214834
21476	0	0	0	0	0.169118
21569	1	0.993464	1	1	1
21617	0	0	0	0	0.024948
21626	0	0	0	0	0.020325
21650	0	0	0	0	0.024911
22033	1	1	1	1	1
22084	0	0	0	0	0.268868
22231	1	1	0.995283	1	1
22268	1	1	1	1	0.997525
22366	0	0	0	0	0.036
22408	0	0	0	0	0.2
22577	0	0	0	0	0.309524
22586	0	0	0	0	0.235556
22595	0	0	0	0	0.225532
22616	0	0	0	0	0.151852
22625	0	0	0	0	0.136029
22640	0	0	0	0	0.123333
22694	0	0	0	0	0.052632
22703	0	0	0	0	0.025641
22712	0	0	0	0	0.050926
22754	0	0	0	0	0.132911
22787	0	0	0	0	0.265537
22818	0	0	0	0	0.277273
22829	0	0	0	0	0.3125
22967	0	0	0	0	0.179775
22970	0	0	0	0	0.250471
22979	0	0	0	0	0.205534
23024	0	0	0	0	0.045584
23261	1	1	1	1	0
23282	1	1	1	1	0
23286	1	1	1	1	0
23453	0	0	0	0	0.683333
23543	0.991379	0.997059	1	0.997717	0
23618	0	0	0	0	0.217791
23621	0	0	0	0	0.225705
23672	0	0	0	0	0.243151
23690	0	0	0	0	0.18662
23741	0	0	0	0	0.050505
23787	1	0.98913	0.993056	0.994253	0
23789	0	0	0	0	0.140468
23796	0	0	0	0	0.052632
23801	0	0	0	0	0.181481
23810	0	0	0	0	0.207692
23994	0	0	0	0	0.193989
24020	0	0	0	0	0.062069
24118	0	0	0	0	0.080645
24326	0	0	0	0	0.23444
24359	0	0	0	0	0.232346
24392	0	0	0	0	0.116667
24497	0	0	0	0	0.131579
24503	0	0	0	0	0.161905
24569	0	0	0	0	0.280374
24580	0	0	0	0	0.044898
24643	0	0	0	0	0.986807
24719	1	1	0.99635	1	0.99639
24894	0	0	0	0	0.0301
24914	1	0.994083	1	1	0
24968	0	0	0	0	0.049296
25004	0	0	0	0	0.184438
25034	0	0	0	0	0.320293
25079	0	0	0	0	0.349359
25085	0	0	0	0	0.353896
25148	0	0	0	0	0.035556
25154	0	0	0	0	0.440758
25166	0	0	0	0	0.325991
25283	0	0	0	0	0.292887
25293	0	0	0	0	0.160156
25399	0	0	0	0	0.396007
25615	0	0	0	0	0.101852
25633	1	1	0.990196	1	0.980392
25673	0	0	0	0	0.069231
25674	0	0	0	0	0.068702
25718	1	1	1	1	0.47432
25759	0	0	0	0	0.02947
25783	0	0	0	0	0.353846
25963	0	0	0	0	0.408879
26008	0	0	0	0	0.416847
26062	0	0	0	0	0.055147
26083	0	0	0	0	0.343811
26098	0	0	0	0	0.020964
26182	1	1	1	1	0
26263	0	0	0	0	0.042986
26302	0	0	0	0	0.12069
26341	0	0	0	0	0.25656
26377	0	0	0	0	0.22973
26419	0	0	0	0	0.232365
26431	0	0	0	0	0.2607
26491	0	0	0	0	0.316583
26566	0	0	0	0	0.036907
26575	0	0	0	0	0.292052
26640	0	0	0	0	0.253644
26644	0	0	0	0	0.385507
26707	0	0	0	0	0.83455
26722	0	0	0	0	0.521531
26734	0	0	0	0	0.295455
26755	0	0	0	0	0.163743
26787	1	0.990196	0.994624	0.994652	0.358852
26908	0	0	0	0	0.398458
26971	0	0	0	0	0.267857
26995	1	1	1	1	0.747159
27031	1	1	1	1	0.988889
27034	0	0	0	0	0.214876
27071	1	1	0.994924	1	0.225722
27104	0	0	0	0	0.341902
27115	0	0	0	0	0.342857
27170	0	0	0	0	0.437126
27196	0	0	0	0	0.323671
27199	0	0	0	0	0.322795
27232	0	0	0	0	0.237069
27265	0	0	0	0	0.043887
27274	0	0	0	0	0.099071
27298	0	0	0	0	0.236994
27301	0	0	0	0	0.17192
27427	0	0	0	0	0.12973
27448	1	0.983871	0.99375	0.990148	1
27478	0	0	0	0	0.324176
27541	0	0	0	0	0.345168
27550	1	1	1	0.9967	0
27571	1	1	1	1	0.476077
27574	0	0	0	0	0.354369
27704	0	0	0	0	0.028958
27754	0	0	0	0	0.172727
27761	0	0	0	0	0.155963
27778	0	0	0	0	0.143488
27811	0	0	0	0	0.2
27829	0	0	0	0	0.23301
27853	0	0	0	0	0.338235
27862	0	0	0	0	0.02657
27880	0	0	0	0	0.021333
27898	0	0	0	0	0.023018
27946	0	0	0	0	0.031835
27952	0	0	0	0	0.325967
27964	0	0	0	0	0.321799
28042	0	0	0	0	0.027397
28048	0	0	0	0	0.027923
28087	0	0	0	0	0.364452
28093	0	0	0	0	0.298725
28124	0	0	0	0	0.484848
28141	0	0	0	0	0.338061
28243	0	0	0	0	0.572414
28258	0	0	0	0	0.022044
28378	0	0	0	0	0.385274
28384	0	0	0	0	0.379898
28429	0	0	0	0	0.369085
28471	0	0	0	0	0.347328
28489	0	0	0	0	0.406746
28537	0	0	0	0	0.062687
28627	0	0	0	0	0.266376
28663	0	0	0	0	0.253807
28701	0	0	0	0	0.057143
28780	0.242424	0	0	0	0
28794	0.358974	0.171053	0.064748	0	0.035503
28881	0	0.142857	0	0	0
28927	1	1	1	1	1
28929	1	1	1	1	0.798387
29023	0	0	0	0	0.033473
29074	0	0	0	0	0.116147
29095	0	0	0	0	0.026379
29113	0	0	0	0	0.172566
29134	0	0	0	0	0.111111
29137	0	0	0	0	0.103926
29185	0	0	0	0	0.197701
29251	1	1	1	0.994937	0
29311	1	1	1	1	0.993103
29524	0	0	0	0	0.196629
29542	0	0	0	0	0.259901
29665	1	0.99115	1	0.994565	1
29711	0	0	0	0	0.063063
29713	0	0	0	0	0.058036
29791	0	0	0	0	1
29801	0	0	0	0	0.974359
29802	1	1	0.982759	1	0.461538
29804	1	1	1	1	0
29817	1	1	1	1	0
29887	0	0	0	0	0.125
29926	0	0	0	0	0.128767
29943	0	0	0	0	0.127877
29978	0	0	0	0	0.06
30062	0	0	0	0	0.256494
30192	0	0	0	0	0.361345
30213	0	0	0	0	0.367647
30331	0	0	0	0	0.210066
30361	0	0	0	0	0.186047
30364	0	0	0	0	0.109264
30379	0	0	0	0	0.07438
30403	0	0	0	0	0.039735
30415	0	0	0	0	0.053571
30568	0	0	0	0	0.356828
30574	0	0	0	0	0.973872
30590	0	0	0	0	0.182891
30601	0	0	0	0	0.373938
30658	0	0	0	0	0.408163
30741	0	0	0	0	0.032129
30751	0	0	0	0	0.369403
30822	0	0	0	0	0.037681
30999	0	0	0	0	0.034173
31011	0	0	0	0	0.347222
31017	0	0	0	0	0.354949
31062	0.979381	0.993711	0.99177	0.996795	0
31089	0	0	0	0	0.435593
31131	0	0	0	0	0.350294
31161	0	0	0	0	0.270531
31171	0	0	0	0	0.218421
31179	0	0	0	0	0.536723
31296	1	1	1	0.997085	0
31311	0	0	0	0	0.363095
31341	0	0	0	0	0.878378
31359	0	0	0	0	0.883065
31365	0	0	0	0	0.884921
31575	0	0	0	0	0.101928
31635	0	0	0	0	0.102902
31662	0	0	0	0	0.037037
31788	0	0	0	0	0.025229
31833	0	0	0	0	0.036832
31870	0	0	0	0	0.060291
31887	0	0	0	0	0.036446
31890	0	0	0	0	0.030733
31938	0	0	0	0	0.044304
31959	0	0	0	0	0.036745
31986	0	0	0	0	0.024336
32010	0.991525	1	0.994987	1	0.97546
32034	0	0	0	0	0.752381
32088	1	1	1	0.997706	1
32256	1	1	1	0.99375	0.6875
32285	1	1	1	1	0.304348
32352	0	0	0	0	0.209596
32354	0.982143	1	1	1	0
32370	0	0	0	0	0.16
32373	0	0	0	0	0.026639
32376	0	0	0	0	0.224242
32452	1	0.99375	1	0.996016	0.150485
32508	0	0	0	0	0.159091
32528	0	0	0	0	0.050926
32536	1	1	1	1	0.780822
32555	1	1	0.995025	1	0.814961
32615	0	0	0	0	0.807588
32651	1	1	1	1	0
32660	0	0	0	0	0.035503
32741	0	0	0	0	0.984334
32753	0	0	0	0	0.044888
32768	0	0	0	0	0.1258
32783	0	0	0	0	0.160149
32876	0	0	0	0	0.322645
32879	0	0	0	0	0.318182
32888	0	0	0	0	0.31954
32975	0.966667	1	1	0.994898	0
33014	0	0	0	0	0.982684
33023	0	0	0	0	0.720833
33248	0	0	0	0	0.246256
33290	0	0	0	0	0.536207
33305	0	0	0	0	0.296435
33392	0	0	0	0	0.275459
33395	0	0	0	0	0.271523
33416	0	0	0	0	0.279621
33425	0.992063	1	0.992958	0.997788	0
33467	0	0	0	0	0.075472
33482	0	0	0	0	0.087034
33646	0	0	0	0	0.330677
33656	0	0	0	0	0.016917
33665	0	0	0	0	0.017013
33728	0	0	0	0	0.293729
33734	0	0	0	0	0.296703
33763	1	1	1	1	0.959866
33776	1	1	1	0.996063	0.963415
34048	0	0	0	0	0.287879
34072	0	0	0	0	0.156812
34105	0	0	0	0	0.031977
34213	0	0	0	0	0.157233
34222	0	0	0	0	0.192053
34227	0	0	0	0	0.204152
34476	1	0.994186	1	1	1
34492	0	0	0	0	0.037543
34525	0.985075	1	1	1	0
34534	0	0	0	0	0.052632
34552	0	0	0	0	0.060606
34636	0	0	0	0	0.064039
34645	0	0	0	0	0.057018
34669	0	0	0	0	0.048327
34728	0	0	0	0	0.063545
34738	0	0	0	0	0.066434
34744	0	0	0	0	0.075758
34761	1	1	0.995261	0.995556	0.6
34783	0	0	0	0	0.366864
34801	1	0.985714	1	0.992424	0.928994
34846	1	1	0.976378	0.992806	0
34855	0	0	0	0	0.180328
34870	1	0.987342	1	0.993976	0.796429
34879	0	0	0	0	0.203704
34948	0	0	0	0	0.284644
34963	0	0	0	0	0.231939
34969	0	0	0	0	0.226766
35026	0	0	0	0	0.231511
35029	1	1	1	1	1
35157	0	0	0	0	0.318396
35264	0	0	0	0	0.031353
35280	0	0	0	0	0.276896
35466	0	0	0	0	0.352201
35508	0	0	0	0	0.371795
35577	0	0	0	0	0.382625
35739	1	0.994624	0.996667	1	0.338086
35766	0	0	0	0	0.3275
35769	0	0	0	0	0.479012
35826	0	0	0	0	0.321637
35904	0	0	0	0	0.253623
35925	0	0	0	0	0.146825
35994	0	0	0	0	0.132841
36027	0	0	0	0	0.24173
36033	0	0	0	0	0.264423
36120	0.980198	1	0.997159	1	0.163833
36141	0	0	0	0	0.351211
36144	0	0	0	0	0.337413
36168	0	0	0	0	0.432
36183	0	0	0	0	0.348786
36186	1	1	1	1	0
36225	0	0	0	0	0.02554
36237	0	0	0	0	0.347009
36252	0	0	0	0	0.342342
36800	0	0	0	0	0.3975
36810	0	0	0	0	0.349246
37103	0.26776	0.082386	0.036822	0	0
37106	0.349754	0.134771	0.046065	0	0.026752
37211	0.74269	0.502439	0.194836	0.088889	0
37229	0.602941	0.287671	0.096154	0	0.067708
37439	0	0	0	0	0.401244
37508	0	0	0	0	0.393078
37526	0	0	0	0	0.016043
37583	0	0	0	0	0.344828
37640	0	0	0	0	0.354528
37643	0	0	0	0	0.354286
37664	0	0	0	0	0.356775
37700	0	0	0	0	0.030351
37727	0	0	0	0	0.555154
37742	1	0.98773	1	1	0.649485
37745	1	1	1	1	0.658436
37755	1	1	0.995708	1	0
37763	0	0	0	0	0.085193
37769	0	0	0	0	0.07
37772	0	0	0	0	0.068493
37802	1	1	1	1	0.412674
37823	0	0	0	0	0.20306
37889	0	0	0	0	0.01937
37895	0	0	0	0	0.018405
37976	0	0	0	0	0.330612
37985	0	0	0	0	0.345333
37991	0	0	0	0	0.351492
38078	0	0	0	0	0.358571
38108	0	0	0	0	0.349254
38153	1	1	1	1	0.648241
38162	0	0	0	0	0.324232
38216	0	0	0	0	0.944606
38228	0.488764	0.283276	0.125828	0.04298	0
38246	0.546961	0.332155	0.175	0.054839	0.12012
38276	0.607527	0.313916	0.171717	0.058824	0.087146
38282	0	0	0	0	0.329293
38309	0.4689	0.722054	0.863636	0.963145	0
38321	0.2	0.042146	0	0	0
38330	0.107143	0	0	0	0
38378	1	1	0.995086	0.995816	0.585816
38384	0	0	0	0	0.059238
38441	0.988024	0.996894	0.991189	0.98482	0
38444	0	0	0	0	0.303398
38492	0	0	0	0	0.129508
38513	1	1	1	0.995402	0.995798
38573	0	0	0	0	0.198068
38630	0	0	0	0	0.362683
38699	0	0	0	0	0.334177
38723	0	0	0	0	0.386792
38783	0	0	0	0	0.244681
38863	0	0	0	0	0.121495
38895	0	0	0	0	0.170543
38939	0	0	0	0	0.463158
39005	0	0	0	0	0.535156
39062	1	1	0.99359	1	0
39065	0	0	0	0	0.296073
39128	0	0	0	0	0.256048
39144	0	0	0	0	0.229209
39158	0	0	0	0	0.203024
39185	0	0	0	0	0.659091
39209	0	0	0	0	0.734043
39398	0	0	0	0	0.792727
39407	0	0	0	0	0.026756
39419	1	1	1	1	1
39504	0	0	0	0	0.064103
39543	0	0	0	0	0.231527
39613	0	0	0	0	0.361345
39625	0.983051	1	1	0.992509	1
39634	0	0	0	0	0.336933
39718	0	0	0	0	0.046595
39721	0	0	0	0	0.333333
39751	0	0	0	0	0.217604
39760	0	0	0	0	0.150134
39793	0	0	0	0	0.037037
39820	0	0	0	0	0.065903
39826	0	0	0	0	0.089337
39877	0	0	0	0	0.234951
39934	0	0	0	0	0.320312
39949	0	0	0	0	0.279221
39982	0	0	0	0	0.071429
39985	0	0	0	0	0.066372
40000	0	0	0	0	0.041494
40025	1	0.993007	0.994924	0.995918	1
40084	0	0	0	0	0.076471
40087	0	0	0	0	0.064897
40141	0	0	0	0	0.076642
40213	0	0	0	0	0.398844
40370	1	1	0.994444	1	1
40467	1	1	1	1	0.996855
40473	0	0	0	0	0.184466
40488	0	0	0	0	0.085409
40560	0	0	0	0	0.218354
40747	0	0	0	0	0.4
40824	0	0	0	0	0.337037
40925	0	0	0	0	0.334884
40973	0	0	0	0	0.299296
41018	0	0	0	0	0.137184
41087	0	0	0	0	0.174074
41099	0	0	0	0	0.246006
41102	0	0	0	0	0.25
41189	0	0	0	0	0.140244
41195	0	0	0	0	0.088795
41201	0	0	0	0	0.072187
41252	0.989691	0.985646	0.988372	0.986702	1
41294	0	0	0	0	0.607914
41573	0	0	0	0	0.029032
41648	0	0	0	0	0.223022
41669	0	0	0	0	0.335312
41678	0	0	0	0	0.363128
41763	1	1	1	0.996764	0.992925
41774	0	0	0	0	0.03
41786	0	0	0	0	0.161458
41824	0.981308	1	1	0.997183	0.986376
41999	0	0	0	0	0.44382
42025	1	1	1	1	0.487603
42031	1	1	1	0.985714	0.471698
42043	0	1	0.9	1	0.25
42070	0	0	0	0	1
42271	0	1	1	1	1
42277	0	1	0.973684	1	0.954545
42317	1	0.988636	0.991304	0.971014	1
42475	0	0	0	0	0.625
42483	0	0	0	0	0.807018
42547	0	0	0	0	0.954545
42688	0.988764	1	0.996732	1	0
42760	0	0	0	0	0.267327
42891	1	0.989583	0.99435	1	0.668639
42900	1	1	1	1	0.632768
42904	1	1	0.99422	1	1
43150	0.99115	1	1	1	0
43549	1	1	0.996644	1	0
43609	1	1	1	1	0.981567
43611	1	0.990741	1	0.995951	0.981132
43687	0	0	0	0	0.258065
43805	0	0	0	0	0.207373
43811	0	0	0	0	0.248908
43838	0	0	0	0	0.356643
43877	0	0	0	0	0.143236
43901	0	0	0	0	0.284635
43916	0	0	0	0	0.22542
43937	0	0	0	0	0.159705
44060	0	0	0	0	0.026936
44072	0	0	0	0	0.025316
44090	1	0.995192	1	1	0.99696
44138	0	0	0	0	0.251553
44159	0	0	0	0	0.253205
44204	0	0	0	0	0.278884
44272	0.980769	0.990909	0.993103	0.988372	0
44300	0	0	0	0	0.052381
44318	0	0	0	0	0.040984
44330	0	0	0	0	1
44362	0	0	0	0	0.169231
44378	0	0	0	0	0.234136
44441	0	0	0	0	0.371245
44483	0	0	0	0	0.322807
44501	0	0	0	0	0.174419
44531	0	0	0	0	0.076613
44543	0	0	0	0	0.106618
44561	0	0	0	0	0.173203
44608	0	0	0	0	0.303523
44773	0.0875	0	0	0	0
44782	0.089744	0	0	0	0
44797	0.116667	0	0	0	0
44998	0	0	0	0	0.073529
45004	0.30719	0.216867	0.047478	0.03681	0
45010	0.435897	0.286207	0.067989	0.053254	0
45013	0.476636	0.333333	0.088154	0.067227	0.023723
45082	0	0	0	0	0.357435
45109	0.396887	0.255255	0.076555	0.046053	0.396804
45115	0.259434	0.170068	0.0375	0	0.026027
45118	0.183673	0.107807	0	0	0.019471
45139	0	0	0	0	0.016591
45169	0	0	0	0	0.057922
45306	0	0	0	0	0.01931
45342	0	0	0	0	0.316
45696	0	0	0	0	0.037288
45711	0	0	0	0	0.091195
45771	0	0	0	0	0.145161
45975	0	0	0	0	0.078153
46023	0	0	0	0	0.226168
46026	0	0	0	0	0.250471
46086	1	1	0.995098	0.996269	0.607692
46203	0	0	0	0	0.343318
46245	0	0	0	0	0.29803
46275	0	0	0	0	0.023499
46386	0	0	0	0	0.017161
46392	0	0	0	0	0.017405
46407	0	0	0	0	0.185784
46419	0	0	0	0	0.154905
46503	1	1	0.994975	1	1
46731	0	0	0	0	0.04078
46755	0	0	0	0	0.327899
46824	0	0	0	0	0.19378
46863	0	0	0	0	0.22695
46869	0	0	0	0	0.17757
46875	0	0	0	0	0.229508
46938	0	0	0	0	0.189655
46962	0	0	0	0	0.133641
46968	0	0	0	0	0.107317
47319	0	0	0	0	0.10177
47337	0	0	0	0	0.130112
47346	0.980769	1	0.9875	1	0
47427	0	0	0	0	0.698163
47430	0	0	0	0	0.11509
47469	0	0	0	0	0.023555
47487	0	0	0	0	0.122873
47532	0	0	0	0	0.257391
47730	0	0	0	0	0.042296
47916	0.983051	0.992537	0.994536	0.99537	0.43287
47979	0	0	0	0	0.215722
48012	0	0	0	0	0.252443
48021	0	0	0	0	0.268174
48063	0	0	0	0	0.256039
48135	0	0	0	0	0.292035
48165	0	0	0	0	0.329897
48174	1	1	1	1	0.326241
48180	0	1	1	1	0.314286
48183	0	1	1	1	0.252525
48219	0	0	0	0	1
48252	0	0	0	0	1
48321	0	0	1	1	0.197279
48327	1	1	1	1	0.232558
48360	1	0.984496	1	1	0.762115
48480	0	0	0	0	0.171629
48489	0	0	0	0	0.152659
48513	0	0	0	0	0.048523
48599	0	0	0	0	0.031496
48612	0	0	0	0	0.111922
48621	0.981308	1	0.993789	1	0.341067
48639	0.822581	0.975904	0.97281	0.99696	0
48705	0.128	0	0	0	0
48708	0.114754	0	0	0	0
48714	0.099174	0	0	0	0
48771	0	0	0	0	0.022263
48885	0	0	0	0	0.414966
48900	0	0	0	0	0.403846
49188	0	0	0	0	0.335616
49195	0	0	0	0	0.057292
49327	0	0	0	0	0.310204
49328	0	0	0	0	0.348361
49354	0	0	0	0	0.33195
49458	0	0	0	0	0.34358
49505	0	0	0	0	0.210332
49523	0	0	0	0	0.139059
49583	1	1	1	0.996904	0.824176
49614	1	1	1	1	0.99375
49616	0	0	0	0	0.175
49940	0	0	0	0	0.12844
49952	0	0	0	0	0.112676
49963	0	0	0	0	0.084158
49982	1	1	1	0.993506	0
50025	1	1	1	1	0.994872
50093	1	0.983051	0.9875	0.995652	0
50114	1	1	1	1	0.909091
50222	1	1	1	1	1
50289	0	0	0	0	0.044872
50323	1	1	1	1	0.993976
50333	0	0	0	0	0.975758
50358	0	0	0	0	0.045455
50395	1	1	1	1	1
50657	0	0	0	0	1
50663	1	1	0.991071	1	0
50825	0	0	0	0	1
50828	0	0	0	0	1
50866	0	0	0	0	0.15625
50870	0	0	0	0	1
50871	1	1	1	0.993289	0
50888	0	0	0	0	0.901961
51620	0	0	0	0	0.901515
51688	0	0	0	0	0.084211
51799	0	0	0	0	0.114754
51820	0	0	0	0	0.269841
51886	0	0	0	0	0.317308
52000	0	0	0	0	0.077586
52083	0	0	0	0	0.316832
52122	0	0	0	0	0.061404
52137	1	1	0.994152	0.995025	0.219298
52146	0	0	0	0	0.713115
52227	1	1	0.993243	1	0
52321	0	0	0	0	0.181818
52324	1	1	0.996337	0.996805	0.968085
52348	0	0	0	0	0.197628
52351	0	0	0	0	0.201613
52414	0	0	0	0	0.046875
52498	0	0	0	0	0.191257
52504	0	0	0	0	0.226316
52510	0	0	0	0	0.239437
52570	0	0	0	0	0.113253
52600	0	0	0	0	0.310078
52648	0	0	0	0	0.095238
52651	0	0	0	0	0.178423
52663	0	0	0	0	0.142857
52675	0	0	0	0	0.21164
52732	0	0	0	0	0.026667
52780	0	0	0	0	0.166667
52836	1	1	1	1	1
52840	0	0	0	0	0.167614
52849	0	0	0	0	0.152174
52924	0	0	0	0	0.045181
52945	0	0	0	0	0.10705
53038	0	0	0	0	0.182336
53068	0	0	0	0	0.108949
53074	0	0	0	0	0.091703
53092	0	0	0	0	0.234234
53152	0	0	0	0	0.230994
53173	0	0	0	0	0.179144
53248	0.989247	1	1	1	0.750685
53285	1	1	0.995726	1	0
53326	0	0	0	0	0.033333
53338	0	0	0	0	0.031915
53458	1	1	1	1	0.995556
53524	0	0	0	0	0.028571
53539	0	0	0	0	0.103245
53590	0	0	0	0	0.190939
53626	0	0	0	0	0.208889
53632	0	0	0	0	0.131313
53771	0.978723	0.973333	0.990521	0.978541	1
53807	0	0	0	0	0.188272
53996	0	0	0	0	0.065744
54014	0	0	0	0	0.134615
54032	0	0	0	0	0.163142
54045	0.989583	0.992063	0.992308	0.988048	0
54083	0	0	0	0	0.508361
54110	0	0	0	0	0.112676
54113	0	0	0	0	0.078767
54128	0.989247	1	0.981618	0.980645	0
54131	0	0	0	0	0.034375
54191	1	1	0.997653	1	0.733855
54218	0	0	0	0	0.241441
54284	0.992593	1	0.995327	0.996169	0.730909
54389	1	0.993464	1	1	0.982456
54467	1	0.989362	1	1	0.987097
54503	1	1	1	1	0.992857
54831	0	0	0	0	0.193548
54838	0	0	0	0	0.206983
54840	0	0	0	0	0.218045
55160	0	0	0	0	0.248889
55244	0	0	0	0	0.053763
55300	0	0	0	0	0.046154
55313	0	0	0	0	0.038328
55508	0	0	0	0	0.032028
55520	0	0	0	0	0.035714
55598	0	0	0	0	0.176101
55622	0	0	0	0	0.793296
55816	0.981481	0.986301	0.989474	0.995516	0.157576
55991	0	0	0	0	0.097113
56003	0	0	0	0	0.145679
56009	0	0	0	0	0.162095
56105	0	0	0	0	0.324841
56108	0	0	0	0	0.321962
56123	0	0	0	0	0.324766
56126	1	1	0.996454	1	0.182464
56215	0	0	0	0	0.144578
56220	0	0	0	0	0.125749
56224	0	0	0	0	0.11976
56233	1	0.986667	1	1	0.643275
56347	0	0	0	0	0.032407
56350	0	0	0	0	0.255605
56386	0	0	0	0	0.037594
56443	0	0	0	0	0.071429
56449	0	0	0	0	0.099125
56458	0	0	0	0	0.103175
56463	0.990826	1	1	1	0
56512	0	0	0	0	0.02381
56539	0	0	0	0	0.558962
56578	0	0	0	0	0.176271
56593	0	0	0	0	0.114173
56602	0	0	0	0	0.049261
56677	0	1	1	0.884615	0.928571
56686	0	1	1	1	0.88
56692	0	1	1	1	0.896552
56701	0	1	1	1	0.981132
56794	0	0	0	0	0.03139
56797	0	0	0	0	0.035398
56808	1	1	1	1	1
56892	0	0	0	0	0.106952
56918	0	0	0	0	0.373402
56922	0	0	0	0	0.384224
56928	0	0	0	0	0.035443
57027	0	0	0	0	0.040856
57084	0	0	0	0	0.362319
57087	0	0	0	0	0.361396
57198	0	0	0	0	0.1417
57210	0	0	0	0	0.181481
57231	0	0	0	0	0.225904
57252	0	0	0	0	0.255814
57351	0	0	0	0	0.319876
57369	0	0	0	0	0.224913
57414	0	0	0	0	0.104235
57423	0	0	0	0	0.111111
57444	0	0	0	0	0.046667
57453	0	0	0	0	0.034483
57657	0	0	0	0	0.262548
57741	0	0	0	0	0.23588
57780	0.964912	1	1	0.995726	0.204255
58171	0	0	0	0	0.791667
58296	0	0	0	0	0.731481
58383	0	0	0	0	0.94958
58440	0	0	0	0	0.140845
58443	0	0	0	0	0.141892
58480	0	0	0	0	0.805419
58561	1	1	1	1	0.282609
58585	0	0	0	0	0.723183
58587	0.988764	1	1	0.99723	1
58683	1	1	1	0.997743	0.371841
58739	0	0	0	0	0.684028
58744	0	0	0	0	0.624161
58754	0	0	0	0	0.281734
58825	0	0	0	0	0.043814
58827	0	0	0	0	0.670951
58846	1	1	1	0.994203	0.258294
59062	0	0	0	0	0.123077
59100	0	0	0	0	0.025229
59158	0	0	0	0	0.235012
59164	0	0	0	0	0.233491
59206	1	1	1	1	0.271739
59215	0	0	0	0	0.170088
59218	1	1	1	1	1
59281	0	0	0	0	0.456929
59290	0	0	0	0	0.344828
59298	0	0	0	0	0.371324
59428	0.985714	0.967949	0.981618	0.979094	0
59443	0	0	0	0	0.037344
59467	0	0	0	0	0.386091
59494	0	0	0	0	0.376543
59551	0	0	0	0	0.342327
59566	0	0	0	0	0.302609
59617	0	0	0	0	0.111959
59863	0	0	0	0	0.21875
59908	0	0	0	0	0.241026
60032	1	0.990196	0.994286	1	0
60067	1	1	1	1	0.75641
60088	1	1	1	0.996587	0.991837
60289	0	0	0	0	0.738007
60328	0	0	0	0	0.2
60340	0	0	0	0	0.032922
60349	0	0	0	0	0.161826
60373	0	0	0	0	0.218107
60388	0	0	0	0	0.156584
60508	0	0	0	0	0.719335
60514	0	0	0	0	0.022774
60550	0	0	0	0	0.230769
60559	0	0	0	0	0.044248
60598	0	0	0	0	0.986143
60613	0	0	0	0	0.143192
60638	0	0	0	0	0.60373
60676	0	0	0	0	0.38342
60703	0	0	0	0	0.743733
60748	0	0	0	0	0.283688
60769	0	0	0	0	0.966387
60805	0	0	0	0	0.227513
60832	1	1	1	0.995215	0
60836	0	0	0	0	0.161972
60837	0	0	0	0	0.165468
60984	0	0	0	0	0.277419
60987	0	0	0	0	0.250774
60990	0	0	0	0	0.536585
61005	0	0	0	0	0.208955
61152	0	0	0	0	0.143885
61164	0	0	0	0	0.157534
61182	0	0	0	0	0.220126
61226	0	0	0	0	0.776119
61236	0	0	0	0	0.453704
61239	0	0	0	0	0.039474
61317	0	0	0	0	0.150794
61320	0	0	0	0	0.132
61344	0	0	0	0	0.044118
61353	0	0	0	0	0.046729
61374	1	1	1	1	0
61398	0	0	0	0	0.72
61431	0	0	0	0	0.25641
61467	0	0	0	0	0.21813
61473	0	0	0	0	0.213675
61530	0	0	0	0	0.168246
61536	0	0	0	0	0.173267
61563	0	0	0	0	0.051813
61572	0	0	0	0	0.243316
61581	0	0	0	0	0.412658
61611	0	0	0	0	0.304556
61629	0	0	0	0	0.337079
61631	0	0	0	0	0.325792
61644	0	0	0	0	0.422658
61653	0	0	0	0	0.404301
61731	0	0	0	0	0.35
61779	0	0	0	0	0.195652
61851	0	0	0	0	0.061728
61902	0	0	0	0	0.253769
61920	1	1	1	1	0.973366
61926	0.932203	1	0.991304	1	0
61932	0	0	0	0	0.104116
61950	0	0	0	0	0.217277
61959	0.833333	1	1	1	0
61968	0	0	0	0	0.801775
61971	0	0	0	0	0.024768
61977	0.133333	0	0	0	0.851133
61995	0	0	0	0	0.044776
62022	0	0	0	0	0.980237
62043	0	0	0	0	0.029801
62049	0	1	1	1	0
62052	0	1	1	1	0
62061	0	0	0	0	0.978056
62086	0	0	0	0	0.136364
62128	1	1	0.995025	0.995305	0.249071
62255	0	0	0	0	0.180758
62264	0	0	0	0	0.165289
62285	0	0	0	0	0.09772
62351	0	0	0	0	0.967213
62390	0	0	0	0	0.9
62399	0	0	0	0	0.794872
62471	0	0	0	0	0.059561
62482	0	0	0	0	0.122667
62545	0	0	0	0	0.315436
62563	0	0	0	0	0.027335
62590	0	0	0	0	0.445402
62608	1	1	1	1	0.295203
62611	0	0	0	0	0.260223
62653	0	0	0	0	0.258786
62677	0	0	0	0	0.23545
62683	0.985075	0.992126	0.983673	0.980545	0
62695	0	0	0	0	0.293249
62715	0	0	0	0	0.163964
62742	0	0	0	0	0.02921
62791	0	0	0	0	0.378788
62806	0	0	0	0	0.447301
62809	0	0	0	0	0.449351
62815	1	1	1	1	0
62839	0	0	0	0	0.287356
62854	0	0	0	0	0.385965
62887	0	0	0	0	0.029412
62896	0.986667	0.993506	1	1	0.207921
62926	0	0	0	0	0.147766
62959	0	0	0	0	0.04059
62965	1	1	1	0.995327	0
62968	1	1	1	1	0
62974	1	1	1	0.995726	0.033223
62986	0	0	0	0	0.046961
62998	0	0	0	0	0.84466
63028	0	0	0	0	0.016418
63046	0	0	0	0	0.255725
63076	0	0	0	0	0.267658
63079	0	0	0	0	0.287688
63106	0.983471	0.985294	0.990654	0.985337	0
63151	0	0	0	0	0.068571
63175	0	0	0	0	0.070175
63178	0	0	0	0	0.08
63217	1	1	1	1	1
63274	0	0	0	0	0.174545
63282	0	0	0	0	0.611111
63286	0	0	0	0	0.168459
63292	0	0	0	0	0.622776
63313	0	0	0	0	0.208609
63334	0	0	0	0	0.221477
63379	0	0	0	0	0.195876
63478	0	0	0	0	0.0347
63505	0	0	0	0	0.217865
63538	1	0.991597	0.997368	0.994751	0
63574	0	0	0	0	0.381601
63673	0	0	0	0	0.905405
63678	1	1	0.980392	1	0
63700	0.97619	0.990476	1	0.994819	1
63746	0	0	0	0	0.055233
63747	0	0	0	0	0.062678
63780	0	0	0	0	0.231422
63843	0	0	0	0	0.352941
63891	0	0	0	0	0.264901
63897	0	0	0	0	0.204698
63912	0	0	0	0	0.099631
63959	0	0	0	0	0.061905
64110	0	0	0	0	0.190955
64116	0	0	0	0	0.19797
64152	0	0	0	0	0.386957
64170	0	0	0	0	0.411067
64209	1	1	1	0.99537	0
64242	1	1	1	1	0.780045
64248	0	0	0	0	0.284738
64262	0.989474	1	1	0.997222	1
64263	0	0	0	0	0.167373
64266	0	0	0	0	0.589362
64365	0	0	0	0	0.219561
64391	0	0	0	0	0.720497
64407	0	0	0	0	0.023555
64419	0	0	0	0	0.957494
64452	1	0.995283	1	0.994366	0.99802
64467	0	0	0	0	0.03125
64533	0	0	0	0	0.06639
64542	0	0	0	0	0.112266
64548	0	0	0	0	0.052953
64557	0	0	0	0	0.049603
64593	0	0	0	0	0.29375
64614	0	0	0	0	0.308176
64620	0	0	0	0	0.023913
64662	0	0	0	0	0.814241
64710	0	0	0	0	0.161137
64724	0	0	0	0	0.058559
64741	1	1	1	1	1
64757	0	0	0	0	0.077922
64781	0	0	0	0	0.217391
64799	0	0	0	0	0.155405
64804	0	0	0	0	0.183857
64841	1	1	1	0.996516	0
64850	0	0	0	0	0.275591
64883	1	1	0.996454	1	0
64970	1	0.987952	1	0.996337	0.994236
65054	0	0	0	0	0.082386
65072	0	0	0	0	0.079772
65147	0	0	0	0	0.030581
65150	0	0	0	0	0.030864
65175	1	0.985185	0.987234	0.988462	0
65183	0	0	0	0	0.034483
65237	1	1	1	0.990099	0
65245	0	0	0	0	0.090253
65247	0	0	0	0	0.571942
65273	0.965517	0.974576	0.989744	0.991453	0
65306	0	0	0	0	0.304985
65360	0	0	0	0	0.189516
65447	0	0	0	0	0.671815
65531	0	0	0	0	0.060738
65561	0	0	0	0	0.06982
65669	0	0	0	0	0.039568
65677	0	0	0	0	0.023077
65699	0	0	0	0	0.109804
65725	0	0	0	0	0.205993
65746	0	0	0	0	0.996503
65749	0	0	0	0	0.027586
65770	0	0	0	0	0.796296
65791	0	0	0	0	0.033133
65804	1	1	0.997135	0.997519	1
65818	0	0	0	0	0.032738
65851	0	0	0	0	0.16962
65866	0	0	0	0	0.083969
65926	0	0	0	0	0.069565
65950	0	0	0	0	0.663004
65956	0	0	0	0	0.226054
65974	1	1	1	1	1
66059	0	0	0	0	0.043689
66067	0.962963	0.992481	1	1	0.140097
66094	0	0	0	0	0.063415
66113	0.984375	1	1	1	0
66313	1	1	0.997006	0.99696	0
66396	0	0	0	0	0.153488
66408	0	0	0	0	0.146853
66430	0	0	0	0	0.028721
66463	0.990654	1	1	1	0.022989
66592	0	0	0	0	0.205273
66607	0	0	0	0	0.245779
66685	1	1	1	0.995902	0.294239
66734	0	0	0	0	0.217391
66778	0	0	0	0	0.074257
66870	1	0.990826	0.997214	1	0
66872	0	0	0	0	0.039164
66889	0	0	0	0	0.338798
66895	0	0	0	0	0.122507
67009	0	0	0	0	0.363636
67024	0	0	0	0	0.325
67045	0	0	0	0	0.255014
67087	0	0	0	0	0.048485
67114	0	0	0	0	0.047059
67117	0	0	0	0	0.080838
67119	0	0	0	0	0.081325
67147	0	0	0	0	0.092437
67186	0	0	0	0	0.993994
67216	0	0	0	0	0.065292
67271	0	0	0	0	0.046358
67330	0	0	0	0	0.099291
67375	0	0	0	0	0.415888
67429	0	0	0	0	0.435673
67448	0	0	0	0	0.434066
67460	0	0	0	0	0.463687
67577	0	0	0	0	0.037249
67592	0	0	0	0	0.292517
67643	0	0	0	0	0.085366
67652	0	0	0	0	0.057325
68030	0	0	0	0	0.098039
68033	0	0	0	0	0.115304
68039	0	0	0	0	0.129817
68099	0	0	0	0	0.023845
68117	0	0	0	0	0.157459
68147	0	0	0	0	0.256499
68159	0	0	0	0	0.266038
68171	0	0	0	0	0.25
68213	0	0	0	0	0.098361
68219	0	0	0	0	0.107843
68255	0	0	0	0	0.033333
68279	0	0	0	0	0.195704
68291	0	0	0	0	0.022059
68297	0	0	0	0	0.195062
68383	0	0	0	0	0.104
68462	0	0	0	0	0.026385
68567	0	0	0	0	0.270619
68657	1	1	1	1	1
68681	0	0	0	0	0.11479
68726	0	0	0	0	0.03367
68816	0	0	0	0	0.16792
68819	0	0	0	0	0.145408
68849	0	0	0	0	0.026012
68870	0	0	0	0	0.024658
68877	0	0	0	0	0.029101
68936	0	0	0	0	0.10978
68939	0	0	0	0	0.112245
68954	0	0	0	0	0.113978
69005	0	0	0	0	0.07113
69011	0	0	0	0	0.019027
69021	0	0	0	0	0.051653
69032	0	0	0	0	0.157328
69053	0	0	0	0	0.208163
69056	0	0	0	0	0.025743
69074	0	0	0	0	0.015901
69116	0	0	0	0	0.251634
69121	0	0	0	0	0.216966
69122	0	0	0	0	0.251634
69158	0	0	0	0	0.254902
69194	0	0	0	0	0.256545
69293	0	0	0	0	0.051163
69322	0	0	0	0	0.736318
69328	1	1	1	1	0
69417	0	0	0	0	0.664634
69463	0	0	0	0	0.11
69467	0	0	0	0	0.10628
69484	0.977273	0.964912	0.940828	0.985148	0.209016
69508	0	0	0	0	0.291803
69535	1	1	0.98895	0.995122	0.162791
69541	0	0	0	0	0.274648
69559	0	0	0	0	0.283088
69611	0	0	0	0	0.336449
69612	0	0	0	0	0.320574
69661	0	0	0	0	0.395349
69769	0	0	0	0	0.260317
69772	0	0	0	0	0.282748
69787	0	0	0	0	0.277448
69811	0	0	0	0	0.480576
69817	1	1	0.997619	0.996024	0.192475
69839	0	0	0	0	0.522659
69877	0	0	0	0	0.604651
69880	0	0	0	0	0.141638
69883	0	0	0	0	0.119643
69892	0	0	0	0	0.074212
70060	1	0.995283	0.997126	1	0.41411
70105	1	1	1	1	0.353623
70106	0	0	0	0	0.252078
70108	0	0	0	0	0.032345
70150	0	0	0	0	0.16
70162	0	0	0	0	0.14664
70237	0	0	0	0	0.340528
70325	0	0	0	0	0.063725
70326	0	0	0	0	0.053398
70327	0	0	0	0	0.043689
70366	1	1	1	1	0.277551
70453	1	1	1	1	0.996337
70492	0	0	0	0	0.103806
70501	0	0	0	0	0.138514
70510	0	0	0	0	0.661442
70513	0.94	0.980769	0.974194	0.989691	0.165109
70516	1	1	1	1	1
70579	0	0	0	0	0.027451
70761	0	0	0	0	0.036545
70809	0	0	0	0	0.083333
70810	0	0	0	0	0.08747
70870	0	0	0	0	0.14257
70888	0	0	0	0	0.226337
70905	0	0	0	0	0.091127
70965	0	0	0	0	0.076364
70968	0.94	0.976923	1	0.994792	0.262172
70971	0	0	0	0	0.083942
71220	0	0	0	0	0.10084
71226	0	0	0	0	0.128099
71241	0	0	0	0	0.029167
71337	0	0	0	0	0.253456
71340	0	0	0	0	0.271264
71394	0	0	0	0	0.137584
71399	0	0	0	0	0.060932
71442	0	0	0	0	0.663082
71585	0	0	0	0	0.048913
71586	0	0	0	0	0.049451
71589	0	0	0	0	0.120879
71685	0	0	0	0	0.238596
71712	0	0	0	0	0.091575
71789	1	1	1	1	0.164038
71847	0.97561	1	1	1	0.930435
72370	0	0	0	0	0.214674
72389	0	0	0	0	0.244845
72543	0	0	0	0	0.147139
72546	0	0	0	0	0.047753
72561	0	0	0	0	0.106109
72621	0	0	0	0	0.030888
72627	0	0	0	0	0.026119
72867	1	1	1	1	0.202198
72913	0	0	0	0	0.059561
72996	0	0	0	0	0.060976
73002	0	0	0	0	0.031496
73176	0	0	0	0	0.108696
73185	0	0	0	0	0.123318
73187	0	0	0	0	0.621076
73197	0	0	0	0	0.123874
73478	1	1	1	1	0
73528	0	0	0	0	0.036364
73531	0	0	0	0	0.958998
73554	0	0	0	0	0.555556
73564	0	0	0	0	0.139303
73657	0	0	0	0	0.146341
73666	0	0	0	0	0.101449
73684	0	0	0	0	0.756522
73690	0	0	0	0	0.958678
73726	0	0	0	0	0.771704
73838	0	0	0	0	0.280374
73855	1	1	1	1	0
73895	0	0	0	0	0.083832
73930	1	1	1	1	0
73945	0	0	0	0	0.15534
73990	0	0	0	0	0.248092
73993	0	0	0	0	0.261029
74072	0	0	0	0	0.380597
74149	0	0	0	0	0.260504
74152	0	0	0	0	0.26087
74173	0	0	0	0	0.037915
74182	0	0	0	0	0.237864
74272	0	0	0	0	0.020779
74287	1	1	0.997537	0.997567	0.028169
74326	0	0	0	0	0.240506
74329	0	0	0	0	0.021322
74335	0	0	0	0	0.968017
74395	0	0	0	0	0.027368
74416	0	0	0	0	0.067686
74470	0	0	0	0	0.201754
74482	0	0	0	0	0.084639
74494	1	1	1	0.995475	0.64966
74497	0	0	0	0	0.034247
74548	0	0	0	0	0.268072
74719	0	0	0	0	0.648579
74725	0	0	0	0	0.123711
74743	0	0	0	0	0.051919
74746	0	0	0	0	0.029213
74762	0	0	0	0	0.066079
74818	0	0	0	0	0.171846
74836	0	0	0	0	0.150442
74844	0	0	0	0	0.144599
74891	1	1	1	1	0
74902	0	0	0	0	0.207447
74904	0	0	0	0	0.212914
74938	0	0	0	0	0.285185
74989	0	0	0	0	0.273408
75025	0	0	0	0	0.219067
75028	0	0	0	0	0.181633
75100	0	0	0	0	0.083815
75136	0	0	0	0	0.170984
75199	0	0	0	0	0.464615
75326	0	0	0	0	0.144981
75343	0	0	0	0	0.138983
75383	0.989691	1	1	1	1
75387	0	0	0	0	0.140984
75431	0	0	0	0	0.27572
75595	0	0	0	0	0.322645
75655	0	0	0	0	0.351175
75664	0	0	0	0	0.325729
75742	0	0	0	0	0.394904
75892	0	0	0	0	0.119048
75895	0	0	0	0	0.102473
75901	0	0	0	0	0.083333
75946	0	0	0	0	0.028571
75979	1	1	1	0.981013	1
76003	0	0	0	0	0.041451
76111	0	0	0	0	0.09292
76141	0	0	0	0	0.092233
76144	0	0	0	0	0.096154
76308	0	0	0	0	0.714286
76332	0	0	0	0	0.043478
76379	0	0	0	0	0.033003
76447	0	0	0	0	0.920635
76570	0	0	0	0	0.939873
77187	0	0	0	0	0.383764
77202	0	0	0	0	0.393822
77274	0	0	0	0	0.119298
77280	0	0	0	0	0.092857
77337	1	1	1	1	1
77403	0	0	0	0	0.758865
77412	1	1	1	0.996324	0.796117
77454	0	0	0	0	0.044855
77466	0	0	0	0	0.073298
77541	0	0	0	0	0.161111
77550	0	0	0	0	0.088435
77565	0	0	0	0	0.055046
77583	0	0	0	0	0.25
77598	0	0	0	0	0.117647
77652	0	0	0	0	0.236111
77697	1	1	1	1	0.452055
77706	0	0	0	0	0.442857
77715	0	0	0	0	0.492537
77811	0	0	0	0	0.136029
77856	0	0	0	0	0.223404
77865	0	0	0	0	0.250871
77907	0	0	0	0	0.805054
77940	0	0	0	0	0.063694
77949	0	0	0	0	0.048485
77970	0	0	0	0	0.100257
77975	0	0	0	0	0.114634
77982	0	0	0	0	0.197849
78060	0	0	0	0	0.3392
78075	0.990826	1	0.992042	0.994987	0.823077
78132	0	0	0	0	0.284197
78135	0	0	0	0	0.280472
78167	0	0	0	0	0.337104
78243	0	0	0	0	0.360414
78285	0	0	0	0	0.358079
78299	0	0	0	0	0.027601
78485	0	0	0	0	0.226981
78554	0	0	0	0	0.083799
78574	0	0	0	0	0.602353
78638	0	0	0	0	0.391579
78677	0	0	0	0	0.061281
78680	0	0	0	0	0.037681
78791	0	0	0	0	0.120763
78830	0	0	0	0	0.271959
78857	0	0	0	0	0.344444
78893	0	0	0	0	0.17474
78917	0	0	0	0	0.410853
78940	0	0	0	0	0.427602
79040	0.205882	0.117188	0	0	0
79112	0.690096	0.505155	0.3125	0.137755	0.131148
79176	0.16	0.08	0.03386	0	0.020316
79273	0	0	0	0	0.189286
79274	0	0	0	0	0.189046
79326	1	1	0.997245	1	0.787267
79347	0	0	0	0	0.295455
79545	0	0	0	0	0.395
79569	0	0	0	0	0.377941
79578	0	0	0	0	0.47178
79635	0	0	0	0	0.36801
79667	0	0	0	0	0.022161
79771	0	0	0	0	0.11413
79779	0	0	0	0	0.076923
79862	1	1	1	1	1
79910	1	1	1	1	0.07483
79913	1	1	1	1	0.089655
79946	0	0	0	0	0.063291
79991	0	0	0	0	0.217573
80030	0	0	0	0	0.219409
80108	0	0	0	0	0.039474
80171	0	0	0	0	0.128125
80186	0	0	0	0	0.15625
80234	0	0	0	0	0.251969
80261	0	0	0	0	0.056818
80264	0	0	0	0	0.060377
80393	0	0	0	0	0.783251
80420	0	0	0	0	0.138973
80433	0	0	0	0	0.053763
80495	0	0	0	0	0.287179
80496	0	0	0	0	0.289744
80510	0	0	0	0	0.343558
80663	0.984848	1	0.994253	0.994565	0
80714	0	0	0	0	0.396552
80744	0	0	0	0	0.381166
80802	0	0	0	0	0.314607
80821	0	0	0	0	0.331429
80825	0	0	0	0	0.335366
81111	0	0	0	0	0.270567
81114	0	0	0	0	0.331492
81120	0	0	0	0	0.327485
81180	1	1	0.996241	0.99495	0.498155
81261	0	0	0	0	0.243129
81288	0	0	0	0	0.117801
81297	0	0	0	0	0.053221
81339	0	0	0	0	0.034268
81360	1	0.98773	0.992593	1	0.292035
81442	0	0	0	0	0.161826
81504	0	0	0	0	0.220039
81516	0	0	0	0	0.218341
81534	0	0	0	0	0.115385
81549	0	0	0	0	0.619355
81609	0	0	0	0	0.030812
81642	0	0	0	0	0.032558
81651	0	0	0	0	0.02407
81678	0	0	0	0	0.135659
81699	0	0	0	0	0.150476
81711	0	0	0	0	0.202532
81753	0	0	0	0	0.033333
81768	0	0	0	0	0.336364
81789	0	0	0	0	0.300716
81828	0	0	0	0	0.165158
81873	1	1	0.993569	0.994565	1
81949	0	0	0	0	0.01912
81957	1	1	1	0.996466	1
82001	0	0	0	0	0.349869
82139	0	0	0	0	0.169279
82151	1	1	1	1	0.053412
82175	0	0	0	0	0.037838
82181	1	1	0.993506	1	0
82244	0	0	0	0	0.316614
82265	1	0.995327	1	0.996904	0.475078
82376	0	0	0	0	0.408805
82584	0	0	0	0	0.532995
82592	0	0	0	0	0.180328
82593	0	0	0	0	0.179348
82612	0	0	0	0	0.187192
82636	1	1	1	1	0.18107
82642	0.968254	1	1	1	0.046332
82669	0	0	0	0	0.257979
82708	0	0	0	0	0.309302
82720	0	0	0	0	0.313397
82786	0	0	0	0	0.031915
82796	0	0	0	0	0.03125
82843	0	0	0	0	0.254098
82849	0	0	0	0	0.273684
82903	0	0	0	0	0.086592
82909	0	0	0	0	0.073446
82951	0	0	0	0	0.036697
83056	0.987805	1	0.992806	1	0
83101	0	0	0	0	0.270408
83218	1	1	0.996466	0.997041	0.259136
83236	0	0	0	0	0.058394
83281	0	0	0	0	0.276151
83302	0	0	0	0	0.326693
83350	0	0	0	0	0.140845
83356	1	1	1	1	1
83377	0	0	0	0	0.2875
83394	0	0	0	0	0.211896
83395	0	0	0	0	0.327206
83440	0	0	0	0	0.019656
83485	0	0	0	0	0.369369
83513	1	1	0.993548	1	0.406977
83620	0	0	0	0	0.482759
83622	0	0	0	0	0.050481
83626	0	0	0	0	0.51773
83647	0	0	0	0	0.046602
83692	0	0	0	0	0.127301
83725	0	0	0	0	0.215022
83728	0	0	0	0	0.20597
83734	0	0	0	0	0.18552
83812	0	0	0	0	0.092559
83863	0	0	0	0	0.253294
83869	0	0	0	0	0.264793
83962	0	0	0	0	0.21039
83980	0	0	0	0	0.103064
83986	0	0	0	0	0.047887
84025	0	0	0	0	0.025532
84028	0	0	0	0	0.029787
84031	0	0	0	0	0.0409
84085	0	0	0	0	0.290155
84136	0.9875	1	0.996139	1	0.496536
84169	0	0	0	0	0.036254
84184	0	0	0	0	0.334395
84211	1	0.992593	1	1	0.997101
84307	0	0	0	0	0.335196
84376	0	0	0	0	0.300595
84427	0	0	0	0	0.280556
84448	0	0	0	0	0.276968
84514	1	1	0.993506	1	0
84517	0	0	0	0	0.211618
84529	0	0	0	0	0.162602
84603	0	0	0	0	0.028011
84616	0	0	0	0	0.023936
84688	1	1	0.996454	1	0.996942
84697	0	0	0	0	0.12426
84709	0	0	0	0	0.158501
84763	0	0	0	0	0.481328
84802	0	0	0	0	0.32491
84853	0	0	0	0	0.333333
84964	0.979798	1	1	1	0.163636
85009	0	0	0	0	0.363787
85030	0	0	0	0	0.363176
85038	0	0	0	0	0.362563
85069	0	0	0	0	0.024631
85177	0	0	0	0	0.200737
85192	0	0	0	0	0.135965
85195	0	0	0	0	0.138636
85210	0	0	0	0	0.119593
85228	0	0	0	0	0.204852
85261	0	0	0	0	0.02924
85303	0	0	0	0	0.276158
85351	0	0	0	0	0.157385
85357	0	0	0	0	0.15641
85369	0	0	0	0	0.144201
85384	0	0	0	0	0.176471
85511	0	0	0	0	0.296667
85529	0	0	0	0	0.320588
85630	0	0	0	0	0.303514
85640	0	0	0	0	0.291291
85658	1	0.991525	1	1	0
85664	0	0	0	0	0.215805
85670	0	0	0	0	0.187117
85739	0	0	0	0	0.416667
85903	0	0	0	0	0.511538
85916	1	1	1	1	0.998058
85928	0	0	0	0	0.203666
85994	0	0	0	0	0.252632
86225	0	0	0	0	0.058442
86255	0	0	0	0	0.205714
86270	0	0	0	0	0.285
86333	0	0	0	0	0.32973
86351	0	0	0	0	0.298429
86396	0	0	0	0	0.363934
86408	0	0	0	0	0.354839
86447	0	0	0	0	0.370937
86524	0.311475	0.176744	0.061889	0	0.033835
86587	0	0	0	0	0.272277
86636	0	0	0	0	0.24147
86657	0	0	0	0	0.202817
86681	0	0	0	0	0.092879
86723	0	0	0	0	0.714286
86762	0	0	0	0	0.908686
86804	0	0	0	0	0.217659
86834	0	0	0	0	0.293689
86840	0	0	0	0	0.311436
86888	1	1	1	1	0
86900	0	0	0	0	0.177474
86911	0	0	0	0	0.133829
86915	1	1	1	0.996805	0
86939	0	0	0	0	0.139535
86966	0	0	0	0	0.048458
86981	0	0	0	0	0.048458
87128	0	0	0	0	0.206311
87188	1	1	1	1	0.105546
87191	0	0	0	0	0.110333
87232	0.992308	1	1	1	0.02946
87260	0	0	0	0	0.310526
87341	0	0	0	0	0.202439
87344	0	0	0	0	0.150485
87383	0	0	0	0	0.254237
87389	0	0	0	0	0.261682
87410	0	0	0	0	0.269231
87428	1	1	0.994286	1	0.162162
87581	0	0	0	0	0.3286
87583	0	0	0	0	0.324435
87671	0	0	0	0	0.406114
87689	0	0	0	0	0.387387
87751	0	0	0	0	0.273224
87780	1	0.986667	1	0.989637	0
87785	0	0	0	0	0.123762
87794	0	0	0	0	0.078534
87911	0	0	0	0	0.031088
87938	0	0	0	0	0.057143
87977	0	0	0	0	0.328767
87992	0	0	0	0	0.392157
88019	0	0	0	0	0.402985
88022	0	0	0	0	0.094972
88064	0	0	0	0	0.021845
88091	0	0	0	0	0.239796
88100	0	0	0	0	0.188586
88104	0	0	0	0	0.188144
88165	0	0	0	0	0.984848
88166	0	0	0	0	0.984925
88238	0	0	0	0	0.708333
88313	1	1	1	1	1
88325	1	1	0.99569	1	1
88484	0	0	0	0	0.04955
88523	1	1	1	1	0
88568	1	1	1	1	0
88631	0	0	0	0	0.295964
88646	0	0	0	0	0.303922
88667	0	0	0	0	0.288889
88733	0	0	0	0	0.069364
88775	0	0	0	0	0.116279
88778	0	0	0	0	0.10231
88823	0	0	0	0	0.4
88871	0	0	0	0	0.495192
88892	0	0	0	0	0.485261
88937	0	0	0	0	0.437768
88988	0	0	0	0	0.414322
89042	0	0	0	0	0.543956
89051	0	0	0	0	0.527273
89084	1	0.993827	1	1	0
89099	0	0	0	0	0.446764
89123	0	0	0	0	0.020367
89156	0	0	0	0	0.357143
89189	0	0	0	0	0.384774
89222	0	0	0	0	0.391204
89282	0	0	0	0	0.338182
89324	0	0	0	0	0.147059
89333	0	0	0	0	0.201717
89357	0	0	0	0	0.108225
89415	0	0	0	0	0.20524
89437	0	0	0	0	0.04955
89456	1	1	1	1	1
89471	0.980769	1	1	0.984536	0.15
89501	0	0	0	0	0.21875
89516	0	0	0	0	0.165493
89537	0.985075	0.94697	0.960352	0.920502	0.035948
89588	0.986667	1	0.995516	0.99635	0.740214
89590	0	0	0	0	0.681818
89776	0.981132	1	0.994429	1	0.99759
89807	0	0	0	0	0.028571
89819	0	0	0	0	0.049296
89834	0	0	0	0	0.09011
89905	0	0	0	0	0.056604
89912	0	0	0	0	0.087766
89924	0	0	0	0	0.148615
89933	0	0	0	0	0.161905
89974	0	0	0	0	0.312937
90098	0	0	0	0	0.103139
90122	0	0	0	0	0.344507
90131	0	0	0	0	0.512953
90149	0	0	0	0	0.354788
90310	0	0	0	0	0.322981
90313	0	0	0	0	0.341615
90319	0	0	0	0	0.321101
90341	0	0	0	0	0.03681
90346	0	0	0	0	0.037267
90364	0	0	0	0	0.042042
90480	0	0	0	0	0.151786
90484	0	0	0	0	0.290598
90485	0	0	0	0	0.12069
90540	0	0	0	0	0.138756
90571	0	0	0	0	0.313783
90652	0.402516	0.142336	0.052925	0.03	0.042169
90658	0.53	0.227273	0.10567	0.058968	0.070073
90769	0.792982	0.609589	0.384342	0.179167	0.206667
90790	0.373494	0.221154	0	0	0.038328
90802	0	0	0	0	0.354167
90940	0	0	0	0	0.385621
90945	0	0	0	0	0.386792
90973	0	0	0	0	0.386792
91209	0	0	0	0	0.268877
91238	0	0	0	0	0.099034
91251	0	0	0	0	0.041237
91305	0	0	0	0	0.025478
91332	0	0	0	0	0.026608
91356	0	0	0	0	0.082429
91552	0	0	0	0	0.074074
91557	0	0	0	0	0.074271
91587	0	0	0	0	0.069767
91776	1	1	1	1	1
91777	1	1	1	0.995745	0.995745
91872	0	0	0	0	0.194514
91881	0	0	0	0	0.173171
91899	0	0	0	0	0.082645
91938	0	0	0	0	0.103261
91962	0	0	0	0	0.195506
92040	0	0	0	0	0.358844
92067	0	0	0	0	0.02
92070	0	0	0	0	0.377495
92214	0	0	0	0	0.343662
92420	0	0	0	0	0.382796
92543	0	0	0	0	0.3125
92559	0	0	0	0	0.361739
92583	0	0	0	0	0.354839
92588	0	0	0	0	0.019332
92666	1	1	1	1	0
92717	1	1	1	0.994681	0
92726	0	0	0	0	0.297297
92744	0	0	0	0	0.247573
92774	0	0	0	0	0.075117
92798	0	1	1	1	0.10989
92807	0	0	1	0	0.127946
92810	0	0	0	0	0.133758
92813	0	1	1	1	0
92879	1	1	1	1	0.525151
92891	0	0	0	0	0.263617
92930	0	0	0	0	0.190635
92945	0	0	0	0	0.088983
92957	0.95	0.929293	0.89781	0.91195	0.668342
92981	1	1	1	1	1
92987	0	0	0	0	0.140271
93011	1	1	0.994505	1	0
93032	0	0	0	0	0.323308
93069	0	0	0	0	0.027726
93077	0	0	0	0	0.385047
93128	0	0	0	0	0.347913
93158	0	0	0	0	0.302752
93209	0	0	0	0	0.220418
93215	0	0	0	0	0.232719
93245	0	0	0	0	0.045361
93308	0	0	0	0	0.37037
93362	0	0	0	0	0.245174
93365	0	0	0	0	0.017682
93377	0	0	0	0	0.169133
93413	0	0	0	0	0.049096
93414	0	0	0	0	0.043928
93428	0	0	0	0	0.044386
93488	0	0	0	0	0.04717
93491	0	0	0	0	0.047619
93506	0	0	0	0	0.053957
93808	0	0	0	0	0.045045
93824	0	0	0	0	0.140351
93830	1	0.993421	0.984127	0.990244	0
93839	0	0	0	0	0.260163
93911	0	0	0	0	0.508152
93950	1	0.994536	1	0.993485	0
93965	0	0	0	0	0.043796
93974	0	0	0	0	0.997561
93995	0	0	0	0	0.076733
93998	0	0	0	0	0.062954
94031	0	0	0	0	0.069114
94037	0	0	0	0	0.10084
94043	0	0	0	0	0.140625
94073	0	0	0	0	0.5382
94085	0	0	0	0	0.03231
94157	0	0	0	0	0.447761
94160	0	0	0	0	0.440061
94193	1	1	0.992565	0.996633	0.340426
94205	0	0	0	0	0.041968
94214	0	0	0	0	0.214979
94304	0	0	0	0	0.333333
94316	0	0	0	0	0.309305
94373	0	0	0	0	0.088553
94388	0	0	0	0	0.248101
94443	1	1	1	1	1
94535	0	0	0	0	0.216867
94544	0	0	0	0	0.231164
94607	0	0	0	0	0.129676
94628	0	0	0	0	0.02346
94634	0	0	0	0	0.032544
94655	0.971014	1	1	0.995885	1
94685	0	0	0	0	0.247525
94754	1	1	0.996337	1	1
94818	0	0	0	0	0.994975
94861	0	0	0	0	0.069444
94877	0.978261	1	0.985611	0.992188	0
94985	0	0	0	0	0.802721
95327	0	0	0	0	0.700965
95358	0	0	0	0	0.701342
95376	1	1	0.993243	1	0
95453	1	1	0.994286	1	1
95591	0	0	0	0	0.254717
95788	0	0	0	0	0.628472
95800	0	0	0	0	0.318644
95812	0	0	0	0	0.681319
95908	0	0	0	0	0.677966
96009	1	1	1	1	0.030651
96012	0	0	0	0	0.28125
96017	0	0	0	0	0.689516
96048	0	0	0	0	0.941781
96102	1	0.994681	1	1	1
96126	1	0.981595	0.986239	0.989655	0.931559
96195	0	0	0	0	0.663317
96201	1	1	0.994012	1	0
96211	0.965517	1	1	0.995671	1
96237	0	0	0	0	0.030928
96528	0	0	0	0	0.255208
96694	1	0.993421	1	0.996269	1
96696	0	0	0	0	0.283525
96768	1	1	1	1	0.954225
96996	0	0	0	0	0.055556
96997	0	0	0	0	0.166667
97009	0	0	0	0	0.264368
97039	0	0	0	0	0.559471
97146	1	1	1	1	1
97262	1	1	0.994987	1	1
97352	0	0	0	0	0.643478
97428	0	0	0	0	0.046875
97499	0	0	0	0	0.730263
97694	0	0	0	0	1
97947	1	1	1	1	0.988304
98042	0	0	0	0	0.789744
98043	0	0	0	0	0.791878
98054	0	0	0	0	0.790816
98152	0	0	0	0	0.155894
98153	0	0	0	0	0.155303
98162	0	0	0	0	0.151625
98192	0	0	0	0	0.113014
98239	0	0	0	0	0.954918
98261	0	0	0	0	0.084677
98312	0	0	0	0	0.167722
98314	1	1	1	1	0.939103
98315	0.989899	1	0.991071	1	0.939683
98432	0	0	0	0	0.084071
98486	0	0	0	0	0.123167
98490	1	0.994764	0.983402	0.996377	0.873112
98561	1	0.988372	0.988142	0.996337	0.765873
98581	1	1	1	1	0.996337
98675	1	1	0.995455	0.996078	0.693333
98717	0	0	0	0	0.238683
98990	0	0	0	0	0.15
98991	1	1	0.98773	0.994792	0.80597
98998	0	0	0	0	0.170732
99018	1	0.988889	1	1	1
99027	1	1	1	1	0.914286
99039	0	0	0	0	0.078261
99055	0	0	0	0	0.442424
99079	0	0	0	0	0.026316
99134	0	0	0	0	0.345912
99245	0	0	0	0	0.430939
99335	0	0	0	0	0.253731
99341	0	0	0	0	0.236162
99359	0	0	0	0	0.181818
99410	1	1	1	0.996785	1
99485	0	0	0	0	0.046358
99677	0	0	0	0	0.964392
99851	1	1	0.99278	1	1
100010	0	0	0	0	0.755932
100022	0	0	0	0	0.174074
[truncated: 104,001 more rows]

## Sheet: 3e
timepoint	ec_rel_abun
V00	69.0824
V01	60.939
V02	44.049
V03	35.0428
V05	17.9044

## Sheet: 3f
timepoint	kp_rel_abun
V00	3.76252
V01	10.3814
V02	19.7935
V03	39.0063
V05	46.6615
