# Supplementary material for: Long-term ecological and evolutionary dynamics in the gut microbiomes of carbapenemase-producing Enterobacteriaceae colonized subjects
Source: Nat Microbiol. 2022 Sep 15;7(10):1516–24. doi: 10.1038/s41564-022-01221-w (PMC9519440; doi:10.1038/s41564-022-01221-w)
Supplement: Supplementary file 12 — PCoA (with UniFrac distance and Bray–Curtis dissimilarity) source data. [file 41564_2022_1221_MOESM12_ESM.xlsx]

## Sheet: 1a
Index	unifrac_PCoA1	unifrac_PCoA2	Status	SubStatus
MBH038	-6.83767	-5.12928	CPE_positive	CPE_positive
MBH039	-6.65408	-13.689	CPE_positive	CPE_positive
MBH040	-6.82137	-13.2813	CPE_positive	CPE_positive
MBH041	3.65734	-6.13324	CPE_positive	CPE_positive
MBH042	-0.507728	-6.00228	CPE_positive	CPE_positive
MBH043	-7.09103	3.99557	Family_member	Family_member
MBH044	-1.47425	-7.02224	CPE_positive	CPE_positive
MBH045	8.00787	-2.81382	CPE_positive	CPE_positive
MBH046	-4.54652	-5.87453	Family_member	Family_member
MBH047	-4.72427	2.8795	CPE_positive	CPE_positive
MBH048	-6.95394	-5.03304	CPE_positive	CPE_positive
MBH049	-4.79011	5.14256	Family_member	Family_member
MBH050	-4.06104	9.01391	Family_member	Family_member
MBH051	15.2631	-2.99428	CPE_positive	CPE_positive
MBH052	-0.35882	6.80704	Family_member	Family_member
MBH053	-5.38587	7.18361	Family_member	Family_member
MBH054	12.8156	0.55251	Family_member	Family_member
MBH055	-3.85646	6.63681	Family_member	Family_member
MBH056	-4.54722	8.47904	Family_member	Family_member
MBH057	8.11652	4.37829	CPE_positive	CPE_positive
MBH058	-5.19654	-1.03275	CPE_positive	CPE_positive
MBH059	-4.75028	8.27638	Family_member	Family_member
MBH060	-7.15017	-1.14944	Family_member	Family_member
MBH061	6.2003	6.66175	Family_member	Family_member
MBH062	-5.475	8.7101	Family_member	Family_member
MBH063	6.86759	2.49835	CPE_positive	CPE_positive
MBH064	5.87606	8.03459	CPE_negative	CPE_negative_0
MBH065	-6.73475	1.04216	CPE_positive	CPE_positive
MBH066	-5.18596	8.33802	Family_member	Family_member
MBH067	-3.34315	3.5849	CPE_negative	CPE_negative_0
MBH068	-0.402244	7.22579	Family_member	Family_member
MBH069	-5.74354	7.01545	Family_member	Family_member
MBH070	9.39236	6.46755	Family_member	Family_member
MBH071	0.919857	7.36852	CPE_negative	CPE_negative_0
MBH072	-7.71611	-14.1798	CPE_positive	CPE_positive
MBH073	-5.82308	-0.605628	CPE_positive	CPE_positive
MBH074	1.25966	1.58687	CPE_negative	CPE_negative_0
MBH075	5.34213	7.18345	CPE_negative	CPE_negative_0
MBH076	-2.94271	1.48261	Family_member	Family_member
MBH077	12.2792	1.98635	CPE_positive	CPE_positive
MBH078	-7.65258	0.525388	Family_member	Family_member
MBH079	13.1777	6.6309	CPE_positive	CPE_positive
MBH080	-3.83038	8.44302	CPE_negative	CPE_negative_0
MBH081	3.13127	-1.89832	Family_member	Family_member
MBH082	5.52693	4.61713	CPE_positive	CPE_positive
MBH083	-7.66359	3.82687	Family_member	Family_member
MBH084	-6.40042	8.02564	Family_member	Family_member
MBH085	-5.85396	0.2736	CPE_positive	CPE_positive
MBH086	4.73585	5.45482	CPE_positive	CPE_positive
MBH087	2.84652	3.13152	CPE_negative	CPE_negative_0
MBH088	2.66929	5.71421	CPE_positive	CPE_positive
MBH089	6.58532	-1.48641	Family_member	Family_member
MBH090	-5.89989	4.22869	Family_member	Family_member
MBH091	-5.17963	3.35432	Family_member	Family_member
MBH092	-7.16375	-1.37691	Family_member	Family_member
MBH093	12.9246	-1.2943	Family_member	Family_member
MBH094	-2.73764	5.35142	Family_member	Family_member
MBH095	-5.17074	6.13052	Family_member	Family_member
MBH096	-1.34122	3.46051	CPE_positive	CPE_positive
MBH097	-2.72104	4.59484	CPE_positive	CPE_positive
MBH098	1.51903	5.61449	CPE_negative	CPE_negative_0
MBS1115	0.508319	1.76822	Family_member	Family_member
MBS1116	-6.12036	5.36025	Family_member	Family_member
MBS1117	-5.01329	5.12303	CPE_negative	CPE_negative_0
MBS1118	-2.00474	-9.87158	CPE_positive	CPE_positive
MBS1119	13.4068	-4.82025	CPE_positive	CPE_positive
MBS1120	-6.96786	-12.6691	CPE_positive	CPE_positive
MBS1121	-7.64613	-5.62019	Family_member	Family_member
MBS1122	-6.43891	-4.39536	CPE_negative	CPE_negative_0
MBS1123	-6.78047	6.114	Family_member	Family_member
MBS1124	-6.18203	-1.25657	Family_member	Family_member
MBS1125	1.65975	9.45474	CPE_positive	CPE_positive
MBS1126	5.26632	-1.74141	CPE_positive	CPE_positive
MBS1127	5.22915	-6.66055	CPE_negative	CPE_negative_0
MBS1128	-6.62846	-0.818411	Family_member	Family_member
MBS1129	-0.445109	7.0154	CPE_positive	CPE_positive
MBS1130	17.9177	-1.78415	CPE_positive	CPE_positive
MBS1131	6.43397	-5.4153	CPE_negative	CPE_negative_0
MBS1132	-1.24608	7.30333	CPE_positive	CPE_positive
MBS1133	10.1444	0.161637	CPE_positive	CPE_positive
MBS1134	-0.626359	-11.8925	CPE_positive	CPE_positive
MBS1135	-6.84574	0.00114397	Family_member	Family_member
MBS1136	-5.87059	-0.974803	Family_member	Family_member
MBS1137	5.5123	0.5484	Family_member	Family_member
MBS1138	-2.51406	8.45917	CPE_positive	CPE_positive
MBS1139	1.84354	6.97141	CPE_positive	CPE_positive
MBS1140	1.22332	-6.79721	CPE_negative	CPE_negative_1
MBS1141	-7.67936	-18.482	Family_member	Family_member
MBS1142	-7.49444	-4.12352	Family_member	Family_member
MBS1143	-5.88378	-3.26511	Family_member	Family_member
MBS1144	8.67046	-1.60125	Family_member	Family_member
MBS1145	17.1395	-5.51094	CPE_positive	CPE_positive
MBS1146	-0.751079	8.57432	CPE_positive	CPE_positive
MBS1147	-7.98274	-3.91856	CPE_positive	CPE_positive
MBS1148	17.5856	-0.371601	CPE_positive	CPE_positive
MBS1149	8.78173	0.126744	Family_member	Family_member
MBS1150	7.0925	5.24207	Family_member	Family_member
MBS1151	-6.55307	-0.0833262	Family_member	Family_member
MBS1152	1.59061	2.33527	Family_member	Family_member
MBS1153	-3.38289	1.29016	CPE_negative	CPE_negative_1
MBS1154	-5.55006	4.99286	CPE_positive	CPE_positive
MBS1155	-7.83078	-6.74249	CPE_negative	CPE_negative_1
MBS1156	3.75854	-2.9194	CPE_negative	CPE_negative_0
MBS1157	-6.07809	-10.1598	CPE_negative	CPE_negative_1
MBS1158	-4.63351	2.06393	CPE_positive	CPE_positive
MBS1159	-7.99716	0.89716	Family_member	Family_member
MBS1160	1.99393	-0.402333	Family_member	Family_member
MBS1161	-7.05882	-0.462708	Family_member	Family_member
MBS1162	9.78275	-2.29887	Family_member	Family_member
MBS1163	-7.0047	-5.15334	Family_member	Family_member
MBS1164	22.4425	-1.57388	CPE_positive	CPE_positive
MBS1165	16.3928	-4.24734	CPE_negative	CPE_negative_0
MBS1166	-6.81913	3.52865	CPE_negative	CPE_negative_0
MBS1167	-6.27484	2.72277	CPE_negative	CPE_negative_1
MBS1168	-3.59699	-1.08075	Family_member	Family_member
MBS1169	0.693835	0.103986	Family_member	Family_member
MBS1170	-6.54804	-1.68129	CPE_positive	CPE_positive
MBS1171	5.15887	4.5897	CPE_negative	CPE_negative_0
MBS1172	22.3961	-1.57883	CPE_positive	CPE_positive
MBS1173	-5.03186	-7.84201	CPE_negative	CPE_negative_1
MBS1174	-7.82502	-2.76122	Family_member	Family_member
MHH247	1.38469	1.81595	CPE_positive	CPE_positive
MHH248	-4.90631	7.65533	CPE_negative	CPE_negative_0
MHH249	-6.07901	6.67405	CPE_negative	CPE_negative_0
MHH250	-5.43437	4.2103	CPE_negative	CPE_negative_0
MHH251	-4.91718	6.67446	CPE_positive	CPE_positive
MHH252	-6.6509	6.08891	CPE_negative	CPE_negative_0
MHH253	-0.622876	1.20908	CPE_negative	CPE_negative_0
MHH254	-4.71037	3.46514	CPE_negative	CPE_negative_2
MHH255	-6.78795	-3.70277	CPE_negative	CPE_negative_1
MHH256	-6.28786	0.410199	Family_member	Family_member
MHH257	-7.94128	-7.18349	Family_member	Family_member
MHH258	2.25384	-0.841893	Family_member	Family_member
MHH259	-5.63612	2.51927	Family_member	Family_member
MHH260	-1.6396	-1.08611	Family_member	Family_member
MHH261	-5.18058	6.69158	Family_member	Family_member
MHH262	-4.60073	3.15418	CPE_negative	CPE_negative_2
MHH263	-5.40562	0.159409	Family_member	Family_member
MHH264	2.64345	-0.597923	Family_member	Family_member
MHH265	-8.29729	-13.5733	Family_member	Family_member
MHH266	-4.79293	-3.51203	Family_member	Family_member
MHH267	-5.89865	-11.611	CPE_negative	CPE_negative_2
MHH268	-4.9522	9.46033	CPE_negative	CPE_negative_0
MHH269	-6.43304	-7.39495	CPE_negative	CPE_negative_0
MHH270	-1.11302	6.71337	CPE_positive	CPE_positive
MHH271	-7.9352	-6.07565	CPE_positive	CPE_positive
MHH272	-4.6896	4.75057	CPE_positive	CPE_positive
MHH273	-5.94986	-9.6081	CPE_negative	CPE_negative_1
MHH326	-7.46152	1.01878	CPE_negative	CPE_negative_0
MHH327	-5.18493	7.37331	CPE_positive	CPE_positive
MHH328	1.64364	-7.27442	CPE_positive	CPE_positive
MHH329	22.433	-1.5749	CPE_positive	CPE_positive
MHH330	-1.95931	9.12921	CPE_positive	CPE_positive
MHH331	-5.5954	-0.262281	CPE_negative	CPE_negative_0
MHH332	-3.21697	7.20637	CPE_negative	CPE_negative_0
MHH333	-4.59835	-0.566096	CPE_positive	CPE_positive
MHH334	-6.62425	-16.3528	CPE_negative	CPE_negative_2
MHH335	-5.77378	-1.73043	Family_member	Family_member
MHH336	-6.29437	-9.54423	Family_member	Family_member
MHH337	19.5647	-3.37029	CPE_positive	CPE_positive
MHH338	-7.10528	4.97494	Family_member	Family_member
MHH339	-6.11859	-1.14673	Family_member	Family_member
MHH340	0.772771	-0.317481	CPE_positive	CPE_positive
MHH341	-4.22527	5.50193	CPE_negative	CPE_negative_2
MHH342	7.21734	3.98919	CPE_positive	CPE_positive
MHH343	-6.57323	7.08877	Family_member	Family_member
MHH344	0.150624	-0.886823	Family_member	Family_member
MHH345	-2.68143	-3.084	CPE_negative	CPE_negative_2
MHH346	-1.23929	4.05062	Family_member	Family_member
MHH347	6.52691	-0.253756	Family_member	Family_member
MHH348	-7.49076	-0.777218	Family_member	Family_member
MHH349	5.97169	-0.23763	CPE_positive	CPE_positive
MHH350	4.13212	-8.34936	CPE_negative	CPE_negative_2
MHH351	1.01046	-1.76504	Family_member	Family_member
MHH352	-3.67887	0.444601	Family_member	Family_member
MHH353	-8.363	-3.44013	Family_member	Family_member
MHH354	2.80261	0.270151	CPE_negative	CPE_negative_0
MHH355	-5.19858	0.718272	CPE_negative	CPE_negative_2
MHH356	-2.51704	-9.19667	Family_member	Family_member
MHH357	-5.2444	-1.3078	Family_member	Family_member
MHH358	-7.92721	-0.0235317	Family_member	Family_member
MHH359	-7.36959	-8.55002	Family_member	Family_member
MHH360	7.58761	2.26564	CPE_negative	CPE_negative_2
MHH361	-0.783245	5.35657	CPE_positive	CPE_positive
MHH362	16.2554	-6.25721	CPE_positive	CPE_positive
MHH363	2.25308	-4.23668	CPE_positive	CPE_positive
MHH364	-7.63131	-10.0642	CPE_positive	CPE_positive
MHH365	-6.18779	-14.2326	CPE_negative	CPE_negative_2
MHH366	-6.41096	6.2102	Family_member	Family_member
MHH367	-4.12156	7.15556	CPE_negative	CPE_negative_1
MHH368	2.20148	-5.91173	CPE_negative	CPE_negative_2
MHH369	-6.25826	5.69926	Family_member	Family_member
MHH370	1.97463	6.88552	Family_member	Family_member
MHH371	-5.07335	7.11965	Family_member	Family_member
MHH372	5.83686	4.11302	Family_member	Family_member
MHH373	2.01244	-2.02997	Family_member	Family_member
MHH374	-6.16054	6.33602	Family_member	Family_member
MHH375	-6.97465	-3.07431	Family_member	Family_member
MHH376	-7.48275	-0.833647	Family_member	Family_member
MHH377	-2.90379	2.07375	CPE_negative	CPE_negative_2
MHH378	20.4056	-2.5869	CPE_negative	CPE_negative_0
MHH379	7.19633	-8.43894	CPE_negative	CPE_negative_1
MHH380	-8.34909	-1.94656	Family_member	Family_member
MHH381	-6.96495	-6.70305	Family_member	Family_member
MHH382	9.24049	-2.99221	CPE_negative	CPE_negative_2
MHH383	7.73906	-0.379605	Family_member	Family_member
MHH384	-2.12296	6.72337	Family_member	Family_member
MHH385	-5.47822	2.24554	CPE_negative	CPE_negative_1
MHH386	17.2715	-5.25929	CPE_positive	CPE_positive
MHH387	-7.03829	0.672057	CPE_negative	CPE_negative_2
MHH388	-8.0097	-4.83096	CPE_negative	CPE_negative_1
MHH389	7.58141	-1.59763	CPE_positive	CPE_positive
MHH391	7.60489	-5.35096	CPE_negative	CPE_negative_2
MHH392	2.54464	1.37994	Family_member	Family_member
MHH393	-7.85653	-7.2655	Family_member	Family_member
MHH394	-6.78934	-0.281354	Family_member	Family_member
MHH395	-6.99561	0.890096	Family_member	Family_member
MHH396	-6.97135	-3.58171	Family_member	Family_member
MHH397	10.4919	5.36836	Family_member	Family_member
MHH514	6.00079	3.81589	CPE_positive	CPE_positive
MHH515	4.1789	-9.11389	CPE_positive	CPE_positive
MHH516	8.37364	-1.62154	Family_member	Family_member
MHH517	-6.72782	-6.51183	CPE_negative	CPE_negative_2
MHH518	8.33249	-9.80958	CPE_positive	CPE_positive
MHH519	-6.87764	-6.14798	CPE_negative	CPE_negative_1
MHH520	3.50494	-0.611485	Family_member	Family_member
MHH521	10.3452	7.72485	CPE_positive	CPE_positive
MHH522	-2.81691	9.00507	CPE_positive	CPE_positive
MHH523	15.5382	-0.588773	CPE_negative	CPE_negative_2
MHH524	-2.66017	-9.87631	CPE_negative	CPE_negative_2
MHH525	-5.77445	5.4113	CPE_negative	CPE_negative_2
MHH526	-2.4831	-6.30406	CPE_negative	CPE_negative_2
MHH527	-3.72291	9.17241	CPE_positive	CPE_positive
MHH528	-3.76432	4.32885	CPE_positive	CPE_positive
MHH529	-5.61083	5.8514	Family_member	Family_member
MHH530	13.3794	1.61969	CPE_positive	CPE_positive
MHH531	14.9291	-6.20939	CPE_positive	CPE_positive
MHH532	8.04129	7.00232	CPE_positive	CPE_positive
MHH533	5.15284	8.38481	CPE_positive	CPE_positive
MHH534	6.03653	5.06484	Family_member	Family_member
MHH535	17.7327	-2.59471	CPE_positive	CPE_positive
MHH536	-0.852501	7.42028	CPE_negative	CPE_negative_2
MHH537	15.9392	-7.79731	CPE_positive	CPE_positive
MHH538	-4.57798	2.078	CPE_positive	CPE_positive
MHH539	8.39241	-6.72218	CPE_positive	CPE_positive
MHH540	-6.914	6.13357	Family_member	Family_member
MHH541	-1.17878	1.35074	CPE_positive	CPE_positive
MHH542	-4.48788	-8.88856	CPE_positive	CPE_positive
MHH543	11.7834	5.92601	CPE_positive	CPE_positive
MHH544	4.18597	1.95023	CPE_positive	CPE_positive
MHH545	-0.145734	7.882	Family_member	Family_member
MHH546	18.9006	-3.56997	CPE_positive	CPE_positive
MHH547	-5.7813	-12.0544	CPE_negative	CPE_negative_2
MHH548	-4.86331	7.4942	CPE_positive	CPE_positive
MHH549	12.9183	4.3554	CPE_positive	CPE_positive
MHH550	-5.821	-0.432524	CPE_negative	CPE_negative_0
MHH551	14.1576	-0.379585	Family_member	Family_member
MHH552	-6.74978	5.34747	Family_member	Family_member
MHH553	-6.14482	2.78631	Family_member	Family_member
MHH554	-4.43298	6.157	Family_member	Family_member
MHH555	-0.221708	7.0249	CPE_negative	CPE_negative_2
MHH556	11.6013	4.95609	CPE_positive	CPE_positive
MHH557	-4.43973	8.99557	CPE_negative	CPE_negative_0
MHH558	-4.12989	-4.78646	CPE_positive	CPE_positive
MHH559	21.4908	-1.55141	CPE_positive	CPE_positive
MHH560	-8.30001	-5.4486	CPE_negative	CPE_negative_2
MHH561	2.51336	-11.6205	CPE_negative	CPE_negative_0
MHH562	-5.19538	-3.12241	CPE_positive	CPE_positive
MHH563	5.62051	2.84868	Family_member	Family_member
MHH564	-2.9561	5.51841	Family_member	Family_member
MHH565	-4.09573	4.26634	Family_member	Family_member
MHH566	-0.553969	3.01593	Family_member	Family_member
MHH567	-6.59417	4.03051	Family_member	Family_member
MHH568	-7.59853	-3.70643	CPE_positive	CPE_positive
MHH569	-6.35728	-12.3595	CPE_negative	CPE_negative_0
MHH570	-4.47801	4.30039	CPE_negative	CPE_negative_2
MHH571	0.0870878	5.65573	CPE_positive	CPE_positive
MHH572	15.4947	-4.35018	CPE_positive	CPE_positive
MHH573	-6.79116	4.3839	Family_member	Family_member
MHH574	-6.78062	-4.12114	Family_member	Family_member
MHH575	-4.75408	-12.4221	CPE_negative	CPE_negative_2
MHH576	0.218734	6.99941	Family_member	Family_member
MHH577	-7.32641	-14.3764	CPE_positive	CPE_positive
MHH578	-7.54099	-13.1994	CPE_negative	CPE_negative_2
MHH579	19.8882	-4.75406	CPE_positive	CPE_positive
MHH580	-1.67838	-7.30843	CPE_positive	CPE_positive
MHH581	10.5732	1.83583	CPE_negative	CPE_negative_0
MHH582	-5.14697	5.21652	CPE_positive	CPE_positive
MHH583	23.9324	-1.13938	CPE_positive	CPE_positive
MHH584	14.9273	2.26143	CPE_positive	CPE_positive
MHH585	14.034	-4.1773	CPE_negative	CPE_negative_1
MHH586	-6.30365	1.41681	CPE_negative	CPE_negative_2
MHH587	2.34724	0.363017	CPE_negative	CPE_negative_0
MHH588	-7.3072	1.81225	Family_member	Family_member
MHH589	4.40211	4.35447	Family_member	Family_member
MHH590	-5.96723	3.31033	Family_member	Family_member
MHH591	1.64443	-2.35721	CPE_negative	CPE_negative_2
MHH592	-4.00742	6.4589	Family_member	Family_member
MHH593	23.6378	-1.43939	CPE_positive	CPE_positive
MHH594	-6.26664	-11.0142	Family_member	Family_member
MHH595	-5.5169	3.6678	Family_member	Family_member
MHH596	-3.24699	-1.1296	Family_member	Family_member
MHH597	-6.19252	-5.43211	Family_member	Family_member
MHH598	-3.88473	8.26743	CPE_negative	CPE_negative_2
MHH599	-8.11221	-13.5817	CPE_negative	CPE_negative_2
MHH600	-4.99935	-7.65661	CPE_negative	CPE_negative_2
MHH601	3.36739	-0.282864	CPE_negative	CPE_negative_0
MHH602	20.2134	-3.52825	CPE_positive	CPE_positive
MHH603	-5.48107	6.89367	CPE_positive	CPE_positive
MHH604	1.52156	-4.52719	CPE_negative	CPE_negative_0
MHH605	8.63607	-2.99134	CPE_negative	CPE_negative_0
MHH606	-3.71535	0.497344	Family_member	Family_member
MHH607	-6.14044	2.94428	Family_member	Family_member
MHH608	17.4296	-0.738402	CPE_negative	CPE_negative_2
MHH609	23.775	-1.35151	CPE_positive	CPE_positive
MHH610	-3.29096	6.15209	CPE_negative	CPE_negative_2
MHH611	23.9092	-1.19863	CPE_positive	CPE_positive
MHH612	-6.59296	-5.69024	CPE_negative	CPE_negative_2
MHH613	9.57027	-6.38881	CPE_negative	CPE_negative_2
MHH614	5.92433	8.83958	CPE_positive	CPE_positive
MHH615	-2.6367	-8.04533	CPE_negative	CPE_negative_0
MHH616	4.61532	7.0702	Family_member	Family_member
MHH617	6.15956	1.98424	Family_member	Family_member
MHH618	-4.93727	8.55906	CPE_positive	CPE_positive
MHH619	-7.44755	4.12035	Family_member	Family_member
MHH620	-3.36075	-1.94855	CPE_negative	CPE_negative_2
MHH621	-5.7644	0.26243	Family_member	Family_member
MHH622	-7.29886	2.03385	Family_member	Family_member
MHH623	-7.43133	-6.15404	Family_member	Family_member
MHH624	-4.76713	0.820622	Family_member	Family_member
MHH625	4.67326	1.27158	CPE_positive	CPE_positive
MHH626	-6.12794	6.53561	CPE_positive	CPE_positive
MHH627	23.2543	-1.19668	CPE_positive	CPE_positive
MHH628	-4.9939	7.86399	CPE_negative	CPE_negative_2
MHH629	-7.22431	-3.37224	CPE_negative	CPE_negative_2
MHH630	5.65198	2.84618	CPE_positive	CPE_positive
MHS118	-6.95379	-8.76167	CPE_negative	CPE_negative_2
MHS119	-6.83092	-3.58478	Family_member	Family_member
MHS120	-6.27946	-3.58811	Family_member	Family_member
MHS121	-6.25596	1.81923	Family_member	Family_member
MHS122	14.271	-3.46009	CPE_negative	CPE_negative_2
MHS123	-4.48177	1.04778	CPE_negative	CPE_negative_2
MHS124	2.62656	-1.99942	Family_member	Family_member
MHS125	1.91901	-9.82744	CPE_positive	CPE_positive
MHS126	-7.8195	-6.7876	CPE_negative	CPE_negative_2
MHS127	-6.93972	3.08673	Family_member	Family_member
MHS128	7.31778	-4.35009	CPE_negative	CPE_negative_2
MHS129	22.9514	-1.57995	CPE_negative	CPE_negative_1
MHS130	10.9887	2.01007	CPE_positive	CPE_positive
MHS131	5.26699	8.90403	CPE_positive	CPE_positive
MHS132	4.98451	4.96741	Family_member	Family_member
MHS133	-4.72828	1.64428	CPE_negative	CPE_negative_2
MHS134	-7.88023	-4.35075	CPE_negative	CPE_negative_2
MHS135	14.2418	1.58519	CPE_positive	CPE_positive
MHS136	-3.97356	7.33222	Family_member	Family_member
MHS137	-7.03823	-9.63018	Family_member	Family_member
MHS138	-6.51404	6.39246	Family_member	Family_member
MHS139	-5.86552	5.70169	CPE_negative	CPE_negative_0
MHS140	-7.46741	-1.22491	CPE_negative	CPE_negative_2
MHS141	-6.71074	0.524564	Family_member	Family_member
MHS142	1.16887	7.21994	Family_member	Family_member
MHS143	-1.17327	-6.84866	CPE_negative	CPE_negative_1

## Sheet: 1b
Index	PCoA1	PCoA2	Status	SubStatus	clust
MBH038	0.0962758	-0.19578	CPE_positive	CPE_positive	1
MBH039	-0.0670625	-0.502951	CPE_positive	CPE_positive	1
MBH040	-0.0652623	-0.513265	CPE_positive	CPE_positive	1
MBH041	-0.0924581	-0.209744	CPE_positive	CPE_positive	2
MBH042	-0.217834	-0.0333367	CPE_positive	CPE_positive	2
MBH043	0.289712	0.0352629	Family_member	Family_member	3
MBH044	-0.184614	-0.0905593	CPE_positive	CPE_positive	2
MBH045	-0.196194	-0.123979	CPE_positive	CPE_positive	2
MBH046	-0.0424539	-0.14767	Family_member	Family_member	2
MBH047	0.161713	0.0797444	CPE_positive	CPE_positive	3
MBH048	0.126835	-0.226595	CPE_positive	CPE_positive	1
MBH049	0.235447	0.16501	Family_member	Family_member	3
MBH050	0.268049	0.243853	Family_member	Family_member	3
MBH051	-0.478499	0.119553	CPE_positive	CPE_positive	4
MBH052	0.202491	0.232011	Family_member	Family_member	3
MBH053	0.280996	0.194067	Family_member	Family_member	3
MBH054	-0.337929	0.167056	Family_member	Family_member	2
MBH055	0.240592	0.209864	Family_member	Family_member	3
MBH056	0.275089	0.227537	Family_member	Family_member	3
MBH057	-0.137928	0.262513	CPE_positive	CPE_positive	3
MBH058	0.189824	-0.0401091	CPE_positive	CPE_positive	3
MBH059	0.070971	0.040916	Family_member	Family_member	3
MBH060	0.23352	-0.0823631	Family_member	Family_member	3
MBH061	-0.0514949	0.290492	Family_member	Family_member	3
MBH062	0.313171	0.23104	Family_member	Family_member	3
MBH063	-0.133847	0.221062	CPE_positive	CPE_positive	3
MBH064	-0.0524755	0.345607	CPE_negative	CPE_negative_0	3
MBH065	0.255105	0.00450236	CPE_positive	CPE_positive	3
MBH066	0.282764	0.239668	Family_member	Family_member	3
MBH067	0.180147	0.0894192	CPE_negative	CPE_negative_0	3
MBH068	0.111953	0.236495	Family_member	Family_member	3
MBH069	0.274419	0.172029	Family_member	Family_member	3
MBH070	-0.110007	0.325526	Family_member	Family_member	3
MBH071	0.045375	0.281741	CPE_negative	CPE_negative_0	3
MBH072	-0.0376705	-0.433712	CPE_positive	CPE_positive	1
MBH073	0.0841426	-0.027597	CPE_positive	CPE_positive	1
MBH074	0.0826268	0.0257363	CPE_negative	CPE_negative_0	3
MBH075	-0.0594862	0.30722	CPE_negative	CPE_negative_0	3
MBH076	0.103218	0.0347372	Family_member	Family_member	3
MBH077	-0.400635	0.182879	CPE_positive	CPE_positive	4
MBH078	0.0468326	-0.31639	Family_member	Family_member	1
MBH079	-0.372102	0.0863027	CPE_positive	CPE_positive	4
MBH080	0.237758	0.257044	CPE_negative	CPE_negative_0	3
MBH081	-0.103453	0.0532971	Family_member	Family_member	2
MBH082	-0.0749361	0.260606	CPE_positive	CPE_positive	3
MBH083	-0.0410144	-0.344594	Family_member	Family_member	1
MBH084	0.203908	0.000341918	Family_member	Family_member	3
MBH085	0.209279	-0.0270034	CPE_positive	CPE_positive	3
MBH086	0.0468399	0.229943	CPE_positive	CPE_positive	3
MBH087	0.0102165	0.203244	CPE_negative	CPE_negative_0	3
MBH088	-0.148937	0.106162	CPE_positive	CPE_positive	2
MBH089	-0.160238	0.0825566	Family_member	Family_member	2
MBH090	0.025281	-0.216036	Family_member	Family_member	1
MBH091	0.241456	0.0268913	Family_member	Family_member	3
MBH092	0.0241588	-0.372417	Family_member	Family_member	1
MBH093	-0.324091	0.0930892	Family_member	Family_member	2
MBH094	0.191649	0.210305	Family_member	Family_member	3
MBH095	0.12293	0.051678	Family_member	Family_member	3
MBH096	-0.0639927	-0.170126	CPE_positive	CPE_positive	2
MBH097	0.141831	0.212126	CPE_positive	CPE_positive	3
MBH098	0.0769871	0.276497	CPE_negative	CPE_negative_0	3
MBS1115	0.0466991	0.123999	Family_member	Family_member	3
MBS1116	0.284641	0.0961157	Family_member	Family_member	3
MBS1117	0.260121	0.0762135	CPE_negative	CPE_negative_0	3
MBS1118	-0.254828	-0.164175	CPE_positive	CPE_positive	2
MBS1119	-0.49721	0.0776756	CPE_positive	CPE_positive	4
MBS1120	-0.0307694	-0.482276	CPE_positive	CPE_positive	1
MBS1121	0.112105	-0.276268	Family_member	Family_member	1
MBS1122	0.073728	-0.267354	CPE_negative	CPE_negative_0	1
MBS1123	0.0388798	-0.184959	Family_member	Family_member	1
MBS1124	0.133681	-0.15943	Family_member	Family_member	1
MBS1125	0.074352	0.267788	CPE_positive	CPE_positive	3
MBS1126	-0.167187	0.149258	CPE_positive	CPE_positive	2
MBS1127	-0.294393	-0.0641928	CPE_negative	CPE_negative_0	2
MBS1128	0.152006	-0.0805446	Family_member	Family_member	3
MBS1129	0.147341	0.271004	CPE_positive	CPE_positive	3
MBS1130	-0.296259	-0.0935255	CPE_positive	CPE_positive	2
MBS1131	-0.326014	-0.00971159	CPE_negative	CPE_negative_0	2
MBS1132	0.175513	0.25574	CPE_positive	CPE_positive	3
MBS1133	-0.202214	0.160543	CPE_positive	CPE_positive	2
MBS1134	-0.215255	-0.326	CPE_positive	CPE_positive	1
MBS1135	0.180018	-0.0763548	Family_member	Family_member	3
MBS1136	0.151228	-0.0488323	Family_member	Family_member	3
MBS1137	-0.156877	0.117569	Family_member	Family_member	2
MBS1138	0.193595	0.25268	CPE_positive	CPE_positive	3
MBS1139	0.0595761	0.328527	CPE_positive	CPE_positive	3
MBS1140	-0.146899	-0.16804	CPE_negative	CPE_negative_1	2
MBS1141	-0.115423	-0.526824	Family_member	Family_member	1
MBS1142	0.148819	-0.232598	Family_member	Family_member	1
MBS1143	0.111137	-0.12304	Family_member	Family_member	1
MBS1144	-0.233338	0.09979	Family_member	Family_member	2
MBS1145	-0.277566	-0.0943829	CPE_positive	CPE_positive	2
MBS1146	0.188539	0.228756	CPE_positive	CPE_positive	3
MBS1147	0.165073	-0.197245	CPE_positive	CPE_positive	1
MBS1148	-0.42509	0.205009	CPE_positive	CPE_positive	4
MBS1149	-0.291377	0.111863	Family_member	Family_member	2
MBS1150	-0.0649332	0.278441	Family_member	Family_member	3
MBS1151	0.1947	0.0105382	Family_member	Family_member	3
MBS1152	-0.012269	0.139737	Family_member	Family_member	3
MBS1153	0.165127	0.0839143	CPE_negative	CPE_negative_1	3
MBS1154	0.23399	0.160667	CPE_positive	CPE_positive	3
MBS1155	0.143886	-0.200351	CPE_negative	CPE_negative_1	1
MBS1156	-0.226842	-0.0223365	CPE_negative	CPE_negative_0	2
MBS1157	0.0049596	-0.361175	CPE_negative	CPE_negative_1	1
MBS1158	0.190548	0.0352081	CPE_positive	CPE_positive	3
MBS1159	0.0333943	-0.329517	Family_member	Family_member	1
MBS1160	-0.00838572	0.0249902	Family_member	Family_member	2
MBS1161	0.2487	-0.0638823	Family_member	Family_member	3
MBS1162	-0.276627	0.0981033	Family_member	Family_member	2
MBS1163	0.130152	-0.220365	Family_member	Family_member	1
MBS1164	-0.3134	-0.09607	CPE_positive	CPE_positive	2
MBS1165	-0.258829	-0.0773914	CPE_negative	CPE_negative_0	2
MBS1166	0.250778	0.0984543	CPE_negative	CPE_negative_0	3
MBS1167	0.228471	-0.0260315	CPE_negative	CPE_negative_1	3
MBS1168	0.138672	-0.0597878	Family_member	Family_member	3
MBS1169	0.107657	0.0183264	Family_member	Family_member	3
MBS1170	0.181037	-0.0949761	CPE_positive	CPE_positive	3
MBS1171	0.106709	0.185671	CPE_negative	CPE_negative_0	3
MBS1172	-0.315219	-0.0977177	CPE_positive	CPE_positive	2
MBS1173	0.0423111	-0.277733	CPE_negative	CPE_negative_1	1
MBS1174	0.230674	-0.126849	Family_member	Family_member	1
MHH247	0.00543386	0.189945	CPE_positive	CPE_positive	3
MHH248	0.246662	0.21995	CPE_negative	CPE_negative_0	3
MHH249	-0.151942	-0.0555589	CPE_negative	CPE_negative_0	2
MHH250	0.254524	0.0768474	CPE_negative	CPE_negative_0	3
MHH251	0.297806	0.135841	CPE_positive	CPE_positive	3
MHH252	0.299959	0.158279	CPE_negative	CPE_negative_0	3
MHH253	-0.118089	-0.0555252	CPE_negative	CPE_negative_0	2
MHH254	0.235917	0.0939121	CPE_negative	CPE_negative_2	3
MHH255	0.167702	-0.203343	CPE_negative	CPE_negative_1	1
MHH256	0.197218	-0.0513313	Family_member	Family_member	3
MHH257	0.136634	-0.30639	Family_member	Family_member	1
MHH258	-0.046162	0.0673489	Family_member	Family_member	2
MHH259	0.215724	0.0347911	Family_member	Family_member	3
MHH260	0.0170062	0.0032849	Family_member	Family_member	2
MHH261	0.188093	0.106917	Family_member	Family_member	3
MHH262	0.221691	0.0712892	CPE_negative	CPE_negative_2	3
MHH263	0.20741	0.00797617	Family_member	Family_member	3
MHH264	-0.0897916	0.0811109	Family_member	Family_member	2
MHH265	0.00227701	-0.540399	Family_member	Family_member	1
MHH266	0.0823903	-0.156311	Family_member	Family_member	1
MHH267	-0.0628908	-0.53161	CPE_negative	CPE_negative_2	1
MHH268	-0.126384	-0.0366557	CPE_negative	CPE_negative_0	2
MHH269	0.119356	-0.307313	CPE_negative	CPE_negative_0	1
MHH270	0.13907	0.244104	CPE_positive	CPE_positive	3
MHH271	0.165797	-0.224773	CPE_positive	CPE_positive	1
MHH272	0.263437	0.140553	CPE_positive	CPE_positive	3
MHH273	0.0302016	-0.297983	CPE_negative	CPE_negative_1	1
MHH326	0.266489	-0.00913486	CPE_negative	CPE_negative_0	3
MHH327	0.29035	0.159666	CPE_positive	CPE_positive	3
MHH328	-0.222895	-0.0926547	CPE_positive	CPE_positive	2
MHH329	-0.312912	-0.0961198	CPE_positive	CPE_positive	2
MHH330	0.133175	0.227085	CPE_positive	CPE_positive	3
MHH331	0.173975	-0.0273958	CPE_negative	CPE_negative_0	3
MHH332	0.203701	0.230139	CPE_negative	CPE_negative_0	3
MHH333	0.244195	-0.0621809	CPE_positive	CPE_positive	3
MHH334	-0.105197	-0.520505	CPE_negative	CPE_negative_2	1
MHH335	0.0847717	-0.05974	Family_member	Family_member	1
MHH336	0.0340881	-0.259192	Family_member	Family_member	1
MHH337	-0.568187	0.157396	CPE_positive	CPE_positive	4
MHH338	0.283435	0.103595	Family_member	Family_member	3
MHH339	0.192675	-0.056409	Family_member	Family_member	3
MHH340	0.000192822	0.0851509	CPE_positive	CPE_positive	3
MHH341	0.241773	0.17259	CPE_negative	CPE_negative_2	3
MHH342	-0.255295	0.161684	CPE_positive	CPE_positive	2
MHH343	0.303516	0.174073	Family_member	Family_member	3
MHH344	-0.0428259	0.0139297	Family_member	Family_member	2
MHH345	0.0867443	-0.0613875	CPE_negative	CPE_negative_2	1
MHH346	0.03384	0.0948866	Family_member	Family_member	3
MHH347	-0.174234	0.055339	Family_member	Family_member	2
MHH348	0.249806	-0.0759095	Family_member	Family_member	3
MHH349	-0.203068	0.034573	CPE_positive	CPE_positive	2
MHH350	-0.219844	-0.164041	CPE_negative	CPE_negative_2	2
MHH351	-0.0286007	0.00416861	Family_member	Family_member	2
MHH352	0.117491	0.0252628	Family_member	Family_member	3
MHH353	0.119781	-0.270378	Family_member	Family_member	1
MHH354	-0.0689371	0.0612072	CPE_negative	CPE_negative_0	2
MHH355	0.167202	-0.0228891	CPE_negative	CPE_negative_2	3
MHH356	-0.0797386	-0.29055	Family_member	Family_member	1
MHH357	0.17763	-0.0696251	Family_member	Family_member	3
MHH358	0.240129	-0.136311	Family_member	Family_member	1
MHH359	0.0608309	-0.320219	Family_member	Family_member	1
MHH360	-0.236696	0.158962	CPE_negative	CPE_negative_2	2
MHH361	0.118074	0.249919	CPE_positive	CPE_positive	3
MHH362	-0.547977	0.0362509	CPE_positive	CPE_positive	4
MHH363	-0.143505	-0.00914677	CPE_positive	CPE_positive	2
MHH364	0.0576715	-0.37548	CPE_positive	CPE_positive	1
MHH365	-0.0631096	-0.470354	CPE_negative	CPE_negative_2	1
MHH366	0.300323	0.171452	Family_member	Family_member	3
MHH367	0.246314	0.221841	CPE_negative	CPE_negative_1	3
MHH368	-0.0985448	-0.100674	CPE_negative	CPE_negative_2	2
MHH369	0.164325	0.0682985	Family_member	Family_member	3
MHH370	-0.0767476	0.14386	Family_member	Family_member	3
MHH371	0.242453	0.191706	Family_member	Family_member	3
MHH372	-0.08643	0.211261	Family_member	Family_member	3
MHH373	-0.0918321	0.0244458	Family_member	Family_member	2
MHH374	0.29465	0.133704	Family_member	Family_member	3
MHH375	0.177503	-0.139203	Family_member	Family_member	1
MHH376	0.179748	-0.146053	Family_member	Family_member	1
MHH377	-0.0164657	-0.0533848	CPE_negative	CPE_negative_2	2
MHH378	-0.532396	0.133944	CPE_negative	CPE_negative_0	4
MHH379	-0.303588	-0.143984	CPE_negative	CPE_negative_1	2
MHH380	0.071053	-0.37563	Family_member	Family_member	1
MHH381	0.082896	-0.338522	Family_member	Family_member	1
MHH382	-0.271831	-0.00600176	CPE_negative	CPE_negative_2	2
MHH383	-0.154344	0.0806869	Family_member	Family_member	2
MHH384	0.192907	0.228181	Family_member	Family_member	3
MHH385	0.251185	0.0455232	CPE_negative	CPE_negative_1	3
MHH386	-0.595571	0.117515	CPE_positive	CPE_positive	4
MHH387	0.25744	-0.0177427	CPE_negative	CPE_negative_2	3
MHH388	0.198715	-0.195437	CPE_negative	CPE_negative_1	1
MHH389	-0.209075	0.0632679	CPE_positive	CPE_positive	2
MHH391	-0.278304	-0.0781843	CPE_negative	CPE_negative_2	2
MHH392	-0.0666706	0.127826	Family_member	Family_member	3
MHH393	0.0152987	-0.467656	Family_member	Family_member	1
MHH394	0.104892	-0.204812	Family_member	Family_member	1
MHH395	0.21745	-0.0533484	Family_member	Family_member	3
MHH396	0.169485	-0.145062	Family_member	Family_member	1
MHH397	-0.151362	0.319073	Family_member	Family_member	3
MHH514	-0.105824	0.264345	CPE_positive	CPE_positive	3
MHH515	-0.358645	-0.103078	CPE_positive	CPE_positive	2
MHH516	-0.237253	0.0420374	Family_member	Family_member	2
MHH517	0.1119	-0.291069	CPE_negative	CPE_negative_2	1
MHH518	-0.413204	-0.12726	CPE_positive	CPE_positive	2
MHH519	0.133212	-0.265355	CPE_negative	CPE_negative_1	1
MHH520	-0.123345	-0.00507016	Family_member	Family_member	2
MHH521	-0.126207	0.380541	CPE_positive	CPE_positive	3
MHH522	0.202751	0.2514	CPE_positive	CPE_positive	3
MHH523	-0.439198	0.171751	CPE_negative	CPE_negative_2	4
MHH524	-0.107603	-0.372983	CPE_negative	CPE_negative_2	1
MHH525	0.273855	0.173447	CPE_negative	CPE_negative_2	3
MHH526	0.0150243	-0.223844	CPE_negative	CPE_negative_2	1
MHH527	0.0649402	0.177255	CPE_positive	CPE_positive	3
MHH528	0.179519	0.0934691	CPE_positive	CPE_positive	3
MHH529	0.260646	0.112402	Family_member	Family_member	3
MHH530	-0.298445	0.242796	CPE_positive	CPE_positive	2
MHH531	-0.51961	0.0798711	CPE_positive	CPE_positive	4
MHH532	-0.111837	0.32091	CPE_positive	CPE_positive	3
MHH533	-0.0702003	0.0923772	CPE_positive	CPE_positive	2
MHH534	-0.137067	0.206181	Family_member	Family_member	3
MHH535	-0.252885	-0.0973945	CPE_positive	CPE_positive	2
MHH536	0.141761	0.205457	CPE_negative	CPE_negative_2	3
MHH537	-0.601281	0.0999124	CPE_positive	CPE_positive	4
MHH538	0.177418	0.125907	CPE_positive	CPE_positive	3
MHH539	-0.261346	-0.156659	CPE_positive	CPE_positive	2
MHH540	-0.0275672	-0.273299	Family_member	Family_member	1
MHH541	0.0484102	0.109912	CPE_positive	CPE_positive	3
MHH542	-0.0196286	-0.351884	CPE_positive	CPE_positive	1
MHH543	-0.168479	0.339731	CPE_positive	CPE_positive	3
MHH544	-0.186047	0.0862108	CPE_positive	CPE_positive	2
MHH545	-0.17162	-0.0813303	Family_member	Family_member	2
MHH546	-0.542591	0.113683	CPE_positive	CPE_positive	4
MHH547	-0.0403886	-0.428777	CPE_negative	CPE_negative_2	1
MHH548	0.2664	0.245807	CPE_positive	CPE_positive	3
MHH549	-0.277449	-0.059569	CPE_positive	CPE_positive	2
MHH550	0.156622	-0.0278119	CPE_negative	CPE_negative_0	3
MHH551	-0.311232	0.134684	Family_member	Family_member	2
MHH552	0.31287	0.133775	Family_member	Family_member	3
MHH553	0.271767	0.0584687	Family_member	Family_member	3
MHH554	0.256639	0.169348	Family_member	Family_member	3
MHH555	0.145507	0.272518	CPE_negative	CPE_negative_2	3
MHH556	-0.173977	0.323348	CPE_positive	CPE_positive	3
MHH557	0.2783	0.258391	CPE_negative	CPE_negative_0	3
MHH558	-0.184335	-0.302391	CPE_positive	CPE_positive	1
MHH559	-0.251125	-0.0610984	CPE_positive	CPE_positive	2
MHH560	0.191381	-0.252162	CPE_negative	CPE_negative_2	1
MHH561	-0.329294	-0.211922	CPE_negative	CPE_negative_0	2
MHH562	0.0414255	-0.10789	CPE_positive	CPE_positive	1
MHH563	-0.210153	0.113162	Family_member	Family_member	2
MHH564	0.203141	0.162976	Family_member	Family_member	3
MHH565	0.212102	0.119276	Family_member	Family_member	3
MHH566	0.0867447	0.177424	Family_member	Family_member	3
MHH567	0.276109	0.032832	Family_member	Family_member	3
MHH568	-0.0799435	-0.42699	CPE_positive	CPE_positive	1
MHH569	-0.0714987	-0.337369	CPE_negative	CPE_negative_0	1
MHH570	0.148866	0.0970473	CPE_negative	CPE_negative_2	3
MHH571	0.0472652	0.235277	CPE_positive	CPE_positive	3
MHH572	-0.240484	-0.100753	CPE_positive	CPE_positive	2
MHH573	0.248802	-0.00363128	Family_member	Family_member	3
MHH574	0.131806	-0.18412	Family_member	Family_member	1
MHH575	-0.127558	-0.425554	CPE_negative	CPE_negative_2	1
MHH576	0.102876	0.285253	Family_member	Family_member	3
MHH577	-0.0756617	-0.513944	CPE_positive	CPE_positive	1
MHH578	-0.000310725	-0.460644	CPE_negative	CPE_negative_2	1
MHH579	-0.349661	-0.123098	CPE_positive	CPE_positive	2
MHH580	-0.238397	-0.108536	CPE_positive	CPE_positive	2
MHH581	-0.222319	0.298217	CPE_negative	CPE_negative_0	2
MHH582	0.248171	0.129142	CPE_positive	CPE_positive	3
MHH583	-0.618032	0.199684	CPE_positive	CPE_positive	4
MHH584	-0.298928	0.251621	CPE_positive	CPE_positive	2
MHH585	-0.483901	0.146116	CPE_negative	CPE_negative_1	4
MHH586	0.23969	0.0240084	CPE_negative	CPE_negative_2	3
MHH587	-0.0376055	0.137649	CPE_negative	CPE_negative_0	3
MHH588	0.282463	-0.00753386	Family_member	Family_member	3
MHH589	-0.0614062	0.16538	Family_member	Family_member	3
MHH590	0.280141	0.0797297	Family_member	Family_member	3
MHH591	-0.037638	-0.0464999	CPE_negative	CPE_negative_2	2
MHH592	0.229598	0.208622	Family_member	Family_member	3
MHH593	-0.638834	0.190389	CPE_positive	CPE_positive	4
MHH594	-0.012859	-0.411719	Family_member	Family_member	1
MHH595	0.252047	0.0212215	Family_member	Family_member	3
MHH596	0.0277189	-0.032941	Family_member	Family_member	2
MHH597	0.0254498	-0.353445	Family_member	Family_member	1
MHH598	0.232529	0.219185	CPE_negative	CPE_negative_2	3
MHH599	-0.0183684	-0.527033	CPE_negative	CPE_negative_2	1
MHH600	0.0407872	-0.322795	CPE_negative	CPE_negative_2	1
MHH601	-0.0818389	0.156911	CPE_negative	CPE_negative_0	3
MHH602	-0.574832	0.153049	CPE_positive	CPE_positive	4
MHH603	0.157666	0.11814	CPE_positive	CPE_positive	3
MHH604	-0.140788	-0.10895	CPE_negative	CPE_negative_0	2
MHH605	-0.270582	-0.000632492	CPE_negative	CPE_negative_0	2
MHH606	0.127803	0.0520852	Family_member	Family_member	3
MHH607	0.168623	-0.0451703	Family_member	Family_member	3
MHH608	-0.423805	0.166683	CPE_negative	CPE_negative_2	4
MHH609	-0.662106	0.194592	CPE_positive	CPE_positive	4
MHH610	0.117651	0.159738	CPE_negative	CPE_negative_2	3
MHH611	-0.646931	0.182968	CPE_positive	CPE_positive	4
MHH612	0.103793	-0.249933	CPE_negative	CPE_negative_2	1
MHH613	-0.396707	0.0187867	CPE_negative	CPE_negative_2	2
MHH614	-0.0278382	0.365991	CPE_positive	CPE_positive	3
MHH615	-0.220918	-0.124931	CPE_negative	CPE_negative_0	2
MHH616	0.1617	0.179839	Family_member	Family_member	3
MHH617	-0.0925172	0.148295	Family_member	Family_member	3
MHH618	0.170438	0.177511	CPE_positive	CPE_positive	3
MHH619	-0.0607008	-0.336959	Family_member	Family_member	1
MHH620	0.0216424	-0.0525714	CPE_negative	CPE_negative_2	2
MHH621	0.144067	-0.0219783	Family_member	Family_member	3
MHH622	0.280378	-0.0113952	Family_member	Family_member	3
MHH623	0.148898	-0.273949	Family_member	Family_member	1
MHH624	0.199829	-0.0299569	Family_member	Family_member	3
MHH625	-0.130452	-0.0251513	CPE_positive	CPE_positive	2
MHH626	0.243263	0.191413	CPE_positive	CPE_positive	3
MHH627	-0.555211	0.123466	CPE_positive	CPE_positive	4
MHH628	0.248359	0.209993	CPE_negative	CPE_negative_2	3
MHH629	0.211656	-0.159264	CPE_negative	CPE_negative_2	1
MHH630	-0.0614685	0.199907	CPE_positive	CPE_positive	3
MHS118	0.0909883	-0.333508	CPE_negative	CPE_negative_2	1
MHS119	0.085115	-0.272651	Family_member	Family_member	1
MHS120	0.132402	-0.201749	Family_member	Family_member	1
MHS121	0.240472	0.0138151	Family_member	Family_member	3
MHS122	-0.433509	0.0928679	CPE_negative	CPE_negative_2	4
MHS123	0.163051	0.0331372	CPE_negative	CPE_negative_2	3
MHS124	-0.100035	0.00764497	Family_member	Family_member	2
MHS125	-0.199102	-0.25009	CPE_positive	CPE_positive	1
MHS126	0.14438	-0.238544	CPE_negative	CPE_negative_2	1
MHS127	0.117368	-0.175479	Family_member	Family_member	1
MHS128	-0.287525	0.0594071	CPE_negative	CPE_negative_2	2
MHS129	-0.639572	0.174105	CPE_negative	CPE_negative_1	4
MHS130	-0.243849	0.23336	CPE_positive	CPE_positive	2
MHS131	0.001856	0.360453	CPE_positive	CPE_positive	3
MHS132	-0.0771092	0.205976	Family_member	Family_member	3
MHS133	0.188352	0.0326385	CPE_negative	CPE_negative_2	3
MHS134	0.200259	-0.208481	CPE_negative	CPE_negative_2	1
MHS135	-0.300998	0.259409	CPE_positive	CPE_positive	2
MHS136	0.23368	0.204162	Family_member	Family_member	3
MHS137	0.0417992	-0.404477	Family_member	Family_member	1
MHS138	0.308503	0.126952	Family_member	Family_member	3
MHS139	0.263227	0.140207	CPE_negative	CPE_negative_0	3
MHS140	0.07869	-0.29214	CPE_negative	CPE_negative_2	1
MHS141	0.109319	-0.235978	Family_member	Family_member	1
MHS142	0.0553313	0.220448	Family_member	Family_member	3
MHS143	-0.199179	-0.108852	CPE_negative	CPE_negative_1	2
