# Supplementary material for: Long-term ecological and evolutionary dynamics in the gut microbiomes of carbapenemase-producing Enterobacteriaceae colonized subjects
Source: Nat Microbiol. 2022 Sep 15;7(10):1516–24. doi: 10.1038/s41564-022-01221-w (PMC9519440; doi:10.1038/s41564-022-01221-w)
Supplement: Supplementary file 13 — PCoA correlation study source data. [file 41564_2022_1221_MOESM13_ESM.xlsx]

## Sheet: 2a
Index	PCoA1	PCoA2	Status	SubStatus	clust
MBH038	0.0962758	-0.19578	CPE_positive	CPE_positive	1
MBH039	-0.0670625	-0.502951	CPE_positive	CPE_positive	1
MBH040	-0.0652623	-0.513265	CPE_positive	CPE_positive	1
MBH041	-0.0924581	-0.209744	CPE_positive	CPE_positive	2
MBH042	-0.217834	-0.0333367	CPE_positive	CPE_positive	2
MBH043	0.289712	0.0352629	Family_member	Family_member	3
MBH044	-0.184614	-0.0905593	CPE_positive	CPE_positive	2
MBH045	-0.196194	-0.123979	CPE_positive	CPE_positive	2
MBH046	-0.0424539	-0.14767	Family_member	Family_member	2
MBH047	0.161713	0.0797444	CPE_positive	CPE_positive	3
MBH048	0.126835	-0.226595	CPE_positive	CPE_positive	1
MBH049	0.235447	0.16501	Family_member	Family_member	3
MBH050	0.268049	0.243853	Family_member	Family_member	3
MBH051	-0.478499	0.119553	CPE_positive	CPE_positive	4
MBH052	0.202491	0.232011	Family_member	Family_member	3
MBH053	0.280996	0.194067	Family_member	Family_member	3
MBH054	-0.337929	0.167056	Family_member	Family_member	2
MBH055	0.240592	0.209864	Family_member	Family_member	3
MBH056	0.275089	0.227537	Family_member	Family_member	3
MBH057	-0.137928	0.262513	CPE_positive	CPE_positive	3
MBH058	0.189824	-0.0401091	CPE_positive	CPE_positive	3
MBH059	0.070971	0.040916	Family_member	Family_member	3
MBH060	0.23352	-0.0823631	Family_member	Family_member	3
MBH061	-0.0514949	0.290492	Family_member	Family_member	3
MBH062	0.313171	0.23104	Family_member	Family_member	3
MBH063	-0.133847	0.221062	CPE_positive	CPE_positive	3
MBH064	-0.0524755	0.345607	CPE_negative	CPE_negative_0	3
MBH065	0.255105	0.00450236	CPE_positive	CPE_positive	3
MBH066	0.282764	0.239668	Family_member	Family_member	3
MBH067	0.180147	0.0894192	CPE_negative	CPE_negative_0	3
MBH068	0.111953	0.236495	Family_member	Family_member	3
MBH069	0.274419	0.172029	Family_member	Family_member	3
MBH070	-0.110007	0.325526	Family_member	Family_member	3
MBH071	0.045375	0.281741	CPE_negative	CPE_negative_0	3
MBH072	-0.0376705	-0.433712	CPE_positive	CPE_positive	1
MBH073	0.0841426	-0.027597	CPE_positive	CPE_positive	1
MBH074	0.0826268	0.0257363	CPE_negative	CPE_negative_0	3
MBH075	-0.0594862	0.30722	CPE_negative	CPE_negative_0	3
MBH076	0.103218	0.0347372	Family_member	Family_member	3
MBH077	-0.400635	0.182879	CPE_positive	CPE_positive	4
MBH078	0.0468326	-0.31639	Family_member	Family_member	1
MBH079	-0.372102	0.0863027	CPE_positive	CPE_positive	4
MBH080	0.237758	0.257044	CPE_negative	CPE_negative_0	3
MBH081	-0.103453	0.0532971	Family_member	Family_member	2
MBH082	-0.0749361	0.260606	CPE_positive	CPE_positive	3
MBH083	-0.0410144	-0.344594	Family_member	Family_member	1
MBH084	0.203908	0.000341918	Family_member	Family_member	3
MBH085	0.209279	-0.0270034	CPE_positive	CPE_positive	3
MBH086	0.0468399	0.229943	CPE_positive	CPE_positive	3
MBH087	0.0102165	0.203244	CPE_negative	CPE_negative_0	3
MBH088	-0.148937	0.106162	CPE_positive	CPE_positive	2
MBH089	-0.160238	0.0825566	Family_member	Family_member	2
MBH090	0.025281	-0.216036	Family_member	Family_member	1
MBH091	0.241456	0.0268913	Family_member	Family_member	3
MBH092	0.0241588	-0.372417	Family_member	Family_member	1
MBH093	-0.324091	0.0930892	Family_member	Family_member	2
MBH094	0.191649	0.210305	Family_member	Family_member	3
MBH095	0.12293	0.051678	Family_member	Family_member	3
MBH096	-0.0639927	-0.170126	CPE_positive	CPE_positive	2
MBH097	0.141831	0.212126	CPE_positive	CPE_positive	3
MBH098	0.0769871	0.276497	CPE_negative	CPE_negative_0	3
MBS1115	0.0466991	0.123999	Family_member	Family_member	3
MBS1116	0.284641	0.0961157	Family_member	Family_member	3
MBS1117	0.260121	0.0762135	CPE_negative	CPE_negative_0	3
MBS1118	-0.254828	-0.164175	CPE_positive	CPE_positive	2
MBS1119	-0.49721	0.0776756	CPE_positive	CPE_positive	4
MBS1120	-0.0307694	-0.482276	CPE_positive	CPE_positive	1
MBS1121	0.112105	-0.276268	Family_member	Family_member	1
MBS1122	0.073728	-0.267354	CPE_negative	CPE_negative_0	1
MBS1123	0.0388798	-0.184959	Family_member	Family_member	1
MBS1124	0.133681	-0.15943	Family_member	Family_member	1
MBS1125	0.074352	0.267788	CPE_positive	CPE_positive	3
MBS1126	-0.167187	0.149258	CPE_positive	CPE_positive	2
MBS1127	-0.294393	-0.0641928	CPE_negative	CPE_negative_0	2
MBS1128	0.152006	-0.0805446	Family_member	Family_member	3
MBS1129	0.147341	0.271004	CPE_positive	CPE_positive	3
MBS1130	-0.296259	-0.0935255	CPE_positive	CPE_positive	2
MBS1131	-0.326014	-0.00971159	CPE_negative	CPE_negative_0	2
MBS1132	0.175513	0.25574	CPE_positive	CPE_positive	3
MBS1133	-0.202214	0.160543	CPE_positive	CPE_positive	2
MBS1134	-0.215255	-0.326	CPE_positive	CPE_positive	1
MBS1135	0.180018	-0.0763548	Family_member	Family_member	3
MBS1136	0.151228	-0.0488323	Family_member	Family_member	3
MBS1137	-0.156877	0.117569	Family_member	Family_member	2
MBS1138	0.193595	0.25268	CPE_positive	CPE_positive	3
MBS1139	0.0595761	0.328527	CPE_positive	CPE_positive	3
MBS1140	-0.146899	-0.16804	CPE_negative	CPE_negative_1	2
MBS1141	-0.115423	-0.526824	Family_member	Family_member	1
MBS1142	0.148819	-0.232598	Family_member	Family_member	1
MBS1143	0.111137	-0.12304	Family_member	Family_member	1
MBS1144	-0.233338	0.09979	Family_member	Family_member	2
MBS1145	-0.277566	-0.0943829	CPE_positive	CPE_positive	2
MBS1146	0.188539	0.228756	CPE_positive	CPE_positive	3
MBS1147	0.165073	-0.197245	CPE_positive	CPE_positive	1
MBS1148	-0.42509	0.205009	CPE_positive	CPE_positive	4
MBS1149	-0.291377	0.111863	Family_member	Family_member	2
MBS1150	-0.0649332	0.278441	Family_member	Family_member	3
MBS1151	0.1947	0.0105382	Family_member	Family_member	3
MBS1152	-0.012269	0.139737	Family_member	Family_member	3
MBS1153	0.165127	0.0839143	CPE_negative	CPE_negative_1	3
MBS1154	0.23399	0.160667	CPE_positive	CPE_positive	3
MBS1155	0.143886	-0.200351	CPE_negative	CPE_negative_1	1
MBS1156	-0.226842	-0.0223365	CPE_negative	CPE_negative_0	2
MBS1157	0.0049596	-0.361175	CPE_negative	CPE_negative_1	1
MBS1158	0.190548	0.0352081	CPE_positive	CPE_positive	3
MBS1159	0.0333943	-0.329517	Family_member	Family_member	1
MBS1160	-0.00838572	0.0249902	Family_member	Family_member	2
MBS1161	0.2487	-0.0638823	Family_member	Family_member	3
MBS1162	-0.276627	0.0981033	Family_member	Family_member	2
MBS1163	0.130152	-0.220365	Family_member	Family_member	1
MBS1164	-0.3134	-0.09607	CPE_positive	CPE_positive	2
MBS1165	-0.258829	-0.0773914	CPE_negative	CPE_negative_0	2
MBS1166	0.250778	0.0984543	CPE_negative	CPE_negative_0	3
MBS1167	0.228471	-0.0260315	CPE_negative	CPE_negative_1	3
MBS1168	0.138672	-0.0597878	Family_member	Family_member	3
MBS1169	0.107657	0.0183264	Family_member	Family_member	3
MBS1170	0.181037	-0.0949761	CPE_positive	CPE_positive	3
MBS1171	0.106709	0.185671	CPE_negative	CPE_negative_0	3
MBS1172	-0.315219	-0.0977177	CPE_positive	CPE_positive	2
MBS1173	0.0423111	-0.277733	CPE_negative	CPE_negative_1	1
MBS1174	0.230674	-0.126849	Family_member	Family_member	1
MHH247	0.00543386	0.189945	CPE_positive	CPE_positive	3
MHH248	0.246662	0.21995	CPE_negative	CPE_negative_0	3
MHH249	-0.151942	-0.0555589	CPE_negative	CPE_negative_0	2
MHH250	0.254524	0.0768474	CPE_negative	CPE_negative_0	3
MHH251	0.297806	0.135841	CPE_positive	CPE_positive	3
MHH252	0.299959	0.158279	CPE_negative	CPE_negative_0	3
MHH253	-0.118089	-0.0555252	CPE_negative	CPE_negative_0	2
MHH254	0.235917	0.0939121	CPE_negative	CPE_negative_2	3
MHH255	0.167702	-0.203343	CPE_negative	CPE_negative_1	1
MHH256	0.197218	-0.0513313	Family_member	Family_member	3
MHH257	0.136634	-0.30639	Family_member	Family_member	1
MHH258	-0.046162	0.0673489	Family_member	Family_member	2
MHH259	0.215724	0.0347911	Family_member	Family_member	3
MHH260	0.0170062	0.0032849	Family_member	Family_member	2
MHH261	0.188093	0.106917	Family_member	Family_member	3
MHH262	0.221691	0.0712892	CPE_negative	CPE_negative_2	3
MHH263	0.20741	0.00797617	Family_member	Family_member	3
MHH264	-0.0897916	0.0811109	Family_member	Family_member	2
MHH265	0.00227701	-0.540399	Family_member	Family_member	1
MHH266	0.0823903	-0.156311	Family_member	Family_member	1
MHH267	-0.0628908	-0.53161	CPE_negative	CPE_negative_2	1
MHH268	-0.126384	-0.0366557	CPE_negative	CPE_negative_0	2
MHH269	0.119356	-0.307313	CPE_negative	CPE_negative_0	1
MHH270	0.13907	0.244104	CPE_positive	CPE_positive	3
MHH271	0.165797	-0.224773	CPE_positive	CPE_positive	1
MHH272	0.263437	0.140553	CPE_positive	CPE_positive	3
MHH273	0.0302016	-0.297983	CPE_negative	CPE_negative_1	1
MHH326	0.266489	-0.00913486	CPE_negative	CPE_negative_0	3
MHH327	0.29035	0.159666	CPE_positive	CPE_positive	3
MHH328	-0.222895	-0.0926547	CPE_positive	CPE_positive	2
MHH329	-0.312912	-0.0961198	CPE_positive	CPE_positive	2
MHH330	0.133175	0.227085	CPE_positive	CPE_positive	3
MHH331	0.173975	-0.0273958	CPE_negative	CPE_negative_0	3
MHH332	0.203701	0.230139	CPE_negative	CPE_negative_0	3
MHH333	0.244195	-0.0621809	CPE_positive	CPE_positive	3
MHH334	-0.105197	-0.520505	CPE_negative	CPE_negative_2	1
MHH335	0.0847717	-0.05974	Family_member	Family_member	1
MHH336	0.0340881	-0.259192	Family_member	Family_member	1
MHH337	-0.568187	0.157396	CPE_positive	CPE_positive	4
MHH338	0.283435	0.103595	Family_member	Family_member	3
MHH339	0.192675	-0.056409	Family_member	Family_member	3
MHH340	0.000192822	0.0851509	CPE_positive	CPE_positive	3
MHH341	0.241773	0.17259	CPE_negative	CPE_negative_2	3
MHH342	-0.255295	0.161684	CPE_positive	CPE_positive	2
MHH343	0.303516	0.174073	Family_member	Family_member	3
MHH344	-0.0428259	0.0139297	Family_member	Family_member	2
MHH345	0.0867443	-0.0613875	CPE_negative	CPE_negative_2	1
MHH346	0.03384	0.0948866	Family_member	Family_member	3
MHH347	-0.174234	0.055339	Family_member	Family_member	2
MHH348	0.249806	-0.0759095	Family_member	Family_member	3
MHH349	-0.203068	0.034573	CPE_positive	CPE_positive	2
MHH350	-0.219844	-0.164041	CPE_negative	CPE_negative_2	2
MHH351	-0.0286007	0.00416861	Family_member	Family_member	2
MHH352	0.117491	0.0252628	Family_member	Family_member	3
MHH353	0.119781	-0.270378	Family_member	Family_member	1
MHH354	-0.0689371	0.0612072	CPE_negative	CPE_negative_0	2
MHH355	0.167202	-0.0228891	CPE_negative	CPE_negative_2	3
MHH356	-0.0797386	-0.29055	Family_member	Family_member	1
MHH357	0.17763	-0.0696251	Family_member	Family_member	3
MHH358	0.240129	-0.136311	Family_member	Family_member	1
MHH359	0.0608309	-0.320219	Family_member	Family_member	1
MHH360	-0.236696	0.158962	CPE_negative	CPE_negative_2	2
MHH361	0.118074	0.249919	CPE_positive	CPE_positive	3
MHH362	-0.547977	0.0362509	CPE_positive	CPE_positive	4
MHH363	-0.143505	-0.00914677	CPE_positive	CPE_positive	2
MHH364	0.0576715	-0.37548	CPE_positive	CPE_positive	1
MHH365	-0.0631096	-0.470354	CPE_negative	CPE_negative_2	1
MHH366	0.300323	0.171452	Family_member	Family_member	3
MHH367	0.246314	0.221841	CPE_negative	CPE_negative_1	3
MHH368	-0.0985448	-0.100674	CPE_negative	CPE_negative_2	2
MHH369	0.164325	0.0682985	Family_member	Family_member	3
MHH370	-0.0767476	0.14386	Family_member	Family_member	3
MHH371	0.242453	0.191706	Family_member	Family_member	3
MHH372	-0.08643	0.211261	Family_member	Family_member	3
MHH373	-0.0918321	0.0244458	Family_member	Family_member	2
MHH374	0.29465	0.133704	Family_member	Family_member	3
MHH375	0.177503	-0.139203	Family_member	Family_member	1
MHH376	0.179748	-0.146053	Family_member	Family_member	1
MHH377	-0.0164657	-0.0533848	CPE_negative	CPE_negative_2	2
MHH378	-0.532396	0.133944	CPE_negative	CPE_negative_0	4
MHH379	-0.303588	-0.143984	CPE_negative	CPE_negative_1	2
MHH380	0.071053	-0.37563	Family_member	Family_member	1
MHH381	0.082896	-0.338522	Family_member	Family_member	1
MHH382	-0.271831	-0.00600176	CPE_negative	CPE_negative_2	2
MHH383	-0.154344	0.0806869	Family_member	Family_member	2
MHH384	0.192907	0.228181	Family_member	Family_member	3
MHH385	0.251185	0.0455232	CPE_negative	CPE_negative_1	3
MHH386	-0.595571	0.117515	CPE_positive	CPE_positive	4
MHH387	0.25744	-0.0177427	CPE_negative	CPE_negative_2	3
MHH388	0.198715	-0.195437	CPE_negative	CPE_negative_1	1
MHH389	-0.209075	0.0632679	CPE_positive	CPE_positive	2
MHH391	-0.278304	-0.0781843	CPE_negative	CPE_negative_2	2
MHH392	-0.0666706	0.127826	Family_member	Family_member	3
MHH393	0.0152987	-0.467656	Family_member	Family_member	1
MHH394	0.104892	-0.204812	Family_member	Family_member	1
MHH395	0.21745	-0.0533484	Family_member	Family_member	3
MHH396	0.169485	-0.145062	Family_member	Family_member	1
MHH397	-0.151362	0.319073	Family_member	Family_member	3
MHH514	-0.105824	0.264345	CPE_positive	CPE_positive	3
MHH515	-0.358645	-0.103078	CPE_positive	CPE_positive	2
MHH516	-0.237253	0.0420374	Family_member	Family_member	2
MHH517	0.1119	-0.291069	CPE_negative	CPE_negative_2	1
MHH518	-0.413204	-0.12726	CPE_positive	CPE_positive	2
MHH519	0.133212	-0.265355	CPE_negative	CPE_negative_1	1
MHH520	-0.123345	-0.00507016	Family_member	Family_member	2
MHH521	-0.126207	0.380541	CPE_positive	CPE_positive	3
MHH522	0.202751	0.2514	CPE_positive	CPE_positive	3
MHH523	-0.439198	0.171751	CPE_negative	CPE_negative_2	4
MHH524	-0.107603	-0.372983	CPE_negative	CPE_negative_2	1
MHH525	0.273855	0.173447	CPE_negative	CPE_negative_2	3
MHH526	0.0150243	-0.223844	CPE_negative	CPE_negative_2	1
MHH527	0.0649402	0.177255	CPE_positive	CPE_positive	3
MHH528	0.179519	0.0934691	CPE_positive	CPE_positive	3
MHH529	0.260646	0.112402	Family_member	Family_member	3
MHH530	-0.298445	0.242796	CPE_positive	CPE_positive	2
MHH531	-0.51961	0.0798711	CPE_positive	CPE_positive	4
MHH532	-0.111837	0.32091	CPE_positive	CPE_positive	3
MHH533	-0.0702003	0.0923772	CPE_positive	CPE_positive	2
MHH534	-0.137067	0.206181	Family_member	Family_member	3
MHH535	-0.252885	-0.0973945	CPE_positive	CPE_positive	2
MHH536	0.141761	0.205457	CPE_negative	CPE_negative_2	3
MHH537	-0.601281	0.0999124	CPE_positive	CPE_positive	4
MHH538	0.177418	0.125907	CPE_positive	CPE_positive	3
MHH539	-0.261346	-0.156659	CPE_positive	CPE_positive	2
MHH540	-0.0275672	-0.273299	Family_member	Family_member	1
MHH541	0.0484102	0.109912	CPE_positive	CPE_positive	3
MHH542	-0.0196286	-0.351884	CPE_positive	CPE_positive	1
MHH543	-0.168479	0.339731	CPE_positive	CPE_positive	3
MHH544	-0.186047	0.0862108	CPE_positive	CPE_positive	2
MHH545	-0.17162	-0.0813303	Family_member	Family_member	2
MHH546	-0.542591	0.113683	CPE_positive	CPE_positive	4
MHH547	-0.0403886	-0.428777	CPE_negative	CPE_negative_2	1
MHH548	0.2664	0.245807	CPE_positive	CPE_positive	3
MHH549	-0.277449	-0.059569	CPE_positive	CPE_positive	2
MHH550	0.156622	-0.0278119	CPE_negative	CPE_negative_0	3
MHH551	-0.311232	0.134684	Family_member	Family_member	2
MHH552	0.31287	0.133775	Family_member	Family_member	3
MHH553	0.271767	0.0584687	Family_member	Family_member	3
MHH554	0.256639	0.169348	Family_member	Family_member	3
MHH555	0.145507	0.272518	CPE_negative	CPE_negative_2	3
MHH556	-0.173977	0.323348	CPE_positive	CPE_positive	3
MHH557	0.2783	0.258391	CPE_negative	CPE_negative_0	3
MHH558	-0.184335	-0.302391	CPE_positive	CPE_positive	1
MHH559	-0.251125	-0.0610984	CPE_positive	CPE_positive	2
MHH560	0.191381	-0.252162	CPE_negative	CPE_negative_2	1
MHH561	-0.329294	-0.211922	CPE_negative	CPE_negative_0	2
MHH562	0.0414255	-0.10789	CPE_positive	CPE_positive	1
MHH563	-0.210153	0.113162	Family_member	Family_member	2
MHH564	0.203141	0.162976	Family_member	Family_member	3
MHH565	0.212102	0.119276	Family_member	Family_member	3
MHH566	0.0867447	0.177424	Family_member	Family_member	3
MHH567	0.276109	0.032832	Family_member	Family_member	3
MHH568	-0.0799435	-0.42699	CPE_positive	CPE_positive	1
MHH569	-0.0714987	-0.337369	CPE_negative	CPE_negative_0	1
MHH570	0.148866	0.0970473	CPE_negative	CPE_negative_2	3
MHH571	0.0472652	0.235277	CPE_positive	CPE_positive	3
MHH572	-0.240484	-0.100753	CPE_positive	CPE_positive	2
MHH573	0.248802	-0.00363128	Family_member	Family_member	3
MHH574	0.131806	-0.18412	Family_member	Family_member	1
MHH575	-0.127558	-0.425554	CPE_negative	CPE_negative_2	1
MHH576	0.102876	0.285253	Family_member	Family_member	3
MHH577	-0.0756617	-0.513944	CPE_positive	CPE_positive	1
MHH578	-0.000310725	-0.460644	CPE_negative	CPE_negative_2	1
MHH579	-0.349661	-0.123098	CPE_positive	CPE_positive	2
MHH580	-0.238397	-0.108536	CPE_positive	CPE_positive	2
MHH581	-0.222319	0.298217	CPE_negative	CPE_negative_0	2
MHH582	0.248171	0.129142	CPE_positive	CPE_positive	3
MHH583	-0.618032	0.199684	CPE_positive	CPE_positive	4
MHH584	-0.298928	0.251621	CPE_positive	CPE_positive	2
MHH585	-0.483901	0.146116	CPE_negative	CPE_negative_1	4
MHH586	0.23969	0.0240084	CPE_negative	CPE_negative_2	3
MHH587	-0.0376055	0.137649	CPE_negative	CPE_negative_0	3
MHH588	0.282463	-0.00753386	Family_member	Family_member	3
MHH589	-0.0614062	0.16538	Family_member	Family_member	3
MHH590	0.280141	0.0797297	Family_member	Family_member	3
MHH591	-0.037638	-0.0464999	CPE_negative	CPE_negative_2	2
MHH592	0.229598	0.208622	Family_member	Family_member	3
MHH593	-0.638834	0.190389	CPE_positive	CPE_positive	4
MHH594	-0.012859	-0.411719	Family_member	Family_member	1
MHH595	0.252047	0.0212215	Family_member	Family_member	3
MHH596	0.0277189	-0.032941	Family_member	Family_member	2
MHH597	0.0254498	-0.353445	Family_member	Family_member	1
MHH598	0.232529	0.219185	CPE_negative	CPE_negative_2	3
MHH599	-0.0183684	-0.527033	CPE_negative	CPE_negative_2	1
MHH600	0.0407872	-0.322795	CPE_negative	CPE_negative_2	1
MHH601	-0.0818389	0.156911	CPE_negative	CPE_negative_0	3
MHH602	-0.574832	0.153049	CPE_positive	CPE_positive	4
MHH603	0.157666	0.11814	CPE_positive	CPE_positive	3
MHH604	-0.140788	-0.10895	CPE_negative	CPE_negative_0	2
MHH605	-0.270582	-0.000632492	CPE_negative	CPE_negative_0	2
MHH606	0.127803	0.0520852	Family_member	Family_member	3
MHH607	0.168623	-0.0451703	Family_member	Family_member	3
MHH608	-0.423805	0.166683	CPE_negative	CPE_negative_2	4
MHH609	-0.662106	0.194592	CPE_positive	CPE_positive	4
MHH610	0.117651	0.159738	CPE_negative	CPE_negative_2	3
MHH611	-0.646931	0.182968	CPE_positive	CPE_positive	4
MHH612	0.103793	-0.249933	CPE_negative	CPE_negative_2	1
MHH613	-0.396707	0.0187867	CPE_negative	CPE_negative_2	2
MHH614	-0.0278382	0.365991	CPE_positive	CPE_positive	3
MHH615	-0.220918	-0.124931	CPE_negative	CPE_negative_0	2
MHH616	0.1617	0.179839	Family_member	Family_member	3
MHH617	-0.0925172	0.148295	Family_member	Family_member	3
MHH618	0.170438	0.177511	CPE_positive	CPE_positive	3
MHH619	-0.0607008	-0.336959	Family_member	Family_member	1
MHH620	0.0216424	-0.0525714	CPE_negative	CPE_negative_2	2
MHH621	0.144067	-0.0219783	Family_member	Family_member	3
MHH622	0.280378	-0.0113952	Family_member	Family_member	3
MHH623	0.148898	-0.273949	Family_member	Family_member	1
MHH624	0.199829	-0.0299569	Family_member	Family_member	3
MHH625	-0.130452	-0.0251513	CPE_positive	CPE_positive	2
MHH626	0.243263	0.191413	CPE_positive	CPE_positive	3
MHH627	-0.555211	0.123466	CPE_positive	CPE_positive	4
MHH628	0.248359	0.209993	CPE_negative	CPE_negative_2	3
MHH629	0.211656	-0.159264	CPE_negative	CPE_negative_2	1
MHH630	-0.0614685	0.199907	CPE_positive	CPE_positive	3
MHS118	0.0909883	-0.333508	CPE_negative	CPE_negative_2	1
MHS119	0.085115	-0.272651	Family_member	Family_member	1
MHS120	0.132402	-0.201749	Family_member	Family_member	1
MHS121	0.240472	0.0138151	Family_member	Family_member	3
MHS122	-0.433509	0.0928679	CPE_negative	CPE_negative_2	4
MHS123	0.163051	0.0331372	CPE_negative	CPE_negative_2	3
MHS124	-0.100035	0.00764497	Family_member	Family_member	2
MHS125	-0.199102	-0.25009	CPE_positive	CPE_positive	1
MHS126	0.14438	-0.238544	CPE_negative	CPE_negative_2	1
MHS127	0.117368	-0.175479	Family_member	Family_member	1
MHS128	-0.287525	0.0594071	CPE_negative	CPE_negative_2	2
MHS129	-0.639572	0.174105	CPE_negative	CPE_negative_1	4
MHS130	-0.243849	0.23336	CPE_positive	CPE_positive	2
MHS131	0.001856	0.360453	CPE_positive	CPE_positive	3
MHS132	-0.0771092	0.205976	Family_member	Family_member	3
MHS133	0.188352	0.0326385	CPE_negative	CPE_negative_2	3
MHS134	0.200259	-0.208481	CPE_negative	CPE_negative_2	1
MHS135	-0.300998	0.259409	CPE_positive	CPE_positive	2
MHS136	0.23368	0.204162	Family_member	Family_member	3
MHS137	0.0417992	-0.404477	Family_member	Family_member	1
MHS138	0.308503	0.126952	Family_member	Family_member	3
MHS139	0.263227	0.140207	CPE_negative	CPE_negative_0	3
MHS140	0.07869	-0.29214	CPE_negative	CPE_negative_2	1
MHS141	0.109319	-0.235978	Family_member	Family_member	1
MHS142	0.0553313	0.220448	Family_member	Family_member	3
MHS143	-0.199179	-0.108852	CPE_negative	CPE_negative_1	2

## Sheet: 2b
Index	MBH038	MBH039	MBH040	MBH041	MBH042	MBH043	MBH044	MBH045	MBH046	MBH047	MBH048	MBH049	MBH050	MBH051	MBH052	MBH053	MBH054	MBH055	MBH056	MBH057	MBH058	MBH059	MBH060	MBH061	MBH062	MBH063	MBH064	MBH065	MBH066	MBH067	MBH068	MBH069	MBH070	MBH071	MBH072	MBH073	MBH074	MBH075	MBH076	MBH077	MBH078	MBH079	MBH080	MBH081	MBH082	MBH083	MBH084	MBH085	MBH086
g__Abiotrophia	0	0	0	0	0	0	0	0	0	0	0	0	0	0	0	0	0	0	0	0	0	0	0	0	0	0	0	0	0	0	0	0	0	0	0	0	0	0	0	0	0	0	0	0	0	0	0	0	0
g__Achromobacter	0	0	0	0	0	0	0	0	0	0	0	0	0	0	0	0	0	0	0	0	0	0	0	0	0	0	0	0	0	0	0	0	0	0	0	0	0	0	0	0	0	0	0	0	0	0	0	0	0
g__Acidaminococcaceae_unclassified	0	0.03887	0.02339	0	0	0.01712	0	0	0	0	0	0	0	0	0	0	0	0	0	0	0	0	0.00825	0	0	0	0	0	0	0	0	0	0	0	0	0	0	0	0	0	0	0	0	0	0	0	0.05768	0	0
g__Acidaminococcus	4.62101	0.10793	0.08201	0.00488	0.13398	0.05015	2.96383	0	0.00702	0.15509	0	0.00331	0	1.03783	0	0	0.00067	0	0	0.63116	0.00029	0.00611	0.1521	0	0	2.05334	0	0.00163	0	0.00732	0.00189	0	0	0	0	0	0.03248	0	0.00112	0.25829	3.69671	0	0.0003	0	0	2.25048	1.16837	1.43194	0
g__Acinetobacter	0	0	0	0	0	0	0	0	0	0	0	0	0	0	0.11275	0	0	0	0	0	0	0	0	0	0	0	0	0	0	0	0	0	0	0	0	0	0	0	0	0	0	0	0	0	0	0.00437	0	0	0
g__Actinobacillus	0	0	0	0	0	0.00932	0	0	0	0	0	0	0	0	0	0	0	0	0	0	0	0	0	0	0	0	0	0	0	0	0	0	0	0	0	0	0	0	0	0	0.00084	0	0	0	0	0	0	0	0
g__Actinobaculum	0	0	0	0	0	0	0	0	0	0	0	0	0	0	0	0	0	0	0	0	0	0	0	0	0	0	0	0	0	0	0	0	0	0	0	0	0	0	0	0	0	0	0	0	0	0	0	0	0
g__Actinomyces	0.26949	0.0144	0.02515	0.03502	0.12528	0.02371	0.10477	0	0.0172	0.06593	0.0151	0.00224	0.01888	0.03314	0	0.02275	0.00112	0.01357	0.00016	0.08518	0	0	0.03817	0	0.00145	0.08163	0	0	0.01363	0	0	0.00418	0.00226	0	0	0.12469	0.01188	0	0.02124	0.01353	0	0	0.01521	0.11232	0.00839	0	0.01059	0.02813	0.10557
g__Adlercreutzia	0	0.00661	0.01439	0.02381	0	0	0	0	0	0.00723	0	0	0	0	0	0	0	0	0.00819	0	0	0	0.00441	0	0	0	0	0	0	0	0	0	0.51509	0	0	0.99671	0	0	0	0.00301	0.08779	0	0	0	0	0.08733	0	0	0
g__Aerococcus	0	0	0	0	0	0	0	0	0	0	0	0	0	0	0	0	0	0	0	0	0	0	0	0	0	0	0	0	0	0	0	0	0	0	0	0	0	0	0	0	0	0	0	0	0	0	0	0	0
g__Aeromonas	0	0	0	0	0	0	0	0	0	0	0	0	0	0	0	0	0	0	0	0	0	0	0	0	0	0	0	0	0	0.10098	0	0	0	0	0	0	0.00232	0	0.15725	0	0	0	0	0.05067	0	0	0	0	0
g__Aggregatibacter	0	0	0	0	0	0	0.00162	0	0	0	0	0	0	0	0	0	0	0	0	0	0	0	0	0	0	0	0	0	0	0	0	0	0	0	0	0	0	0	0	0	0	0	0	0	0	0	0	0	0
g__Agrobacterium	0	0	0	0	0	0	0	0	0	0	0	0	0	0	0	0	0	0	0	0	0	0	0	0	0	0	0	0	0	0	0	0	0	0	0	0	0	0	0	0	0	0	0	0	0	0	0	0	0
g__Agromyces	0	0	0	0	0	0	0	0	0	0	0	0	0	0	0	0	0	0	0	0	0	0	0	0	0	0	0	0	0	0	0	0	0	0	0	0	0	0	0	0	0	0	0	0	0	0	0	0	0
g__Akkermansia	0	0	0	0	0	0	0	0.18434	0	0.00049	0.77001	0	0	0	0	0	0.00175	0	0.01851	0.00509	6.64513	0	0	0	0	0	0.00033	4.14506	0	0	0	0	0	0	0.41096	0.00105	0	0.00072	0.01167	8.42305	0.00178	0	0	0.01319	0	0	0.04494	3.69506	0
g__Alistipes	0.19596	1.37115	2.35596	3.10454	0.0243	1.59795	0.05108	0	7.38533	8.37062	0.02731	11.7421	5.30147	0.19997	10.4778	13.1859	10.7518	7.96855	20.0212	2.97299	0.00101	1.0358	3.51948	12.9424	17.8525	2.57019	19.3134	0.01057	6.77017	2.65103	23.9534	10.7792	1.24097	27.9946	0.00526	10.5108	1.09791	22.942	13.5833	9.3868	1.72137	0.37648	3.07076	4.04865	11.1691	1.45645	0.0055	3.98614	6.27209
g__Alloprevotella	0	0	0	0	0	0	0	0	0	0	0	0	0	0	0	0	0	0	0	0	0	0	0	0	0	0	0	0	0	0	0	0	0	0	0	0	0	0	0	0	0	0	0	0	0	0	0	0	0
g__Alloscardovia	0.05822	0	0	0	0	0	0	0	0	0	0	0	0	0	0	0	0	0	0	0	0	0	0	0	0	0	0	0	0	0	0	0	0	0	0	0	0	0	0	0.00694	0	0	0	0	0	0	0	0	0
g__Alphapapillomavirus	0	0	0	0	0	0	0	0	0	0	0	0	0	0	0	0	0	0	0	0	0	0	0	0	0	0	0	0	0	0	0	0	0	0	0	0	0	0	0	0	0	0	0	0	0	0	0	0	0
g__Anaerococcus	0	0.00339	0	0	0	0	0	0	0	0.00954	0	0	0	0	0	0	0	0	0	0	0	0	0	0	0	0	0	0	0	0	0	0	0	0	0	0	0	0	0	0	0	0	0	0	0	0	0	0	0
g__Anaerofustis	0	0	0	0	0.00404	0	0.00261	0	0	0	0	0	0	0.00106	0	0	0	0	0	0	0.02952	0	0	0	0	0	0	0.008	0	0	0	0	0	0	0.0122	0	0	0	0.00424	0	0	0	0	0.00274	0	0	0	0	0
g__Anaeroglobus	0	0	0	0	0.01522	0	0.01691	0	0	0	0	0	0	0.00118	0	0	0	0	0	0	0	0	0	0	0	0	0	0	0	0	0	0	0	0	0	0	0	0	0	0	0	0	0	0	0	0	0	0	0
g__Anaerostipes	0.00642	0.0131	0.00811	0.0052	0.00027	0.01604	0	0.10024	0.11444	0	0.25778	0.02532	0.00571	0	0.08318	0.10555	0.02811	0.19828	0.01903	0	0.02038	0.10923	0.19247	0.01338	0.03401	0	0	0.21648	0.00392	0.02688	0.01437	0.03631	0.01082	0	0.15167	1.20221	0.01367	0	0.12328	0	0.05303	0	0.03193	0.14768	0	0.01447	0.03693	0	0
g__Anaerotruncus	0.03654	0.08713	0.0822	0.02208	0	0	0	0	0	0.06851	0	0	0	0	0.13135	0.23526	0	0.14711	0.02921	0	0	0.00786	0.02352	0	0.06237	0	0.07147	0	0	0	0	0.02597	0	0.63353	0	0.18018	0	0.31646	0.04257	0.01699	0.01902	0	0.00854	0.0322	0.70753	0.01757	0	0	0.14812
g__Anelloviridae_noname	0	0	0	0	0	0	0	0	0	0	0	0	0	0	0	0	0	0	0	0	0	0	0	0	0	0	0	0	0	0	0	0	0	0.00754	0	0	0	0	0	0	0	0	0	0	0	0	0	0	0
g__Arcobacter	0	0	0	0	0	0	0	0	0	0	0	0	0	0	0	0	0	0	0	0	0	0	0	0	0	0	0	0	0	0	0	0	0	0	0	0	0	0	0	0	0	0	0	0	0	0	0	0	0
g__Aspergillaceae_unclassified	0	0	0	0	0	0	0	0	0	0	0	0	0	0	0	0	0	0	0	0	0	0	0	0	0	0	0	0	0	0	0	0	0	0	0	0	0	0	0	0	0	0	0	0	0	0	0	0	0
g__Atopobium	0.02505	0.00758	0.00574	0.00447	0.01637	0	0.02679	0	0	0.00719	0	0	0	0.00743	0	0	0	0	0	0.00092	0	0	0.00031	0	0	0	0	0	0	0	0	0	0	0	0	0	0	0	0.00293	0	0	0	0	0.03048	0.00088	0	0	0	0.00576
g__Bacillus	0	0	0	0	0	0	0	0	0	0	0	0	0	0	0	0	0	0	0	0	0	0	0	0	0	0	0	0	0	0	0	0	0	0	0	0	0	0	0	0	0	0	0	0	0	0	0	0	0
g__Bacteroidales_noname	0	0	0	0	0	0	0	0	0.28172	0.13507	0	1.32173	0	0	0	1.75201	0.91455	0.99786	0.00056	0	0	0	0	1.94932	1.79359	0	0.00092	0	0	0.12452	5.51931	6.69249	0	0	0	0	0.02026	0	0	0.28888	0.03719	0	0	0	0	0.01274	0	0	0
g__Bacteroides	16.7373	2.43732	1.20859	5.481	4.11148	52.5776	4.40086	4.06419	8.93598	27.1323	24.6437	48.787	66.429	4.28573	47.9039	53.8935	11.6085	59.8673	52.4528	27.7785	37.8992	20.8489	35.7756	34.7836	57.339	25.3241	38.0487	46.8859	66.9095	42.1438	40.1966	41.8926	34.8301	37.1055	8.21734	16.7577	32.2324	33.8919	22.3434	4.5382	9.74854	0.14941	75.5269	15.4196	32.2057	4.139	30.0774	33.0331	41.732
g__Bacteroidetes_noname	0	0	0	0	0	0	0	0	0	0.00224	0	0	0	0	0	0	0	0	0	0	0	0	0	0	0	0	0	0	0	0	0	0	0	0	0	0	0	0	0	0	0	0	0	0	0	0	0	0	0
g__Badnavirus	0	0	0	0	0	0	0	0	0	0	0	0	0	0	0	0	0	0	0	0	0	0	0	0	0	0	0	0	0	0	0	0	0	0	0	0	0	0	0	0	0	0	0	0	0	0	0	0	0
g__Barnesiella	0.00255	0.17546	1.16008	0.26624	0	0	0	0	0	0.84207	0	0	0	0	0	2.06683	0.00054	1.34017	0	0	0	0	0	0.00268	1.95171	0	0	0	0	0	0	4.84312	0	0	0	3.95975	0	0	0	0.00264	0	0	0	0	0	0	0	0	0
g__Begomovirus	0	0	0	0	0	0	0	0	0	0	0	0	0	0	0	0	0	0	0	0	0	0	0	0	0	0	0	0	0	0	0	0	0	0	0	0	0	0	0	0	0	0	0	0	0	0	0	0	0
g__Betapapillomavirus	0	0	0	0	0	0	0	0	0	0	0	0	0	0	0	0	0	0	0	0	0	0	0	0	0	0	0	0	0	0	0	0	0	0	0	0	0	0	0	0	0	0	0	0	0	0	0	0	0
g__Betatorquevirus	0	0	0	0	0	0	0	0	0	0	0	0	0	0	0	0	0	0	0	0	0	0	0	0	0	0	0	0	0	0	0	0	0	0	0	0	0	0	0	0	0	0	0	0	0	0	0	0	0
g__Bifidobacterium	13.5607	80.1944	80.9965	13.1627	0.07904	13.1208	0.42236	16.0473	0.07308	2.39301	41.7784	0.00131	0.04512	0.63842	1.1657	3.3152	0.0195	3.0513	0.63801	0.20587	18.8732	0.2896	19.0121	0.00272	0.95876	0.32532	0.00721	17.2272	0.11276	14.8132	0.00045	2.34203	0.82263	0.09782	53.8346	0.46423	15.9726	0.1336	0.30456	0.67357	11.5554	0.00166	0.08423	0.27483	0.31378	9.78203	1.83702	15.0276	0.18154
g__Bilophila	0	0.06102	0.02706	0.01877	0.9563	0.4465	0.68248	0	0	0.32929	0	0	1.56261	0.38367	0.81226	2.3527	0	0.93506	0.64375	1.07222	0	0.09137	0.99131	0	0.60209	1.10986	0	0	0.0066	4.81186	0	1.51055	0	0	0	0.04691	1.03503	0.00054	1.46674	0.20958	0.15112	0	1.52335	2.02141	0	0.07657	0.62057	3.13622	0
g__Blautia	5.56803	0.35475	0.27268	1.61563	0.04881	3.36394	0.04403	7.66224	3.33384	4.34062	3.32692	1.52768	3.35394	0.43436	3.28622	2.20631	0.85411	3.15611	5.67831	0.94534	1.22153	1.3084	8.1343	0.8287	4.94146	0.50394	0.61745	3.76884	5.22609	6.93593	0.46202	7.51198	0.83003	0.33657	1.31283	2.7114	3.09924	0.5012	8.70723	0.1166	3.08909	0.00758	6.01438	12.4804	1.19002	1.26516	0.27302	0.18245	3.11467
g__Bordetella	0	0	0	0	0	0	0	0	0	0	0	0	0	0	0	0	0	0	0	0	0	0	0	0	0	0	0	0	0	0	0	0	0	0	0	0	0	0	0	0	0	0	0	0	0	0	0	0	0
g__Bradyrhizobium	0	0	0	0	0	0	0	0	0	0	0	0	0	0	0	0	0	0.03537	0	0	0	0	0.09703	0	0	0.46084	0	0.14374	0.23167	0	0	0	0	0	0	0	0	0	0.04994	0.05597	0	0	0	0.05469	0	0.02693	0.13979	0.16962	0
g__Brevibacterium	0	0	0	0	0	0	0	0	0	0	0	0	0	0	0	0	0	0	0	0	0	0	0	0	0	0	0	0	0	0	0	0	0	0	0	0.05805	0	0	0	0	0	0	0	0	0	0	0	0	0
g__Brevundimonas	0	0	0	0	0	0	0	0	0	0	0	0	0	0	0	0	0	0	0	0	0	0	0	0	0	0	0	0	0	0	0	0	0	0	0	0	0	0	0	0	0	0	0	0	0	0	0	0	0
g__Buchnera	0	0	0	0	0	0	0	0	0	0	0	0	0	0	0	0	0	0	0	0	0	0	0	0	0	0	0	0	0	0	0	0	0	0	0	0	0	0	0	0	0	0	0	0	0	0	0	0	0
g__Burkholderia	0	0.00189	0	0	0	0	0	0	0	0	0	0	0	0	0	0	0	0	0	0	0	0	0	0	0	0	0	0	0	0	0	0	0	0	0	0	0	0	0	0.01348	0.00526	0	0	0	0	0.00266	0.01079	0	0
g__Burkholderiales_noname	0	0	0	0	0	0.00087	0	0	0.00243	0	0	0.01428	0.01209	0	0	0	0.00114	0	0.00682	0	0	0	0	0.00345	0	0	0.00301	0	0	0	0.01008	0	0	0.06373	0	0	0	0.03195	0	0	0	0	0	0	0.09043	0	0	0	0.09083
g__Butyricicoccus	0	0	0	0	0	0	0	0	0	0	0	0	0	0	0	0	0	0	0	0	0	0	0	0	0	0	0	0	0	0	0	0	0	0	0	0	0	0	0	0	0	0	0	0	0	0	0	0	0
g__Butyricimonas	0	0	0	0	0	0	0	0	0	0.00024	0.0007	0	0	0	0	0	0	0	0	0	0	0	0	0	0	0	0	0	0	0	0	0	0	0	0	0	0	0	0.02051	0.01595	0	0	0.00024	0.01672	0	0	0	0	0
g__C2likevirus	0	0	0	0	0	0	0	0	0	0	0	0	0	0	0	0	0	0	0	0	0	0	0	0	0	0	0	0	0	0	0	0	0	0	0	0	0	0	0	0.00168	0	0	0	0	0	0	0	0	0
g__Campylobacter	0	0	0	0	0	0	0.02323	0	0	0	0	0	0	0	0	0	0	0	0	0	0	0	0	0	0	0	0	0	0	0	0	0	0	0	0	0	0	0	0.00071	0	0	0	0	0	0	0	0	0	0
g__Candida	0	0	0	0	0	0	0	0	0	0	0	0	0	0	0	0	0.00892	0	0	0	0	0	0	0.00019	0	0	0	0	0	0	0.00109	0.01012	0	0	0	0	0	0	0	0	0	0.09805	0	0	0	0	0	0	0
g__Candidatus_Saccharibacteria_noname	0	0	0	0	0.00423	0	0.0003	0	0	0	0	0	0	0	0	0	0	0	0	0	0	0	0	0	0	0	0	0	0	0	0	0	0	0	0	0	0	0	0	0	0	0	0	0	0	0	0	0	0
g__Candidatus_Saccharibacteria_noname_unclassified	0	0	0	0	0	0	0.00075	0	0	0	0	0	0	0	0	0	0	0	0	0	0	0	0.0004	0	0	0	0	0	0	0	0	0	0	0	0	0	0	0	0	0	0	0	0	0	0	0	0	0	0
g__Cardiobacteriaceae_unclassified	0	0	0	0	0.00156	0	0.00415	0	0	0	0	0	0	0	0	0	0	0	0	0	0	0	0	0	0	0	0	0	0	0	0	0	0	0	0	0	0	0	0	0	0	0	0	0	0	0	0	0	0
g__Cardiobacterium	0	0	0	0	0	0	0.00315	0	0	0	0	0	0	0	0	0	0	0	0	0	0	0	0	0	0	0	0	0	0	0	0	0	0	0	0	0	0	0	0	0	0	0	0	0	0	0	0	0	0
g__Catenibacterium	0.61505	0	0	0	0	0	0	0	0	0	0	0	0	0	0	0	0	0	0	0	0	0	0	0	0	0	0	0	0	0	0	0	0	0	0	0	0	0	0.88178	0.0031	0	0	0	0.43587	0	0	0	0	0
g__Caudovirales_noname	0	0	0	0	0	0	0	0	0	0	0	0	0	0	0	0	0	0	0	0	0	0	0	0	0	0	0	0	0	0	0	0	0	0	0	0	0	0	0	0	0	0	0	0	0	0	0	0	0
g__Cellulophaga	0	0	0	0	0	0	0	0	0	0	0	0	0	0	0	0	0	0	0	0	0	0	0	0	0	0	0	0	0	0	0	0	0	0	0	0	0	0	0	0	0	0	0	0	0	0	0	0	0
g__Cellulosilyticum	0	0	0	0	0	0	0	0	0	0	0	0	0	0	0	0	0	0	0	0	0	0	0	0	0	0	0	0	0	0	0	0	0	0	0	0	0	0	0	0	0	0	0	0	0	0	0	0	0
g__Citrobacter	0	0	0	0	0	0	0	0	0	0	0	0	0	0	2.67782	0	0	0	0.07527	0	0	0.00076	0.00043	0	0	0	0	0.00589	0	0.06404	0	0.09843	0	0	0.00589	0	0.10055	0	0.00037	0.05707	0	0	0.01017	0	0.03959	0	0	0	0
g__Clostridiaceae_noname	0.00259	0.00277	0	0.00378	0	0	0	0	0	0.04172	0	0	0	0	0	0.00676	0	0.00443	0	0	0	0	0.00036	0	0.01095	0	0	0	0	0	0	0.00832	0	0	0	0	0	0	0.05545	0.16103	0.00342	0	0	0.02271	0	0.0015	0.10347	0.10306	0
g__Clostridiales_Family_XIII_Incertae_Sedis_noname	0	0	0	0	0	0	0	0	0	0	0	0	0	0	0	0	0	0	0	0	0	0	0	0	0	0	0	0	0	0	0	0	0	0	0	0	0	0	0	0	0	0	0	0	0	0	0	0	0
g__Clostridiales_Family_XIII_Incertae_Sedis_unclassified	0	0	0	0	0	0	0.00175	0	0	0.00135	0	0	0	0.0015	0	0	0	0	0.00246	0	0	0	0.00063	0	0	0	0	0	0	0	0	0	0	0	0	0	0	0	0.00178	0	0	0	0	0.00496	0	0	0.00082	0	0
g__Clostridiales_noname	0.00069	0.00124	0	0.00605	0.38935	0.00298	0.18072	0.01053	0	0.07751	0.00524	0	0.05932	0.05603	0	0.0449	0	0.05175	0.1415	0.0407	0	0	0.01214	0	0.02194	0.036	0.00162	0.00826	0.4542	0.12395	0	0.05271	0.23244	0.01223	0.00621	0.01875	0.04745	0.01074	0.01768	0	0.00677	0	0.07657	0.02881	0.00639	0.00204	0.04366	0.25249	0.007
g__Clostridium	0.06309	0.51084	0.04694	0.63655	10.8149	0.15599	9.8128	1.29889	0.87495	8.59016	1.44845	1.10688	2.92085	6.69904	0.15291	1.29216	1.73337	0.80551	2.08341	3.38687	0	0.04939	0.29821	0.89828	0.42881	2.01596	2.80912	0.73081	5.97612	1.23834	0.81	0.83226	2.05441	4.59572	0.54046	2.68512	0.46598	3.50661	0.34973	0.00304	0.69431	0	1.05576	0.59393	5.41299	0.11418	0.16239	3.23919	1.80007
g__Collinsella	0.72402	2.91884	5.72334	15.0779	0.00477	2.78027	0.00741	0.00586	3.54552	13.9681	0.0012	1.10962	0	0.02039	0.14396	0.00029	1.50649	0	0	0	0	0.07714	7.24303	0.92906	0	0	0	0	0	0	1.27159	0	0	0	0.00938	34.5182	0	0.00555	1.97928	0.58799	1.68679	0.00101	0	2.48139	0	2.05757	0.56182	0.00538	0
g__Comamonas	0	0	0	0	0	0	0	0	0	0	0	0	0	0	0	0	0	0	0	0	0	0	0	0	0	0	0	0	0	0	0	0	0	0	0	0	0.0116	0	0.00063	0.07668	0	0	0	0	0	0	0	0	0
g__Coprobacillus	0.06071	0.70075	0	1.33775	0	0.2083	0	0.35173	0.02909	1.49379	0.12274	0.00508	0.35425	0	0.02158	0.32462	0	0.153	0.09502	0	0.05538	0.02198	0.2741	0	0.23497	0	0.002	0.23913	0.00302	0.17855	0.00349	0.09461	0	0.00633	0.07091	0.09139	0.03926	0.00864	0.0135	0	0.01008	0	0.20981	0.00668	0.02252	0.00306	0	0.08376	0.03542
g__Coprobacter	0	0.00068	0	0	0	0	0	0	0	0	0	0	0	0	0	0	0	0	0	0	0	0	0	0	0	0	0	0	0	0	0	0	0	0	0	0.00429	0	0	0	0	0	0	0	0	0	0	0	0	0
g__Coprococcus	0	0	0	0	0	0	0	0	1.07727	0	0	0.32635	0	0	0	0.18196	0.7126	0.10592	0	0	0	0	0	0.44597	0.04693	0	0	0	0	0	0.40805	0.10398	0	0	0	0	0	0	0.30605	0	1.99418	0	0	0.13601	0	1.21225	0.14746	0	0
g__Coriobacteriaceae_noname	0	0	0	0	0	0	0	0	3.65472	0	0.00029	1.68316	0	0	0	0	1.12343	0	0	0	0	0	0	0.90659	0	0	0	0	0	0	1.0709	0	0	0	0	0	0	0	0.00214	0	0	0	0	0.01334	0	0	0.00174	0	0
g__Corynebacterium	0	0.01608	0.00296	0.01379	0	0	0	0	0	0.0093	0	0	0	0	0.03759	0	0	0	0	0	0	0	0	0	0	0	0	0	0	0	0	0	0	0	0	0.99854	0	0	0	0	0	0	0	0	0	0	0	0	0.00503
g__Cronobacter	0	0	0	0	0	0	0	0	0	0	0	0	0	0	0	0	0	0	0	0	0	0	0	0	0	0	0	0	0	0	0	0	0	0	0	0	0	0	0	0	0	0	0	0	0	0	0	0	0
g__Cryptobacterium	0	0.0207	0.03346	0.00269	0	0	0	0	0	0.00099	0	0	0	0	0	0	0	0	0	0	0	0	0	0	0	0	0	0	0	0	0	0	0	0	0	0	0	0	0	0	0	0	0	0	0	0	0	0	0
g__Debaryomycetaceae_unclassified	0.00552	0	0	0	0	0	0	0	0	0	0	0	0	0	0	0	0	0	0	0	0	0	0	0	0	0	0	0	0	0	0	0	0	0	0	0	0	0	0	0	0	0.02026	0	0	0	0	0	0	0
g__Deinococcus	0	0	0	0	0	0.00289	0	0	0	0	0	0	0	0	0	0	0	0	0	0	0	0	0	0	0	0	0	0	0	0	0	0	0	0	0	0.00368	0	0	0	0	0	0	0	0	0	0	0	0	0.00344
g__Dermabacteraceae_unclassified	0	0	0	0	0	0	0	0	0	0	0	0	0	0	0	0	0	0	0	0	0	0	0	0	0	0	0	0	0	0	0	0	0	0	0	0	0	0	0	0	0	0	0	0	0	0	0	0	0
g__Dermatophilaceae_unclassified	0	0	0	0	0	0	0	0	0	0	0	0	0	0	0	0	0	0	0	0	0	0	0	0	0	0	0	0	0	0	0	0	0	0	0	0	0	0	0	0	0	0	0	0	0	0	0	0	0
g__Desulfovibrio	0	0.05288	0.07028	0.04135	0	0	0	0	0.00336	0.46519	0	0	0	0.00413	0	0	0	0	0.03268	0	0	0	0	0	0	0.01664	0	0	0	0	0	0	0	0	0	0.1172	0	0	0.05753	0.09599	0.15868	0	0.00433	0.42359	0	0.09672	0.00226	0.00862	0
g__Dialister	0	0	0	0	0.00276	0	0.36258	0	0	0	0	0	0	1.24067	0	0	0	0	0	0.01597	0	0	0	0	0	0.24224	0	0	0	0	0	0	0	0	0	0	0	0	0	0	0	0	0	0	0	0	0	0.10818	0
g__Dietzia	0	0	0	0	0	0	0	0	0	0	0	0	0	0	0	0	0	0	0	0	0	0	0	0	0	0	0	0	0	0	0	0	0	0	0	0	0	0	0	0	0	0	0	0	0	0	0	0	0
g__Dorea	0.00137	0	0	0	0.00123	1.19548	0.00217	0	6.74394	0	0	2.49959	0.01518	0	0.08512	1.10957	1.38816	1.276	0.0025	0.01226	0	0.13991	1.24461	0.41004	0.71516	0.03815	0	0	0	0.02607	0.79213	1.11673	0	0.00515	0	0	0.01474	0	0.44858	0.00141	0.28737	0	0.00149	0.57909	0.0059	0.00568	1.02593	0.00217	0
g__Dysgonomonas	0	0	0	0	0	0	0	0	0	0	0	0	0	0	0	0	0	0	0	0	0	0	0	0	0	0	0	0	0	0	0	0	0	0	0	0	0	0	0	0	0	0	0	0	0	0	0	0	0
g__Eggerthella	0.15173	0.05443	0.12183	0.40721	0.32142	0.13532	0.26596	0	0.46247	1.03443	0.54884	0.03478	0.1969	0.60523	0.01144	1.00538	0.08012	1.22291	0.42079	0.91812	0.3084	0.00826	0.34399	0.04374	0.40266	0.85814	0.00973	1.45594	0.05626	0.21541	0.07595	0.42699	0	0.01149	0.49345	6.01572	0	0.03742	0.72056	0.03042	0.04157	0	0.05842	1.64027	0.12881	0.01382	0.08046	0.45116	0.35484
g__Eikenella	0	0	0	0	0	0	0	0	0	0	0	0	0	0	0	0	0	0	0	0	0	0	0	0	0	0	0	0	0	0	0	0	0	0	0	0	0	0	0	0	0	0	0	0	0	0	0	0	0
g__Enhydrobacter	0	0	0	0	0	0	0	0	0	0	0	0	0	0	0.0072	0	0	0	0	0	0	0	0	0	0	0	0	0	0	0	0	0	0	0	0	0	0	0	0	0	0	0	0	0	0	0	0	0	0
g__Enterobacter	0.05115	0	0	0	0	0.00662	0	0.02277	0	0	0.04919	0	0	0.00201	0.46315	0.04782	0	0.00773	0.04681	0.00833	0	0.00807	0.15126	0	0.01315	0	0	0.11317	0	0.37899	0	0.15083	0	0	0.0021	0.00664	0.38941	0	0.01819	0.8146	0.00185	8.4232	0.03327	0	0	0.0925	0.04505	0	0.00071
g__Enterococcus	0.06832	0.07138	0.04166	0.67038	60.7271	0.06935	39.1099	2.89269	0.22731	0.01051	0.92879	0	0	0.71149	0	0.02689	0	0.0075	0.00762	0.45337	2.09347	0	0	0	0.01358	0.08737	0.20778	1.18914	0	0.17235	0.00173	0.00937	0	0.39781	1.16931	0.01991	0.02828	0.34466	0.02828	1.11591	0	0.00289	0.00562	0.03953	0.4954	0.02044	0	0.00109	1.22865
g__Epsilon15likevirus	0	0	0	0	0	0	0	0	0	0	0	0	0	0	0	0	0	0	0	0	0	0	0	0	0	0	0	0	0	0	0	0	0	0	0	0	0	0	0	0	0	0	0	0	0	0	0	0	0
g__Eremothecium	0	0	0	0	0	0	0	0	0	0	0	0	0	0	0	0	0	0	0	0	0	0	0	0	0	0	0	0	0	0	0	0	0	0	0	0	0	0	0	0	0	0	0	0	0	0	0	0	0
g__Erysipelotrichaceae_noname	0.04983	0.38615	1.64411	7.74695	0	0.08444	0.00687	0.5594	0.16487	0.76288	0.26548	0.07164	0.28896	0.01008	0	0.06719	0.10569	0.03438	0.0874	0.02086	0.42801	0.00165	0.1635	0.0467	0.04305	0.00274	0.14789	0.64837	0.00252	0.04208	0.03366	0.02261	0	0.13184	0.11013	0.35895	0.006	0.10081	0.12041	1.36107	0.04839	0	0.07573	0.26597	0.13752	0.02435	0	0.04688	0.16584
g__Escherichia	0.12778	0.54535	0.0608	7.16869	7.24991	0.03761	3.20753	10.2717	3.45013	4.92969	1.22624	3.96172	4.14122	46.7625	7.57127	2.68606	56.7007	6.7538	3.17497	36.6172	3.38246	0.03687	0.03663	33.5542	0.09425	37.6546	33.8387	0.67844	1.7317	9.51302	13.6128	0.54921	46.3487	18.4565	0.95607	0.07483	9.46684	31.0008	8.41274	44.6892	0.94577	14.8611	5.89254	23.4084	26.117	1.62333	0.07993	3.63981	11.6623
g__Eubacterium	0.02397	0.50039	0.58861	0.98733	0.42921	0.08943	0.16432	0	4.55257	3.0711	0.00832	6.71703	0.06594	0.12137	0.03362	3.46643	2.58966	0.49366	0.18253	0.05607	0	0.01826	0.25336	1.89681	0.44354	0.05754	0.10134	0	0.11056	0.01266	2.03703	1.37862	0.25659	0.3974	0	2.09675	0.00056	0.59863	8.71331	0.13526	0.86037	0	0.00206	4.97707	0.28517	0.52832	3.43196	4.76899	0.39917
g__Faecalibacterium	0.24774	0.00273	0.01207	0.0025	0	0	0	0	4.25791	0.0052	0	1.12439	0	0	0	0	1.50005	0	0	0	0	0	0	1.32168	0	0	0.03483	0	0	0	1.58076	0	0	0.00624	0	0.00959	0	0.05059	7.65647	0.01161	1.68842	0	0	6.16871	0.34803	1.64955	2.04631	0	0.07852
g__Felixounalikevirus	0	0	0	0	0	0	0	0	0	0	0	0	0	0	0	0	0	0	0	0	0	0	0	0	0	0	0	0	0	0	0	0	0	0	0	0	0	0	0	0	0	0	0	0	0	0	0	0	0
g__Finegoldia	0	0.00448	0	0	0	0	0	0	0	0.01274	0	0	0	0	0	0	0	0	0	0	0	0	0	0	0	0	0	0	0	0	0	0	0	0	0	0	0	0	0	0	0	0	0	0	0	0	0	0.00112	0
g__Flavonifractor	0.02953	0.00964	0.00087	0.00885	0.00211	0.0344	0.00185	0.04191	0	0.00571	0.1009	0	0.03454	0.03654	0.12554	1.42566	0.00245	0.96715	0.06872	0.37779	0.10376	0.02736	0.04269	0	1.09186	0.37548	0	0.11316	0.03821	0.49407	0	0.96213	0.14299	0	0.03586	0.02086	0.0374	0	0.05889	0.00077	0.0014	0	0.02055	0.06985	0	0.00072	0.01581	0.20933	0
g__Fretibacterium	0	0	0	0	0	0	0	0	0	0	0	0	0	0	0	0	0	0	0	0	0	0	0	0	0	0	0	0	0	0	0	0	0	0	0	0	0	0	0	0	0	0	0	0	0	0	0	0	0
g__Fusobacterium	0	0	0	0.00566	1.28088	0.06199	0.31903	0	0	0	0	0	0.89697	0.19693	0.15294	0	0	0	0.70973	1.55244	0	0.70388	0.00361	0	0	0.61307	0	0	4.3505	0.38979	0	0	0.1071	0	0	0	0.17921	0	0.00086	0	0	0	0.7969	8e-05	0	0	0.78184	0.33938	0
g__Gammaretrovirus	0	0	0	0	0	0	0	0	0	0	0	0	0	0	0	0	0	0	0	0	0	0	0	0	0	0	0	0	0.03905	0	0	0	0	0	0	0	0	0	0	0	0	0	0	0	0	0	0	0	0
g__Gardnerella	0	0	0	0	0	0	0	0	0	0	0	0	0	0	0	0	0	0	0	0	0	0	0	0	0	0	0	0	0	0	0	0	0	0	0	0	0	0	0	0	0	0	0	0	0	0	0	0	0
g__Gemella	0	0	0	0	0	0.00155	0	0	0	0	0	0	0	0	0	0	0	0	0	0	0	0.00136	0.00076	0	0	0	0	0	0	0	0	0	0	0	0	0	0	0	0	0	0.00108	0	0	0.00194	0	0	0.00117	0	0
g__Geobacillus	0	0	0	0	0	0	0	0	0.00092	0	0	0	0	0	0	0	0	0	0	0	0	0	0	0	0	0	0	0	0	0	0	0	0	0	0	0	0	0	0	0	0	0	0	0	0	0	0	0	0
g__Giardia	0	0	0	0	0	0	0	0	0	0	0	0	0	0	0	0	0	0	0	0	0	0	0	0	0	0	0	0	0	0	0	0	0	0	0	0	0	0	0	0	0	0	0	0	0	0	0	0	0
g__Gordonibacter	0.0088	0.00129	0	0	0	0	0	0	0.15511	0.00544	0	0.02177	0	0.00061	0	0	0.0277	0	0	0	0	0	0.00911	0.0124	0	0	0.00555	0	0	0	0.01464	0	0	0.02994	0	0.00172	0	0.05488	0.01834	0.00142	0.00647	0	0	0.04154	0.02267	0.00546	0	0.00096	0.0466
g__Granulicatella	0.00122	0	0	0	0.01677	0.00666	0.0061	0	0.01198	0	0	0.00377	0	0	0	0	0	0	0	0	0	0	0.00409	0	0	0	0	0	0	0	0	0	0	0	0	0	0.01141	0	0.00605	0	0.00201	0	0	0.00727	0	0	0.00614	0	0
g__Granulicella	0	0	0	0	0	0	0	0	0	0	0	0	0	0	0	0	0	0	0	0	0	0	0	0	0	0	0	0	0	0	0	0	0	0	0	0	0	0	0	0	0.00088	0	0	0	0	0	0	0	0
g__Haemophilus	0.11272	0	0	0	0.0023	0.92023	0	0	0	0	0	0	0	0.00424	0	0	0	0	0	0.01728	0	0.00944	0.01191	0	0	0	0	0	0.00575	0	0	0.00672	0	0	0	0	0.58231	0	0.05336	0	0.02084	0	0	0	0	0	0.01882	0	0
g__Halarchaeum	0	0	0	0	0	0	0	0	0	0	0	0	0	0	0	0	0	0	0	0	0	0	0	0	0	0	0	0	0	0	0	0	0	0.00148	0	0	0	0	0	0	0	0	0	0	0	0	0	0	0
g__Halomonas	0	0	0	0	0	0	0	0	0	0	0	0	0	0	0	0	0	0	0	0	0	0	0	0	0	0	0	0	0	0	0	0	0	0	0	0	0	0	0	0	0	0.00941	0	0	0	0	0	0	0
g__Helicobacter	0	0	0	0	0	0	0	0	0	0	0	0	0	0	0	0	0	0	0	0	0	0	0	0	0	0	0	0	0	0	0	0	0	0	0	0	0	0	0	0	0	0	0	0	0	0	0	0	0
g__Holdemania	0.01858	0.05316	0.09977	0.02466	0	0.01068	0	0	0	0.35823	0	0	0.08058	0	0.01363	0.07853	0	0.09745	0.07769	0	0	0	0.04372	0	0.11518	0	0	0	0	0	0	0.05942	0	0.05155	0	0.02171	0	0.05763	0.21489	0.0152	0.03257	0	0	0.22702	0.07761	0.02312	0	0.06035	0.05118
g__Inovirus	0	0	0	0	0	0	0	0	0	0	0	0	0	0	0	0	0	0	0	0	0	0	0	0	0	0	0	0	0	0	0	0	0	0	0	0	0	0	0	0	0	0	0	0	0	0	0	0	0
g__Kingella	0	0	0	0	0	0	0	0	0	0	0	0	0	0	0	0	0	0	0	0	0	0	0	0	0	0	0	0	0	0	0	0	0	0	0	0	0	0	0	0	0	0	0	0	0	0	0	0	0
g__Klebsiella	0.12443	0.03076	0.06318	1.46199	0.7778	1.04267	3.57002	34.3338	0.00551	0.00336	1.01636	0	0.05341	15.7537	0.37907	0.17313	0	0.01752	0.46282	4.14943	0.11041	0.75632	1.61088	0	0	0.08718	0.02078	1.08554	0	0.78211	0	1.84938	0	0.1396	0.12796	0.68783	5.74513	0.17877	0.34402	4.54293	0.01041	33.8362	0.50856	0.07749	7.56443	0.24772	0.90921	0.01822	20.1456
g__Kocuria	0	0	0	0	0	0	0	0	0	0	0	0	0	0	0	0	0	0	0	0	0	0	0	0	0	0	0	0	0	0	0	0	0	0	0	0	0	0	0	0	0	0	0	0	0	0	0	0	0
g__Kosakonia	0	0	0	0	0	0	0	0	0	0	0	0	0	0	0	0	0	0	0	0	0	0	0	0	0	0	0	0	0	0	0	0	0	0	0	0	0	0	0	0	0	0	0	0	0	0	0	0	0
g__Lachnoanaerobaculum	0	0	0	0	0	0	0	0	0	0	0	0	0	0	0	0	0	0	0	0	0	0	0	0	0	0	0	0	0	0	0	0	0	0	0	0	0	0	0	0	0	0	0	0	0	0	0	0	0
g__Lachnospiraceae_noname	1.29885	0.07645	0.16509	0.22156	0.06715	0.18898	0.11026	0.79052	0.45671	1.55409	0.29342	0.09503	0.59743	0.92949	0.07882	0.13844	0.07273	0.10187	0.85161	0.50065	0.13662	0.02917	0.78266	0.03266	0.04372	0.57585	0.07536	0.3226	0.98403	0.75708	0.15264	0.16304	1.02218	0.0312	0.11926	0.62964	0.43143	0.09233	0.1468	0.01185	0.33501	0	0.52588	0.16429	0.08836	0.15559	0.13429	0.42263	0.39536
g__Lactobacillus	20.4628	5.84749	1.92111	3.45869	0.0016	0.20479	0.0061	0.67542	36.4492	0.10349	4.41943	10.9375	0.58177	0.61125	0	0.00433	3.79061	0	0.12968	0.1797	10.771	0.02186	3.69711	2.7762	0	0.1287	0.1263	7.67248	0.8517	1.51691	4.56535	0	0.49065	1.72247	16.5491	4.7964	0.88372	1.66127	3.25667	0.00284	3.29688	0	0.13807	4.00597	4.03605	1.47813	0.00013	0.02792	4.36192
g__Lactococcus	0	0	0	0	0	0	0	0.01418	0	0	0.17316	0	0	0.00686	0	0.08067	0	0	0	0	0	0	0	0	0	0	0	0	0	0.05296	0	0	0	0	0.00219	0.33188	0	0	0.0275	0	0	0	0	0	0.00513	0.06872	0	0	0
g__Lambdalikevirus	0	0	0	0	0	0	0	0	0	0	0	0	0	0	0	0	0	0	0	0	0	0	0	0	0	0	0	0	0	0	0	0	0	0	0	0	0	0	0	0	0	0	0	0	0	0	0	0	0
g__Lautropia	0	0	0	0	0	0	0	0	0	0	0	0	0	0	0	0	0	0	0	0	0	0	0	0	0	0	0	0	0	0	0	0	0	0	0	0	0	0	0	0	0	0	0	0	0	0	0	0	0
g__Leptotrichia	0	0	0	0	0	0	0	0	0	0	0	0	0	0	0	0	0	0	0	0	0	0	0	0	0	0	0	0	0	0	0	0	0	0	0	0	0	0	0	0	0	0	0	0	0	0	0	0	0
g__Leptotrichiaceae_unclassified	0	0	0	0	0	0	0	0	0	0	0	0	0	0	0	0	0	0	0	0	0	0	0	0	0	0	0	0	0	0	0	0	0	0	0	0	0	0	0	0	0	0	0	0	0	0	0	0	0
g__Leuconostoc	0	0	0	0	0	0	0	0	0.02725	0	0	0	0	0.46514	0	0.00224	0	0.00038	0	0	0.05412	0	0	0	0	0	0	0	0	0	0	0	0	0	0	0	0.02192	0	0.00467	0	0	0	0	0	0	0	0	0	0
g__Limnohabitans	0	0	0	0	0	0	0	0	0	0	0	0	0	0	0	0	0	0	0	0	0	0	0	0	0	0	0	0	0	0	0	0	0	0	0	0	0	0	0	0.00869	0	0	0	0	0	0	0	0	0
g__Lymphocryptovirus	0	0	0	0	0	0	0	0	0	0	0	0	0	0	0	0	0	0	0	0	0	0	0	0	0	0	0	0	0	0	0	0	0	0	0	0	0	0	0	0	0	0	0	0	0	0	0	0	0
g__Lysinibacillus	0	0	0	0	0	0	0	0	0	0	0	0	0	0	0.03421	0	0	0	0	0	0	0	0	0	0	0	0	0	0	0	0	0	0	0	0	0	0	0	0	0	0	0	0	0	0	0	0	0	0
g__Macrococcus	0	0	0	0	0	0	0	0	0	0	0	0	0	0	0	0	0	0	0	0	0	0	0	0	0	0	0	0	0	0	0	0	0	0	0	0	0	0	0	0	0	0	0	0	0	0	0	0	0
g__Marvinbryantia	0	0	0	0	0	0	0	0	0	0	0	0	0	0	0	0	0	0	0	0	0	0	0	0	0	0	0	0	0	0	0	0	0	0	0	0	0	0	0	0	0	0	0	0	0	0	0	0	0
g__Mastadenovirus	0	0	0	0	0	0	0	0	0	0.00741	0	0	0	0	0	0	0	0	0	0	0	0	0	0	0	0	0	0	0	0	0	0	0	0	0	0.00353	0	0	0	0	0	0	0	0	0	0	0	0	0
g__Megamonas	7.62244	0.09934	0.01214	0.04125	0	0	0	0	0	0.02407	0	0	0	0	0	0	0	0	0	0	0	0	0	0	0	0	0	0	0	0	0	0	0	0	0	0.04666	0	0	0.18083	0	0	0	0	0	0	0.00047	7.92033	0	0
g__Megasphaera	9.6536	0.0837	0.03647	0.01973	0.5575	1.61105	3.12464	0	0.63101	0.02396	0	0.89	0	3.70794	0.27554	0	0.11923	0	0	1.96793	0.01838	0.15174	1.44941	0	0	8.65496	0	0.21609	0	0.62105	0.43975	0	0	0	0.00648	0	2.78381	0	0	0.28225	4.23748	0	0.03416	0	0	2.49686	0	11.9963	0
g__Methanobrevibacter	0.01005	0.42606	0.74248	1.08652	0	0.00117	0	0	0.04991	4.61435	0	0	0	0.01095	0	0	0	0	0	0	0	0	0	0	0	0	0	0	0	0	0	0	0	0	0	0.84626	0	0	0	0.44702	0	0	0	0	0	0	0	0	0
g__Mitsuokella	0	0	0	0	0	0	0.00302	0	0	0	0.00346	0	0	0	0	0	0	0	0	0	0	0	0.00219	0	0	0	0	0.00624	0	0	0	0	0	0	0.00337	0.00497	0	0	0	0.00441	0	0	0	0	0	0	0	0	0
g__Mobiluncus	0	0	0	0	0	0	0	0	0	0	0	0	0	0	0	0	0	0	0	0	0	0	0	0	0	0	0	0	0	0	0	0	0	0	0	0	0	0	0	0	0	0	0	0	0	0	0	0	0
g__Mogibacterium	0	0	0	0	0	0	0	0	0	0	0	0	0	0	0	0	0	0	0	0	0	0	0	0	0	0	0	0	0	0	0	0	0	0	0	0	0	0	0	0	0	0	0	0	0	0	0	0	0
g__Morganella	0	0	0	0	0	0	0	0	0	0	0	0	0	0	0	0.00932	0	0.00384	0	0	0	0	0	0	0	0	0	0.00406	0	0.00318	0	0	0	0	0.06649	0	0.08528	0	0.00183	3.41867	0	0	0	0	0	0	0	0	0
g__Myoviridae_noname	0	0	0	0	0	0	0	0	0	0	11.069	0	0	0	0	0.31119	0	0	0	0	0	0	0	0	0	0	0	0	0	0	0	0	0	0	0	0	0	0	1.15889	0	0	0	0	1.03758	0	0	0	0	0
g__Nakaseomyces	0.05701	0	0	0.00374	0.0126	0	0.0011	0.00131	0	0	0	0	0	0	0	0	0	0	0	0	0.00316	0	0	0	0	0	0	0.01252	0	0	0	0	0	0	0.001	0	0.00049	0	0	0	0	0.05789	0	0	0	0	0	0	0
g__Naumovozyma	0.00433	0	0	0.00137	0.00145	0	0	0	0	0	0	0	0	0	0	0	0	0	0	0	0	0	0	0	0	0	0	0	0	0	0	0	0	0	0	0	0	0	0	0	0	0.01006	0	0	0	0	0	0	0
g__Neisseria	0	0	0	0	0	0	0	0	0	0	0	0	0	0	0	0	0	0	0	0	0	0	0	0	0	0	0	0	0	0	0	0	0	0	0	0	0	0	0	0	0	0	0	0	0	0	0	0	0
g__Ochrobactrum	0	0	0	0	0	0	0	0	0	0	0	0	0	0	0	0	0	0	0	0	0	0	0	0	0	0	0	0	0	0	0	0	0	0	0	0	0	0	0	0	0	0	0	0	0	0	0	0	0
g__Odoribacter	0.00544	0.12405	0.12313	0.14333	0	0.01639	0	0.00504	0.02192	1.98028	0.00238	0.32521	0	0	0.64338	0	0.15371	0	0	0	0.00471	0.19343	0.07771	0.31717	0	0	0	0.00948	0	0.19556	0.14198	0	0	0	0	0.01309	0.00721	0	0.86851	0.37909	0	0	0.12468	0.25437	0	0	0.83629	0	0
g__Oligella	0	0	0	0	0	0	0	0	0	0	0	0	0	0	0	0	0	0	0	0	0	0	0	0	0	0	0	0	0	0	0	0	0	0	0	0	0	0	0	0	0	0	0	0	0	0	0	0	0
g__Olsenella	0.00199	0.00821	0.00486	0.01433	0.03613	0	0.04181	0	0	0.01795	0	0	0	0.03211	0	0	0	0	0	0.00469	0	0	0.00038	0	0	0.16834	0	0	0	0	0	0	0	0	0	0.17844	0	0	0.00011	0.00536	0.00077	0	0	0.0085	0	0.00471	0	0.32321	0
g__Oribacterium	0	0	0	0	0.00045	0	0.00341	0	0	0	0	0	0	0	0	0	0	0	0	0	0	0	0	0	0	0	0	0	0	0	0	0	0	0	0	0	0	0	0	0	0	0	0	0	0	0	0	0	0
g__Oscillibacter	0.4004	0.25322	0.12123	0.29599	0	0.21248	0	0	0.00336	0.49878	0.1212	0.00381	0.35257	0	0.48633	1.69802	0.02161	1.7375	0.82373	0	0.41811	0.04702	0.38946	0.02577	0.57034	0.00314	0.5676	1.42068	0.15706	0.19645	0.01487	2.65022	0.24447	2.64101	0.41178	1.02726	0.1953	1.00038	0.25763	0.24311	0.28254	0	1.02139	0.43695	3.34932	0.27712	0.14702	0	0.98683
g__Oxalobacter	0	0.00013	0	0	0	0	0	0	0	0	0	0	0	0	0	0	0	0	0	0	0	0	0	0	0	0	0	0	0	0	0	0	0	0	0	0	0	0	0	0.0138	0.01593	0	0	0	0	0.00891	0	0	0
g__P22likevirus	0	0	0	0	0	0	0	0	0	0	0	0	0	0	0	0	0	0	0	0	0	0	0	0	0	0	0	0	0	0	0	0	0	0	0	0	0	0	0	0	0	0	0	0	0	0	0	0	0
g__P2likeviruses	0	0	0	0	0.52129	0	0.11239	0	0	0	0	0	0	0.07184	0	0	0	0	0	1.12346	0	0.06669	0.04078	0	0	0	0	0	0	0	0	0	0	0	0	0	0	0	0	0	0	0	0	0	0	0	0	0	0
g__Pantoea	0	0	0	0.01393	0.00353	0	0.00876	0.01654	0	0	0	0	0	0.05973	0	0	0	0	0	0.01946	0.00497	0	0	0	0	0.01136	0.04428	0	0	0	0	0	0.00703	0.01678	0	0	0	0.0173	0.0078	0.02557	0	0.03622	0	0.01506	0.01614	0	0	0	0.03362
g__Parabacteroides	10.0372	0.22822	0.36036	1.56102	2.5221	9.01981	2.57623	18.7062	0.70968	4.84239	2.26257	1.94213	6.18518	3.55955	2.41575	3.32654	1.20495	1.57387	3.45853	8.1397	0.23786	1.08423	3.19511	3.5034	5.81708	6.45421	1.69518	4.38663	3.90399	9.67896	1.52265	8.1127	7.83135	1.3442	0.37736	2.9579	7.47298	1.50595	3.45581	11.9412	1.94997	41.9318	1.70142	2.97273	1.89615	0.68117	3.83263	6.70471	1.56358
g__Paraprevotella	1.47395	0	0	0	0	0	0	0	0.50395	0	0	0.92689	0	0	0	0	0.59586	0	0	0	0	0	0	1.17084	0	0	0	0	0	0	0.89821	0	0	0	0	0	0	0	0	0	0	0	0	0	0	0	0	0	0
g__Parascardovia	0	0	0	0	0	0	0	0	0	0	0	0	0	0	0	0	0	0	0	0	0	0	0	0	0	0	0	0	0	0	0	0	0	0	0	0	0	0	0.00111	0	0	0	0	0.00851	0	0	0	0	0
g__Parasutterella	0.00112	0	0	0	0	0.00223	0	0	0	0	0	0	0.33546	0	0	0	0	0	0.12754	0	0	0	0.00068	0	0	0	0	0	0	0	0	0	0.01805	0.02085	0	0	0	0.01118	0	0	0	0	0	0	0.03997	0	0	0	0.04549
g__Parvimonas	0	0	0	0	0	0	0	0	0	0	0	0	0	0	0	0	0	0	0	0	0	0	0	0	0	0	0	0	0	0	0	0	0	0	0	0	0	0	0	0	0	0	0	0	0	0	0	0	0
g__Pediococcus	0.00976	0.00657	0.00269	0	0.00415	0.005	18.9161	0.00307	0	0	0	0	0	0.03035	0	0	0	0.00134	0	0	0	0	1.9806	0	0	0	0	0	0	0	0	0.20596	0	0.06802	0	0	0	0.00994	0.00269	0	0	0	0	0	0	0	0	0	0
g__Peptoniphilus	0	0	0	0	0	0	0	0	0	0	0	0	0	0	0	0	0	0	0	0	0	0	0	0	0	0	0	0	0	0	0	0	0	0	0	0	0	0	0	0	0	0	0	0	0	0	0	0	0
g__Peptostreptococcaceae_noname	0	0	0	0.00791	0	0.0229	0	0.1109	0	0.0094	0.56102	0	0.06499	0	0	0.03302	0.0088	0.03267	0.017	0	0.68345	0.00702	0.04687	0.01848	0.0087	0	0	0.02445	0	0.11325	0.00466	0.02056	0.05845	0	0.13202	0.07256	0.03338	0	0	0.00863	0.06315	0	0.26532	0	0.03166	0	0.02071	0.00835	0.20863
g__Peptostreptococcus	0	0	0	0	0	0	0	0	0	0	0	0	0	0	0	0	0	0	0	0	0	0	0	0	0	0.02261	0	0	0	0	0	0	0	0	0	0	0.00119	0	0	0	0	0	0	0	0	0	0	0.05363	0
g__Phascolarctobacterium	0.92352	0.00651	0	0.03179	0	0	0	0	0	0.33231	0	0	0	0	0	0	0	0	0	0	0	0	0	0	0	0	0	0	0	0	0	0	0	0	0	0.01441	0	0	0.0001	0.09778	3.45145	0	0	0	0	2.12562	0	0	0
g__PhiCD119likevirus	0	0	0	0	0	0	0	0	0	0	0	0	0.00589	0	0	0	0	0	0	0	0	0	0	0	0	0	0	0.00363	0	0	0	0	0	0	0	0	0	0	0	0	0	0	0	0	0	0	0	0	0
g__Phieco32likevirus	0	0	0	0	0	0	0	0	0	0	0	0	0	0	0	0	0	0	0	0	0	0	0	0	0	0	0	0	0	0	0	0	0	0	0	0	0	0	0	0	0	0	0	0	0	0	0	0	0
g__Plesiomonas	0	0	0	0	0	0	0	0	0	0	0	0	0	0	0	0	0	0	0	0	0	0	0	0	0	0	0	0	0	0	0	0	0	0	0	0	0	0	0	0	0	0	0.00032	0	0	0	0	0	0
g__Podoviridae_noname	0	0	0	0	0	0	0	0	0	0	0	0	0	0	0	0	0	0	0	0	0	0	0	0	0	0	0	0	0	0	0	0	0	0	0	0	1.67856	0	0	0	0	0	0	0	0	0	0	0	0
g__Polaromonas	0	0	0	0	0	0	0	0	0	0	0	0	0	0	0	0	0	0	0	0	0	0	0	0	0	0	0	0	0	0	0	0	0	0	0	0	0	0	0	0.00534	0	0	0	0	0	0	0	0	0
g__Porphyromonas	0	0.00026	0	0	0	0	0	0	0	0.04372	0.00962	0	0	0	0	0	0	0	0	0	0	0	0	0	0	0	0	0	0	0	0	0	0	0	0	0	0	0	0	0	0	0	0	0	0	0	0.00074	0	0
g__Prevotella	0.01825	0	0	0	0.04392	0.0327	0.08026	0	0	0	0.00093	0	0.00527	0.79172	0	0.00237	0	0.00185	0	0.1943	0.0012	0	0	0	0.0048	0.1011	0	0	0	0	0	0	0	0	0.00451	0.01286	0.00611	0.01295	0.81993	0.28194	38.1145	0.00643	0.00683	0.11862	0.03474	58.3325	35.5202	0.04512	0.02341
g__Propionibacteriaceae_unclassified	0	0	0	0	0	0	0	0	0	0	0	0	0	0	0	0	0	0	0	0	0	0	0	0	0	0.01339	0	0	0	0	0	0	0	0	0	0	0	0	0	0	0	0	0.00302	0	0	0	0	0	0
g__Propionibacterium	0	0	0	0	0.05437	0	0.04024	0	0	0	0	0	0	0.00853	0	0	0	0	0	0	0	0	0	0	0	0.00733	0	0	0	0	0	0	0	0	0	0	0	0	0	0	0	0	0	0	0	0	0	0	0
g__Proteus	0	0	0	0	0	0	0	0	0	0	0	0	0	0	0	0.00213	0	0	0	0	0	0	0	0	0	0	0	0	0	0.35745	0	0	0	0	0	0.00108	12.7909	0.00161	0.00549	0.11169	0.00017	0	0.04799	0.00117	0	0	0	0	0.00084
g__Providencia	0	0	0	0	0	0	0	0	0	0	0	0	0	0	0	0	0	0	0	0	0	0	0	0	0	0	0	0	0	0	0	0	0	0	0	0	0.04962	0	0	0	0	0	0	0	0	0	0	0	0
g__Pseudoalteromonadaceae_unclassified	0	0	0	0	0	0	0	0	0	0	0	0	0	0	0	0	0	0	0	0	0	0	0	0	0	0	0	0	0	0	0	0	0	0	0	0	0	0	0	0	0	0	0	0	0	0	0	0	0
g__Pseudoflavonifractor	0	0	0	0	0	0	0	0	0	0	0	0	0	0	0	0	0	0	0	0	0	0	0	0	0	0	0	0	0	0	0	0	0	0	0	0	0	0	0.00875	0.01316	0.00394	0	0	0.02425	0	0.00044	0	0	0
g__Pseudomonas	0	0	0.00832	31.8541	0	0.03599	0	0.01477	0	0	0	0	0	0	12.2528	0	0	0	0	0	0	0	0	0	0	0	0	0	0	0	0	0	0	0	0	0	0	0	0	0.03085	0	0	0	0	0	0	0	0	0
g__Pseudoramibacter	0	0	0	0	0	0	0.00741	0	0	0	0	0	0	0.00142	0	0	0	0	0	0	0	0	0	0	0	0	0	0	0	0	0	0	0	0	0	0	0	0	0	0	0	0	0	0	0	0	0	0	0
g__Pyramidobacter	0	0	0	0	0	0	0	0	0	0.3338	0	0	0	0	0	0	0	0	0	0	0	0	0	0	0	0	0	0	0	0	0	0	0	0	0	0	0	0	0	0	0	0	0	0	0	0	0	0	0
g__Raoultella	0.00478	0	0	0	0	0	0	0	0	0	0	0	0	0	0	0	0	0	0	0	0	0	0	0	0	0	0	0	0	0	0	0	0	0	0	0	0	0	0	0	0	0	0	0	0	0	0	0	0
g__Rhodobiaceae_unclassified	0	0	0	0	0	0	0	0	0	0	0	0	0	0	0	0	0	0	0	0	0	0	0	0	0	0	0	0	0	0	0	0	0	0	0	0	0	0	0	0	0	0	0	0	0	0	0	0	0
g__Rhodopseudomonas	0	0	0	0	0	0	0	0	0	0	0	0	0	0	0	0	0	0	0	0	0	0	0	0	0	0	0	0	0	0	0	0	0	0	0	0	0	0	0	0	0	0	0	0.00141	0	0	0.01159	0.0182	0
g__Riemerella	0	0	0	0	0	0	0	0	0	0	0	0	0	0	0	0	0	0	0	0	0	0	0	0	0	0	0	0	0	0	0	0	0	0	0	0	0	0	0	0	0	0	0	0	0	0	0	0	0
g__Roseburia	0	0	0	0	0.01392	0	0.04513	0	0.17242	0	0	0.11839	0	0.0971	0	0.19307	0.12849	1.94744	0	0.11063	0	0	0	0.29633	1.98527	0.31703	0	0	0	0.36544	0.0244	2.09084	0	0	0	0	0	0	1.12566	0.00044	2.24337	0	0	0.29161	0	3.88448	0.04303	0.15289	0
g__Rothia	0.00729	0	0	0	0.10828	0.05061	0.0495	0	0.12757	0.00024	0	0.02287	0.00201	0	0	0	0.07874	0.00138	0.00088	0	0	0.0018	0.0049	0.00255	0	0	0	0	0.02006	0.02871	0.00906	0	0	0	0	0.00312	0.03627	0	0.00384	0	0.00065	0.00192	0.00439	0.02343	0.01954	0	0.00228	0	0.02752
g__Ruminococcaceae_noname	0.05968	0	0	0	0	0	0	0	0	0	0	0	0	0	0	0	0	0	0	0	0	0	0	0	0	0	0	0	0	0	0	0	0	0	0	0	0	0	0.00072	0.0017	0.00803	0	0	0.00019	0	0.00307	0.00138	0	0
g__Ruminococcus	0	0	0	0.00212	0	5.68984	0	0	3.00996	0	0	0.7432	0.17815	0	1.61995	0	0.00087	1.13414	2.22398	0	0	0.03093	3.59076	0	0.23338	0	0	0	0.3676	0	0	1.26493	2.55771	0	0	0	0	0	5.70926	0.02937	4.20483	0	0	6.74854	0	2.14937	0.56443	0	0
g__Saccharomyces	0	0	0	0	0	0	0	0	0	0	0	0	0	0	0	0	0	0	0	0	0	0	0	0	0	0	0	0	0	0	0	0	0	0	0	0	0	0	0	0	0	0	0	0	0	0	0	0	0
g__Saccharomycetaceae_unclassified	0	0	0	0	0	0	0	0	0	0	0	0	0	0	0	0	0	0	0	0	0	0	0	0	0	0	0	0	0	0	0	0	0	0	0	0	0	0	0	0	0	0	0	0	0	0	0	0	0
g__Salmonella	0	0	0	0	0	0	0	0	0	0	0	0	0	0	0	0	0	0	0	0	0	0	0	0	0	0	0	0	0	0	0	0	0	0	0	0	0	0	0	0	0	0	0	0	0	0	0	0	0
g__Scardovia	0.02237	0.04004	0.00553	0.03595	0	0	0	0	0	0.01625	0	0	0	0.0023	0	0	0	0	0	0	0.00459	0	0	0	0	0	0	0	0	0	0	0	0	0	0.00627	0.10334	0.00436	0	0	0	0	0.00478	0	0	0.03029	0	0	0	0.02624
g__Selenomonas	0	0	0	0	0	0	0	0	0	0	0	0	0	0	0	0	0	0	0	0	0	0	0	0	0	0	0	0	0	0	0	0	0	0	0	0	0	0	0	0	0	0	0	0	0	0	0	0	0
g__Serratia	0	0	0	0	0	0	0	0	0	0	0	0	0	0	0	0	0	0	0	0	0	0	0	0	0	0	0	0	0	0	0	0	0	0	0	0	0	0	0	0	0	0	0	0	0	0	0	0	0
g__Shigella	0	0	0	0	0.00545	0	0.01689	0	0	0	0	0	0	0.02016	0	0	0	0	0	0	0	0	0	0	0	0	0	0	0.12102	0	0	0	0	0	0	0	0	0	0	0	0	0	0	0	0	0	0	0	0
g__Shimwellia	0	0	0	0	0	0	0	0	0	0	0	0	0	0	0	0	0	0	0	0	0	0	0	0	0	0	0	0	0	0	0	0	0	0	0	0	0	0	0	0	0	0	0	0	0	0	0	0	0
g__Shinella	0	0	0	0	0	0	0	0	0	0	0	0	0	0	0	0	0	0	0	0	0	0	0	0	0	0	0	0	0	0	0	0	0	0	0	0	0	0	0	0	0	0	0	0	0	0	0	0	0
g__Sinobacteraceae_unclassified	0	0	0	0	0	0	0	0	0	0	0	0	0	0	0	0	0	0	0	0	0	0	0	0	0	0	0	0	0	0	0	0	0	0	0	0	0	0	0	0	0	0	0	0	0	0	0	0	0
g__Sinorhizobium	0	0	0	0	0	0	0	0	0	0	0	0	0	0	0	0	0	0	0	0	0	0	0	0	0	0	0	0	0	0	0	0	0	0	0	0	0	0	0	0	0	0	0	0	0	0	0	0	0
g__Siphoviridae_noname	0	0	0	0	0	0	0	0	0	0.01755	0	0	0	0	0	0	0	0	0	0	0	0	0	0	0	0	0	0	0	0.02163	0	0	0	0	0	0.02349	0.09302	0	0	0	0	0	0.00888	0.01844	0	0	0	0	0.02379
g__Slackia	0	0	0	0	0	0	0	0	0	0	0	0	0	0	0	0	0	0	0	0	0	0	0	0	0	0	0	0	0	0	0	0	0	0	0	0	0	0.00086	0	0	0	0	0	0	0	0	0	0	0
g__Solobacterium	0	0	0	0	0.00255	0	0.00049	0	0	0	0	0	0	0	0	0	0	0	0	0	0	0	0.00191	0	0	0	0	0	0	0	0	0	0	0	0	0	0	0	0	0	0	0	0	0.00058	0	0	0	0	0
g__Spiribacter	0	0	0	0	0	0	0	0	0	0	0	0	0	0	0	0	0	0	0	0	0	0	0	0	0	0	0	0	0	0	0	0	0	0	0	0	0	0	0	0	0	0	0	0	0	0	0	0	0
g__Staphylococcus	0	0.00174	0	0	0	0	0	0	0	0	0	0	0	0	0	0	0	0	0	0	0	0	0	0	0	0	0	0	0	0	0	0	0	0	0	0.08744	0	0	0	0	0	0	0	0	0	0	0	0	0
g__Stenotrophomonas	0	0	0	0	0	0	0	0	0	0	0	0	0	0	0.56217	0	0	0	0	0	0	0	0	0	0	0	0	0	0	0	0	0	0	0	0	0	0	0	0	0	0	0	0	0	0	0	0	0	0
g__Stomatobaculum	0.00737	0	0	0	0	0	0	0	0	0	0	0	0	0	0	0	0	0	0	0	0	0	0	0	0	0	0	0	0	0	0	0	0	0	0	0	0	0	0	0	0	0	0	0	0	0	0	0	0
g__Streptococcus	2.74642	0.25553	0.19983	0.44084	5.32528	1.89519	2.35029	1.26955	7.96115	0.1085	1.50896	1.81125	0.46666	7.6182	0.34299	0.15319	2.05019	0.17064	0.15149	2.08018	0.88743	0.38746	2.81717	0.80651	0.08943	1.14074	0	0.37202	0.203	0.44178	0.28823	0.10022	0.10357	0.09835	0.13908	2.16808	1.0056	0.15246	3.79207	0	0.03084	0	0.40926	5.57619	0.33216	0.01906	0.19261	1.31006	1.14817
g__Subdoligranulum	0.78653	1.49818	0.90107	1.12307	0.20719	0.13457	0.09247	0.0171	0.50139	1.8717	0.03196	0.09158	1.12417	2.2452	3.65228	2.96	0.11003	3.57526	0.84012	3.6548	5.33338	0.05225	0.40683	0.05814	2.02507	7.59376	2.24939	3.17424	0.10514	0.18895	0.06626	1.9516	0.26117	3.55188	13.1123	1.86637	0.11474	1.75424	1.09309	4.61728	1.27434	0.00404	0.59665	1.82486	3.65624	0.33248	0.13498	4.52846	3.51972
g__Sutterella	0	0.02428	0.05289	0	0	0	0	0.01899	0.002	0.2098	2.18893	0	4.26315	0	0.00121	0	0.00308	0.00158	4.18695	0.00756	9.94923	0.00498	0	0	0	0	0	0.61781	1.13792	0	0	0	0	0	0.42502	0	0	0	0.3525	0.03669	1.8154	0	0	0.09726	0	1.11676	6.88639	0	0
g__Sutterellaceae_unclassified	0.00852	0	0	0	0	0.90799	0	0	0.00386	0	0	0.00141	0	0.00268	1.75836	0.01218	0	0.00686	0	0.038	0	0.92683	0.28535	0	0.00928	0.1432	0	0	0	0	0	0.0654	0	0	0	0	0	0	0	0.24438	0	0.15956	0	0	0	0	0	0.06848	0
g__Synergistes	0	0.24565	0.57096	0.27209	0	0	0	0	0	4.68058	0	0	0	0	0	0	0	0	0	0	0	0	0	0	0	0	0	0	0	0	0	0	0	0	0	0	0	0	0	0	0	0	0	0	0	0	0	0	0
g__T4likevirus	0	0	0	0	0	0	0	0	0	0	0	0	0	0	0	0	0	0	0	0	0	0	0	0	0	0	0	0	0	0	0	0	0	0	0	0	0	0	0	0	0	0	0	0	0	0	0	0	0
g__T5likevirus	0	0	0	0	0	0	0	0	0	0	0	0	0	0	0	0	0	0	0	0	0	0	0	0	0	0	0	0	0	0	0	0	0	0	0	0	0	0	0	0	0	0	0	0	0	0	0	0	0
g__T7likevirus	0	0	0	0	0	0	0	0	0	0	0	0	0	0	0	0	0	0	0	0	0	0	0	0	0	0	0	0	0	0	0	0	0	0	0	0	0	0	0	0	0	0	0	0	0	0	0	0	0
g__Tannerella	0	0	0	0	0	0	0	0	0	0	0	0	0	0	0	0	0	0	0	0	0	0	0	0	0	0	0	0	0	0	0	0	0	0	0	0	0	0	0	0	0	0	0	0	0	0	0	0	0
g__Treponema	0	0	0	0	0	0	0	0	0	0	0	0	0	0	0	0	0	0	0	0	0	0	0	0	0	0	0	0	0	0	0	0	0	0	0	0	0	0	0	0	0	0	0	0	0	0	0	0	0
g__Tunalikevirus	0	0	0	0	0	0.62155	0	0	0	0	0	0	0	0	0	0	0	0	0	0	0	71.0657	0	0	0	0	0	0	0	0	0	0	0	0	0	0	0	0	0	0	0	0	0	0	0	0	0	0	0
g__Turicibacter	0	0	0	0	0	0	0	0	0	0	0	0	0	0	0	0	0	0	0	0	0	0	0	0	0	0	0	0	0	0	0	0	0	0	0	0	0	0	0	0.00699	0	0	0	0	0	0	0	0	0
g__Ureaplasma	0	0	0	0	0	0	0	0	0	0	0	0	0	0	0	0	0	0	0	0	0	0	0	0	0	0	0	0	0	0	0	0	0	0	0	0	0	0	0	0	0	0	0	0	0	0	0	0	0
g__Varibaculum	0	0	0	0	0	0	0	0	0	0	0.09714	0	0	0	0	0	0	0	0	0	0	0	0	0	0	0	0	0	0	0	0	0	0	0	0.00366	0	0	0	0	0	0	0	0	0	0	0	0	0	0
g__Veillonella	0.72664	0.00316	0.00011	0.02226	2.96965	1.27585	6.62115	0.50335	0	0.00253	0.68572	0	0.00041	0.42642	0.02619	0	0	0	0	0.63752	0.06221	0.36419	0.5132	0	0	0.14986	0	0.00691	0.10624	0.21372	0	0.00362	0.01118	0.00349	0	0.00057	1.65944	0.00261	0.09846	0	0	0	0.0786	0.01235	0.0783	0	0.00218	0.3096	0
g__Viruses_noname	0	0	0	0	0	0	0	0	0	0	0	0	0	0	0	0	0	0	0	0	0	0	0	0	0	0	0	0	0	0	0	0	0	0	0	0.03656	0	0	0	0	0	0	0	0	0	0	0	0	0
g__Weissella	0.07954	0.01166	0	0	0	0	0.02449	0.00533	0	0	0.02911	0	0	0.05182	0	0	0	0	0	0.01747	0.2574	0.00676	1.01844	0	0	0	0	3.07498	0	0	0	0	0	0.01913	1.16755	0.00874	0	0.00278	0.29771	0	0	0	0.00547	0	0.03604	0.0064	0	0	0
g__Yersinia	0	0	0	0	0	0	0	0	0	0	0	0	0	0	0	0	0	0	0	0	0	0	0	0	0	0	0	0	0	0	0	0	0	0	0	0	0.00075	0	0	0	0	0	0	0	0	0	0	0	0
[truncated: 313 more columns]
