# Supplementary material for: Long-term ecological and evolutionary dynamics in the gut microbiomes of carbapenemase-producing Enterobacteriaceae colonized subjects
Source: Nat Microbiol. 2022 Sep 15;7(10):1516–24. doi: 10.1038/s41564-022-01221-w (PMC9519440; doi:10.1038/s41564-022-01221-w)
Supplement: Supplementary file 14 — Bray–Curtis comparisons to family members source data. [file 41564_2022_1221_MOESM14_ESM.xlsx]

## Sheet: bc_dist
fam_sample	compare_sample	type	bc_dist
MHH595	MHS120	fam-fam	0.334166
MHH595	MHS138	fam-fam	0.189419
MHH595	MHH594	fam-fam	0.617024
MHH595	MHS119	fam-fam	0.496828
MHH595	MHS137	fam-fam	0.622586
MHH595	MBH043	fam-fam	0.327489
MHH595	MBH052	fam-fam	0.351397
MHH595	MBH059	fam-fam	0.74596
MHH595	MBH060	fam-fam	0.36661
MHH595	MBH089	fam-fam	0.594523
MHH595	MBS1141	fam-fam	0.806322
MHH595	MBS1174	fam-fam	0.426181
MHH595	MHH336	fam-fam	0.654343
MHH595	MHH366	fam-fam	0.461207
MHH595	MHH552	fam-fam	0.422642
MHH595	MHH616	fam-fam	0.472478
MHH595	MBH050	fam-fam	0.405499
MHH595	MBH056	fam-fam	0.276952
MHH595	MBH066	fam-fam	0.430777
MHH595	MBH070	fam-fam	0.531209
MHH595	MBH094	fam-fam	0.42487
MHH595	MBS1151	fam-fam	0.510759
MHH595	MHH259	fam-fam	0.417504
MHH595	MHH348	fam-fam	0.386566
MHH595	MHH371	fam-fam	0.402834
MHH595	MHH565	fam-fam	0.48624
MHH595	MBH053	fam-fam	0.330187
MHH595	MBH055	fam-fam	0.3646
MHH595	MBH062	fam-fam	0.342993
MHH595	MBH069	fam-fam	0.373738
MHH595	MBS1116	fam-fam	0.251389
MHH595	MBS1150	fam-fam	0.495101
MHH595	MHH258	fam-fam	0.496811
MHH595	MHH347	fam-fam	0.475748
MHH595	MHH372	fam-fam	0.479564
MHH595	MHH564	fam-fam	0.285118
MHH595	MBH046	fam-fam	0.718213
MHH595	MBH049	fam-fam	0.349516
MHH595	MBH054	fam-fam	0.692186
MHH595	MBH061	fam-fam	0.430505
MHH595	MBH068	fam-fam	0.355382
MHH595	MBH095	fam-fam	0.52415
MHH595	MBS1149	fam-fam	0.647523
MHH595	MHH261	fam-fam	0.470813
MHH595	MHH346	fam-fam	0.489159
MHH595	MHH370	fam-fam	0.55456
MHH595	MHH563	fam-fam	0.585312
MHH595	MBH084	fam-fam	0.58251
MHH595	MBH091	fam-fam	0.449737
MHH595	MBH093	fam-fam	0.728032
MHH595	MBS1124	fam-fam	0.613535
MHH595	MBS1160	fam-fam	0.524941
MHH595	MHH266	fam-fam	0.588415
MHH595	MHH357	fam-fam	0.516837
MHH595	MHH381	fam-fam	0.494067
MHH595	MHH394	fam-fam	0.476824
MHH595	MHH607	fam-fam	0.493477
MHH595	MHS142	fam-fam	0.378224
MHH595	MBH078	fam-fam	0.582307
MHH595	MBH083	fam-fam	0.707055
MHH595	MBH090	fam-fam	0.550831
MHH595	MBH092	fam-fam	0.598931
MHH595	MBS1123	fam-fam	0.650468
MHH595	MBS1159	fam-fam	0.639372
MHH595	MHH265	fam-fam	0.684634
MHH595	MHH356	fam-fam	0.604671
MHH595	MHH380	fam-fam	0.648882
MHH595	MHH393	fam-fam	0.623251
MHH595	MHH597	fam-fam	0.544452
MHH595	MHS141	fam-fam	0.484459
MHH595	MBS1163	fam-fam	0.580561
MHH595	MHH257	fam-fam	0.52908
MHH595	MHH359	fam-fam	0.670601
MHH595	MHH375	fam-fam	0.498083
MHH595	MHH396	fam-fam	0.537677
MHH595	MHH574	fam-fam	0.580974
MHH595	MHH623	fam-fam	0.498584
MHH595	MBS1121	fam-fam	0.615172
MHH595	MBS1128	fam-fam	0.645596
MHH595	MBS1135	fam-fam	0.580646
MHH595	MBS1142	fam-fam	0.555466
MHH595	MHH256	fam-fam	0.488067
MHH595	MHH358	fam-fam	0.441581
MHH595	MHH376	fam-fam	0.520159
MHH595	MHH395	fam-fam	0.557711
MHH595	MHH573	fam-fam	0.374304
MHH595	MHH622	fam-fam	0.377234
MHH595	MBS1137	fam-fam	0.687529
MHH595	MBS1144	fam-fam	0.71969
MHH595	MBS1162	fam-fam	0.743497
MHH595	MBS1169	fam-fam	0.611143
MHH595	MHH264	fam-fam	0.67925
MHH595	MHH352	fam-fam	0.563191
MHH595	MHH384	fam-fam	0.409688
MHH595	MHH554	fam-fam	0.426124
MHH595	MHH590	fam-fam	0.435133
MHH595	MHS124	fam-fam	0.724379
MHH595	MBS1136	fam-fam	0.637473
MHH595	MBS1143	fam-fam	0.687548
MHH595	MBS1161	fam-fam	0.439152
MHH595	MBS1168	fam-fam	0.560185
MHH595	MHH263	fam-fam	0.510112
MHH595	MHH351	fam-fam	0.605523
MHH595	MHH383	fam-fam	0.687396
MHH595	MHH553	fam-fam	0.455139
MHH595	MHH589	fam-fam	0.38913
MHH595	MHH624	fam-fam	0.539045
MHH595	MHH335	fam-fam	0.716459
MHH595	MHH343	fam-fam	0.430817
MHH595	MHH369	fam-fam	0.571735
MHH595	MHH397	fam-fam	0.585064
MHH595	MHH566	fam-fam	0.523846
MHH595	MHH592	fam-fam	0.398417
MHH595	MHH621	fam-fam	0.635697
MHH595	MHH338	fam-fam	0.430075
MHH595	MHH339	fam-fam	0.391045
MHH595	MHH353	fam-fam	0.59675
MHH595	MHH374	fam-fam	0.415102
MHH595	MHH529	fam-fam	0.378044
MHH595	MHH576	fam-fam	0.496302
MHH595	MHH606	fam-fam	0.602805
MHH595	MHS121	fam-fam	0.327818
MHH595	MHH516	fam-fam	0.498595
MHH595	MHH520	fam-fam	0.444784
MHH595	MHH534	fam-fam	0.516456
MHH595	MHH551	fam-fam	0.662114
MHH595	MHH567	fam-fam	0.22031
MHH595	MHH588	fam-fam	0.332461
MHH595	MHH617	fam-fam	0.395909
MHH595	MHS132	fam-fam	0.432524
MHH595	MHH540	fam-fam	0.77274
MHH595	MHH545	fam-fam	0.778146
MHH595	MHH619	fam-fam	0.786961
MHH595	MHS127	fam-fam	0.449551
MHH595	MHH535	fam-pos	0.993884
MHH595	MHH549	fam-pos	0.964573
MHH595	MHH559	fam-pos	0.965009
MHH595	MHH572	fam-pos	0.997049
MHH595	MHH602	fam-pos	0.961896
MHH595	MHH627	fam-pos	0.957823
MHH595	MBH039	fam-pos	0.787851
MHH595	MBH040	fam-pos	0.799764
MHH595	MBH041	fam-pos	0.699407
MHH595	MBH047	fam-pos	0.529325
MHH595	MBH073	fam-pos	0.663972
MHH595	MBS1120	fam-pos	0.770597
MHH595	MBH042	fam-pos	0.876432
MHH595	MBH044	fam-pos	0.818444
MHH595	MBH051	fam-pos	0.81867
MHH595	MBH057	fam-pos	0.574182
MHH595	MBH063	fam-pos	0.574373
MHH595	MBH085	fam-pos	0.364322
MHH595	MBH045	fam-pos	0.745428
MHH595	MBH048	fam-pos	0.535692
MHH595	MBH058	fam-pos	0.392929
MHH595	MBH065	fam-pos	0.371444
MHH595	MBH072	fam-pos	0.736487
MHH595	MBH082	fam-pos	0.476445
MHH595	MBH086	fam-pos	0.433318
MHH595	MBS1138	fam-pos	0.48867
MHH595	MHH247	fam-pos	0.537478
MHH595	MHH328	fam-pos	0.762042
MHH595	MHH363	fam-pos	0.719119
MHH595	MHH389	fam-pos	0.593222
MHH595	MHH582	fam-pos	0.360327
MHH595	MHH630	fam-pos	0.419066
MHH595	MBH077	fam-pos	0.776001
MHH595	MBH079	fam-pos	0.941047
MHH595	MBH088	fam-pos	0.685221
MHH595	MBH096	fam-pos	0.704998
MHH595	MBS1119	fam-pos	0.894437
MHH595	MBS1125	fam-pos	0.520931
MHH595	MBS1139	fam-pos	0.493609
MHH595	MBS1154	fam-pos	0.442117
MHH595	MBS1129	fam-pos	0.427295
MHH595	MBS1132	fam-pos	0.445531
MHH595	MBS1148	fam-pos	0.823372
MHH595	MHH361	fam-pos	0.452639
MHH595	MBS1130	fam-pos	0.997395
MHH595	MBS1146	fam-pos	0.517356
MHH595	MBS1164	fam-pos	0.997828
MHH595	MBS1172	fam-pos	0.994871
MHH595	MHH329	fam-pos	0.996952
MHH595	MHH362	fam-pos	0.864869
MHH595	MHH386	fam-pos	0.910621
MHH595	MHH537	fam-pos	0.950143
MHH595	MHH579	fam-pos	0.960364
MHH595	MBS1134	fam-pos	0.812341
MHH595	MBS1147	fam-pos	0.538469
MHH595	MBS1158	fam-pos	0.353567
MHH595	MBS1170	fam-pos	0.473977
MHH595	MHH271	fam-pos	0.547482
MHH595	MHH364	fam-pos	0.613128
MHH595	MHH251	fam-pos	0.42558
MHH595	MHH272	fam-pos	0.423067
MHH595	MHH327	fam-pos	0.455284
MHH595	MHH333	fam-pos	0.420916
MHH595	MHH340	fam-pos	0.660767
MHH595	MHH270	fam-pos	0.358356
MHH595	MHH330	fam-pos	0.437926
MHH595	MHH337	fam-pos	0.910431
MHH595	MHH342	fam-pos	0.668096
MHH595	MHH349	fam-pos	0.829916
MHH595	MHH539	fam-pos	0.910083
MHH595	MHH558	fam-pos	0.779583
MHH595	MHH568	fam-pos	0.744045
MHH595	MHH577	fam-pos	0.732493
MHH595	MHS125	fam-pos	0.664069
MHH595	MHH528	fam-pos	0.347092
MHH595	MHH532	fam-pos	0.55721
MHH595	MHH548	fam-pos	0.46136
MHH595	MHH571	fam-pos	0.588725
MHH595	MHH603	fam-pos	0.538393
MHH595	MHH626	fam-pos	0.405699
MHH595	MHS135	fam-pos	0.741227
MHH595	MHH515	fam-pos	0.866141
MHH595	MHH518	fam-pos	0.813095
MHH595	MHH531	fam-pos	0.928087
MHH595	MHH546	fam-pos	0.881089
MHH595	MHH527	fam-pos	0.667629
MHH595	MHH538	fam-pos	0.509474
MHH595	MHH544	fam-pos	0.780115
MHH595	MHH618	fam-pos	0.523158
MHH595	MHS130	fam-pos	0.675124
MHH595	MHH514	fam-pos	0.647378
MHH595	MHH521	fam-pos	0.510043
MHH595	MHH533	fam-pos	0.769281
MHH595	MHH543	fam-pos	0.598391
MHH595	MHH556	fam-pos	0.613013
MHH595	MHH584	fam-pos	0.722574
MHH595	MHH614	fam-pos	0.492405
MHH595	MHS131	fam-pos	0.473585
MHH595	MHH583	fam-pos	0.964882
MHH595	MHH593	fam-pos	0.960579
MHH595	MHH609	fam-pos	0.96505
MHH595	MHH611	fam-pos	0.964525
MHH595	MBS1117	fam-neg0	0.3882
MHH595	MBH064	fam-neg0	0.385876
MHH595	MBH071	fam-neg0	0.396898
MHH595	MBH075	fam-neg0	0.423664
MHH595	MBS1122	fam-neg0	0.478472
MHH595	MBS1127	fam-neg0	0.8374
MHH595	MBS1131	fam-neg0	0.836796
MHH595	MBS1156	fam-neg0	0.78147
MHH595	MBS1166	fam-neg0	0.412047
MHH595	MBS1165	fam-neg0	0.979435
MHH595	MBS1171	fam-neg0	0.589465
MHH595	MHH378	fam-neg0	0.88962
MHH595	MHH550	fam-neg0	0.488068
MHH595	MHH605	fam-neg0	0.572206
MHH595	MHS139	fam-neg0	0.421153
MHH595	MHH557	fam-neg0	0.406651
MHH595	MHH561	fam-neg0	0.805757
MHH595	MHH615	fam-neg0	0.993066
MHH595	MHH517	fam-neg2	0.480743
MHH595	MHH600	fam-neg2	0.59104
MHH595	MHS134	fam-neg2	0.43272
MHH595	MHH334	fam-neg2	0.770207
MHH595	MHH365	fam-neg2	0.675671
MHH595	MHH547	fam-neg2	0.64015
MHH595	MHH612	fam-neg2	0.452194
MHH595	MHH262	fam-neg2	0.325088
MHH595	MHH345	fam-neg2	0.422601
MHH595	MHH368	fam-neg2	0.542462
MHH595	MHH267	fam-neg2	0.687075
MHH595	MHH355	fam-neg2	0.400565
MHH595	MHH382	fam-neg2	0.596379
MHH595	MHH391	fam-neg2	0.607099
MHH595	MHH599	fam-neg2	0.736175
MHH595	MHS140	fam-neg2	0.458582
MHH595	MHH360	fam-neg2	0.690652
MHH595	MHH536	fam-neg2	0.455495
MHH595	MHH570	fam-neg2	0.502028
MHH595	MHH620	fam-neg2	0.548231
MHH595	MHH350	fam-neg2	0.644803
MHH595	MHH387	fam-neg2	0.390377
MHH595	MHH526	fam-neg2	0.567042
MHH595	MHH629	fam-neg2	0.387217
MHH595	MHH555	fam-neg2	0.431905
MHH595	MHH586	fam-neg2	0.516272
MHH595	MHS123	fam-neg2	0.589942
MHH595	MHH578	fam-neg2	0.665489
MHH595	MHS118	fam-neg2	0.519002
MHH595	MHH525	fam-neg2	0.438748
MHH595	MHH560	fam-neg2	0.518431
MHH595	MHH591	fam-neg2	0.658568
MHH595	MHS126	fam-neg2	0.550832
MHH595	MHH523	fam-neg2	0.799695
MHH595	MHH610	fam-neg2	0.461026
MHH595	MHH628	fam-neg2	0.457769
MHH595	MHH613	fam-neg2	0.819998
MHH595	MHS128	fam-neg2	0.736085
MHS120	MHH595	fam-fam	0.334166
MHS120	MHS138	fam-fam	0.434914
MHS120	MHH594	fam-fam	0.422611
MHS120	MHS119	fam-fam	0.410954
MHS120	MHS137	fam-fam	0.466976
MHS120	MBH043	fam-fam	0.532969
MHS120	MBH052	fam-fam	0.523334
MHS120	MBH059	fam-fam	0.742707
MHS120	MBH060	fam-fam	0.440663
MHS120	MBH089	fam-fam	0.570453
MHS120	MBS1141	fam-fam	0.627826
MHS120	MBS1174	fam-fam	0.417015
MHS120	MHH336	fam-fam	0.609615
MHS120	MHH366	fam-fam	0.679943
MHS120	MHH552	fam-fam	0.647294
MHS120	MHH616	fam-fam	0.697641
MHS120	MBH050	fam-fam	0.612533
MHS120	MBH056	fam-fam	0.550866
MHS120	MBH066	fam-fam	0.635818
MHS120	MBH070	fam-fam	0.641195
MHS120	MBH094	fam-fam	0.631655
MHS120	MBS1151	fam-fam	0.549588
MHS120	MHH259	fam-fam	0.488444
MHS120	MHH348	fam-fam	0.42745
MHS120	MHH371	fam-fam	0.577228
MHS120	MHH565	fam-fam	0.570105
MHS120	MBH053	fam-fam	0.521445
MHS120	MBH055	fam-fam	0.521451
MHS120	MBH062	fam-fam	0.585851
MHS120	MBH069	fam-fam	0.555109
MHS120	MBS1116	fam-fam	0.457445
MHS120	MBS1150	fam-fam	0.566177
MHS120	MHH258	fam-fam	0.435694
MHS120	MHH347	fam-fam	0.469172
MHS120	MHH372	fam-fam	0.473014
MHS120	MHH564	fam-fam	0.442212
MHS120	MBH046	fam-fam	0.70781
MHS120	MBH049	fam-fam	0.563797
MHS120	MBH054	fam-fam	0.68443
MHS120	MBH061	fam-fam	0.572645
MHS120	MBH068	fam-fam	0.583003
MHS120	MBH095	fam-fam	0.561045
MHS120	MBS1149	fam-fam	0.689722
MHS120	MHH261	fam-fam	0.57433
MHS120	MHH346	fam-fam	0.55382
MHS120	MHH370	fam-fam	0.589696
MHS120	MHH563	fam-fam	0.636942
MHS120	MBH084	fam-fam	0.683817
MHS120	MBH091	fam-fam	0.56742
MHS120	MBH093	fam-fam	0.738957
MHS120	MBS1124	fam-fam	0.622798
MHS120	MBS1160	fam-fam	0.503592
MHS120	MHH266	fam-fam	0.588448
MHS120	MHH357	fam-fam	0.525321
MHS120	MHH381	fam-fam	0.386736
MHS120	MHH394	fam-fam	0.503198
MHS120	MHH607	fam-fam	0.557498
MHS120	MHS142	fam-fam	0.53104
MHS120	MBH078	fam-fam	0.595691
MHS120	MBH083	fam-fam	0.711952
MHS120	MBH090	fam-fam	0.542692
MHS120	MBH092	fam-fam	0.588868
MHS120	MBS1123	fam-fam	0.652499
MHS120	MBS1159	fam-fam	0.645925
MHS120	MHH265	fam-fam	0.501578
MHS120	MHH356	fam-fam	0.468952
MHS120	MHH380	fam-fam	0.585659
MHS120	MHH393	fam-fam	0.45392
MHS120	MHH597	fam-fam	0.448438
MHS120	MHS141	fam-fam	0.442566
MHS120	MBS1163	fam-fam	0.560649
MHS120	MHH257	fam-fam	0.34891
MHS120	MHH359	fam-fam	0.620176
MHS120	MHH375	fam-fam	0.502278
MHS120	MHH396	fam-fam	0.516796
MHS120	MHH574	fam-fam	0.554769
MHS120	MHH623	fam-fam	0.413206
MHS120	MBS1121	fam-fam	0.577906
MHS120	MBS1128	fam-fam	0.6501
MHS120	MBS1135	fam-fam	0.592151
MHS120	MBS1142	fam-fam	0.49825
MHS120	MHH256	fam-fam	0.527086
MHS120	MHH358	fam-fam	0.429753
MHS120	MHH376	fam-fam	0.495365
MHS120	MHH395	fam-fam	0.575777
MHS120	MHH573	fam-fam	0.478004
MHS120	MHH622	fam-fam	0.537745
MHS120	MBS1137	fam-fam	0.659788
MHS120	MBS1144	fam-fam	0.689235
MHS120	MBS1162	fam-fam	0.72151
MHS120	MBS1169	fam-fam	0.630052
MHS120	MHH264	fam-fam	0.646608
MHS120	MHH352	fam-fam	0.560545
MHS120	MHH384	fam-fam	0.576141
MHS120	MHH554	fam-fam	0.593348
MHS120	MHH590	fam-fam	0.587321
MHS120	MHS124	fam-fam	0.693482
MHS120	MBS1136	fam-fam	0.614426
MHS120	MBS1143	fam-fam	0.673284
MHS120	MBS1161	fam-fam	0.492315
MHS120	MBS1168	fam-fam	0.525028
MHS120	MHH263	fam-fam	0.536859
MHS120	MHH351	fam-fam	0.569151
MHS120	MHH383	fam-fam	0.683181
MHS120	MHH553	fam-fam	0.548626
MHS120	MHH589	fam-fam	0.475563
MHS120	MHH624	fam-fam	0.552623
MHS120	MHH335	fam-fam	0.694006
MHS120	MHH343	fam-fam	0.624806
MHS120	MHH369	fam-fam	0.572621
MHS120	MHH397	fam-fam	0.647645
MHS120	MHH566	fam-fam	0.59077
MHS120	MHH592	fam-fam	0.550181
MHS120	MHH621	fam-fam	0.609105
MHS120	MHH338	fam-fam	0.627572
MHS120	MHH339	fam-fam	0.442618
MHS120	MHH353	fam-fam	0.419835
MHS120	MHH374	fam-fam	0.618776
MHS120	MHH529	fam-fam	0.578267
MHS120	MHH576	fam-fam	0.690224
MHS120	MHH606	fam-fam	0.675848
MHS120	MHS121	fam-fam	0.523712
MHS120	MHH516	fam-fam	0.483679
MHS120	MHH520	fam-fam	0.398287
MHS120	MHH534	fam-fam	0.530555
MHS120	MHH551	fam-fam	0.642987
MHS120	MHH567	fam-fam	0.426913
MHS120	MHH588	fam-fam	0.479569
MHS120	MHH617	fam-fam	0.44091
MHS120	MHS132	fam-fam	0.499761
MHS120	MHH540	fam-fam	0.795072
MHS120	MHH545	fam-fam	0.796689
MHS120	MHH619	fam-fam	0.809985
MHS120	MHS127	fam-fam	0.505435
MHS120	MHH535	fam-pos	0.993305
MHS120	MHH549	fam-pos	0.95393
MHS120	MHH559	fam-pos	0.952382
MHS120	MHH572	fam-pos	0.995505
MHS120	MHH602	fam-pos	0.950942
MHS120	MHH627	fam-pos	0.947322
MHS120	MBH039	fam-pos	0.598292
MHS120	MBH040	fam-pos	0.615061
MHS120	MBH041	fam-pos	0.671221
MHS120	MBH047	fam-pos	0.542699
MHS120	MBH073	fam-pos	0.617371
MHS120	MBS1120	fam-pos	0.560901
MHS120	MBH042	fam-pos	0.860573
MHS120	MBH044	fam-pos	0.82004
MHS120	MBH051	fam-pos	0.786033
MHS120	MBH057	fam-pos	0.584364
MHS120	MBH063	fam-pos	0.573383
MHS120	MBH085	fam-pos	0.42804
MHS120	MBH045	fam-pos	0.698023
MHS120	MBH048	fam-pos	0.38897
MHS120	MBH058	fam-pos	0.483453
MHS120	MBH065	fam-pos	0.486059
MHS120	MBH072	fam-pos	0.520851
MHS120	MBH082	fam-pos	0.547548
MHS120	MBH086	fam-pos	0.587472
MHS120	MBS1138	fam-pos	0.676493
MHS120	MHH247	fam-pos	0.649195
MHS120	MHH328	fam-pos	0.728224
MHS120	MHH363	fam-pos	0.685976
MHS120	MHH389	fam-pos	0.579064
MHS120	MHH582	fam-pos	0.535332
MHS120	MHH630	fam-pos	0.556276
MHS120	MBH077	fam-pos	0.72541
MHS120	MBH079	fam-pos	0.924571
MHS120	MBH088	fam-pos	0.637461
MHS120	MBH096	fam-pos	0.660396
MHS120	MBS1119	fam-pos	0.874888
MHS120	MBS1125	fam-pos	0.655065
MHS120	MBS1139	fam-pos	0.67842
MHS120	MBS1154	fam-pos	0.639107
MHS120	MBS1129	fam-pos	0.615387
MHS120	MBS1132	fam-pos	0.6421
MHS120	MBS1148	fam-pos	0.807499
MHS120	MHH361	fam-pos	0.612737
MHS120	MBS1130	fam-pos	0.996036
MHS120	MBS1146	fam-pos	0.6959
MHS120	MBS1164	fam-pos	0.996467
MHS120	MBS1172	fam-pos	0.993438
MHS120	MHH329	fam-pos	0.995643
MHS120	MHH362	fam-pos	0.857996
MHS120	MHH386	fam-pos	0.905644
MHS120	MHH537	fam-pos	0.943408
MHS120	MHH579	fam-pos	0.960742
MHS120	MBS1134	fam-pos	0.615859
MHS120	MBS1147	fam-pos	0.398669
MHS120	MBS1158	fam-pos	0.44582
MHS120	MBS1170	fam-pos	0.504467
MHS120	MHH271	fam-pos	0.401806
MHS120	MHH364	fam-pos	0.43455
MHS120	MHH251	fam-pos	0.643775
MHS120	MHH272	fam-pos	0.58581
MHS120	MHH327	fam-pos	0.637371
MHS120	MHH333	fam-pos	0.46997
MHS120	MHH340	fam-pos	0.608102
MHS120	MHH270	fam-pos	0.592964
MHS120	MHH330	fam-pos	0.603251
MHS120	MHH337	fam-pos	0.894742
MHS120	MHH342	fam-pos	0.706032
MHS120	MHH349	fam-pos	0.813447
MHS120	MHH539	fam-pos	0.912108
MHS120	MHH558	fam-pos	0.770391
MHS120	MHH568	fam-pos	0.727035
MHS120	MHH577	fam-pos	0.556781
MHS120	MHS125	fam-pos	0.492378
MHS120	MHH528	fam-pos	0.501857
MHS120	MHH532	fam-pos	0.616202
MHS120	MHH548	fam-pos	0.647549
MHS120	MHH571	fam-pos	0.641309
MHS120	MHH603	fam-pos	0.581627
MHS120	MHH626	fam-pos	0.574069
MHS120	MHS135	fam-pos	0.720978
MHS120	MHH515	fam-pos	0.853732
MHS120	MHH518	fam-pos	0.712771
MHS120	MHH531	fam-pos	0.918293
MHS120	MHH546	fam-pos	0.868163
MHS120	MHH527	fam-pos	0.672024
MHS120	MHH538	fam-pos	0.671237
MHS120	MHH544	fam-pos	0.743618
MHS120	MHH618	fam-pos	0.604983
MHS120	MHS130	fam-pos	0.652219
MHS120	MHH514	fam-pos	0.640806
MHS120	MHH521	fam-pos	0.689852
MHS120	MHH533	fam-pos	0.758097
MHS120	MHH543	fam-pos	0.685273
MHS120	MHH556	fam-pos	0.678364
MHS120	MHH584	fam-pos	0.710914
MHS120	MHH614	fam-pos	0.680099
MHS120	MHS131	fam-pos	0.659699
MHS120	MHH583	fam-pos	0.954018
MHS120	MHH593	fam-pos	0.946334
MHS120	MHH609	fam-pos	0.953241
MHS120	MHH611	fam-pos	0.953656
MHS120	MBS1117	fam-neg0	0.610997
MHS120	MBH064	fam-neg0	0.582952
MHS120	MBH071	fam-neg0	0.570131
MHS120	MBH075	fam-neg0	0.578099
MHS120	MBS1122	fam-neg0	0.363688
MHS120	MBS1127	fam-neg0	0.820803
MHS120	MBS1131	fam-neg0	0.773458
MHS120	MBS1156	fam-neg0	0.740407
MHS120	MBS1166	fam-neg0	0.600645
MHS120	MBS1165	fam-neg0	0.962497
MHS120	MBS1171	fam-neg0	0.746
MHS120	MHH378	fam-neg0	0.878836
MHS120	MHH550	fam-neg0	0.553745
MHS120	MHH605	fam-neg0	0.535905
MHS120	MHS139	fam-neg0	0.628886
MHS120	MHH557	fam-neg0	0.59627
MHS120	MHH561	fam-neg0	0.619046
MHS120	MHH615	fam-neg0	0.988693
MHS120	MHH517	fam-neg2	0.295164
MHS120	MHH600	fam-neg2	0.425769
MHS120	MHS134	fam-neg2	0.37061
MHS120	MHH334	fam-neg2	0.596507
MHS120	MHH365	fam-neg2	0.483321
MHS120	MHH547	fam-neg2	0.443264
MHS120	MHH612	fam-neg2	0.345991
MHS120	MHH262	fam-neg2	0.504375
MHS120	MHH345	fam-neg2	0.443038
MHS120	MHH368	fam-neg2	0.395051
MHS120	MHH267	fam-neg2	0.491652
MHS120	MHH355	fam-neg2	0.447102
MHS120	MHH382	fam-neg2	0.573141
MHS120	MHH391	fam-neg2	0.549544
MHS120	MHH599	fam-neg2	0.530301
MHS120	MHS140	fam-neg2	0.423288
MHS120	MHH360	fam-neg2	0.672137
MHS120	MHH536	fam-neg2	0.595987
MHS120	MHH570	fam-neg2	0.559022
MHS120	MHH620	fam-neg2	0.47607
MHS120	MHH350	fam-neg2	0.500063
MHS120	MHH387	fam-neg2	0.495086
MHS120	MHH526	fam-neg2	0.534724
MHS120	MHH629	fam-neg2	0.388361
MHS120	MHH555	fam-neg2	0.589452
MHS120	MHH586	fam-neg2	0.577715
MHS120	MHS123	fam-neg2	0.595549
MHS120	MHH578	fam-neg2	0.495153
MHS120	MHS118	fam-neg2	0.336121
MHS120	MHH525	fam-neg2	0.614401
MHS120	MHH560	fam-neg2	0.334401
MHS120	MHH591	fam-neg2	0.629511
MHS120	MHS126	fam-neg2	0.37295
MHS120	MHH523	fam-neg2	0.78722
MHS120	MHH610	fam-neg2	0.542995
MHS120	MHH628	fam-neg2	0.65348
MHS120	MHH613	fam-neg2	0.805131
MHS120	MHS128	fam-neg2	0.71562
MHS138	MHH595	fam-fam	0.189419
MHS138	MHS120	fam-fam	0.434914
MHS138	MHH594	fam-fam	0.755433
MHS138	MHS119	fam-fam	0.588018
MHS138	MHS137	fam-fam	0.734021
MHS138	MBH043	fam-fam	0.309849
MHS138	MBH052	fam-fam	0.326381
MHS138	MBH059	fam-fam	0.744576
MHS138	MBH060	fam-fam	0.455909
MHS138	MBH089	fam-fam	0.659461
MHS138	MBS1141	fam-fam	0.900609
MHS138	MBS1174	fam-fam	0.507796
MHS138	MHH336	fam-fam	0.753905
MHS138	MHH366	fam-fam	0.359822
MHS138	MHH552	fam-fam	0.328651
MHS138	MHH616	fam-fam	0.447143
MHS138	MBH050	fam-fam	0.328852
MHS138	MBH056	fam-fam	0.218142
MHS138	MBH066	fam-fam	0.327462
MHS138	MBH070	fam-fam	0.561407
MHS138	MBH094	fam-fam	0.390936
MHS138	MBS1151	fam-fam	0.536081
MHS138	MHH259	fam-fam	0.479879
MHS138	MHH348	fam-fam	0.471386
MHS138	MHH371	fam-fam	0.422219
MHS138	MHH565	fam-fam	0.511655
MHS138	MBH053	fam-fam	0.236886
MHS138	MBH055	fam-fam	0.291752
MHS138	MBH062	fam-fam	0.232076
MHS138	MBH069	fam-fam	0.35992
MHS138	MBS1116	fam-fam	0.272897
MHS138	MBS1150	fam-fam	0.512801
MHS138	MHH258	fam-fam	0.590923
MHS138	MHH347	fam-fam	0.58609
MHS138	MHH372	fam-fam	0.517647
MHS138	MHH564	fam-fam	0.267982
MHS138	MBH046	fam-fam	0.773226
MHS138	MBH049	fam-fam	0.325109
MHS138	MBH054	fam-fam	0.732562
MHS138	MBH061	fam-fam	0.454939
MHS138	MBH068	fam-fam	0.402878
MHS138	MBH095	fam-fam	0.557512
MHS138	MBS1149	fam-fam	0.700987
MHS138	MHH261	fam-fam	0.498978
MHS138	MHH346	fam-fam	0.557743
MHS138	MHH370	fam-fam	0.605399
MHS138	MHH563	fam-fam	0.649833
MHS138	MBH084	fam-fam	0.569717
MHS138	MBH091	fam-fam	0.473301
MHS138	MBH093	fam-fam	0.772119
MHS138	MBS1124	fam-fam	0.612693
MHS138	MBS1160	fam-fam	0.593411
MHS138	MHH266	fam-fam	0.642644
MHS138	MHH357	fam-fam	0.545736
MHS138	MHH381	fam-fam	0.573496
MHS138	MHH394	fam-fam	0.558025
MHS138	MHH607	fam-fam	0.495178
MHS138	MHS142	fam-fam	0.420508
MHS138	MBH078	fam-fam	0.681164
MHS138	MBH083	fam-fam	0.772512
MHS138	MBH090	fam-fam	0.634544
MHS138	MBH092	fam-fam	0.683738
MHS138	MBS1123	fam-fam	0.662488
MHS138	MBS1159	fam-fam	0.732128
MHS138	MHH265	fam-fam	0.798912
MHS138	MHH356	fam-fam	0.73034
MHS138	MHH380	fam-fam	0.720846
MHS138	MHH393	fam-fam	0.709558
MHS138	MHH597	fam-fam	0.685522
MHS138	MHS141	fam-fam	0.52791
MHS138	MBS1163	fam-fam	0.668587
MHS138	MHH257	fam-fam	0.637487
MHS138	MHH359	fam-fam	0.767226
MHS138	MHH375	fam-fam	0.598818
MHS138	MHH396	fam-fam	0.612362
MHS138	MHH574	fam-fam	0.64813
MHS138	MHH623	fam-fam	0.610027
MHS138	MBS1121	fam-fam	0.697709
MHS138	MBS1128	fam-fam	0.641904
MHS138	MBS1135	fam-fam	0.59345
MHS138	MBS1142	fam-fam	0.636063
MHS138	MHH256	fam-fam	0.543831
MHS138	MHH358	fam-fam	0.510735
MHS138	MHH376	fam-fam	0.589592
MHS138	MHH395	fam-fam	0.555496
MHS138	MHH573	fam-fam	0.403272
MHS138	MHH622	fam-fam	0.423306
MHS138	MBS1137	fam-fam	0.715695
MHS138	MBS1144	fam-fam	0.760914
MHS138	MBS1162	fam-fam	0.787461
MHS138	MBS1169	fam-fam	0.642269
MHS138	MHH264	fam-fam	0.711185
MHS138	MHH352	fam-fam	0.60446
MHS138	MHH384	fam-fam	0.3177
MHS138	MHH554	fam-fam	0.33687
MHS138	MHH590	fam-fam	0.417945
MHS138	MHS124	fam-fam	0.77087
MHS138	MBS1136	fam-fam	0.592028
MHS138	MBS1143	fam-fam	0.645211
MHS138	MBS1161	fam-fam	0.422814
MHS138	MBS1168	fam-fam	0.545049
MHS138	MHH263	fam-fam	0.484654
MHS138	MHH351	fam-fam	0.586402
MHS138	MHH383	fam-fam	0.710219
MHS138	MHH553	fam-fam	0.400517
MHS138	MHH589	fam-fam	0.459643
MHS138	MHH624	fam-fam	0.502709
MHS138	MHH335	fam-fam	0.744246
MHS138	MHH343	fam-fam	0.388306
MHS138	MHH369	fam-fam	0.585103
MHS138	MHH397	fam-fam	0.612554
MHS138	MHH566	fam-fam	0.580557
MHS138	MHH592	fam-fam	0.386974
MHS138	MHH621	fam-fam	0.659357
MHS138	MHH338	fam-fam	0.350371
MHS138	MHH339	fam-fam	0.506631
MHS138	MHH353	fam-fam	0.69235
MHS138	MHH374	fam-fam	0.326881
MHS138	MHH529	fam-fam	0.340602
MHS138	MHH576	fam-fam	0.422473
MHS138	MHH606	fam-fam	0.637588
MHS138	MHS121	fam-fam	0.429284
MHS138	MHH516	fam-fam	0.612051
MHS138	MHH520	fam-fam	0.568924
MHS138	MHH534	fam-fam	0.546544
MHS138	MHH551	fam-fam	0.715889
MHS138	MHH567	fam-fam	0.241382
MHS138	MHH588	fam-fam	0.400851
MHS138	MHH617	fam-fam	0.503178
MHS138	MHS132	fam-fam	0.482874
MHS138	MHH540	fam-fam	0.782821
MHS138	MHH545	fam-fam	0.817352
MHS138	MHH619	fam-fam	0.82109
MHS138	MHS127	fam-fam	0.505786
MHS138	MHH535	fam-pos	0.994313
MHS138	MHH549	fam-pos	0.993349
MHS138	MHH559	fam-pos	0.992925
MHS138	MHH572	fam-pos	0.99418
MHS138	MHH602	fam-pos	0.991718
MHS138	MHH627	fam-pos	0.988648
MHS138	MBH039	fam-pos	0.879256
MHS138	MBH040	fam-pos	0.884301
MHS138	MBH041	fam-pos	0.811765
MHS138	MBH047	fam-pos	0.550874
MHS138	MBH073	fam-pos	0.669035
MHS138	MBS1120	fam-pos	0.858201
MHS138	MBH042	fam-pos	0.908602
MHS138	MBH044	fam-pos	0.869036
MHS138	MBH051	fam-pos	0.870767
MHS138	MBH057	fam-pos	0.609196
MHS138	MBH063	fam-pos	0.626006
MHS138	MBH085	fam-pos	0.488768
MHS138	MBH045	fam-pos	0.843914
MHS138	MBH048	fam-pos	0.629745
MHS138	MBH058	fam-pos	0.516928
MHS138	MBH065	fam-pos	0.401943
MHS138	MBH072	fam-pos	0.827548
MHS138	MBH082	fam-pos	0.516476
MHS138	MBH086	fam-pos	0.478032
MHS138	MBS1138	fam-pos	0.411699
MHS138	MHH247	fam-pos	0.570886
MHS138	MHH328	fam-pos	0.819508
MHS138	MHH363	fam-pos	0.771669
MHS138	MHH389	fam-pos	0.660693
MHS138	MHH582	fam-pos	0.304621
MHS138	MHH630	fam-pos	0.490911
MHS138	MBH077	fam-pos	0.792696
MHS138	MBH079	fam-pos	0.952395
MHS138	MBH088	fam-pos	0.701313
MHS138	MBH096	fam-pos	0.741251
MHS138	MBS1119	fam-pos	0.954732
MHS138	MBS1125	fam-pos	0.530919
MHS138	MBS1139	fam-pos	0.403978
MHS138	MBS1154	fam-pos	0.371187
MHS138	MBS1129	fam-pos	0.342022
MHS138	MBS1132	fam-pos	0.36832
MHS138	MBS1148	fam-pos	0.852791
MHS138	MHH361	fam-pos	0.471007
MHS138	MBS1130	fam-pos	0.995697
MHS138	MBS1146	fam-pos	0.477163
MHS138	MBS1164	fam-pos	0.996011
MHS138	MBS1172	fam-pos	0.99581
MHS138	MHH329	fam-pos	0.995166
MHS138	MHH362	fam-pos	0.920903
MHS138	MHH386	fam-pos	0.958114
MHS138	MHH537	fam-pos	0.993112
MHS138	MHH579	fam-pos	0.99358
MHS138	MBS1134	fam-pos	0.921409
MHS138	MBS1147	fam-pos	0.612101
MHS138	MBS1158	fam-pos	0.396866
MHS138	MBS1170	fam-pos	0.574558
MHS138	MHH271	fam-pos	0.624181
MHS138	MHH364	fam-pos	0.710904
MHS138	MHH251	fam-pos	0.31877
MHS138	MHH272	fam-pos	0.339488
MHS138	MHH327	fam-pos	0.360727
MHS138	MHH333	fam-pos	0.51294
MHS138	MHH340	fam-pos	0.698245
MHS138	MHH270	fam-pos	0.388192
MHS138	MHH330	fam-pos	0.455729
MHS138	MHH337	fam-pos	0.944383
MHS138	MHH342	fam-pos	0.697759
MHS138	MHH349	fam-pos	0.852301
MHS138	MHH539	fam-pos	0.929258
MHS138	MHH558	fam-pos	0.861151
MHS138	MHH568	fam-pos	0.824072
MHS138	MHH577	fam-pos	0.827985
MHS138	MHS125	fam-pos	0.788202
MHS138	MHH528	fam-pos	0.369841
MHS138	MHH532	fam-pos	0.572166
MHS138	MHH548	fam-pos	0.368529
MHS138	MHH571	fam-pos	0.602895
MHS138	MHH603	fam-pos	0.559041
MHS138	MHH626	fam-pos	0.414168
MHS138	MHS135	fam-pos	0.77259
MHS138	MHH515	fam-pos	0.926729
MHS138	MHH518	fam-pos	0.927766
MHS138	MHH531	fam-pos	0.974797
MHS138	MHH546	fam-pos	0.926642
MHS138	MHH527	fam-pos	0.690737
MHS138	MHH538	fam-pos	0.515512
MHS138	MHH544	fam-pos	0.812621
MHS138	MHH618	fam-pos	0.542482
MHS138	MHS130	fam-pos	0.691566
MHS138	MHH514	fam-pos	0.669587
MHS138	MHH521	fam-pos	0.524735
MHS138	MHH533	fam-pos	0.801306
MHS138	MHH543	fam-pos	0.624106
MHS138	MHH556	fam-pos	0.633873
MHS138	MHH584	fam-pos	0.766922
MHS138	MHH614	fam-pos	0.457869
MHS138	MHS131	fam-pos	0.423877
MHS138	MHH583	fam-pos	0.995478
MHS138	MHH593	fam-pos	0.994641
MHS138	MHH609	fam-pos	0.995656
MHS138	MHH611	fam-pos	0.995068
MHS138	MBS1117	fam-neg0	0.34164
MHS138	MBH064	fam-neg0	0.437053
MHS138	MBH071	fam-neg0	0.449105
MHS138	MBH075	fam-neg0	0.47628
MHS138	MBS1122	fam-neg0	0.613835
MHS138	MBS1127	fam-neg0	0.902117
MHS138	MBS1131	fam-neg0	0.837576
MHS138	MBS1156	fam-neg0	0.814156
MHS138	MBS1166	fam-neg0	0.396195
MHS138	MBS1165	fam-neg0	0.975909
MHS138	MBS1171	fam-neg0	0.588027
MHS138	MHH378	fam-neg0	0.929995
MHS138	MHH550	fam-neg0	0.499447
MHS138	MHH605	fam-neg0	0.685984
MHS138	MHS139	fam-neg0	0.306604
MHS138	MHH557	fam-neg0	0.313209
MHS138	MHH561	fam-neg0	0.923572
MHS138	MHH615	fam-neg0	0.996589
MHS138	MHH517	fam-neg2	0.600989
MHS138	MHH600	fam-neg2	0.674267
MHS138	MHS134	fam-neg2	0.52601
MHS138	MHH334	fam-neg2	0.88989
MHS138	MHH365	fam-neg2	0.801994
MHS138	MHH547	fam-neg2	0.78421
MHS138	MHH612	fam-neg2	0.588887
MHS138	MHH262	fam-neg2	0.316197
MHS138	MHH345	fam-neg2	0.54664
MHS138	MHH368	fam-neg2	0.671497
MHS138	MHH267	fam-neg2	0.772582
MHS138	MHH355	fam-neg2	0.442136
MHS138	MHH382	fam-neg2	0.698855
MHS138	MHH391	fam-neg2	0.72316
MHS138	MHH599	fam-neg2	0.852192
MHS138	MHS140	fam-neg2	0.567887
MHS138	MHH360	fam-neg2	0.733088
MHS138	MHH536	fam-neg2	0.488874
MHS138	MHH570	fam-neg2	0.535174
MHS138	MHH620	fam-neg2	0.580932
MHS138	MHH350	fam-neg2	0.7185
MHS138	MHH387	fam-neg2	0.409192
MHS138	MHH526	fam-neg2	0.603246
MHS138	MHH629	fam-neg2	0.443288
MHS138	MHH555	fam-neg2	0.34412
MHS138	MHH586	fam-neg2	0.471488
MHS138	MHS123	fam-neg2	0.541118
MHS138	MHH578	fam-neg2	0.783602
MHS138	MHS118	fam-neg2	0.598569
MHS138	MHH525	fam-neg2	0.354661
MHS138	MHH560	fam-neg2	0.604894
MHS138	MHH591	fam-neg2	0.710132
MHS138	MHS126	fam-neg2	0.65631
MHS138	MHH523	fam-neg2	0.840307
MHS138	MHH610	fam-neg2	0.500353
MHS138	MHH628	fam-neg2	0.404922
MHS138	MHH613	fam-neg2	0.910102
MHS138	MHS128	fam-neg2	0.7975
MHH594	MHH595	fam-fam	0.617024
MHH594	MHS120	fam-fam	0.422611
MHH594	MHS138	fam-fam	0.755433
MHH594	MHS119	fam-fam	0.468721
MHH594	MHS137	fam-fam	0.38413
MHH594	MBH043	fam-fam	0.666999
MHH594	MBH052	fam-fam	0.767642
MHH594	MBH059	fam-fam	0.8684
MHH594	MBH060	fam-fam	0.581166
MHH594	MBH089	fam-fam	0.662641
MHH594	MBS1141	fam-fam	0.434033
MHH594	MBS1174	fam-fam	0.487273
MHH594	MHH336	fam-fam	0.571351
MHH594	MHH366	fam-fam	0.798886
MHH594	MHH552	fam-fam	0.772794
MHH594	MHH616	fam-fam	0.823766
MHH594	MBH050	fam-fam	0.793201
MHH594	MBH056	fam-fam	0.794982
MHH594	MBH066	fam-fam	0.824108
MHH594	MBH070	fam-fam	0.814979
MHH594	MBH094	fam-fam	0.744785
MHH594	MBS1151	fam-fam	0.728409
MHH594	MHH259	fam-fam	0.66796
MHH594	MHH348	fam-fam	0.591643
MHH594	MHH371	fam-fam	0.765648
MHH594	MHH565	fam-fam	0.739888
MHH594	MBH053	fam-fam	0.755586
MHH594	MBH055	fam-fam	0.742358
MHH594	MBH062	fam-fam	0.817574
MHH594	MBH069	fam-fam	0.793046
MHH594	MBS1116	fam-fam	0.672124
MHH594	MBS1150	fam-fam	0.770726
MHH594	MHH258	fam-fam	0.604039
MHH594	MHH347	fam-fam	0.6531
MHH594	MHH372	fam-fam	0.713982
MHH594	MHH564	fam-fam	0.679026
MHH594	MBH046	fam-fam	0.696282
MHH594	MBH049	fam-fam	0.757386
MHH594	MBH054	fam-fam	0.759787
MHH594	MBH061	fam-fam	0.782205
MHH594	MBH068	fam-fam	0.777637
MHH594	MBH095	fam-fam	0.740275
MHH594	MBS1149	fam-fam	0.743122
MHH594	MHH261	fam-fam	0.756294
MHH594	MHH346	fam-fam	0.745829
MHH594	MHH370	fam-fam	0.760569
MHH594	MHH563	fam-fam	0.731047
MHH594	MBH084	fam-fam	0.810272
MHH594	MBH091	fam-fam	0.712822
MHH594	MBH093	fam-fam	0.746512
MHH594	MBS1124	fam-fam	0.740019
MHH594	MBS1160	fam-fam	0.649117
MHH594	MHH266	fam-fam	0.66132
MHH594	MHH357	fam-fam	0.658081
MHH594	MHH381	fam-fam	0.463272
MHH594	MHH394	fam-fam	0.630037
MHH594	MHH607	fam-fam	0.683921
MHH594	MHS142	fam-fam	0.749394
MHH594	MBH078	fam-fam	0.637366
MHH594	MBH083	fam-fam	0.719159
MHH594	MBH090	fam-fam	0.647605
MHH594	MBH092	fam-fam	0.655585
MHH594	MBS1123	fam-fam	0.743478
MHH594	MBS1159	fam-fam	0.654611
MHH594	MHH265	fam-fam	0.351727
MHH594	MHH356	fam-fam	0.536037
MHH594	MHH380	fam-fam	0.587323
MHH594	MHH393	fam-fam	0.513198
MHH594	MHH597	fam-fam	0.527143
MHH594	MHS141	fam-fam	0.620224
MHH594	MBS1163	fam-fam	0.577356
MHH594	MHH257	fam-fam	0.403292
MHH594	MHH359	fam-fam	0.56452
MHH594	MHH375	fam-fam	0.62474
MHH594	MHH396	fam-fam	0.568287
MHH594	MHH574	fam-fam	0.587525
MHH594	MHH623	fam-fam	0.532767
MHH594	MBS1121	fam-fam	0.62678
MHH594	MBS1128	fam-fam	0.782535
MHH594	MBS1135	fam-fam	0.756151
MHH594	MBS1142	fam-fam	0.612707
MHH594	MHH256	fam-fam	0.683774
MHH594	MHH358	fam-fam	0.58538
MHH594	MHH376	fam-fam	0.64978
MHH594	MHH395	fam-fam	0.722031
MHH594	MHH573	fam-fam	0.70082
MHH594	MHH622	fam-fam	0.688524
MHH594	MBS1137	fam-fam	0.774668
MHH594	MBS1144	fam-fam	0.777359
MHH594	MBS1162	fam-fam	0.78108
MHH594	MBS1169	fam-fam	0.779091
MHH594	MHH264	fam-fam	0.740557
MHH594	MHH352	fam-fam	0.680495
MHH594	MHH384	fam-fam	0.745542
MHH594	MHH554	fam-fam	0.748552
MHH594	MHH590	fam-fam	0.790284
MHH594	MHS124	fam-fam	0.767248
MHH594	MBS1136	fam-fam	0.791703
MHH594	MBS1143	fam-fam	0.792689
MHH594	MBS1161	fam-fam	0.715455
MHH594	MBS1168	fam-fam	0.718109
MHH594	MHH263	fam-fam	0.778187
MHH594	MHH351	fam-fam	0.744059
MHH594	MHH383	fam-fam	0.794755
MHH594	MHH553	fam-fam	0.773882
MHH594	MHH589	fam-fam	0.70746
MHH594	MHH624	fam-fam	0.775588
MHH594	MHH335	fam-fam	0.817029
MHH594	MHH343	fam-fam	0.822315
MHH594	MHH369	fam-fam	0.810571
MHH594	MHH397	fam-fam	0.801454
MHH594	MHH566	fam-fam	0.757332
MHH594	MHH592	fam-fam	0.736203
MHH594	MHH621	fam-fam	0.74726
MHH594	MHH338	fam-fam	0.753937
MHH594	MHH339	fam-fam	0.569621
MHH594	MHH353	fam-fam	0.44115
MHH594	MHH374	fam-fam	0.744958
MHH594	MHH529	fam-fam	0.701329
MHH594	MHH576	fam-fam	0.817909
MHH594	MHH606	fam-fam	0.7934
MHH594	MHS121	fam-fam	0.634356
MHH594	MHH516	fam-fam	0.62013
MHH594	MHH520	fam-fam	0.570035
MHH594	MHH534	fam-fam	0.711845
MHH594	MHH551	fam-fam	0.734642
MHH594	MHH567	fam-fam	0.640007
MHH594	MHH588	fam-fam	0.57251
MHH594	MHH617	fam-fam	0.669569
MHH594	MHS132	fam-fam	0.72327
MHH594	MHH540	fam-fam	0.774233
MHH594	MHH545	fam-fam	0.783621
MHH594	MHH619	fam-fam	0.779173
MHH594	MHS127	fam-fam	0.655786
MHH594	MHH535	fam-pos	0.993975
MHH594	MHH549	fam-pos	0.963637
MHH594	MHH559	fam-pos	0.964016
MHH594	MHH572	fam-pos	0.997666
MHH594	MHH602	fam-pos	0.960832
MHH594	MHH627	fam-pos	0.956638
MHH594	MBH039	fam-pos	0.360741
MHH594	MBH040	fam-pos	0.373584
MHH594	MBH041	fam-pos	0.671156
MHH594	MBH047	fam-pos	0.730792
MHH594	MBH073	fam-pos	0.768856
MHH594	MBS1120	fam-pos	0.302127
MHH594	MBH042	fam-pos	0.836232
MHH594	MBH044	fam-pos	0.841993
MHH594	MBH051	fam-pos	0.760045
MHH594	MBH057	fam-pos	0.738879
MHH594	MBH063	fam-pos	0.699636
MHH594	MBH085	fam-pos	0.577697
MHH594	MBH045	fam-pos	0.719395
MHH594	MBH048	fam-pos	0.426016
MHH594	MBH058	fam-pos	0.599552
MHH594	MBH065	fam-pos	0.655529
MHH594	MBH072	fam-pos	0.257273
MHH594	MBH082	fam-pos	0.7784
MHH594	MBH086	fam-pos	0.770563
MHH594	MBS1138	fam-pos	0.827914
MHH594	MHH247	fam-pos	0.764444
MHH594	MHH328	fam-pos	0.715524
MHH594	MHH363	fam-pos	0.714014
MHH594	MHH389	fam-pos	0.685929
MHH594	MHH582	fam-pos	0.705451
MHH594	MHH630	fam-pos	0.722196
MHH594	MBH077	fam-pos	0.797056
MHH594	MBH079	fam-pos	0.948388
MHH594	MBH088	fam-pos	0.738927
MHH594	MBH096	fam-pos	0.723102
MHH594	MBS1119	fam-pos	0.829991
MHH594	MBS1125	fam-pos	0.835684
MHH594	MBS1139	fam-pos	0.840654
MHH594	MBS1154	fam-pos	0.738041
MHH594	MBS1129	fam-pos	0.813876
MHH594	MBS1132	fam-pos	0.807437
MHH594	MBS1148	fam-pos	0.851083
MHH594	MHH361	fam-pos	0.803725
MHH594	MBS1130	fam-pos	0.997611
MHH594	MBS1146	fam-pos	0.778002
MHH594	MBS1164	fam-pos	0.997974
MHH594	MBS1172	fam-pos	0.995442
MHH594	MHH329	fam-pos	0.997072
MHH594	MHH362	fam-pos	0.804115
MHH594	MHH386	fam-pos	0.848829
MHH594	MHH537	fam-pos	0.893766
MHH594	MHH579	fam-pos	0.9003
MHH594	MBS1134	fam-pos	0.416932
MHH594	MBS1147	fam-pos	0.378655
MHH594	MBS1158	fam-pos	0.606129
MHH594	MBS1170	fam-pos	0.614963
MHH594	MHH271	fam-pos	0.434697
MHH594	MHH364	fam-pos	0.353117
MHH594	MHH251	fam-pos	0.761777
MHH594	MHH272	fam-pos	0.6875
MHH594	MHH327	fam-pos	0.770528
MHH594	MHH333	fam-pos	0.574632
MHH594	MHH340	fam-pos	0.678436
MHH594	MHH270	fam-pos	0.802623
MHH594	MHH330	fam-pos	0.793579
MHH594	MHH337	fam-pos	0.854812
MHH594	MHH342	fam-pos	0.830708
MHH594	MHH349	fam-pos	0.82067
MHH594	MHH539	fam-pos	0.86056
MHH594	MHH558	fam-pos	0.724549
MHH594	MHH568	fam-pos	0.653051
MHH594	MHH577	fam-pos	0.406998
MHH594	MHS125	fam-pos	0.399774
MHH594	MHH528	fam-pos	0.661269
MHH594	MHH532	fam-pos	0.823135
MHH594	MHH548	fam-pos	0.816179
MHH594	MHH571	fam-pos	0.807873
MHH594	MHH603	fam-pos	0.802309
MHH594	MHH626	fam-pos	0.808434
MHH594	MHS135	fam-pos	0.835123
MHH594	MHH515	fam-pos	0.809633
MHH594	MHH518	fam-pos	0.729248
MHH594	MHH531	fam-pos	0.880553
MHH594	MHH546	fam-pos	0.880204
MHH594	MHH527	fam-pos	0.767419
MHH594	MHH538	fam-pos	0.753841
MHH594	MHH544	fam-pos	0.738134
MHH594	MHH618	fam-pos	0.740561
MHH594	MHS130	fam-pos	0.813154
MHH594	MHH514	fam-pos	0.769436
MHH594	MHH521	fam-pos	0.841859
MHH594	MHH533	fam-pos	0.853477
MHH594	MHH543	fam-pos	0.841533
MHH594	MHH556	fam-pos	0.840701
MHH594	MHH584	fam-pos	0.821633
MHH594	MHH614	fam-pos	0.837632
MHH594	MHS131	fam-pos	0.817965
MHH594	MHH583	fam-pos	0.962731
MHH594	MHH593	fam-pos	0.95976
MHH594	MHH609	fam-pos	0.963054
MHH594	MHH611	fam-pos	0.96241
MHH594	MBS1117	fam-neg0	0.741321
MHH594	MBH064	fam-neg0	0.80645
MHH594	MBH071	fam-neg0	0.788866
MHH594	MBH075	fam-neg0	0.802139
MHH594	MBS1122	fam-neg0	0.508245
MHH594	MBS1127	fam-neg0	0.725674
MHH594	MBS1131	fam-neg0	0.74503
MHH594	MBS1156	fam-neg0	0.664099
MHH594	MBS1166	fam-neg0	0.721341
MHH594	MBS1165	fam-neg0	0.975197
MHH594	MBS1171	fam-neg0	0.886595
MHH594	MHH378	fam-neg0	0.845393
MHH594	MHH550	fam-neg0	0.686785
MHH594	MHH605	fam-neg0	0.647083
MHH594	MHS139	fam-neg0	0.761064
MHH594	MHH557	fam-neg0	0.819275
MHH594	MHH561	fam-neg0	0.633834
MHH594	MHH615	fam-neg0	0.99448
MHH594	MHH517	fam-neg2	0.269128
MHH594	MHH600	fam-neg2	0.400352
MHH594	MHS134	fam-neg2	0.30194
MHH594	MHH334	fam-neg2	0.323972
MHH594	MHH365	fam-neg2	0.335966
MHH594	MHH547	fam-neg2	0.259923
MHH594	MHH612	fam-neg2	0.449121
MHH594	MHH262	fam-neg2	0.655817
MHH594	MHH345	fam-neg2	0.619268
MHH594	MHH368	fam-neg2	0.500916
MHH594	MHH267	fam-neg2	0.470963
MHH594	MHH355	fam-neg2	0.663477
MHH594	MHH382	fam-neg2	0.617027
MHH594	MHH391	fam-neg2	0.595873
MHH594	MHH599	fam-neg2	0.434136
MHH594	MHS140	fam-neg2	0.571829
MHH594	MHH360	fam-neg2	0.772354
MHH594	MHH536	fam-neg2	0.769478
MHH594	MHH570	fam-neg2	0.736639
MHH594	MHH620	fam-neg2	0.61607
MHH594	MHH350	fam-neg2	0.527318
MHH594	MHH387	fam-neg2	0.692689
MHH594	MHH526	fam-neg2	0.623574
MHH594	MHH629	fam-neg2	0.557188
MHH594	MHH555	fam-neg2	0.793391
MHH594	MHH586	fam-neg2	0.804125
MHH594	MHS123	fam-neg2	0.815802
MHH594	MHH578	fam-neg2	0.437055
MHH594	MHS118	fam-neg2	0.508095
MHH594	MHH525	fam-neg2	0.685162
MHH594	MHH560	fam-neg2	0.353148
MHH594	MHH591	fam-neg2	0.625166
MHH594	MHS126	fam-neg2	0.432739
MHH594	MHH523	fam-neg2	0.807064
MHH594	MHH610	fam-neg2	0.714576
MHH594	MHH628	fam-neg2	0.818989
MHH594	MHH613	fam-neg2	0.825188
MHH594	MHS128	fam-neg2	0.751967
MHS119	MHH595	fam-fam	0.496828
MHS119	MHS120	fam-fam	0.410954
MHS119	MHS138	fam-fam	0.588018
MHS119	MHH594	fam-fam	0.468721
MHS119	MHS137	fam-fam	0.311541
MHS119	MBH043	fam-fam	0.59083
MHS119	MBH052	fam-fam	0.65417
MHS119	MBH059	fam-fam	0.822087
MHS119	MBH060	fam-fam	0.499626
MHS119	MBH089	fam-fam	0.627235
MHS119	MBS1141	fam-fam	0.725054
MHS119	MBS1174	fam-fam	0.562756
MHS119	MHH336	fam-fam	0.576354
MHS119	MHH366	fam-fam	0.755673
MHS119	MHH552	fam-fam	0.685479
MHS119	MHH616	fam-fam	0.754794
MHS119	MBH050	fam-fam	0.732871
MHS119	MBH056	fam-fam	0.682143
MHS119	MBH066	fam-fam	0.73443
MHS119	MBH070	fam-fam	0.774924
MHS119	MBH094	fam-fam	0.755648
MHS119	MBS1151	fam-fam	0.667635
MHS119	MHH259	fam-fam	0.589263
MHS119	MHH348	fam-fam	0.52733
MHS119	MHH371	fam-fam	0.67284
MHS119	MHH565	fam-fam	0.657026
MHS119	MBH053	fam-fam	0.594996
MHS119	MBH055	fam-fam	0.647172
MHS119	MBH062	fam-fam	0.661173
MHS119	MBH069	fam-fam	0.572955
MHS119	MBS1116	fam-fam	0.494281
MHS119	MBS1150	fam-fam	0.681318
MHS119	MHH258	fam-fam	0.50937
MHS119	MHH347	fam-fam	0.531512
MHS119	MHH372	fam-fam	0.580505
MHS119	MHH564	fam-fam	0.544579
MHS119	MBH046	fam-fam	0.652818
MHS119	MBH049	fam-fam	0.609401
MHS119	MBH054	fam-fam	0.672268
MHS119	MBH061	fam-fam	0.646153
MHS119	MBH068	fam-fam	0.629342
MHS119	MBH095	fam-fam	0.55861
MHS119	MBS1149	fam-fam	0.624303
MHS119	MHH261	fam-fam	0.572922
MHS119	MHH346	fam-fam	0.620819
MHS119	MHH370	fam-fam	0.634433
MHS119	MHH563	fam-fam	0.599966
MHS119	MBH084	fam-fam	0.65465
MHS119	MBH091	fam-fam	0.534102
MHS119	MBH093	fam-fam	0.690233
MHS119	MBS1124	fam-fam	0.524576
MHS119	MBS1160	fam-fam	0.566401
MHS119	MHH266	fam-fam	0.525038
MHS119	MHH357	fam-fam	0.501024
MHS119	MHH381	fam-fam	0.41274
MHS119	MHH394	fam-fam	0.375512
MHS119	MHH607	fam-fam	0.505905
MHS119	MHS142	fam-fam	0.643076
MHS119	MBH078	fam-fam	0.532529
MHS119	MBH083	fam-fam	0.642918
MHS119	MBH090	fam-fam	0.524975
MHS119	MBH092	fam-fam	0.538446
MHS119	MBS1123	fam-fam	0.616238
MHS119	MBS1159	fam-fam	0.556739
MHS119	MHH265	fam-fam	0.534723
MHS119	MHH356	fam-fam	0.543976
MHS119	MHH380	fam-fam	0.470027
MHS119	MHH393	fam-fam	0.481223
MHS119	MHH597	fam-fam	0.423056
MHS119	MHS141	fam-fam	0.432694
MHS119	MBS1163	fam-fam	0.447489
MHS119	MHH257	fam-fam	0.505879
MHS119	MHH359	fam-fam	0.490699
MHS119	MHH375	fam-fam	0.526741
MHS119	MHH396	fam-fam	0.46187
MHS119	MHH574	fam-fam	0.502626
MHS119	MHH623	fam-fam	0.370655
MHS119	MBS1121	fam-fam	0.492275
MHS119	MBS1128	fam-fam	0.650599
MHS119	MBS1135	fam-fam	0.603015
MHS119	MBS1142	fam-fam	0.446849
MHS119	MHH256	fam-fam	0.558608
MHS119	MHH358	fam-fam	0.482392
MHS119	MHH376	fam-fam	0.470813
MHS119	MHH395	fam-fam	0.569576
MHS119	MHH573	fam-fam	0.485302
MHS119	MHH622	fam-fam	0.525947
MHS119	MBS1137	fam-fam	0.645167
MHS119	MBS1144	fam-fam	0.670852
MHS119	MBS1162	fam-fam	0.704164
MHS119	MBS1169	fam-fam	0.664722
MHS119	MHH264	fam-fam	0.617187
MHS119	MHH352	fam-fam	0.544085
MHS119	MHH384	fam-fam	0.637301
MHS119	MHH554	fam-fam	0.643257
MHS119	MHH590	fam-fam	0.646724
MHS119	MHS124	fam-fam	0.661163
MHS119	MBS1136	fam-fam	0.653065
MHS119	MBS1143	fam-fam	0.657478
MHS119	MBS1161	fam-fam	0.570534
MHS119	MBS1168	fam-fam	0.613281
MHS119	MHH263	fam-fam	0.644303
MHS119	MHH351	fam-fam	0.612998
MHS119	MHH383	fam-fam	0.693085
MHS119	MHH553	fam-fam	0.643469
MHS119	MHH589	fam-fam	0.597068
MHS119	MHH624	fam-fam	0.619939
MHS119	MHH335	fam-fam	0.696284
MHS119	MHH343	fam-fam	0.651474
MHS119	MHH369	fam-fam	0.585452
MHS119	MHH397	fam-fam	0.772308
MHS119	MHH566	fam-fam	0.655089
MHS119	MHH592	fam-fam	0.648972
MHS119	MHH621	fam-fam	0.619039
MHS119	MHH338	fam-fam	0.684995
MHS119	MHH339	fam-fam	0.556746
MHS119	MHH353	fam-fam	0.560911
MHS119	MHH374	fam-fam	0.682987
MHS119	MHH529	fam-fam	0.651272
MHS119	MHH576	fam-fam	0.794147
MHS119	MHH606	fam-fam	0.72182
MHS119	MHS121	fam-fam	0.582119
MHS119	MHH516	fam-fam	0.531134
MHS119	MHH520	fam-fam	0.521356
MHS119	MHH534	fam-fam	0.605044
MHS119	MHH551	fam-fam	0.684756
MHS119	MHH567	fam-fam	0.511375
MHS119	MHH588	fam-fam	0.505483
MHS119	MHH617	fam-fam	0.579377
MHS119	MHS132	fam-fam	0.634845
MHS119	MHH540	fam-fam	0.645978
MHS119	MHH545	fam-fam	0.705181
MHS119	MHH619	fam-fam	0.675686
MHS119	MHS127	fam-fam	0.368723
MHS119	MHH535	fam-pos	0.975145
MHS119	MHH549	fam-pos	0.967973
MHS119	MHH559	fam-pos	0.972428
MHS119	MHH572	fam-pos	0.975449
MHS119	MHH602	fam-pos	0.96463
MHS119	MHH627	fam-pos	0.966008
MHS119	MBH039	fam-pos	0.692864
MHS119	MBH040	fam-pos	0.703654
MHS119	MBH041	fam-pos	0.649907
MHS119	MBH047	fam-pos	0.573387
MHS119	MBH073	fam-pos	0.630014
MHS119	MBS1120	fam-pos	0.620885
MHS119	MBH042	fam-pos	0.882523
MHS119	MBH044	fam-pos	0.815481
MHS119	MBH051	fam-pos	0.767912
MHS119	MBH057	fam-pos	0.690656
MHS119	MBH063	fam-pos	0.640314
MHS119	MBH085	fam-pos	0.467905
MHS119	MBH045	fam-pos	0.707004
MHS119	MBH048	fam-pos	0.608849
MHS119	MBH058	fam-pos	0.582765
MHS119	MBH065	fam-pos	0.568695
MHS119	MBH072	fam-pos	0.607567
MHS119	MBH082	fam-pos	0.66113
MHS119	MBH086	fam-pos	0.696097
MHS119	MBS1138	fam-pos	0.798957
MHS119	MHH247	fam-pos	0.750535
MHS119	MHH328	fam-pos	0.745783
MHS119	MHH363	fam-pos	0.702937
MHS119	MHH389	fam-pos	0.616189
MHS119	MHH582	fam-pos	0.674484
MHS119	MHH630	fam-pos	0.672938
MHS119	MBH077	fam-pos	0.695481
MHS119	MBH079	fam-pos	0.932667
MHS119	MBH088	fam-pos	0.593799
MHS119	MBH096	fam-pos	0.603603
MHS119	MBS1119	fam-pos	0.832788
MHS119	MBS1125	fam-pos	0.763758
MHS119	MBS1139	fam-pos	0.790158
MHS119	MBS1154	fam-pos	0.732693
MHS119	MBS1129	fam-pos	0.748722
MHS119	MBS1132	fam-pos	0.744343
MHS119	MBS1148	fam-pos	0.846186
MHS119	MHH361	fam-pos	0.745163
MHS119	MBS1130	fam-pos	0.982771
MHS119	MBS1146	fam-pos	0.709896
MHS119	MBS1164	fam-pos	0.983204
MHS119	MBS1172	fam-pos	0.979992
MHS119	MHH329	fam-pos	0.982305
MHS119	MHH362	fam-pos	0.843303
MHS119	MHH386	fam-pos	0.904767
MHS119	MHH537	fam-pos	0.956011
MHS119	MHH579	fam-pos	0.957408
MHS119	MBS1134	fam-pos	0.779176
MHS119	MBS1147	fam-pos	0.612495
MHS119	MBS1158	fam-pos	0.606956
MHS119	MBS1170	fam-pos	0.508811
MHS119	MHH271	fam-pos	0.55242
MHS119	MHH364	fam-pos	0.512952
MHS119	MHH251	fam-pos	0.69352
MHS119	MHH272	fam-pos	0.635766
MHS119	MHH327	fam-pos	0.719004
MHS119	MHH333	fam-pos	0.555805
MHS119	MHH340	fam-pos	0.657969
MHS119	MHH270	fam-pos	0.684992
MHS119	MHH330	fam-pos	0.702547
MHS119	MHH337	fam-pos	0.904453
MHS119	MHH342	fam-pos	0.727339
MHS119	MHH349	fam-pos	0.810451
MHS119	MHH539	fam-pos	0.863518
MHS119	MHH558	fam-pos	0.708802
MHS119	MHH568	fam-pos	0.636982
MHS119	MHH577	fam-pos	0.570921
MHS119	MHS125	fam-pos	0.629348
MHS119	MHH528	fam-pos	0.615255
MHS119	MHH532	fam-pos	0.740689
MHS119	MHH548	fam-pos	0.765531
MHS119	MHH571	fam-pos	0.769207
MHS119	MHH603	fam-pos	0.698714
MHS119	MHH626	fam-pos	0.69271
MHS119	MHS135	fam-pos	0.824922
MHS119	MHH515	fam-pos	0.867899
MHS119	MHH518	fam-pos	0.766091
MHS119	MHH531	fam-pos	0.935336
MHS119	MHH546	fam-pos	0.887858
MHS119	MHH527	fam-pos	0.736831
MHS119	MHH538	fam-pos	0.737507
MHS119	MHH544	fam-pos	0.733293
MHS119	MHH618	fam-pos	0.664081
MHS119	MHS130	fam-pos	0.761276
MHS119	MHH514	fam-pos	0.731455
MHS119	MHH521	fam-pos	0.793791
MHS119	MHH533	fam-pos	0.841375
MHS119	MHH543	fam-pos	0.80593
MHS119	MHH556	fam-pos	0.785982
MHS119	MHH584	fam-pos	0.808032
MHS119	MHH614	fam-pos	0.791923
MHS119	MHS131	fam-pos	0.772075
MHS119	MHH583	fam-pos	0.976352
MHS119	MHH593	fam-pos	0.967556
MHS119	MHH609	fam-pos	0.971445
MHS119	MHH611	fam-pos	0.976015
MHS119	MBS1117	fam-neg0	0.682208
MHS119	MBH064	fam-neg0	0.716055
MHS119	MBH071	fam-neg0	0.693253
MHS119	MBH075	fam-neg0	0.705049
MHS119	MBS1122	fam-neg0	0.347694
MHS119	MBS1127	fam-neg0	0.774302
MHS119	MBS1131	fam-neg0	0.791409
MHS119	MBS1156	fam-neg0	0.691749
MHS119	MBS1166	fam-neg0	0.683157
MHS119	MBS1165	fam-neg0	0.952281
MHS119	MBS1171	fam-neg0	0.829175
MHS119	MHH378	fam-neg0	0.899843
MHS119	MHH550	fam-neg0	0.58131
MHS119	MHH605	fam-neg0	0.561676
MHS119	MHS139	fam-neg0	0.679941
MHS119	MHH557	fam-neg0	0.712754
MHS119	MHH561	fam-neg0	0.77173
MHS119	MHH615	fam-neg0	0.983364
MHS119	MHH517	fam-neg2	0.520755
MHS119	MHH600	fam-neg2	0.542239
MHS119	MHS134	fam-neg2	0.586198
MHS119	MHH334	fam-neg2	0.710268
MHS119	MHH365	fam-neg2	0.583182
MHS119	MHH547	fam-neg2	0.57543
MHS119	MHH612	fam-neg2	0.407976
MHS119	MHH262	fam-neg2	0.611309
MHS119	MHH345	fam-neg2	0.537929
MHS119	MHH368	fam-neg2	0.550701
MHS119	MHH267	fam-neg2	0.537835
MHS119	MHH355	fam-neg2	0.53625
MHS119	MHH382	fam-neg2	0.543083
MHS119	MHH391	fam-neg2	0.526637
MHS119	MHH599	fam-neg2	0.599945
MHS119	MHS140	fam-neg2	0.35256
MHS119	MHH360	fam-neg2	0.727527
MHS119	MHH536	fam-neg2	0.713188
MHS119	MHH570	fam-neg2	0.692199
MHS119	MHH620	fam-neg2	0.586338
MHS119	MHH350	fam-neg2	0.574671
MHS119	MHH387	fam-neg2	0.540923
MHS119	MHH526	fam-neg2	0.503206
MHS119	MHH629	fam-neg2	0.502406
MHS119	MHH555	fam-neg2	0.724851
MHS119	MHH586	fam-neg2	0.659623
MHS119	MHS123	fam-neg2	0.709824
MHS119	MHH578	fam-neg2	0.534761
MHS119	MHS118	fam-neg2	0.456512
MHS119	MHH525	fam-neg2	0.658907
MHS119	MHH560	fam-neg2	0.511259
MHS119	MHH591	fam-neg2	0.575665
MHS119	MHS126	fam-neg2	0.50172
MHS119	MHH523	fam-neg2	0.809392
MHS119	MHH610	fam-neg2	0.645511
MHS119	MHH628	fam-neg2	0.7251
MHS119	MHH613	fam-neg2	0.83911
MHS119	MHS128	fam-neg2	0.737426
MHS137	MHH595	fam-fam	0.622586
MHS137	MHS120	fam-fam	0.466976
MHS137	MHS138	fam-fam	0.734021
MHS137	MHH594	fam-fam	0.38413
MHS137	MHS119	fam-fam	0.311541
MHS137	MBH043	fam-fam	0.647985
MHS137	MBH052	fam-fam	0.782687
MHS137	MBH059	fam-fam	0.864926
MHS137	MBH060	fam-fam	0.573338
MHS137	MBH089	fam-fam	0.696382
MHS137	MBS1141	fam-fam	0.638339
MHS137	MBS1174	fam-fam	0.528565
MHS137	MHH336	fam-fam	0.616393
MHS137	MHH366	fam-fam	0.799979
MHS137	MHH552	fam-fam	0.73392
MHS137	MHH616	fam-fam	0.818956
MHS137	MBH050	fam-fam	0.822039
MHS137	MBH056	fam-fam	0.807255
MHS137	MBH066	fam-fam	0.839584
MHS137	MBH070	fam-fam	0.827853
MHS137	MBH094	fam-fam	0.806436
MHS137	MBS1151	fam-fam	0.727339
MHS137	MHH259	fam-fam	0.651083
MHS137	MHH348	fam-fam	0.561306
MHS137	MHH371	fam-fam	0.761003
MHS137	MHH565	fam-fam	0.737187
MHS137	MBH053	fam-fam	0.732851
MHS137	MBH055	fam-fam	0.738944
MHS137	MBH062	fam-fam	0.798135
MHS137	MBH069	fam-fam	0.744658
MHS137	MBS1116	fam-fam	0.651309
MHS137	MBS1150	fam-fam	0.770502
MHS137	MHH258	fam-fam	0.590713
MHS137	MHH347	fam-fam	0.649033
MHS137	MHH372	fam-fam	0.726345
MHS137	MHH564	fam-fam	0.684883
MHS137	MBH046	fam-fam	0.693481
MHS137	MBH049	fam-fam	0.721628
MHS137	MBH054	fam-fam	0.770221
MHS137	MBH061	fam-fam	0.792228
MHS137	MBH068	fam-fam	0.784621
MHS137	MBH095	fam-fam	0.694023
MHS137	MBS1149	fam-fam	0.68667
MHS137	MHH261	fam-fam	0.720096
MHS137	MHH346	fam-fam	0.715224
MHS137	MHH370	fam-fam	0.751625
MHS137	MHH563	fam-fam	0.714181
MHS137	MBH084	fam-fam	0.738792
MHS137	MBH091	fam-fam	0.619263
MHS137	MBH093	fam-fam	0.677527
MHS137	MBS1124	fam-fam	0.578048
MHS137	MBS1160	fam-fam	0.634671
MHS137	MHH266	fam-fam	0.572151
MHS137	MHH357	fam-fam	0.548147
MHS137	MHH381	fam-fam	0.406714
MHS137	MHH394	fam-fam	0.525986
MHS137	MHH607	fam-fam	0.629759
MHS137	MHS142	fam-fam	0.770635
MHS137	MBH078	fam-fam	0.565408
MHS137	MBH083	fam-fam	0.671045
MHS137	MBH090	fam-fam	0.630268
MHS137	MBH092	fam-fam	0.547255
MHS137	MBS1123	fam-fam	0.700978
MHS137	MBS1159	fam-fam	0.5936
MHS137	MHH265	fam-fam	0.435012
MHS137	MHH356	fam-fam	0.482553
MHS137	MHH380	fam-fam	0.462104
MHS137	MHH393	fam-fam	0.424522
MHS137	MHH597	fam-fam	0.447182
MHS137	MHS141	fam-fam	0.569856
MHS137	MBS1163	fam-fam	0.468369
MHS137	MHH257	fam-fam	0.417554
MHS137	MHH359	fam-fam	0.442261
MHS137	MHH375	fam-fam	0.532765
MHS137	MHH396	fam-fam	0.490018
MHS137	MHH574	fam-fam	0.523486
MHS137	MHH623	fam-fam	0.37099
MHS137	MBS1121	fam-fam	0.499527
MHS137	MBS1128	fam-fam	0.688777
MHS137	MBS1135	fam-fam	0.629014
MHS137	MBS1142	fam-fam	0.474245
MHS137	MHH256	fam-fam	0.575917
MHS137	MHH358	fam-fam	0.479359
MHS137	MHH376	fam-fam	0.525961
MHS137	MHH395	fam-fam	0.586215
MHS137	MHH573	fam-fam	0.584607
MHS137	MHH622	fam-fam	0.570164
MHS137	MBS1137	fam-fam	0.668062
MHS137	MBS1144	fam-fam	0.683771
MHS137	MBS1162	fam-fam	0.707284
MHS137	MBS1169	fam-fam	0.650631
MHS137	MHH264	fam-fam	0.62747
MHS137	MHH352	fam-fam	0.556901
MHS137	MHH384	fam-fam	0.69325
MHS137	MHH554	fam-fam	0.668595
MHS137	MHH590	fam-fam	0.707925
MHS137	MHS124	fam-fam	0.652232
MHS137	MBS1136	fam-fam	0.712583
MHS137	MBS1143	fam-fam	0.696967
MHS137	MBS1161	fam-fam	0.613431
MHS137	MBS1168	fam-fam	0.681461
MHS137	MHH263	fam-fam	0.70904
MHS137	MHH351	fam-fam	0.674342
MHS137	MHH383	fam-fam	0.766817
MHS137	MHH553	fam-fam	0.718064
MHS137	MHH589	fam-fam	0.730387
MHS137	MHH624	fam-fam	0.680713
MHS137	MHH335	fam-fam	0.717179
MHS137	MHH343	fam-fam	0.737119
MHS137	MHH369	fam-fam	0.73004
MHS137	MHH397	fam-fam	0.828713
MHS137	MHH566	fam-fam	0.696673
MHS137	MHH592	fam-fam	0.740853
MHS137	MHH621	fam-fam	0.632557
MHS137	MHH338	fam-fam	0.742526
MHS137	MHH339	fam-fam	0.557025
MHS137	MHH353	fam-fam	0.521464
MHS137	MHH374	fam-fam	0.736743
MHS137	MHH529	fam-fam	0.703385
MHS137	MHH576	fam-fam	0.832138
MHS137	MHH606	fam-fam	0.747626
MHS137	MHS121	fam-fam	0.618112
MHS137	MHH516	fam-fam	0.648616
MHS137	MHH520	fam-fam	0.597875
MHS137	MHH534	fam-fam	0.739118
MHS137	MHH551	fam-fam	0.766844
MHS137	MHH567	fam-fam	0.62498
MHS137	MHH588	fam-fam	0.562252
MHS137	MHH617	fam-fam	0.697622
MHS137	MHS132	fam-fam	0.751237
MHS137	MHH540	fam-fam	0.656718
MHS137	MHH545	fam-fam	0.729103
MHS137	MHH619	fam-fam	0.653668
MHS137	MHS127	fam-fam	0.538194
MHS137	MHH535	fam-pos	0.986956
MHS137	MHH549	fam-pos	0.972832
MHS137	MHH559	fam-pos	0.972628
MHS137	MHH572	fam-pos	0.979161
MHS137	MHH602	fam-pos	0.97067
MHS137	MHH627	fam-pos	0.96612
MHS137	MBH039	fam-pos	0.60709
MHS137	MBH040	fam-pos	0.627167
MHS137	MBH041	fam-pos	0.678915
MHS137	MBH047	fam-pos	0.726319
MHS137	MBH073	fam-pos	0.749005
MHS137	MBS1120	fam-pos	0.538943
MHS137	MBH042	fam-pos	0.888517
MHS137	MBH044	fam-pos	0.845672
MHS137	MBH051	fam-pos	0.792152
MHS137	MBH057	fam-pos	0.763389
MHS137	MBH063	fam-pos	0.692455
MHS137	MBH085	fam-pos	0.532822
MHS137	MBH045	fam-pos	0.733804
MHS137	MBH048	fam-pos	0.569969
MHS137	MBH058	fam-pos	0.628345
MHS137	MBH065	fam-pos	0.642893
MHS137	MBH072	fam-pos	0.53225
MHS137	MBH082	fam-pos	0.796326
MHS137	MBH086	fam-pos	0.789654
MHS137	MBS1138	fam-pos	0.846085
MHS137	MHH247	fam-pos	0.820082
MHS137	MHH328	fam-pos	0.741217
MHS137	MHH363	fam-pos	0.719652
MHS137	MHH389	fam-pos	0.652129
MHS137	MHH582	fam-pos	0.73488
MHS137	MHH630	fam-pos	0.738741
MHS137	MBH077	fam-pos	0.811832
MHS137	MBH079	fam-pos	0.955203
MHS137	MBH088	fam-pos	0.735239
MHS137	MBH096	fam-pos	0.643548
MHS137	MBS1119	fam-pos	0.857109
MHS137	MBS1125	fam-pos	0.860127
MHS137	MBS1139	fam-pos	0.857175
MHS137	MBS1154	fam-pos	0.791067
MHS137	MBS1129	fam-pos	0.816655
MHS137	MBS1132	fam-pos	0.795114
MHS137	MBS1148	fam-pos	0.870388
MHS137	MHH361	fam-pos	0.812669
MHS137	MBS1130	fam-pos	0.989277
MHS137	MBS1146	fam-pos	0.793226
MHS137	MBS1164	fam-pos	0.98971
MHS137	MBS1172	fam-pos	0.987775
MHS137	MHH329	fam-pos	0.988902
MHS137	MHH362	fam-pos	0.86152
MHS137	MHH386	fam-pos	0.914215
MHS137	MHH537	fam-pos	0.96801
MHS137	MHH579	fam-pos	0.965896
MHS137	MBS1134	fam-pos	0.700362
MHS137	MBS1147	fam-pos	0.590448
MHS137	MBS1158	fam-pos	0.626374
MHS137	MBS1170	fam-pos	0.555224
MHS137	MHH271	fam-pos	0.513882
MHS137	MHH364	fam-pos	0.455732
MHS137	MHH251	fam-pos	0.749748
MHS137	MHH272	fam-pos	0.684224
MHS137	MHH327	fam-pos	0.763147
MHS137	MHH333	fam-pos	0.554255
MHS137	MHH340	fam-pos	0.712145
MHS137	MHH270	fam-pos	0.837857
MHS137	MHH330	fam-pos	0.848562
MHS137	MHH337	fam-pos	0.925439
MHS137	MHH342	fam-pos	0.850706
MHS137	MHH349	fam-pos	0.851886
MHS137	MHH539	fam-pos	0.868205
MHS137	MHH558	fam-pos	0.737265
MHS137	MHH568	fam-pos	0.638934
MHS137	MHH577	fam-pos	0.486902
MHS137	MHS125	fam-pos	0.546355
MHS137	MHH528	fam-pos	0.683534
MHS137	MHH532	fam-pos	0.848868
MHS137	MHH548	fam-pos	0.840694
MHS137	MHH571	fam-pos	0.834984
MHS137	MHH603	fam-pos	0.802282
MHS137	MHH626	fam-pos	0.803864
MHS137	MHS135	fam-pos	0.861036
MHS137	MHH515	fam-pos	0.874648
MHS137	MHH518	fam-pos	0.740858
MHS137	MHH531	fam-pos	0.939773
MHS137	MHH546	fam-pos	0.892206
MHS137	MHH527	fam-pos	0.802145
MHS137	MHH538	fam-pos	0.793701
MHS137	MHH544	fam-pos	0.79177
MHS137	MHH618	fam-pos	0.7682
MHS137	MHS130	fam-pos	0.837241
MHS137	MHH514	fam-pos	0.792836
MHS137	MHH521	fam-pos	0.861608
MHS137	MHH533	fam-pos	0.880372
MHS137	MHH543	fam-pos	0.860433
MHS137	MHH556	fam-pos	0.857377
MHS137	MHH584	fam-pos	0.837656
MHS137	MHH614	fam-pos	0.850557
MHS137	MHS131	fam-pos	0.835106
MHS137	MHH583	fam-pos	0.983741
MHS137	MHH593	fam-pos	0.981288
MHS137	MHH609	fam-pos	0.98402
MHS137	MHH611	fam-pos	0.983358
MHS137	MBS1117	fam-neg0	0.729346
MHS137	MBH064	fam-neg0	0.832408
MHS137	MBH071	fam-neg0	0.81467
MHS137	MBH075	fam-neg0	0.827152
MHS137	MBS1122	fam-neg0	0.415734
MHS137	MBS1127	fam-neg0	0.778679
MHS137	MBS1131	fam-neg0	0.827309
MHS137	MBS1156	fam-neg0	0.751246
MHS137	MBS1166	fam-neg0	0.736187
MHS137	MBS1165	fam-neg0	0.971511
MHS137	MBS1171	fam-neg0	0.878246
MHS137	MHH378	fam-neg0	0.905044
MHS137	MHH550	fam-neg0	0.67449
MHS137	MHH605	fam-neg0	0.648515
MHS137	MHS139	fam-neg0	0.749792
MHS137	MHH557	fam-neg0	0.846179
MHS137	MHH561	fam-neg0	0.689167
MHS137	MHH615	fam-neg0	0.994795
MHS137	MHH517	fam-neg2	0.508586
MHS137	MHH600	fam-neg2	0.524696
MHS137	MHS134	fam-neg2	0.547871
MHS137	MHH334	fam-neg2	0.590897
MHS137	MHH365	fam-neg2	0.458145
MHS137	MHH547	fam-neg2	0.467139
MHS137	MHH612	fam-neg2	0.421745
MHS137	MHH262	fam-neg2	0.672714
MHS137	MHH345	fam-neg2	0.599206
MHS137	MHH368	fam-neg2	0.500478
MHS137	MHH267	fam-neg2	0.434783
MHS137	MHH355	fam-neg2	0.623415
MHS137	MHH382	fam-neg2	0.591368
MHS137	MHH391	fam-neg2	0.546148
MHS137	MHH599	fam-neg2	0.451005
MHS137	MHS140	fam-neg2	0.472707
MHS137	MHH360	fam-neg2	0.796159
MHS137	MHH536	fam-neg2	0.788932
MHS137	MHH570	fam-neg2	0.758502
MHS137	MHH620	fam-neg2	0.675113
MHS137	MHH350	fam-neg2	0.554308
MHS137	MHH387	fam-neg2	0.604999
MHS137	MHH526	fam-neg2	0.568095
MHS137	MHH629	fam-neg2	0.51249
MHS137	MHH555	fam-neg2	0.80513
MHS137	MHH586	fam-neg2	0.716408
MHS137	MHS123	fam-neg2	0.793882
MHS137	MHH578	fam-neg2	0.396882
MHS137	MHS118	fam-neg2	0.416515
MHS137	MHH525	fam-neg2	0.709958
MHS137	MHH560	fam-neg2	0.46839
MHS137	MHH591	fam-neg2	0.596584
MHS137	MHS126	fam-neg2	0.458539
MHS137	MHH523	fam-neg2	0.858071
MHS137	MHH610	fam-neg2	0.777453
MHS137	MHH628	fam-neg2	0.83653
MHS137	MHH613	fam-neg2	0.82976
MHS137	MHS128	fam-neg2	0.760938
MBH043	MHH595	fam-fam	0.327489
MBH043	MHS120	fam-fam	0.532969
MBH043	MHS138	fam-fam	0.309849
MBH043	MHH594	fam-fam	0.666999
MBH043	MHS119	fam-fam	0.59083
MBH043	MHS137	fam-fam	0.647985
MBH043	MBH052	fam-fam	0.38538
MBH043	MBH059	fam-fam	0.714636
MBH043	MBH060	fam-fam	0.280737
MBH043	MBH089	fam-fam	0.561193
MBH043	MBS1141	fam-fam	0.734402
MBH043	MBS1174	fam-fam	0.335998
MBH043	MHH336	fam-fam	0.584947
MBH043	MHH366	fam-fam	0.329112
MBH043	MHH552	fam-fam	0.309031
MBH043	MHH616	fam-fam	0.408459
MBH043	MBH050	fam-fam	0.334835
MBH043	MBH056	fam-fam	0.337764
MBH043	MBH066	fam-fam	0.366168
MBH043	MBH070	fam-fam	0.50611
MBH043	MBH094	fam-fam	0.370468
MBH043	MBS1151	fam-fam	0.48726
MBH043	MHH259	fam-fam	0.398163
MBH043	MHH348	fam-fam	0.341834
MBH043	MHH371	fam-fam	0.410789
MBH043	MHH565	fam-fam	0.499684
MBH043	MBH053	fam-fam	0.337522
MBH043	MBH055	fam-fam	0.338981
MBH043	MBH062	fam-fam	0.330312
MBH043	MBH069	fam-fam	0.374885
MBH043	MBS1116	fam-fam	0.328216
MBH043	MBS1150	fam-fam	0.533025
MBH043	MHH258	fam-fam	0.538061
MBH043	MHH347	fam-fam	0.62361
MBH043	MHH372	fam-fam	0.588892
MBH043	MHH564	fam-fam	0.31801
MBH043	MBH046	fam-fam	0.745793
MBH043	MBH049	fam-fam	0.395377
MBH043	MBH054	fam-fam	0.79044
MBH043	MBH061	fam-fam	0.563915
MBH043	MBH068	fam-fam	0.52545
MBH043	MBH095	fam-fam	0.656099
MBH043	MBS1149	fam-fam	0.805954
MBH043	MHH261	fam-fam	0.622324
MBH043	MHH346	fam-fam	0.622277
MBH043	MHH370	fam-fam	0.736043
MBH043	MHH563	fam-fam	0.726486
MBH043	MBH084	fam-fam	0.592127
MBH043	MBH091	fam-fam	0.488943
MBH043	MBH093	fam-fam	0.795259
MBH043	MBS1124	fam-fam	0.621101
MBH043	MBS1160	fam-fam	0.558323
MBH043	MHH266	fam-fam	0.585717
MBH043	MHH357	fam-fam	0.504518
MBH043	MHH381	fam-fam	0.613222
MBH043	MHH394	fam-fam	0.616306
MBH043	MHH607	fam-fam	0.525505
MBH043	MHS142	fam-fam	0.577973
MBH043	MBH078	fam-fam	0.627887
MBH043	MBH083	fam-fam	0.753815
MBH043	MBH090	fam-fam	0.66619
MBH043	MBH092	fam-fam	0.654834
MBH043	MBS1123	fam-fam	0.724748
MBH043	MBS1159	fam-fam	0.629182
MBH043	MHH265	fam-fam	0.672444
MBH043	MHH356	fam-fam	0.647434
MBH043	MHH380	fam-fam	0.653078
MBH043	MHH393	fam-fam	0.689488
MBH043	MHH597	fam-fam	0.605477
MBH043	MHS141	fam-fam	0.553874
MBH043	MBS1163	fam-fam	0.531282
MBH043	MHH257	fam-fam	0.524008
MBH043	MHH359	fam-fam	0.606386
MBH043	MHH375	fam-fam	0.475977
MBH043	MHH396	fam-fam	0.489238
MBH043	MHH574	fam-fam	0.5488
MBH043	MHH623	fam-fam	0.531349
MBH043	MBS1121	fam-fam	0.564577
MBH043	MBS1128	fam-fam	0.607443
MBH043	MBS1135	fam-fam	0.602942
MBH043	MBS1142	fam-fam	0.540395
MBH043	MHH256	fam-fam	0.506348
MBH043	MHH358	fam-fam	0.425661
MBH043	MHH376	fam-fam	0.539875
MBH043	MHH395	fam-fam	0.529839
MBH043	MHH573	fam-fam	0.45295
MBH043	MHH622	fam-fam	0.399028
MBH043	MBS1137	fam-fam	0.683748
MBH043	MBS1144	fam-fam	0.718804
MBH043	MBS1162	fam-fam	0.743012
MBH043	MBS1169	fam-fam	0.64224
MBH043	MHH264	fam-fam	0.664653
MBH043	MHH352	fam-fam	0.561848
MBH043	MHH384	fam-fam	0.340321
MBH043	MHH554	fam-fam	0.337535
MBH043	MHH590	fam-fam	0.476311
MBH043	MHS124	fam-fam	0.712551
MBH043	MBS1136	fam-fam	0.654888
MBH043	MBS1143	fam-fam	0.665399
MBH043	MBS1161	fam-fam	0.471282
MBH043	MBS1168	fam-fam	0.614576
MBH043	MHH263	fam-fam	0.565348
MBH043	MHH351	fam-fam	0.67102
MBH043	MHH383	fam-fam	0.778838
MBH043	MHH553	fam-fam	0.481103
MBH043	MHH589	fam-fam	0.542523
MBH043	MHH624	fam-fam	0.566846
MBH043	MHH335	fam-fam	0.66658
MBH043	MHH343	fam-fam	0.376775
MBH043	MHH369	fam-fam	0.688526
MBH043	MHH397	fam-fam	0.616652
MBH043	MHH566	fam-fam	0.511045
MBH043	MHH592	fam-fam	0.410252
MBH043	MHH621	fam-fam	0.58409
MBH043	MHH338	fam-fam	0.193052
MBH043	MHH339	fam-fam	0.352192
MBH043	MHH353	fam-fam	0.487467
MBH043	MHH374	fam-fam	0.235193
MBH043	MHH529	fam-fam	0.205729
MBH043	MHH576	fam-fam	0.364117
MBH043	MHH606	fam-fam	0.54755
MBH043	MHS121	fam-fam	0.226268
MBH043	MHH516	fam-fam	0.665417
MBH043	MHH520	fam-fam	0.618827
MBH043	MHH534	fam-fam	0.661242
MBH043	MHH551	fam-fam	0.729606
MBH043	MHH567	fam-fam	0.289731
MBH043	MHH588	fam-fam	0.238704
MBH043	MHH617	fam-fam	0.520459
MBH043	MHS132	fam-fam	0.607388
MBH043	MHH540	fam-fam	0.827876
MBH043	MHH545	fam-fam	0.84869
MBH043	MHH619	fam-fam	0.829083
MBH043	MHS127	fam-fam	0.573221
MBH043	MHH535	fam-pos	0.987561
MBH043	MHH549	fam-pos	0.987718
MBH043	MHH559	fam-pos	0.987488
MBH043	MHH572	fam-pos	0.987762
MBH043	MHH602	fam-pos	0.984465
MBH043	MHH627	fam-pos	0.981386
MBH043	MBH039	fam-pos	0.778066
MBH043	MBH040	fam-pos	0.791459
MBH043	MBH041	fam-pos	0.706522
MBH043	MBH047	fam-pos	0.55941
MBH043	MBH073	fam-pos	0.686082
MBH043	MBS1120	fam-pos	0.756509
MBH043	MBH042	fam-pos	0.873268
MBH043	MBH044	fam-pos	0.852872
MBH043	MBH051	fam-pos	0.842554
MBH043	MBH057	fam-pos	0.544411
MBH043	MBH063	fam-pos	0.610579
MBH043	MBH085	fam-pos	0.40463
MBH043	MBH045	fam-pos	0.665374
MBH043	MBH048	fam-pos	0.521443
MBH043	MBH058	fam-pos	0.45291
MBH043	MBH065	fam-pos	0.290686
MBH043	MBH072	fam-pos	0.753758
MBH043	MBH082	fam-pos	0.600087
MBH043	MBH086	fam-pos	0.481531
MBH043	MBS1138	fam-pos	0.425772
MBH043	MHH247	fam-pos	0.520603
MBH043	MHH328	fam-pos	0.7588
MBH043	MHH363	fam-pos	0.689246
MBH043	MHH389	fam-pos	0.613754
MBH043	MHH582	fam-pos	0.249699
MBH043	MHH630	fam-pos	0.416963
MBH043	MBH077	fam-pos	0.808087
MBH043	MBH079	fam-pos	0.891823
MBH043	MBH088	fam-pos	0.702326
MBH043	MBH096	fam-pos	0.752575
MBH043	MBS1119	fam-pos	0.945539
MBH043	MBS1125	fam-pos	0.466552
MBH043	MBS1139	fam-pos	0.354192
MBH043	MBS1154	fam-pos	0.268397
MBH043	MBS1129	fam-pos	0.401591
MBH043	MBS1132	fam-pos	0.353567
MBH043	MBS1148	fam-pos	0.856313
MBH043	MHH361	fam-pos	0.41011
MBH043	MBS1130	fam-pos	0.987183
MBH043	MBS1146	fam-pos	0.416023
MBH043	MBS1164	fam-pos	0.987479
MBH043	MBS1172	fam-pos	0.985688
MBH043	MHH329	fam-pos	0.986794
MBH043	MHH362	fam-pos	0.865796
MBH043	MHH386	fam-pos	0.903303
MBH043	MHH537	fam-pos	0.94444
MBH043	MHH579	fam-pos	0.966252
MBH043	MBS1134	fam-pos	0.823456
MBH043	MBS1147	fam-pos	0.462995
MBH043	MBS1158	fam-pos	0.27725
MBH043	MBS1170	fam-pos	0.406671
MBH043	MHH271	fam-pos	0.517102
MBH043	MHH364	fam-pos	0.615128
MBH043	MHH251	fam-pos	0.270004
MBH043	MHH272	fam-pos	0.284232
MBH043	MHH327	fam-pos	0.331153
MBH043	MHH333	fam-pos	0.379345
MBH043	MHH340	fam-pos	0.64329
MBH043	MHH270	fam-pos	0.488929
MBH043	MHH330	fam-pos	0.489407
MBH043	MHH337	fam-pos	0.911292
MBH043	MHH342	fam-pos	0.81462
MBH043	MHH349	fam-pos	0.761218
MBH043	MHH539	fam-pos	0.887082
MBH043	MHH558	fam-pos	0.797513
MBH043	MHH568	fam-pos	0.737416
MBH043	MHH577	fam-pos	0.699971
MBH043	MHS125	fam-pos	0.718462
MBH043	MHH528	fam-pos	0.234039
MBH043	MHH532	fam-pos	0.571373
MBH043	MHH548	fam-pos	0.364127
MBH043	MHH571	fam-pos	0.579908
MBH043	MHH603	fam-pos	0.666462
MBH043	MHH626	fam-pos	0.520875
MBH043	MHS135	fam-pos	0.745223
MBH043	MHH515	fam-pos	0.865507
MBH043	MHH518	fam-pos	0.82881
MBH043	MHH531	fam-pos	0.922506
MBH043	MHH546	fam-pos	0.900643
MBH043	MHH527	fam-pos	0.634225
MBH043	MHH538	fam-pos	0.453832
MBH043	MHH544	fam-pos	0.708121
MBH043	MHH618	fam-pos	0.514718
MBH043	MHS130	fam-pos	0.638309
MBH043	MHH514	fam-pos	0.646836
MBH043	MHH521	fam-pos	0.507925
MBH043	MHH533	fam-pos	0.800101
MBH043	MHH543	fam-pos	0.596056
MBH043	MHH556	fam-pos	0.597414
MBH043	MHH584	fam-pos	0.72758
MBH043	MHH614	fam-pos	0.446153
MBH043	MHS131	fam-pos	0.404285
MBH043	MHH583	fam-pos	0.988692
MBH043	MHH593	fam-pos	0.986231
MBH043	MHH609	fam-pos	0.988325
MBH043	MHH611	fam-pos	0.988151
MBH043	MBS1117	fam-neg0	0.290098
MBH043	MBH064	fam-neg0	0.57013
MBH043	MBH071	fam-neg0	0.582119
MBH043	MBH075	fam-neg0	0.608677
MBH043	MBS1122	fam-neg0	0.593799
MBH043	MBS1127	fam-neg0	0.881298
MBH043	MBS1131	fam-neg0	0.917903
MBH043	MBS1156	fam-neg0	0.764672
MBH043	MBS1166	fam-neg0	0.249026
MBH043	MBS1165	fam-neg0	0.943922
MBH043	MBS1171	fam-neg0	0.560346
[truncated: 37,421 more rows]
