# Supplementary material for: Long-term ecological and evolutionary dynamics in the gut microbiomes of carbapenemase-producing Enterobacteriaceae colonized subjects
Source: Nat Microbiol. 2022 Sep 15;7(10):1516–24. doi: 10.1038/s41564-022-01221-w (PMC9519440; doi:10.1038/s41564-022-01221-w)
Supplement: Supplementary file 16 — Enterobacteriaceae relative abundance source data. [file 41564_2022_1221_MOESM16_ESM.xlsx]

## Sheet: abundances
main_id	tag	fam	subfam	timepoint	data_pres	E_coli	E_unc	K_pneu	K_unc	En_cloacae	M_morganii	P_mirabilis	P_penneri	Others
0457-T	NA	457	T	V00	NO	0	0	0	0	0	0	0	0	0
0457-T	MHH535	457	T	V01	YES	0.21865	0.10368	2.67916	1.41478	0.06352	0.00661	75.5391	0.0004	0
0457-T	MHH549	457	T	V02	YES	1.84895	2.42376	3.01662	1.46051	12.2021	12.2761	14.0109	0	0.00335
0457-T	MHH559	457	T	V03	YES	0	4.50921	0.70116	0.35158	64.9268	8.4892	6.64776	0	0.16138
0457-T	MHH572	457	T	V04	YES	0.00817	0.11501	1.6347	0	1.587	12.5441	26.3139	0	0.01332
0457-T	MHH602	457	T	V05	YES	21.8243	12.9195	7.33886	1.85189	17.6809	4.99379	3.23156	0.77864	2.37435
0457-T	MHH627	457	T	V06	YES	18.7988	9.28742	27.4721	6.81387	2.98891	0.92716	30.6107	0	1.08952
0457-T	MHS143	457	T	V07	YES	0.01234	0.1058	0.01266	0	0.94445	0	0	0	0
0457-T	NA	457	T	V08	NO	0	0	0	0	0	0	0	0	0
0457-T	NA	457	T	V09	NO	0	0	0	0	0	0	0	0	0
0457-T	NA	457	T	V10	NO	0	0	0	0	0	0	0	0	0
0457-T	NA	457	T	V11	NO	0	0	0	0	0	0	0	0	0
0457-F1	NA	457	F1	V00	NO	0	0	0	0	0	0	0	0	0
0457-F1	NA	457	F1	V01	NO	0	0	0	0	0	0	0	0	0
0457-F1	NA	457	F1	V02	NO	0	0	0	0	0	0	0	0	0
0457-F1	NA	457	F1	V03	NO	0	0	0	0	0	0	0	0	0
0457-F1	NA	457	F1	V04	NO	0	0	0	0	0	0	0	0	0
0457-F1	MHH594	457	F1	V05	YES	3.09046	0.39075	0.00518	0.007	0.00232	0	0	0	0.00963
0457-F1	MHS119	457	F1	V06	YES	0.48183	0.34795	1.34063	0.15554	0.24874	0	0	0	0.13546
0457-F1	MHS137	457	F1	V07	YES	0.6114	0.13784	0.72619	0.07444	1.06132	0	0	0	0.03023
0457-F1	NA	457	F1	V08	NO	0	0	0	0	0	0	0	0	0
0457-F1	NA	457	F1	V09	NO	0	0	0	0	0	0	0	0	0
0457-F1	NA	457	F1	V10	NO	0	0	0	0	0	0	0	0	0
0457-F1	NA	457	F1	V11	NO	0	0	0	0	0	0	0	0	0
0457-F2	NA	457	F2	V00	NO	0	0	0	0	0	0	0	0	0
0457-F2	NA	457	F2	V01	NO	0	0	0	0	0	0	0	0	0
0457-F2	NA	457	F2	V02	NO	0	0	0	0	0	0	0	0	0
0457-F2	NA	457	F2	V03	NO	0	0	0	0	0	0	0	0	0
0457-F2	NA	457	F2	V04	NO	0	0	0	0	0	0	0	0	0
0457-F2	MHH595	457	F2	V05	YES	2.28404	1.04009	0.02659	0.00718	0.03917	0	0	0	0
0457-F2	MHS120	457	F2	V06	YES	2.7325	1.66101	0.15903	0.01163	0.00164	0	0	0	0
0457-F2	MHS138	457	F2	V07	YES	0.09932	0.10738	0.12526	0.091	0.18885	0	0	0	0
0457-F2	NA	457	F2	V08	NO	0	0	0	0	0	0	0	0	0
0457-F2	NA	457	F2	V09	NO	0	0	0	0	0	0	0	0	0
0457-F2	NA	457	F2	V10	NO	0	0	0	0	0	0	0	0	0
0457-F2	NA	457	F2	V11	NO	0	0	0	0	0	0	0	0	0
0500-T	MBH038	500	T	V00	YES	0.08148	0.0463	0.12443	0	0	0	0	0	0.05593
0500-T	NA	500	T	V01	NO	0	0	0	0	0	0	0	0	0
0500-T	NA	500	T	V02	NO	0	0	0	0	0	0	0	0	0
0500-T	NA	500	T	V03	NO	0	0	0	0	0	0	0	0	0
0500-T	NA	500	T	V04	NO	0	0	0	0	0	0	0	0	0
0500-T	NA	500	T	V05	NO	0	0	0	0	0	0	0	0	0
0500-T	NA	500	T	V06	NO	0	0	0	0	0	0	0	0	0
0500-T	NA	500	T	V07	NO	0	0	0	0	0	0	0	0	0
0500-T	NA	500	T	V08	NO	0	0	0	0	0	0	0	0	0
0500-T	NA	500	T	V09	NO	0	0	0	0	0	0	0	0	0
0500-T	NA	500	T	V10	NO	0	0	0	0	0	0	0	0	0
0500-T	NA	500	T	V11	NO	0	0	0	0	0	0	0	0	0
0501-T	NA	501	T	V00	NO	0	0	0	0	0	0	0	0	0
0501-T	MBH039	501	T	V01	YES	0.39912	0.14623	0.0246	0.00616	0	0	0	0	0
0501-T	MBH040	501	T	V02	YES	0.0338	0.02699	0.06318	0	0	0	0	0	0
0501-T	MBH041	501	T	V03	YES	5.14445	2.02423	1.46199	0	0	0	0	0	0.01393
0501-T	MBH047	501	T	V04	YES	3.36312	1.56657	0	0.00336	0	0	0	0	0
0501-T	MBH073	501	T	V05	YES	0.07483	0	0.68783	0	0.00664	0	0	0	0.00108
0501-T	MBS1120	501	T	V06	YES	0.01249	0.06839	0	0.00543	0	0	0	0	0
0501-T	MBS1167	501	T	V07	YES	0.83557	0.28236	0.02517	0.0186	0	0	0	0	0
0501-T	MHH255	501	T	V08	YES	2.56964	0.96909	0.2233	0	0	0	0	0	0
0501-T	NA	501	T	V09	NO	0	0	0	0	0	0	0	0	0
0501-T	MHH517	501	T	V10	YES	1.85613	1.35886	0	0.00494	0.00882	0	0	0	0
0501-T	MHH600	501	T	V11	YES	1.48366	1.01524	5.9802	0	0.64594	0.02765	0	0	0.00728
0502-T	MBH042	502	T	V00	YES	4.82266	2.42724	0.71904	0.05876	0	0	0	0	0.00898
0502-T	MBH044	502	T	V01	YES	2.04789	1.15963	3.57002	0	0	0	0	0	0.02565
0502-T	MBH051	502	T	V02	YES	36.0739	10.6886	15.5251	0	0.00201	0	0	0	0.3085
0502-T	MBH057	502	T	V03	YES	28.4014	8.21581	4.11889	0	0.00833	0	0	0	0.05
0502-T	MBH063	502	T	V04	YES	25.6706	11.984	0.07239	0	0	0	0	0	0.02615
0502-T	MBH085	502	T	V05	YES	2.16272	1.47709	0	0.01822	0	0	0	0	0
0502-T	MBS1140	502	T	V06	YES	14.6379	4.43189	0.00727	0.00758	0	0	0	0	0.04789
0502-T	MBS1173	502	T	V07	YES	3.68802	2.09666	0.14727	0	0	0	0	0	0
0502-T	MHH334	502	T	V08	YES	0.96566	0.16201	0.20268	0	0	0	0	0	0
0502-T	MHH365	502	T	V09	YES	0.62687	0.18683	3.74449	0	0.00383	0	0	0	0.25361
0502-T	MHH547	502	T	V10	YES	2.64839	1.41018	0.19469	0.07823	0.02189	0.02454	0.03461	0	0.00674
0502-T	MHH612	502	T	V11	YES	1.07347	0.27339	0.68498	0	0	0	0	0	0
0502-F1	MBH043	502	F1	V00	YES	0.01867	0.01894	0.51004	0	0.00195	0	0	0	0.53731
0502-F1	NA	502	F1	V01	NO	0	0	0	0	0	0	0	0	0
0502-F1	MBH052	502	F1	V02	YES	4.98942	2.58185	0.21759	0.16148	0.46315	0	0	0	2.67782
0502-F1	MBH059	502	F1	V03	YES	0.02898	0.00789	0.39313	0	0.00807	0	0	0	0.36395
0502-F1	MBH060	502	F1	V04	YES	0.021	0.01563	0.91942	0	0.13217	0	0	0	0.71098
0502-F1	MBH089	502	F1	V05	YES	26.8455	9.82561	0.19857	0.03564	0.12458	0	0.01116	0.005	1.78864
0502-F1	MBS1141	502	F1	V06	YES	0.50827	0.24916	0.00488	0	0	0	0	0	0.00797
0502-F1	MBS1174	502	F1	V07	YES	0.008	0.00204	0.02509	0	0	0	0	0	0.0561
0502-F1	MHH336	502	F1	V08	YES	0.83025	0.75555	0.12624	0	0.02684	0	0	0	0.06877
0502-F1	MHH366	502	F1	V09	YES	0.63588	0.27669	0.15796	0.03332	0	0	0	0	0
0502-F1	MHH552	502	F1	V10	YES	0.06041	0	0.00251	0.00019	0	0	0	0	0
0502-F1	MHH616	502	F1	V11	YES	0.21139	0.37348	29.0293	0	0.42065	0	0	0	0.25691
0504-T	MBH045	504	T	V00	YES	6.52957	3.74216	30.4207	3.91318	0.02277	0	0	0	0.01654
0504-T	MBH048	504	T	V01	YES	0.81352	0.41272	1.01636	0	0.04919	0	0	0	0
0504-T	MBH058	504	T	V02	YES	2.30178	1.08067	0.11041	0	0	0	0	0	0.00497
0504-T	MBH065	504	T	V03	YES	0.33613	0.34232	0.87051	0.21503	0.11317	0.00406	0	0	0.00589
0504-T	MBH072	504	T	V04	YES	0.66545	0.29063	0.10867	0.01929	0.0021	0.06649	0	0	0.0059
0504-T	MBS1117	504	T	V05	YES	0.22255	0.06797	3.56251	0	0.07889	0	0	0	0
0504-T	MBS1155	504	T	V06	YES	0.27968	0.22846	0.16446	0	0	0	0	0	0
0504-T	MHH262	504	T	V07	YES	4.71825	1.53885	0.33908	0.02284	0	0	0	0	0
0504-T	MHH345	504	T	V08	YES	7.129	1.53006	4.27535	0	0	0	0	0	0.01245
0504-T	MHH368	504	T	V09	YES	15.668	9.30108	0.68448	0	0.24482	0.32812	0.02168	0	0.0328
0504-T	NA	504	T	V10	NO	0	0	0	0	0	0	0	0	0
0504-T	NA	504	T	V11	NO	0	0	0	0	0	0	0	0	0
0504-F1	MBH046	504	F1	V00	YES	2.32381	1.12632	0	0.00551	0	0	0	0	0
0504-F1	MBH049	504	F1	V01	YES	2.60699	1.35473	0	0	0	0	0	0	0
0504-F1	MBH054	504	F1	V02	YES	38.8202	17.8804	0	0	0	0	0	0	0
0504-F1	MBH061	504	F1	V03	YES	22.3256	11.2286	0	0	0	0	0	0	0
0504-F1	MBH068	504	F1	V04	YES	9.68283	3.92995	0	0	0	0	0	0	0
0504-F1	MBH095	504	F1	V05	YES	1.7955	0.94597	0.02413	0	0	0	0	0	0
0504-F1	MBS1149	504	F1	V06	YES	30.649	9.63537	0	0	0	0	0	0	0.0073
0504-F1	MHH261	504	F1	V07	YES	0.51622	0.54746	0	0	0	0	0	0	0
0504-F1	MHH346	504	F1	V08	YES	7.90912	4.35089	0.02696	0	0	0	0	0	0.04928
0504-F1	MHH370	504	F1	V09	YES	11.6236	6.37724	0.74756	0.48559	0.01672	0	0	0	1.28381
0504-F1	MHH563	504	F1	V10	YES	16.6708	10.9177	3.92521	0.34134	0.02027	0	0	0	0.02585
0504-F1	NA	504	F1	V11	NO	0	0	0	0	0	0	0	0	0
0504-F2	NA	504	F2	V00	NO	0	0	0	0	0	0	0	0	0
0504-F2	MBH053	504	F2	V01	YES	1.50021	1.18584	0.12283	0.05031	0.04782	0.00932	0.002	0	0.00012
0504-F2	MBH055	504	F2	V02	YES	3.47911	3.27469	0.01752	0	0.00773	0.00384	0	0	0
0504-F2	MBH062	504	F2	V03	YES	0.08837	0.00588	0	0	0.01315	0	0	0	0
0504-F2	MBH069	504	F2	V04	YES	0.38264	0.16657	1.84938	0	0.15083	0	0	0	0.09844
0504-F2	MBS1116	504	F2	V05	YES	0.85891	0.33526	0.00444	0	0	0	0	0	0
0504-F2	MBS1150	504	F2	V06	YES	21.7127	16.3613	0	0.02102	0.06287	0	0.06592	0	0.95269
0504-F2	MHH258	504	F2	V07	YES	24.9837	1.00481	0.00643	0	0	0	0.21543	0.04164	0.08165
0504-F2	MHH347	504	F2	V08	YES	26.7762	9.48195	0.00735	0	0	0	2.37145	0.03146	0.0217
0504-F2	MHH372	504	F2	V09	YES	23.1086	11.4308	0.08926	0.00259	0	0	0.10937	0	0.11756
0504-F2	MHH564	504	F2	V10	YES	5.91682	3.30801	0.63355	0	0.09702	0	0.00666	0	0.05487
0504-F2	NA	504	F2	V11	NO	0	0	0	0	0	0	0	0	0
0504-F3	NA	504	F3	V00	NO	0	0	0	0	0	0	0	0	0
0504-F3	MBH050	504	F3	V01	YES	2.83457	1.30664	0.05341	0	0	0	0	0	0
0504-F3	MBH056	504	F3	V02	YES	1.91682	1.25815	0.46282	0	0.03348	0	0	0	0.08862
0504-F3	MBH066	504	F3	V03	YES	1.21939	0.51231	0	0	0	0	0	0	0.12102
0504-F3	MBH070	504	F3	V04	YES	32.7255	13.6232	0	0	0	0	0	0	0.00703
0504-F3	MBH094	504	F3	V05	YES	5.81975	2.09523	0.00463	0	0	0	0	0	0
0504-F3	MBS1151	504	F3	V06	YES	0.96477	0.10181	0.00378	0.00098	0	0	0.00164	0	0
0504-F3	MHH259	504	F3	V07	YES	2.01144	0.9102	0.03077	0.02936	0	0	0	0	0
0504-F3	MHH348	504	F3	V08	YES	0.37128	0.1462	0.01074	0.00307	0	0	0	0	0
0504-F3	MHH371	504	F3	V09	YES	3.2894	0.86161	0.45608	0	0	0	0	0	0.00763
0504-F3	MHH565	504	F3	V10	YES	2.39565	1.17681	0	0.02913	0.03166	0	0	0	0.01889
0504-F3	NA	504	F3	V11	NO	0	0	0	0	0	0	0	0	0
0505-T	MBH064	505	T	V00	YES	33.8387	0	0	0.02078	0	0	0	0	0.04428
0505-T	MBH071	505	T	V01	YES	18.4565	0	0.10157	0.03803	0	0	0	0	0.01678
0505-T	MBH075	505	T	V02	YES	31.0008	0	0.17877	0	0	0	0.00161	0	0.0173
0505-T	MBH082	505	T	V03	YES	22.7751	3.34191	7.31975	0.24468	0	0	0	0	0.05574
0505-T	MBH086	505	T	V04	YES	9.98854	1.67372	19.5412	0.60438	0.00071	0	0.00084	0	0.03362
0505-T	MBS1138	505	T	V05	YES	8.52409	0	0	0	0	0	0	0	0
0505-T	MHH247	505	T	V06	YES	14.5453	0	5.41038	0	0	0	0	0	0.06824
0505-T	MHH328	505	T	V07	YES	15.1172	0	1.41266	0.20763	0.00228	0	0.23957	0	0.2422
0505-T	MHH363	505	T	V08	YES	18.403	0	1.81842	0	0	0	0	0	0.02314
0505-T	MHH389	505	T	V09	YES	39.8047	0	2.61956	0	0.00615	0	0.23917	0	0.02037
0505-T	MHH582	505	T	V10	YES	4.39828	0	0.3303	0	0	0	0	0	0.00287
0505-T	MHH630	505	T	V11	YES	36.3545	0	0.72246	0	0.03466	0.00936	0.08434	0	0.12771
0506-T	MBH067	506	T	V00	YES	5.31002	4.203	0.77934	0.00277	0.13127	0.00318	0	0.35745	0.31176
0506-T	MBH074	506	T	V01	YES	6.18894	3.2779	5.74513	0	0.10077	0.08528	1.24516	11.5457	0.43955
0506-T	MBH080	506	T	V02	YES	3.77841	2.10661	0.50856	0	0.01289	0	0	0.04799	0.03839
0506-T	MBH087	506	T	V03	YES	18.0576	5.74903	0.45359	0	0.00516	0	0.26408	2.7912	0.78855
0506-T	MBH098	506	T	V04	YES	14.8995	5.63038	0.1496	0	0	0	0	0.00096	0.033
0506-T	MBS1153	506	T	V05	YES	5.89329	2.16449	0.19277	0	0	0	0.00258	0	0.0029
0506-T	MHH254	506	T	V06	YES	4.07231	2.0116	0	0	0	0	0	0	0
0506-T	MHH341	506	T	V07	YES	5.40366	1.47659	0.04017	0	0.01075	0	0	0	0
0506-T	MHH377	506	T	V08	YES	2.11128	0.72844	0.65337	0	0	0	0	0	0
0506-T	MHH390	506	T	V09	NO	0	0	0	0	0	0	0	0	0
0506-T	MHH598	506	T	V10	YES	5.38546	0.98577	0.00744	0	0.01473	0	0	0	0
0506-T	MHS133	506	T	V11	YES	6.06213	1.93081	0.09483	0	0	0	0	0	0
0506-F1	NA	506	F1	V00	NO	0	0	0	0	0	0	0	0	0
0506-F1	MBH076	506	F1	V01	YES	5.42936	2.98338	0.34402	0	0.01819	0.00183	0.00351	0.00079	0.00936
0506-F1	MBH081	506	F1	V02	YES	15.6372	7.77127	0.07591	0	0	0	0.00082	0	0.01699
0506-F1	NA	506	F1	V03	NO	0	0	0	0	0	0	0	0	0
0506-F1	MBS1115	506	F1	V04	YES	11.6669	6.04558	0.24883	0.06222	0	0	0.01282	0	0.0153
0506-F1	MBS1152	506	F1	V05	YES	14.579	6.79898	0.05451	0.02269	0	0	0	0	0
0506-F1	MHH260	506	F1	V06	YES	7.33223	3.59053	0.28844	0.249	0.07063	0	0	0	0.00815
0506-F1	MHH344	506	F1	V07	YES	8.84125	6.77546	0.08461	0	0	0	0	0	1.1232
0506-F1	MHH373	506	F1	V08	YES	13.7362	4.81245	0.07439	0.03174	0.01113	0	0	0	2.2847
0506-F1	MHH392	506	F1	V09	YES	17.7658	5.89038	0.14602	0	0.01349	0	0	0	0.01374
0506-F1	MHH596	506	F1	V10	YES	6.67575	1.05835	0.04073	0	0.00746	0	0	0	0.01385
0506-F1	MHS136	506	F1	V11	YES	3.46004	2.16327	0.44875	0.03088	0.02568	0	0	0	0
0507-T	MBH077	507	T	V00	YES	26.5081	18.1811	4.03185	0.51109	0.8146	3.41867	0.10717	0	0.08716
0507-T	MBH079	507	T	V01	YES	9.8315	5.02962	29.7705	4.06577	8.4232	0	0	0	0.03622
0507-T	MBH088	507	T	V02	YES	15.0659	8.07712	0.42317	0.1545	0.01502	0	0	0	0.00454
0507-T	MBH096	507	T	V03	YES	3.17641	0.92761	8.37494	0	1.56516	0	0	0	0.07381
0507-T	MBS1122	507	T	V04	YES	3.79431	0.70407	0	0.02105	0.1036	0	0	0	0
0507-T	MBS1157	507	T	V05	YES	4.28982	1.18464	0.02326	0	0.00684	0	0	0	0
0507-T	MHH267	507	T	V06	YES-NotInAbun	0	0	0	0	0	0	0	0	0
0507-T	MHH355	507	T	V07	YES	3.38313	1.53942	0	0	0	0	0	0	0
0507-T	MHH382	507	T	V08	YES	35.1617	12.4552	0.45002	0	0.00133	0	0	0	0.00347
0507-T	MHH391	507	T	V09	YES	31.7365	10.2429	0	0	0	0	0	0	0.1124
0507-T	MHH599	507	T	V10	YES	0.19601	0.1215	0.08921	0.04361	0.01175	0	0	0	0.00158
0507-T	MHS140	507	T	V11	YES	1.37563	0.16428	0.09738	0	0	0	0	0	0
0507-F1	MBH078	507	F1	V00	YES	0.69264	0.25313	0.01041	0	0.00185	0	0	0	0.00017
0507-F1	MBH083	507	F1	V01	YES	1.05985	0.56347	0.24405	0	0.06826	0	0	0	0.02792
0507-F1	MBH090	507	F1	V02	YES	3.46393	1.16064	0.10905	0	0	0	0	0	0.0104
0507-F1	MBH092	507	F1	V03	YES	0.92918	0.37765	0	0.01073	0	0	0	0	0
0507-F1	MBS1123	507	F1	V04	YES	0.88631	0.35707	0.63046	0	0.04129	0	0	0	0.00751
0507-F1	MBS1159	507	F1	V05	YES	0.75518	0.30484	0.00684	0.0233	0	0	0	0	0
0507-F1	MHH265	507	F1	V06	YES-NotInAbun	0	0	0	0	0	0	0	0	0
0507-F1	MHH356	507	F1	V07	YES	10.0284	3.59888	0.00647	0	0	0	0	0	0.01949
0507-F1	MHH380	507	F1	V08	YES	0.19035	0.05391	0	0	0	0	0	0	0
0507-F1	MHH393	507	F1	V09	YES	0.34805	0.1727	0.09821	0	0	0	0	0	0
0507-F1	MHH597	507	F1	V10	YES	3.17606	1.63806	0.06101	0.03488	0.1187	0	0	0	0.00376
0507-F1	MHS141	507	F1	V11	YES	1.06095	0.61029	0.01756	0	0	0	0	0	0
0507-F2	NA	507	F2	V00	NO	0	0	0	0	0	0	0	0	0
0507-F2	MBH084	507	F2	V01	YES	0.03619	0.04374	0.90921	0	0.04505	0	0	0	0
0507-F2	MBH091	507	F2	V02	YES	2.00049	1.19004	0.08453	0	0.00304	0	0	0	0
0507-F2	MBH093	507	F2	V03	YES	43.0452	13.4849	0.10459	0	0.02081	0	0	0	0.32617
0507-F2	MBS1124	507	F2	V04	YES	0.13581	0.11726	0.68448	0	0.79536	0	0	0	0.11389
0507-F2	MBS1160	507	F2	V05	YES	13.0608	7.38803	0.01161	0.06145	0	0	0	0	0.01596
0507-F2	MHH266	507	F2	V06	YES-NotInAbun	0	0	0	0	0	0	0	0	0
0507-F2	MHH357	507	F2	V07	YES	1.27096	0.91524	1.69237	0	0.1597	0.00424	0	0	1.15387
0507-F2	MHH381	507	F2	V08	YES	0.19245	0.18336	0	0.03364	0.03392	0	0	0	0.00733
0507-F2	MHH394	507	F2	V09	YES	0.55405	0.05289	0.01539	0	0	0	0	0	0
0507-F2	MHH607	507	F2	V10	YES	0.07516	0.0216	0.06237	0	0	0	0	0	0
0507-F2	MHS142	507	F2	V11	YES	11.615	6.5481	0	0	0	0	0	0	0.04593
0508-T	MBH097	508	T	V00	YES	0.15351	0.53088	6.30446	0	0.01448	0.25274	0	0	3.02215
0508-T	MBS1118	508	T	V01	YES	0.93547	1.16623	1.39799	0.06359	0.12756	0	0	0	1.29276
0508-T	MBS1126	508	T	V02	YES	21.7455	8.32952	0.3318	0	0.02819	0.02062	0	0.00633	0.14012
0508-T	MBS1133	508	T	V03	YES	17.3163	7.58617	23.4254	0	0.30417	0	0	0	0.69445
0508-T	MBS1145	508	T	V04	YES	0.04767	0	14.208	0	0	0	0	0	0.00966
0508-T	NA	508	T	V05	NO	0	0	0	0	0	0	0	0	0
0508-T	NA	508	T	V06	NO	0	0	0	0	0	0	0	0	0
0508-T	NA	508	T	V07	NO	0	0	0	0	0	0	0	0	0
0508-T	NA	508	T	V08	NO	0	0	0	0	0	0	0	0	0
0508-T	NA	508	T	V09	NO	0	0	0	0	0	0	0	0	0
0508-T	NA	508	T	V10	NO	0	0	0	0	0	0	0	0	0
0508-T	NA	508	T	V11	NO	0	0	0	0	0	0	0	0	0
0509-T	MBS1119	509	T	V00	YES	25.3672	8.32813	6.20135	0	0.29458	2.08908	5.28854	0.11624	3.21528
0509-T	MBS1127	509	T	V01	YES	9.64853	5.97201	3.45127	0	0.70449	0.01214	0.67059	0.03871	3.99329
0509-T	MBS1131	509	T	V02	YES	11.3842	7.66794	2.7011	0	0.06807	1.14151	0.27876	0.03314	2.76097
0509-T	NA	509	T	V03	NO	0	0	0	0	0	0	0	0	0
0509-T	MBS1156	509	T	V04	YES	8.3515	6.13243	5.305	0	0.13739	0	0.01502	0	4.11786
0509-T	NA	509	T	V05	NO	0	0	0	0	0	0	0	0	0
0509-T	MHH360	509	T	V06	YES	27.5698	9.97155	0.01067	0.01029	0	0	0	0	0.03907
0509-T	NA	509	T	V07	NO	0	0	0	0	0	0	0	0	0
0509-T	MHH536	509	T	V08	YES	8.19889	2.56329	0.2405	0	0.08028	0	0.03642	0	0.33726
0509-T	MHH570	509	T	V09	YES	5.29114	1.06716	0	0	0.0033	0.0309	0.08328	0	0
0509-T	MHH620	509	T	V10	YES	5.81005	3.49	0.66573	0	0.01033	0	0	0	0.12374
0509-T	NA	509	T	V11	NO	0	0	0	0	0	0	0	0	0
0509-F1	MBS1121	509	F1	V00	YES	0.00967	0.02976	0.00391	0.00035	0	0	0	0	0
0509-F1	MBS1128	509	F1	V01	YES	0.19299	0	0.10828	0	0.20038	0	0	0	0
0509-F1	MBS1135	509	F1	V02	YES	0.04384	0.02539	0.03184	0	0.02006	0	0	0	0
0509-F1	MBS1142	509	F1	V03	YES	0.14576	0.09391	0.01718	0.01982	0.14917	0	0	0	0
0509-F1	NA	509	F1	V04	NO	0	0	0	0	0	0	0	0	0
0509-F1	MHH256	509	F1	V05	YES	1.98411	1.37275	0.10273	0.01766	0.36369	0	0	0	0
0509-F1	MHH358	509	F1	V06	YES	0.16801	0.20787	0	0	0	0	0	0	0
0509-F1	MHH376	509	F1	V07	YES	0.32344	0	0	0	0.02182	0	0	0	0.01068
0509-F1	MHH395	509	F1	V08	YES	0.20874	0.16742	0.0202	0	0.00961	0	0	0	0
0509-F1	MHH573	509	F1	V09	YES	0.26229	0.10246	0	0.0067	0.00195	0.00524	0.01431	0	0.00124
0509-F1	MHH622	509	F1	V10	YES	0.12871	0.06613	0.02777	0.036	0	0	0.02288	0	0.00314
0509-F1	NA	509	F1	V11	NO	0	0	0	0	0	0	0	0	0
0509-F2	NA	509	F2	V00	NO	0	0	0	0	0	0	0	0	0
0509-F2	NA	509	F2	V01	NO	0	0	0	0	0	0	0	0	0
0509-F2	NA	509	F2	V02	NO	0	0	0	0	0	0	0	0	0
0509-F2	NA	509	F2	V03	NO	0	0	0	0	0	0	0	0	0
0509-F2	MBS1163	509	F2	V04	YES	0.088	0	0.24286	0.00176	0	0	0	0	0
0509-F2	MHH257	509	F2	V05	YES	0.66376	0.45473	0.0614	0	0.07748	0	0	0	0
0509-F2	MHH359	509	F2	V06	YES	0.37786	0.00822	0.12599	0.05852	0.01178	0	0	0	0
0509-F2	MHH375	509	F2	V07	YES	1.00812	0.33787	0.3749	0	0.00769	0	0	0	0
0509-F2	MHH396	509	F2	V08	YES	0.52013	0.09233	0.06957	0.02944	0.02352	0	0	0	0.24267
0509-F2	MHH574	509	F2	V09	YES	0.56795	0.0066	0.39008	0	0.09746	0.00909	0.02405	0	0.00538
0509-F2	MHH623	509	F2	V10	YES	0.31352	0.16124	0.41207	0	0.04343	0	0.03285	0	0.00654
0509-F2	NA	509	F2	V11	NO	0	0	0	0	0	0	0	0	0
0510-T	MBS1125	510	T	V00	YES	8.24571	3.23104	9.57847	0	0	0	0	0	0.01997
0510-T	NA	510	T	V01	NO	0	0	0	0	0	0	0	0	0
0510-T	MBS1139	510	T	V02	YES	16.0013	5.50759	0.69672	0	0	0	0	0	0
0510-T	MBS1154	510	T	V03	YES	1.1509	1.16664	0	0.0531	0	0	0.02706	0	1.86245
0510-T	MBS1166	510	T	V04	YES	0.41911	0.18905	0.6646	0	0.29116	0	0	0	0.40398
0510-T	MHH273	510	T	V05	YES-NotInAbun	0	0	0	0	0	0	0	0	0
0510-T	MHH350	510	T	V06	YES	20.0618	8.28259	0.1106	0	0	0.0067	1.09492	0	0.06112
0510-T	MHH387	510	T	V07	YES	0.64887	0	1.32201	0.06732	0.01921	0	0	0	0.03446
0510-T	MHH526	510	T	V08	YES	1.84481	0.24601	10.3238	0	0.00444	0.00394	0.20763	0	0.02219
0510-T	NA	510	T	V09	NO	0	0	0	0	0	0	0	0	0
0510-T	MHH629	510	T	V10	YES	0.94813	0.25723	0.03473	0	0	0	0.01759	0	0
0510-T	NA	510	T	V11	NO	0	0	0	0	0	0	0	0	0
0511-T	MBS1129	511	T	V00	YES	8.79372	5.52543	0.22942	0	0	0	0	0.00567	0.31098
0511-T	MBS1132	511	T	V01	YES	9.0071	2.2369	0.37946	0	0	0	0	0	0.10824
0511-T	MBS1148	511	T	V02	YES	53.9151	20.817	0.4855	0	0	0	0.00277	0	0.04633
0511-T	MBS1165	511	T	V03	YES	0.00854	0	65.0768	0	0.00574	0	0	0	0.0352
0511-T	MBS1171	511	T	V04	YES	0.01335	0	29.8821	0	0	0	0	0	0.0275
0511-T	NA	511	T	V05	NO	0	0	0	0	0	0	0	0	0
0511-T	MHH361	511	T	V06	YES	6.47434	8.01017	0.64978	0	0.07476	0	0.04511	0	0.03252
0511-T	MHH385	511	T	V07	YES	0.10679	0.05187	0	0	0	0	0	0	0
0511-T	MHH555	511	T	V08	YES	10.0242	5.21786	0.01957	0.01885	0	0	0.0079	0	0.04311
0511-T	MHH586	511	T	V09	YES	0.03978	0.04942	0	0.01349	0	0	0	0	0
0511-T	MHS123	511	T	V10	YES	0.25347	0.09395	0.025	0	0	0	0	0	0
0511-T	NA	511	T	V11	NO	0	0	0	0	0	0	0	0	0
0511-F1	NA	511	F1	V00	NO	0	0	0	0	0	0	0	0	0
0511-F1	MBS1136	511	F1	V01	YES	0.97864	0.56652	0	0	0	0	0	0	0
0511-F1	MBS1143	511	F1	V02	YES	0.1363	0.04571	0	0	0	0	0	0	0
0511-F1	MBS1161	511	F1	V03	YES	0.15542	0.08944	0	0.0158	0	0	0	0	0
0511-F1	MBS1168	511	F1	V04	YES	2.12566	0.86848	0.00835	0.0304	0.0032	0	0	0	0
0511-F1	MHH263	511	F1	V05	YES	1.32191	0.62824	0	0	0	0	0	0	0
0511-F1	MHH351	511	F1	V06	YES	13.9113	3.83243	0.0322	0	0	0	0	0	0
0511-F1	MHH383	511	F1	V07	YES	16.5515	6.14085	0	0	0	0	0	0	0.01083
0511-F1	MHH553	511	F1	V08	YES	0.12455	0.05588	0.08306	0	0.02946	0	0	0	0
0511-F1	MHH589	511	F1	V09	YES	19.3078	11.8367	0.06208	0	0	0	0	0	0.00919
0511-F1	MHH624	511	F1	V10	YES	0.08799	0.01221	0.07616	0.02529	0	0	0.0558	0	0
0511-F1	NA	511	F1	V11	NO	0	0	0	0	0	0	0	0	0
0511-F2	NA	511	F2	V00	NO	0	0	0	0	0	0	0	0	0
0511-F2	MBS1137	511	F2	V01	YES	21.3264	11.644	0.03881	0	0	0	0	0	0
0511-F2	MBS1144	511	F2	V02	YES	28.7571	11.3103	0	0	0	0	0	0	0.12577
0511-F2	MBS1162	511	F2	V03	YES	33.3687	10.2449	0.01764	0	0	0	0	0	0.15002
0511-F2	MBS1169	511	F2	V04	YES	1.71814	2.50498	5.21094	0	11.3285	0	0	0	0.08413
0511-F2	MHH264	511	F2	V05	YES	16.9005	7.05198	0.02044	0	0.81098	0	0	0	0.01384
0511-F2	MHH352	511	F2	V06	YES	5.53144	2.96858	0.57874	0	0.61061	0.00151	0	0	0.23466
0511-F2	MHH384	511	F2	V07	YES	9.25296	3.07224	0.05915	0	0.00426	0	0	0	0.00406
0511-F2	MHH554	511	F2	V08	YES	3.84318	2.23157	0.19427	0	0.82608	0	0	0	0
0511-F2	MHH590	511	F2	V09	YES	0.82253	0.16842	0.01796	0.00387	0	0	0	0	0
0511-F2	MHS124	511	F2	V10	YES	12.4377	4.64604	2.32597	2.40918	0.02631	0	0	0	0
0511-F2	NA	511	F2	V11	NO	0	0	0	0	0	0	0	0	0
0512-T	NA	512	T	V00	NO	0	0	0	0	0	0	0	0	0
0512-T	MBS1130	512	T	V01	YES	0.0322	0.01645	33.6951	0	0	0	0	0	0
0512-T	MBS1146	512	T	V02	YES	1.02545	0.53755	5.27044	0	0	0	12.9097	0	0.01121
0512-T	MBS1164	512	T	V03	YES	0.02521	0	99.5931	0	0	0	0	0	0.13742
0512-T	MBS1172	512	T	V04	YES	0.00951	0.04898	95.1125	0	0	0	0	0	0.06599
0512-T	MHH329	512	T	V05	YES	0.02184	0.01053	99.6728	0	0.00767	0	0	0	0.04823
0512-T	MHH362	512	T	V06	YES	41.4546	22.7751	0.25916	0	0.00338	0	0.00918	0	0.05692
0512-T	MHH386	512	T	V07	YES	38.2073	18.8134	5.93112	0	0	0	0.21037	0	0.30827
0512-T	MHH537	512	T	V08	YES	31.8983	13.6852	5.38587	0	0	0	0.00957	0	0.25052
0512-T	MHH579	512	T	V09	YES	1.63876	1.0601	79.335	0	0.00106	0	0	0	0.14427
0512-T	NA	512	T	V10	NO	0	0	0	0	0	0	0	0	0
0512-T	NA	512	T	V11	NO	0	0	0	0	0	0	0	0	0
0513-T	NA	513	T	V00	NO	0	0	0	0	0	0	0	0	0
0513-T	MBS1134	513	T	V01	YES	11.3911	4.43799	0.01938	0	0	0	0.79807	0	0.28681
0513-T	MBS1147	513	T	V02	YES	0.98794	0.43087	0.28693	0.01203	0	0	0.25849	0	0.00665
0513-T	MBS1158	513	T	V03	YES	6.80109	1.96265	0.54365	0	0	0	0.32537	0	0.51816
0513-T	MBS1170	513	T	V04	YES	1.1665	0.48359	1.11542	0	0.06012	0	0.16695	0	0.19169
0513-T	MHH271	513	T	V05	YES-NotInAbun	0	0	0	0	0	0	0	0	0
0513-T	MHH364	513	T	V06	YES	1.61761	0.30887	0.0439	0.01028	0.0825	0	0	0	0
0513-T	MHH388	513	T	V07	YES	0.68626	0.27187	0.59876	0.19371	0.07912	0	0	0	0
0513-T	MHH519	513	T	V08	YES	1.09165	1.20564	1.55442	0	0.0844	0	0.0067	0	0.00423
0513-T	MHH578	513	T	V09	YES	0.45721	0.17094	0.28922	0	0.02891	0	0	0	0.01625
0513-T	MHS118	513	T	V10	YES	0.18269	0.40249	0.13087	0	0	0	0	0	0
0513-T	NA	513	T	V11	NO	0	0	0	0	0	0	0	0	0
0517-T	MHH248	517	T	V00	YES	1.72633	1.04614	0.01296	0	0	0	0	0	0.00835
0517-T	MHH249	517	T	V01	YES-NotInAbun	0	0	0	0	0	0	0	0	0
0517-T	MHH253	517	T	V02	YES	0	0.01851	3.12382	0	0.22608	0	0	0	0
0517-T	MHH268	517	T	V03	YES-NotInAbun	0	0	0	0	0	0	0	0	0
0517-T	NA	517	T	V04	NO	0	0	0	0	0	0	0	0	0
0517-T	NA	517	T	V05	NO	0	0	0	0	0	0	0	0	0
0517-T	NA	517	T	V06	NO	0	0	0	0	0	0	0	0	0
0517-T	NA	517	T	V07	NO	0	0	0	0	0	0	0	0	0
0517-T	NA	517	T	V08	NO	0	0	0	0	0	0	0	0	0
0517-T	NA	517	T	V09	NO	0	0	0	0	0	0	0	0	0
0517-T	NA	517	T	V10	NO	0	0	0	0	0	0	0	0	0
0517-T	NA	517	T	V11	NO	0	0	0	0	0	0	0	0	0
0524-T	MHH250	524	T	V00	YES	1.29545	1.7748	2.66516	0	0.03548	0	0	0	0.02246
0524-T	MHH252	524	T	V01	YES	0.09954	0	0.00689	0.03949	0	0	0	0	0
0524-T	MHH269	524	T	V02	YES-NotInAbun	0	0	0	0	0	0	0	0	0
0524-T	MHH326	524	T	V03	YES	1.24857	0.5397	0.89414	0	0.0202	0	0	0	0
0524-T	NA	524	T	V04	NO	0	0	0	0	0	0	0	0	0
0524-T	NA	524	T	V05	NO	0	0	0	0	0	0	0	0	0
0524-T	NA	524	T	V06	NO	0	0	0	0	0	0	0	0	0
0524-T	NA	524	T	V07	NO	0	0	0	0	0	0	0	0	0
0524-T	NA	524	T	V08	NO	0	0	0	0	0	0	0	0	0
0524-T	NA	524	T	V09	NO	0	0	0	0	0	0	0	0	0
0524-T	NA	524	T	V10	NO	0	0	0	0	0	0	0	0	0
0524-T	NA	524	T	V11	NO	0	0	0	0	0	0	0	0	0
0525-T	MHH251	525	T	V00	YES	0.28009	0.78792	0.17531	0.29483	0.63332	0	0	0	4.48483
0525-T	MHH272	525	T	V01	YES-NotInAbun	0	0	0	0	0	0	0	0	0
0525-T	MHH327	525	T	V02	YES	0.93022	0.22648	0.06492	0.07241	1.08257	0	0	0	0
0525-T	MHH333	525	T	V03	YES	0.60541	0.68842	0.22573	0.01756	6.31635	0	0	0	2.39822
0525-T	MHH340	525	T	V04	YES	5.551	5.74648	1.35782	0	1.20022	0	0	0.01953	3.51913
0525-T	MHH367	525	T	V05	YES	4.10167	2.38477	0	0	0	0	0	0	0
0525-T	MHH525	525	T	V06	YES	2.15912	1.13229	0.01876	0	0	0	0.00425	0	0
0525-T	MHH560	525	T	V07	YES	0.49539	0.14003	0	0	0.0151	0	0	0	0
0525-T	MHH591	525	T	V08	YES	6.44549	3.05485	5.94782	0	5.13896	0.08026	0	0	0.79844
0525-T	MHS126	525	T	V09	YES	0.69345	0.2244	0.07911	0.03084	0.01164	0	0	0	0.54707
0525-T	NA	525	T	V10	NO	0	0	0	0	0	0	0	0	0
0525-T	NA	525	T	V11	NO	0	0	0	0	0	0	0	0	0
0525-F1	NA	525	F1	V00	NO	0	0	0	0	0	0	0	0	0
0525-F1	NA	525	F1	V01	NO	0	0	0	0	0	0	0	0	0
0525-F1	NA	525	F1	V02	NO	0	0	0	0	0	0	0	0	0
0525-F1	MHH335	525	F1	V03	YES	0.44855	0.29511	0	0	0.0171	0	0	0	0
0525-F1	MHH343	525	F1	V04	YES	0.15155	0.09821	0.01028	0	0	0	0	0	0.00343
0525-F1	MHH369	525	F1	V05	YES	0.23085	0.03039	0	0	0	0	0	0	0
0525-F1	MHH397	525	F1	V06	YES	26.7832	22.9498	0.10472	0	0	0	0.00175	0	0.50791
0525-F1	MHH566	525	F1	V07	YES	10.7709	4.8422	0.03821	0	0.02351	0.0089	0	0	0.0473
0525-F1	MHH592	525	F1	V08	YES	4.31918	1.13873	0.03318	0	0	0	0	0	0.00514
0525-F1	MHH621	525	F1	V09	YES	0.556	0.30247	1.25007	0.44857	0.05818	0	0	0	0.33277
0525-F1	NA	525	F1	V10	NO	0	0	0	0	0	0	0	0	0
0525-F1	NA	525	F1	V11	NO	0	0	0	0	0	0	0	0	0
0526-T	NA	526	T	V00	NO	0	0	0	0	0	0	0	0	0
0526-T	MHH331	526	T	V01	YES	6.06841	1.31018	0.06452	0.00275	0	0	0	0	0
0526-T	MHH332	526	T	V02	YES	7.6868	0.75564	0.05992	0.02592	0.01994	0	0	0	0.01508
0526-T	NA	526	T	V03	NO	0	0	0	0	0	0	0	0	0
0526-T	MHH354	526	T	V04	YES	19.3531	5.83627	0	0	0.01016	0	0	0	0.02618
0526-T	MHH379	526	T	V05	YES	30.6084	7.6587	0	0	0	0	0	0	0.01108
0526-T	MHH524	526	T	V06	YES	3.22149	3.32721	0	0	0.06427	0	2.65967	0	4.66836
0526-T	MHH575	526	T	V07	YES	4.16397	1.81852	0.00262	0.00053	0.00198	0.00096	0.0184	0	0.04287
0526-T	MHH608	526	T	V08	YES	57.5384	16.7061	0.41013	0.05389	0.01628	0	0	0	0.0367
0526-T	MHS122	526	T	V09	YES	36.5552	9.76244	0.01162	0.00777	0	0	0	0	0
0526-T	NA	526	T	V10	NO	0	0	0	0	0	0	0	0	0
0526-T	NA	526	T	V11	NO	0	0	0	0	0	0	0	0	0
0528-T	MHH270	528	T	V00	YES-NotInAbun	0	0	0	0	0	0	0	0	0
0528-T	MHH330	528	T	V01	YES	4.19903	0.55693	2.81696	0.92883	0.03297	3.17504	0.88626	0.47129	0.19684
0528-T	MHH337	528	T	V02	YES	41.8486	27.6167	4.50735	0	0.0153	0.23126	0.05883	0.49709	0.50842
0528-T	MHH342	528	T	V03	YES	14.8927	8.56304	3.21873	0	0	0.12056	0.00486	0.03773	0.51778
0528-T	MHH349	528	T	V04	YES	6.75859	3.05985	13.522	0	0	0.1323	0.05894	0.0426	0.12207
0528-T	MHH378	528	T	V05	YES	65.7574	16.9318	0.24514	0	0	0.13803	0.0241	0.35574	0.52784
0528-T	MHH523	528	T	V06	YES	37.9808	22.3055	0.3006	0	0	0.02124	0.14535	0.14161	0.06104
0528-T	NA	528	T	V07	NO	0	0	0	0	0	0	0	0	0
0528-T	MHH610	528	T	V08	YES	4.57597	1.76138	0.82621	0	0	0	0	0	0
0528-T	MHH628	528	T	V09	YES	0.09551	0	0.05093	0	0	0	0.10509	0	0.00802
0528-T	NA	528	T	V10	NO	0	0	0	0	0	0	0	0	0
0528-T	NA	528	T	V11	NO	0	0	0	0	0	0	0	0	0
0528-F1	NA	528	F1	V00	NO	0	0	0	0	0	0	0	0	0
0528-F1	NA	528	F1	V01	NO	0	0	0	0	0	0	0	0	0
0528-F1	MHH338	528	F1	V02	YES	0.64587	0.14883	0.01032	0	0	0	0	0	0
0528-F1	MHH339	528	F1	V03	YES	4.34529	1.39741	0.31504	0	0.00551	0	0	0	0
0528-F1	MHH353	528	F1	V04	YES	1.04362	0.59607	0	0.00614	0	0	0	0	0.01419
0528-F1	MHH374	528	F1	V05	YES	0.66015	0.65728	0.33043	0	0.00434	0	0	0	0.01535
0528-F1	MHH529	528	F1	V06	YES	2.68683	1.39166	0.06572	0.00933	0	0	0.00623	0	0.00424
0528-F1	MHH576	528	F1	V07	YES	13.1401	4.82795	0.10778	0	0.00128	0.00257	0.01129	0	0.00516
0528-F1	MHH606	528	F1	V08	YES	1.10267	0.58961	6.24262	0	0.0219	0	0	0	0.10889
0528-F1	MHS121	528	F1	V09	YES	2.74193	0.9537	0.96801	0.21966	0	0	0	0	0.00138
0528-F1	NA	528	F1	V10	NO	0	0	0	0	0	0	0	0	0
0528-F1	NA	528	F1	V11	NO	0	0	0	0	0	0	0	0	0
1338-T	MHH530	1338	T	V00	YES	39.2251	19.2973	0.02692	0	0	0	0.04936	0	0.02275
1338-T	MHH541	1338	T	V01	YES	5.07275	2.6976	1.06801	0	0	0	0	0	0
1338-T	MHH542	1338	T	V02	YES	2.73259	1.50701	0.3659	0	0.01273	0	0.04916	0	0
1338-T	MHH562	1338	T	V03	YES	0.10465	0.20073	1.00496	0	1.32279	0	0.00185	0	0.23338
1338-T	MHH569	1338	T	V04	YES	0.28389	0.08639	0.00316	0.00502	0.01671	0.0042	0.00925	0	0
1338-T	MHH604	1338	T	V05	YES	1.35245	0	11.015	3.72099	0.59312	0.03252	0	0	0.1284
1338-T	MHH625	1338	T	V06	YES	0.07349	0.07616	20.4778	3.53803	0.11872	1.3495	0.12386	0	0.14535
1338-T	NA	1338	T	V07	NO	0	0	0	0	0	0	0	0	0
1338-T	NA	1338	T	V08	NO	0	0	0	0	0	0	0	0	0
1338-T	NA	1338	T	V09	NO	0	0	0	0	0	0	0	0	0
1338-T	NA	1338	T	V10	NO	0	0	0	0	0	0	0	0	0
1338-T	NA	1338	T	V11	NO	0	0	0	0	0	0	0	0	0
1385-T	MHH539	1385	T	V00	YES	0.48562	0.57897	26.8818	0	2.76547	0	0.02738	0	0.52512
1385-T	MHH550	1385	T	V01	YES	0.43281	0	0.02452	0.01476	0.00687	0	0	0	0
1385-T	MHH558	1385	T	V02	YES	4.76179	2.11893	1.18176	0	0.34617	0	0	0	0
1385-T	MHH568	1385	T	V03	YES	0.10216	0.07762	0.11983	0.00393	0.12967	0.00295	0.00981	0	0.00376
1385-T	MHH577	1385	T	V04	YES	0.06584	0.04087	0.35344	0	0.08347	0	0	0	0.08231
1385-T	MHH605	1385	T	V05	YES	30.3094	13.9902	0.06503	0.04751	0	0	0	0	0.03784
1385-T	MHS125	1385	T	V06	YES	12.484	6.98154	3.28761	0	0	0	0	0	0.00636
1385-T	MHS139	1385	T	V07	YES	0.0439	0.0203	0.47674	0.07537	0.04849	0	0	0	0.00059
1385-T	NA	1385	T	V08	NO	0	0	0	0	0	0	0	0	0
1385-T	NA	1385	T	V09	NO	0	0	0	0	0	0	0	0	0
1385-T	NA	1385	T	V10	NO	0	0	0	0	0	0	0	0	0
1385-T	NA	1385	T	V11	NO	0	0	0	0	0	0	0	0	0
1663-T	MHH528	1663	T	V00	YES	7.39763	2.91819	0.50624	0.05232	0	0	0	0	0.001
1663-T	MHH532	1663	T	V01	YES	31.5244	9.07763	0.22178	0.08423	0	0	0.02056	0	0
1663-T	MHH548	1663	T	V02	YES	2.9825	0.74354	0.06389	0	0.1166	0.16868	0.21261	0	0
1663-T	MHH557	1663	T	V03	YES	1.99183	1.35353	0	0	0	0	0	0	0
1663-T	MHH571	1663	T	V04	YES	10.6582	5.93666	0.16343	0.02128	0.00107	0.03716	0.06562	0	0
1663-T	MHH603	1663	T	V05	YES	0.30235	0.33544	0.02209	0	0	0	0	0	0
1663-T	MHH626	1663	T	V06	YES	0.28578	0.33538	0.23283	0.10336	0.02226	0.00585	0.26157	0	0.00195
1663-T	MHS135	1663	T	V07	YES	39.148	24.1047	0	0	0	0	0	0	0
1663-T	NA	1663	T	V08	NO	0	0	0	0	0	0	0	0	0
1663-T	NA	1663	T	V09	NO	0	0	0	0	0	0	0	0	0
1663-T	NA	1663	T	V10	NO	0	0	0	0	0	0	0	0	0
1663-T	NA	1663	T	V11	NO	0	0	0	0	0	0	0	0	0
1664-T	MHH515	1664	T	V00	YES	5.42267	8.21499	6.93308	0.96485	0.07066	0	1.62675	0	0.34181
1664-T	MHH518	1664	T	V01	YES	14.6059	11.9526	9.97201	1.66215	0.05823	0	0.65693	0	0.66272
1664-T	MHH531	1664	T	V02	YES	19.6373	11.7107	8.81651	0	0	0	13.1221	0	2.29981
1664-T	MHH546	1664	T	V03	YES	53.2146	23.9694	2.58213	0.86459	0.07646	0.02282	0.85556	0	0.26903
1664-T	MHH561	1664	T	V04	YES	13.655	8.75755	0.27451	0.02882	0.057	0	0.32569	0	0.08899
1664-T	MHH585	1664	T	V05	YES	31.3694	17.4651	3.0695	0.81288	0.59076	0	3.8379	0	0.10766
1664-T	MHH613	1664	T	V06	YES	22.6697	14.9184	0.21714	0	0	0	3.37284	0	2.2385
1664-T	MHS128	1664	T	V07	YES	24.8538	12.4067	0.12329	0.17653	0.17488	0.25389	0.14341	0	0.18477
1664-T	NA	1664	T	V08	NO	0	0	0	0	0	0	0	0	0
1664-T	NA	1664	T	V09	NO	0	0	0	0	0	0	0	0	0
1664-T	NA	1664	T	V10	NO	0	0	0	0	0	0	0	0	0
1664-T	NA	1664	T	V11	NO	0	0	0	0	0	0	0	0	0
1664-F1	MHH516	1664	F1	V00	YES	33.6184	11.6013	0.01918	0.00094	0	0	0	0	0.02144
1664-F1	MHH520	1664	F1	V01	YES	19.2741	10.3982	0.12965	0	0	0	0	0	0.00652
1664-F1	MHH534	1664	F1	V02	YES	24.4173	10.9524	0.01087	0.01342	0	0	0.02739	0	0.01851
1664-F1	MHH551	1664	F1	V03	YES	52.4945	11.605	0.03137	0.00731	0	0	0	0	0.05246
1664-F1	MHH567	1664	F1	V04	YES	0.19431	0.22036	1.73868	0.29278	0.22355	0.00441	0.00991	0	0
1664-F1	MHH588	1664	F1	V05	YES	0.6483	0.18651	0.15394	0	0	0	0	0	0
1664-F1	MHH617	1664	F1	V06	YES	22.7653	15.4103	0.22063	0	0.00976	0	0	0	0.23984
1664-F1	MHS132	1664	F1	V07	YES	20.3229	11.1849	0	0.01193	0	0	0	0	0.08766
1664-F1	NA	1664	F1	V08	NO	0	0	0	0	0	0	0	0	0
1664-F1	NA	1664	F1	V09	NO	0	0	0	0	0	0	0	0	0
1664-F1	NA	1664	F1	V10	NO	0	0	0	0	0	0	0	0	0
1664-F1	NA	1664	F1	V11	NO	0	0	0	0	0	0	0	0	0
1665-T	NA	1665	T	V00	NO	0	0	0	0	0	0	0	0	0
1665-T	MHH527	1665	T	V01	YES	5.55355	2.64197	0.18286	0	0	0	0.0093	0	0.00307
1665-T	MHH538	1665	T	V02	YES	0.2099	0.14326	0.80342	0	0.02072	0	0.01748	0	0.00712
1665-T	MHH544	1665	T	V03	YES	8.45133	5.82787	5.67963	0	5.86721	0.00127	0.06101	0	0.79458
1665-T	NA	1665	T	V04	NO	0	0	0	0	0	0	0	0	0
1665-T	NA	1665	T	V05	NO	0	0	0	0	0	0	0	0	0
1665-T	MHH618	1665	T	V06	YES	2.62394	1.23294	0.54556	0	0	0	0	0	0
1665-T	MHS130	1665	T	V07	YES	29.6359	21.0544	0.29883	0.05315	0	0	0	0	0
1665-T	NA	1665	T	V08	NO	0	0	0	0	0	0	0	0	0
1665-T	NA	1665	T	V09	NO	0	0	0	0	0	0	0	0	0
1665-T	NA	1665	T	V10	NO	0	0	0	0	0	0	0	0	0
1665-T	NA	1665	T	V11	NO	0	0	0	0	0	0	0	0	0
1665-F1	NA	1665	F1	V00	NO	0	0	0	0	0	0	0	0	0
1665-F1	NA	1665	F1	V01	NO	0	0	0	0	0	0	0	0	0
1665-F1	MHH540	1665	F1	V02	YES	0.37276	0.15451	0.11365	0.00023	0.01358	0	0.037	0	0
1665-F1	MHH545	1665	F1	V03	YES	10.0859	4.6104	0.05133	0	0.00392	0	0.01162	0	0.00499
1665-F1	NA	1665	F1	V04	NO	0	0	0	0	0	0	0	0	0
1665-F1	NA	1665	F1	V05	NO	0	0	0	0	0	0	0	0	0
1665-F1	MHH619	1665	F1	V06	YES	0.33954	0.37264	0.1001	0	0.02327	0	0	0	0
1665-F1	MHS127	1665	F1	V07	YES	0.43267	0.29181	0.12088	0	0.08305	0	0	0	0
1665-F1	NA	1665	F1	V08	NO	0	0	0	0	0	0	0	0	0
1665-F1	NA	1665	F1	V09	NO	0	0	0	0	0	0	0	0	0
1665-F1	NA	1665	F1	V10	NO	0	0	0	0	0	0	0	0	0
1665-F1	NA	1665	F1	V11	NO	0	0	0	0	0	0	0	0	0
1667-T	MHH514	1667	T	V00	YES	23.8381	10.4107	0.36836	0	0	0	0	0	0.00746
1667-T	MHH521	1667	T	V01	YES	29.4826	15.1355	5.64175	0	0	0	0	0	0.01236
1667-T	MHH533	1667	T	V02	YES	7.01901	2.89917	0.31063	0	0	0	0.01179	0	0.00667
1667-T	MHH543	1667	T	V03	YES	38.0329	14.9906	1.33355	0	0.0131	0	0	0	0.02385
1667-T	MHH556	1667	T	V04	YES	47.4274	7.21173	1.58067	0	0	0	0	0	0.03884
1667-T	MHH584	1667	T	V05	YES	46.8898	18.3998	1.25999	0	0	0	0	0	0.01369
1667-T	MHH614	1667	T	V06	YES	21.1982	10.3008	2.92881	0	0	0	0	0	0.01204
1667-T	MHS131	1667	T	V07	YES	24.4382	5.8718	1.17588	0	0	0	0	0	0
1667-T	NA	1667	T	V08	NO	0	0	0	0	0	0	0	0	0
1667-T	NA	1667	T	V09	NO	0	0	0	0	0	0	0	0	0
1667-T	NA	1667	T	V10	NO	0	0	0	0	0	0	0	0	0
1667-T	NA	1667	T	V11	NO	0	0	0	0	0	0	0	0	0
1668-T	NA	1668	T	V00	NO	0	0	0	0	0	0	0	0	0
1668-T	MHH522	1668	T	V01	YES	6.62065	2.48122	0.0688	0	0	0.00757	0	0	0
1668-T	NA	1668	T	V02	NO	0	0	0	0	0	0	0	0	0
1668-T	NA	1668	T	V03	NO	0	0	0	0	0	0	0	0	0
1668-T	NA	1668	T	V04	NO	0	0	0	0	0	0	0	0	0
1668-T	NA	1668	T	V05	NO	0	0	0	0	0	0	0	0	0
1668-T	NA	1668	T	V06	NO	0	0	0	0	0	0	0	0	0
1668-T	NA	1668	T	V07	NO	0	0	0	0	0	0	0	0	0
1668-T	NA	1668	T	V08	NO	0	0	0	0	0	0	0	0	0
1668-T	NA	1668	T	V09	NO	0	0	0	0	0	0	0	0	0
1668-T	NA	1668	T	V10	NO	0	0	0	0	0	0	0	0	0
1668-T	NA	1668	T	V11	NO	0	0	0	0	0	0	0	0	0
1670-T	NA	1670	T	V00	NO	0	0	0	0	0	0	0	0	0
1670-T	MHH580	1670	T	V01	YES	0.06664	0.09255	2.32208	0.60406	0	0	0	0	0
1670-T	NA	1670	T	V02	NO	0	0	0	0	0	0	0	0	0
1670-T	NA	1670	T	V03	NO	0	0	0	0	0	0	0	0	0
1670-T	NA	1670	T	V04	NO	0	0	0	0	0	0	0	0	0
1670-T	NA	1670	T	V05	NO	0	0	0	0	0	0	0	0	0
1670-T	NA	1670	T	V06	NO	0	0	0	0	0	0	0	0	0
1670-T	NA	1670	T	V07	NO	0	0	0	0	0	0	0	0	0
1670-T	NA	1670	T	V08	NO	0	0	0	0	0	0	0	0	0
1670-T	NA	1670	T	V09	NO	0	0	0	0	0	0	0	0	0
1670-T	NA	1670	T	V10	NO	0	0	0	0	0	0	0	0	0
1670-T	NA	1670	T	V11	NO	0	0	0	0	0	0	0	0	0
1673-T	MHH581	1673	T	V00	YES	36.831	13.1409	0.29349	0.31463	0.13347	0.33269	0	0	0.2296
1673-T	MHH587	1673	T	V01	YES	12.5098	9.70903	0.00907	0.03438	0.08515	0	0	0	0.14366
1673-T	MHH601	1673	T	V02	YES	18.3248	8.33858	0.68215	0.07905	0.02687	0	0	0	0.23069
1673-T	NA	1673	T	V03	NO	0	0	0	0	0	0	0	0	0
1673-T	NA	1673	T	V04	NO	0	0	0	0	0	0	0	0	0
1673-T	NA	1673	T	V05	NO	0	0	0	0	0	0	0	0	0
1673-T	NA	1673	T	V06	NO	0	0	0	0	0	0	0	0	0
1673-T	NA	1673	T	V07	NO	0	0	0	0	0	0	0	0	0
1673-T	NA	1673	T	V08	NO	0	0	0	0	0	0	0	0	0
1673-T	NA	1673	T	V09	NO	0	0	0	0	0	0	0	0	0
1673-T	NA	1673	T	V10	NO	0	0	0	0	0	0	0	0	0
1673-T	NA	1673	T	V11	NO	0	0	0	0	0	0	0	0	0
1674-T	MHH583	1674	T	V00	YES	69.0824	25.0082	3.76252	1.75541	0	0	0	0	0.04931
1674-T	MHH593	1674	T	V01	YES	60.939	22.524	10.3814	4.19806	0.00127	0	0	0	0.03548
1674-T	MHH609	1674	T	V02	YES	44.049	17.1708	19.7935	16.1864	0	0	0	0	0.06011
1674-T	MHH611	1674	T	V03	YES	35.0428	13.7883	39.0063	11.6394	0	0	0	0	0.13732
1674-T	MHH615	1674	T	V04	YES	0.05629	0.07038	0	0.04092	0	0	0	0	0
1674-T	MHS129	1674	T	V05	YES	17.9044	30.0776	46.6615	0	0.10627	0	0	0	0.21879
1674-T	NA	1674	T	V06	NO	0	0	0	0	0	0	0	0	0
1674-T	NA	1674	T	V07	NO	0	0	0	0	0	0	0	0	0
1674-T	NA	1674	T	V08	NO	0	0	0	0	0	0	0	0	0
1674-T	NA	1674	T	V09	NO	0	0	0	0	0	0	0	0	0
1674-T	NA	1674	T	V10	NO	0	0	0	0	0	0	0	0	0
1674-T	NA	1674	T	V11	NO	0	0	0	0	0	0	0	0	0
