# Supplementary material for: Long-term ecological and evolutionary dynamics in the gut microbiomes of carbapenemase-producing Enterobacteriaceae colonized subjects
Source: Nat Microbiol. 2022 Sep 15;7(10):1516–24. doi: 10.1038/s41564-022-01221-w (PMC9519440; doi:10.1038/s41564-022-01221-w)
Supplement: Supplementary file 17 — lacZ and lacY dN/dS values source data. [file 41564_2022_1221_MOESM17_ESM.xlsx]

## Sheet: lacZ 
resi	within 10A of ribose	dN/dS
1	0
2	0
3	0
4	0
5	0
6	0
7	0
8	0
9	0
10	0
11	0
12	0
13	0
14	0
15	0
16	0
17	0	0.0554907
18	0	0.112105
19	0	0.177833
20	0	0.173842
21	0	0.173842
22	0	0.173842
23	0	0.211043
24	0	0.160179
25	0	0.152577
26	0	0.145119
27	0	0.180526
28	0	0.134188
29	0	0.141441
30	0	0.141441
31	0	0.141441
32	0	0.141441
33	0	0.152577
34	0	0.160179
35	0	0.167929
36	0	0.160179
37	0	0.152577
38	0	0.14883
39	0	0.194373
40	0	0.194373
41	0	0.19672
42	0	0.19672
43	0	0.101947
44	0	0.0770472
45	0	0.0897755
46	0	0.0897755
47	0	0.0897755
48	0	0.0897755
49	0	0.0421262
50	0	0.0421262
51	0	0.0421262
52	0	0.0444572
53	0	0.0480332
54	0	0.0590141
55	0	0.0620057
56	0	0.0498584
57	0	0.0417198
58	0	0.052332
59	0	0.100704
60	0	0.0933682
61	0	0.0957908
62	0	0.145119
63	0	0.190491
64	0	0.180704
65	0	0.225115
66	0	0.237439
67	0	0.285585
68	0	0.293171
69	0	0.278071
70	0	0.293171
71	0	0.421362
72	0	0.391793
73	0	0.501458
74	0	0.705646
75	0	0.756161
76	0	0.722308
77	0	0.705646
78	0	0.58721
79	0	0.58721
80	0	0.58721
81	0	0.58721
82	0	0.559226
83	0	0.394758
84	0	0.415989
85	0	0.324284
86	0	0.405321
87	0	0.518286
88	0	0.545443
89	0	0.46774
90	0	0.375232
91	0	0.365924
92	0	0.306392
93	0	0.254392
94	0	0.260736
95	0	0.263932
96	0	0.263932
97	0	0.194373
98	0	0.194373
99	0	0.15636
100	1	0.200462
101	1	0.150699
102	1	0.131396
103	1	0.258653
104	1	0.246194
105	0	0.233972
106	0	0.246194
107	0	0.202985
108	0	0.213198
109	0	0.218379
110	0	0.218379
111	0	0.218379
112	0	0.228895
113	0	0.38437
114	0	0.367464
115	0	0.486346
116	0	0.596561
117	0	0.703588
118	0	0.672123
119	0	0.776593
120	0	1.12875
121	0	1.1553
122	0	1.1553
123	0	0.802852
124	0	0.822694
125	0	0.688675
126	0	0.688675
127	0	0.740886
128	0	0.723306
129	0	1.10248
130	0	0.95439
131	0	0.90969
132	0	0.581473
133	0	0.422287
134	0	0.303123
135	0	0.318737
136	0	0.318737
137	0	0.422287
138	0	0.487056
139	0	0.367516
140	0	0.358167
141	0	0.339737
142	0	0.321653
143	0	0.207051
144	0	0.219039
145	0	0.213018
146	0	0.171097
147	0	0.134188
148	0	0.134188
149	0	0.0740194
150	0	0.0760334
151	0	0.0700441
152	0	0.0700441
153	0	0.046233
154	0	0.0450464
155	0	0.0474304
156	0	0.0474304
157	0	0.0438705
158	0	0.042705
159	0	0.0415498
160	0	0.0450464
161	0	0.0909676
162	0	0.180526
163	0	0.17151
164	0	0.245305
165	0	0.245305
166	0	0.330339
167	0	0.346799
168	0	0.257502
169	0	0.383435
170	0	0.411182
171	0	0.430136
172	0	0.605491
173	0	1.25277
174	0	1.1743
175	0	0.605491
176	0	0.389387
177	0	0.389387
178	0	0.3807
179	0	0.566531
180	0	0.566531
181	0	0.592374
182	0	0.592374
183	0	0.566531
184	0	0.739984
185	0	0.707428
186	0	0.675518
187	0	0.675518
188	0	0.675518
189	0	0.659798
190	0	0.598435
191	0	0.326273
192	0	0.224509
193	0	0.224509
194	0	0.230381
195	0	0.224509
196	0	0.140607
197	0	0.140607
198	0	0.140607
199	1	0.148241
200	1	0.148241
201	1	0.144407
202	1	0.0734229
203	1	0.0496609
204	1	0.0510646
205	0	0.0715268
206	0	0.0715268
207	0	0.149708
208	0	0.153811
209	0	0.157952
210	0	0.157952
211	0	0.149708
212	0	0.214515
213	0	0.278521
214	0	0.15622
215	0	0.214596
216	0	0.226584
217	0	0.238797
218	0	0.238797
219	0	0.24499
220	0	0.251243
221	0	0.31326
222	0	0.321184
223	0	0.321184
224	0	0.321184
225	0	0.329185
226	0	0.345423
227	0	0.353662
228	0	0.353662
229	0	0.353662
230	0	0.416501
231	0	0.426599
232	0	0.3966
233	0	0.691388
234	0	0.552318
235	0	0.552318
236	0	0.525025
237	0	0.511995
238	0	0.537431
239	0	0.376957
240	0	0.376957
241	0	0.40584
242	0	0.355008
243	0	0.294196
244	0	0.407025
245	0	0.30211
246	0	0.30211
247	0	0.295547
248	0	0.289049
249	0	0.289049
250	0	0.30211
251	0	0.30211
252	0	0.228296
253	0	0.228296
254	0	0.228296
255	0	0.228296
256	0	0.218363
257	0	0.213471
258	0	0.171861
259	0	0.231557
260	0	0.179843
261	0	0.171861
262	0	0.179843
263	0	0.124017
264	0	0.0795204
265	0	0.0778491
266	0	0.109674
267	0	0.103013
268	0	0.0986822
269	0	0.159797
270	0	0.166468
271	0	0.163116
272	0	0.153257
273	0	0.309611
274	0	0.296628
275	0	0.449467
276	0	0.449467
277	0	0.295547
278	0	0.322199
279	0	0.243576
280	0	0.248773
281	0	0.248773
282	0	0.342913
283	0	0.342913
284	0	0.329033
285	0	0.329033
286	0	0.328254
287	0	0.335279
288	0	0.434163
289	0	0.308739
290	0	0.308739
291	0	0.308739
292	0	0.30211
293	0	0.30211
294	0	0.30211
295	0	0.411491
296	0	0.290884
297	0	0.304232
298	0	0.245068
299	0	0.245068
300	0	0.3062
301	0	0.354878
302	0	0.379922
303	0	0.36314
304	0	0.304471
305	0	0.206255
306	0	0.196486
307	0	0.239505
308	0	0.233871
309	0	0.233871
310	0	0.222766
311	0	0.222766
312	0	0.222766
313	0	0.222766
314	0	0.233871
315	0	0.270201
316	0	0.217295
317	0	0.211876
318	0	0.228291
319	0	0.228291
320	0	0.276919
321	0	0.226717
322	0	0.193765
323	0	0.198878
324	0	0.20404
325	0	0.161828
326	0	0.194073
327	0	0.194073
328	0	0.196486
329	0	0.201347
330	0	0.201347
331	0	0.171095
332	0	0.159354
333	0	0.124025
334	0	0.144014
335	0	0.179843
336	0	0.250569
337	0	0.256126
338	0	0.250569
339	0	0.25334
340	0	0.258926
341	0	0.270273
342	0	0.258926
343	0	0.270273
344	0	0.258926
345	0	0.192121
346	0	0.192121
347	0	0.183895
348	0	0.183895
349	0	0.196297
350	0	0.124017
351	0	0.167564
352	0	0.221621
353	0	0.217078
354	0	0.208129
355	1	0.208129
356	1	0.208129
357	1	0.199358
358	0	0.306341
359	0	0.280755
360	0	0.0902699
361	0	0.0841697
362	0	0.0841697
363	0	0.0821746
364	0	0.0882171
365	0	0.0902699
366	0
367	0
368	0
369	0
370	0
371	0
372	0
373	0
374	0
375	0
376	0
377	0
378	0
379	0
380	0
381	0
382	0
383	0
384	0
385	0
386	0
387	0
388	1
389	1
390	1
391	1
392	1
393	0
394	0
395	0
396	0
397	0
398	0
399	0
400	0
401	0
402	0
403	0
404	0
405	0
406	0
407	0
408	0
409	0
410	0
411	0
412	1
413	0
414	0	0.0371488
415	1	0.0381487
416	1	0.0381487
417	0	0.0480332
418	1	0.126758
419	1	0.172015
420	0	0.129843
421	0	0.180245
422	0	0.1361
423	1	0.126758
424	0	0.117679
425	0	0.117679
426	0	0.117679
427	0	0.163941
428	0	0.123703
429	0	0.101947
430	0	0.0945767
431	0	0.129843
432	0	0.199078
433	0	0.208626
434	0	0.199078
435	0	0.208626
436	0	0.199078
437	0	0.15636
438	0	0.15636
439	0	0.14883
440	0	0.160179
441	0	0.164035
442	0	0.160179
443	0	0.145119
444	0	0.0970106
445	0	0.152577
446	0	0.127697
447	0	0.121384
448	0	0.061787
449	0	0.0670549
450	0	0.0821855
451	0	0.0780656
452	0	0.0780656
453	0	0.0842741
454	0	0.0842741
455	0	0.0842741
456	0	0.0652837
457	0	0.0652837
458	0	0.0821855
459	1	0.0957908
460	1	0.103196
461	1	0.0957908
462	1	0.0371488
463	0	0.035175
464	0	0.0371488
465	0	0.0371488
466	0	0.0371488
467	0	0.0391575
468	0	0.0391575
469	0	0.0412027
470	0	0.0412027
471	0	0.0422394
472	0	0.0412027
473	0	0.0422394
474	0	0.0401754
475	0
476	0
477	0
478	0
479	0
480	0
481	0
482	0
483	0
484	0
485	0
486	0
487	1
488	1
489	0
490	0
491	0
492	0
493	0
494	0
495	0
496	0
497	0
498	0	0.0406879
499	0	0.038652
500	1	0.038652
501	1	0.031454
502	1	0.0275159
503	1	0.0290687
504	1	0.0290687
505	0	0.026749
506	0	0.026749
507	0	0.0532566
508	0	0.0502025
509	0	0.0502025
510	1	0.055807
511	0	0.0690611
512	1	0.0874075
513	0	0.0897755
514	0	0.0945767
515	1	0.0970106
516	0	0.0945767
517	1	0.153021
518	0	0.123136
519	0	0.109781
520	0	0.118817
521	0	0.115778
522	0	0.140219
523	0	0.133291
524	0	0.133291
525	0	0.133291
526	0	0.140219
527	0	0.173266
528	0	0.0991317
529	0	0.0966763
530	0	0.0966763
531	0	0.113844
532	0	0.138499
533	0	0.138499
534	0	0.113844
535	0	0.0991317
536	1	0.0942436
537	1	0.0567024
538	1	0.0567024
539	1	0.0567024
540	1	0.0567024
541	1	0.0538439
542	1	0.0442553
543	0	0.04965
544	0	0.04965
545	0	0.0469136
546	0	0.0382399
547	0
548	0
549	0
550	0
551	0
552	0
553	0
554	0
555	0
556	0
557	0
558	0
559	0
560	0
561	0
562	0
563	0
564	0
565	0
566	1
567	1
568	1
569	1
570	1
571	1
572	0
573	1
574	0
575	0
576	0
577	0
578	0
579	0
580	0
581	0
582	0
583	0
584	0
585	0
586	0
587	0
588	0
589	0
590	0
591	0
592	0
593	0
594	0
595	0
596	0
597	0
598	1
599	0
600	1
601	1
602	1
603	1
604	1
605	1
606	0
607	0
608	0
609	0	0.0510894
610	0	0.038652
611	0	0.031454
612	0	0.0297402
613	0	0.0700441
614	0	0.0700441
615	0	0.0700441
616	0	0.0661367
617	0	0.0700441
618	0	0.0720231
619	0	0.0957908
620	0	0.103196
621	0	0.162102
622	0	0.162102
623	0	0.154464
624	0	0.14697
625	0	0.154464
626	0	0.201448
627	0	0.201448
628	0	0.192038
629	0	0.182806
630	0	0.1874
631	0	0.1874
632	0	0.260588
633	0	0.248332
634	0	0.230381
635	0	0.343282
636	0	0.343282
637	0	0.325976
638	0	0.450455
639	0	0.360916
640	0	1.03636
641	0
642	0
643	0
644	0	1.4185
645	0	0.857849
646	0	0.857849
647	0	0.857849
648	0	0.838359
649	0	0.838359
650	0	0.857849
651	0	0.715506
652	0	0.683436
653	0	0.699391
654	0	0.699391
655	0	0.819064
656	0	0.819064
657	0	0.877537
658	0	0.877537
659	0	0.917519
660	0	0.897426
661	0	0.93782
662	0	0.897426
663	0	0.897426
664	0	0.897426
665	0	0.897426
666	0	0.703588
667	0	0.719567
668	0	0.596561
669	0	0.596561
670	0	0.502972
671	0	0.637518
672	0	0.438767
673	0	0.438767
674	0	0.65246
675	0	1.01021
676	0	0.48931
677	0	0.469188
678	0	0.659308
679	0	0.425024
680	0	0.398162
681	0	0.398162
682	0	0.389387
683	0	0.284309
684	0	0.228895
685	0	0.140687
686	0	0.185116
687	0	0.18071
688	0	0.189565
689	0	0.18071
690	0	0.147949
691	0	0.140523
692	0	0.147949
693	0	0.155516
694	0	0.163229
695	0	0.159354
696	0	0.14569
697	0	0.142346
698	0	0.149066
699	0	0.142346
700	0	0.135757
701	0	0.0895819
702	0	0.0832274
703	0	0.0832274
704	0	0.0811485
705	0	0.116726
706	0	0.116726
707	0	0.113655
708	0	0.0750242
709	0	0.0970106
710	0	0.0811485
711	0	0.0770472
712	0	0.0790885
713	0	0.098236
714	0	0.0933682
715	0	0.122187
716	0	0.125227
717	0	0.188629
718	0	0.188629
719	0	0.257557
720	0	0.345423
721	0	0.447101
722	0	0.426599
723	0	0.509531
724	0	0.497441
725	0	0.398909
726	0	0.443123
727	0	0.373664
728	0	0.373664
729	0	0.382935
730	0	0.382935
731	0	0.438897
732	0	0.502268
733	0	0.478115
734	0	0.490129
735	0	0.433556
736	0	0.565892
737	0	0.455084
738	0	0.373243
739	0	0.401343
740	0	0.472155
741	0	0.381085
742	0	0.437389
743	0	0.403834
744	0	0.50153
745	0	0.475675
746	0	0.402922
747	0	0.306375
748	0	0.28943
749	0	0.250581
750	0	0.250581
751	0	0.24336
752	0	0.257868
753	0	0.218729
754	0	0.21256
755	0	0.247385
756	0	0.198201
757	0	0.247134
758	0	0.247134
759	0	0.232843
760	0	0.232843
761	0	0.178905
762	0	0.130859
763	0	0.143327
764	0	0.156128
765	0	0.125306
766	0	0.128835
767	0	0.182806
768	0	0.251374
769	0	0.251374
770	0	0.251374
771	0	0.392595
772	0	0.397208
773	0	0.425362
774	0	0.285824
775	0	0.29882
776	0	0.318809
777	0	0.474181
778	0	0.305416
779	0	0.29229
780	0	0.285824
781	0	0.139275
782	0	0.139275
783	0	0.132956
784	0	0.132956
785	0	0.14248
786	0	0.152288
787	0	0.119987
788	0	0.117334
789	0	0.117334
790	0	0.0983429
791	0	0.0983429
792	0	0.102854
793	0	0.09392
794	1	0.0917405
795	1	0.109529
796	1	0.109529
797	1	0.0994672
798	1	0.0945767
799	1	0.0970106
800	1	0.122951
801	0	0.129294
802	0	0.0821855
803	0	0.0780656
804	0	0.14697
805	0	0.14697
806	0	0.135989
807	0	0.153073
808	0	0.202985
809	0	0.208067
810	0	0.208067
811	0	0.258653
812	0	0.246194
813	0	0.326659
814	0	0.342738
815	0	0.326659
816	0	0.391291
817	0	0.543869
818	0	0.400966
819	0	0.307017
820	0	0.400966
821	0	0.420608
822	0	0.322654
823	0	0.338604
824	0	0.338604
825	0	0.354878
826	0	0.283703
827	0	0.290556
828	0	0.304471
829	0	0.233871
830	0	0.220989
831	0	0.210626
832	0	0.210626
833	0	0.176346
834	0	0.126108
835	0	0.126108
836	0	0.129294
837	0	0.101947
838	0	0.0790885
839	0	0.0770472
840	0	0.0811485
841	0	0.0811485
842	0	0.0853257
843	0	0.0401754
844	0	0.0412027
845	0	0.0422394
846	0
847	0
848	0
849	0	0.0510894
850	0	0.0486388
851	0	0.0450464
852	0	0.0590141
853	0	0.0590141
854	0	0.0590141
855	0	0.0590141
856	0	0.161946
857	0	0.169982
858	0	0.161946
859	0	0.125227
860	0	0.131396
861	0	0.131396
862	0	0.199078
863	0	0.199078
864	0	0.160179
865	0	0.152577
866	0	0.124526
867	0	0.176346
868	0	0.231557
869	0	0.236921
870	0	0.231557
871	0	0.247811
872	0	0.371488
873	0	0.371488
874	0	0.346699
875	0	0.36314
876	0	0.379922
877	0	0.471491
878	0	0.492593
879	0	0.405996
880	0	0.313133
881	0	0.341597
882	0	0.341597
883	0	0.334369
884	0	0.313133
885	0	0.313133
886	0	0.203181
887	0	0.139903
888	0	0.146834
889	0	0.175087
890	0	0.167143
891	0	0.167143
892	0	0.103813
893	0	0.118259
894	0	0.144014
895	0	0.144014
896	0	0.144014
897	0	0.0950176
898	0	0.0928276
899	0	0.078025
900	0	0.078025
901	0	0.0724644
902	0	0
903	0	0.034971
904	0	0.0743007
905	0	0.0670549
906	0	0.0635278
907	0	0.0652837
908	0	0.0652837
909	0	0.0635278
910	0	0.0821855
911	0	0.0760334
912	0	0.0700441
913	0	0.0700441
914	0	0.061787
915	0	0.0509615
916	0	0.0583489
917	0	0.0720231
918	0	0.0680822
919	0	0.0680822
920	0	0.0680822
921	0	0.0680822
922	0	0.0862314
923	0	0.0909676
924	0	0.134188
925	0	0.141441
926	0	0.175997
927	0	0.175997
928	0	0.175997
929	0	0.245305
930	0	0.233337
931	0	0.239293
932	0	0.322227
933	0	0.239293
934	0	0.157984
935	0	0.169982
936	0	0.169982
937	0	0.165945
938	0	0.15406
939	0	0.157984
940	0	0.157984
941	0	0.157984
942	0	0.161946
943	0	0.161946
944	0	0.241239
945	0	0.478684
946	0	0.490382
947	0
948	0
949	0
950	0
951	0
952	0
953	0
954	0
955	0
956	0
957	0
958	0	0.203491
959	0	0.192691
960	0	0.203491
961	0	0.198067
962	0
963	0
964	0
965	0
966	0
967	0
968	0
969	0
970	0
971	0
972	0
973	0
974	0
975	0
976	0
977	0
978	0
979	0
980	0
981	0
982	0
983	0
984	0
985	0
986	0
987	0	0.0560774
988	0	0.165945
989	0	0.174058
990	0	0.174058
991	0	0.182327
992	0	0.178173
993	0	0.165945
994	0	0.259172
995	1	0.778706
996	1	0.834042
997	1	0.834042
998	1	0.834042
999	1	0.834042
1000	1	1.1743
1001	0	1.09814
1002	0	1.38668
1003	0	1.35518
1004	0	1.35518
1005	0	1.32399
1006	0	1.38668
1007	0	1.35518
1008	0	1.38668
1009	0
1010	0
1011	0
1012	0
1013	0
1014	0
1015	0
1016	0
1017	0
1018	0
1019	0
1020	0
1021	0
1022	0
1023	0

## Sheet: lacY
resi	within 10A of ribose	dN/dS
1	0
2	0
3	0
4	0
5	0
6	0
7	0
8	0
9	0
10	0
11	0
12	0
13	0
14	0
15	0
16	1
17	0	0.171656
18	0	0.176939
19	1	0.171656
20	1	0.182268
21	1	0.182268
22	1	0.182268
23	1	0.176939
24	1	0.176939
25	1	0.176939
26	1	0.187645
27	1	0.19307
28	1	0.19307
29	0	0.182268
30	0	0.176939
31	0	0.187645
32	0	0.198544
33	0	0.204068
34	0	0.209643
35	0	0.209643
36	0	0.140607
37	0	0.148241
38	0	0.148241
39	0	0.0782399
40	0	0.125357
41	0
42	0
43	0
44	0
45	0
46	0
47	0
48	0
49	1
50	0
51	0
52	1	0.313487
53	0	0.15488
54	0	0.15488
55	0	0.15488
56	1	0.15815
57	0	0.106319
58	0	0.11308
59	0	0.0863766
60	1	0.0863766
61	0	0.0829138
62	0	0.0846364
63	0	0.0881348
64	0	0.262006
65	0	0.267396
66	0	0.360672
67	0	0.360672
68	0	0.367907
69	0	0.346428
70	0	0.332476
71	0	0.346428
72	0	0.325608
73	0	0.305416
74	0	0.312079
75	0	0.325608
76	0	0.325608
77	0	0.312079
78	0	0.29882
79	0	0.29882
80	0	0.29229
81	0	0.273083
82	0	0.182327
83	0	0.283899
84	0	0.303087
85	0	0.309611
86	0	0.296628
87	0	0.588093
88	0	0.550567
89	0
90	0
91	0
92	0
93	0
94	0
95	0
96	0
97	0
98	0
99	0
100	0
101	0
102	0
103	0
104	0
105	0
106	0
107	0
108	0
109	0	0.666553
110	0	0.680094
111	0	0.707593
112	0	0.680094
113	0	1.03079
114	0	0.969678
115	1	0.469188
116	1	0.469188
117	1	0.469188
118	1	0.48931
119	1	0.479198
120	1	0.48931
121	1	0.48931
122	1	0.469188
123	1	0.449467
124	1	0.439754
125	0	0.420612
126	1	0.541195
127	0	0.541195
128	0	0.359356
129	0	0.376389
130	0	0.385033
131	0	0.359356
132	0	0.359356
133	0	0.376389
134	0	0.376389
135	0	0.285824
136	0	0.285824
137	0	0.266805
138	0	0.266805
139	0	0.266805
140	0	0.254431
141	0	0.254431
142	0	0.192038
143	0	0.123703
144	1	0.129843
145	0	0.126758
146	0	0.129843
147	1	0.126758
148	1	0.120677
149	1	0.126758
150	1	0.189713
151	1	0.180526
152	1	0.180526
153	0	0.119174
154	0	0.0909676
155	0	0.0957908
156	0	0.0474304
157	0	0.0438705
158	0	0.0432865
159	0	0.0342009
160	0	0.0332349
161	0	0.0361576
162	0	0.0361576
163	0	0.0361576
164	0	0.0381487
165	0	0.0760334
166	0	0.0760334
167	0	0.0821855
168	0	0.122951
169	0	0.119824
170	0	0.126108
171	0	0.119824
172	0	0.143276
173	0	0.14697
174	0	0.139616
175	0	0.192038
176	0	0.1874
177	0	0.154464
178	0	0.162102
179	0	0.162102
180	0	0.10825
181	0	0.113403
182	0	0.118657
183	0	0.185935
184	0	0.251393
185	0	0.240996
186	0	0.251393
187	0	0.267396
188	0	0.367907
189	0	0.568564
190	0	0.54682
191	0	0.525528
192	0	0.54682
193	0	0.54682
194	0	0.525528
195	0	0.336369
196	0	0.336369
197	0	0.208129
198	0	0.106319
199	0	0.10855
200	0	0.110803
201	0	0.110803
202	0	0.117704
203	0	0.11308
204	0	0.11538
205	0	0.110803
206	0	0.11538
207	0	0.17156
208	0	0.11308
209	0	0.106319
210	0	0.101923
211	0	0.099757
212	0	0.099757
213	0
214	0
215	0
216	0
217	0
218	0
219	0
220	0
221	0
222	0
223	0
224	0
225	0
226	0
227	0
228	0
229	1
230	0
231	0
232	1
233	1
234	1
235	0
236	1
237	1
238	1
239	1
240	1
241	1
242	0
243	0
244	0
245	0
246	0
247	0
248	0
249	0
250	0
251	0
252	0
253	0
254	0
255	0
256	0
257	0
258	0
259	0
260	0
261	0
262	0
263	0
264	0
265	1
266	0
267	0
268	1
269	1
270	1
271	0
272	1
273	1
274	0
275	0
276	1
277	0
278	0
279	0
280	0	0.0580728
281	0	0.0464844
282	0	0.0464844
283	0	0.0497764
284	0	0.0486684
285	0	0.0475711
286	0	0.0486684
287	0	0.0486684
288	0	0.0633914
289	0	0.062042
290	0	0.0607058
291	0	0.062042
292	0	0.0661314
293	0	0.0689275
294	0	0.0890208
295	0	0.0890208
296	0	0.122423
297	0	0.120051
298	0	0.18911
299	1	0.196388
300	0	0.196388
301	0	0.127242
302	1	0.129689
303	0	0.127242
304	0	0.129689
305	0	0.129689
306	0	0.207598
307	0	0.211415
308	0	0.200085
309	0	0.185527
310	0
311	0
312	0
313	0
314	0
315	0
316	0
317	0
318	0
319	1	0.371052
320	0	0.364019
321	0	0.350168
322	1	0.336595
323	1	0.32991
324	0	0.343347
325	1	0.32991
326	1	0.316739
327	1	0.303826
328	1	0.291163
329	1	0.284924
330	1	0.297464
331	1
332	0
333	1
334	0
335	0
336	0
337	0
338	0
339	0
340	0
341	0
342	0
343	0
344	0
345	0
346	0
347	0
348	0
349	0
350	1
351	0
352	0
353	1
354	1
355	1	0.806173
356	0	0.406501
357	0	0.406501
358	1	0.397208
359	1	0.378888
360	0	0.360916
361	0	0.360916
362	1	0.352058
363	0	0.352058
364	0	0.334589
365	0	0.438839
366	0	0.46218
367	0	0.450455
368	0	0.427332
369	0	0.46218
370	0	0.485968
371	0	0.522518
372	0	0.547483
373	0	0.585865
374	0	0.393763
375	0	0.411491
376	0	0.290884
377	0	0.215911
378	0	0.220828
379	0	0.147348
380	0	0.150633
381	0	0.157303
382	0	0.157303
383	0	0.157303
384	0	0.0761943
385	0	0.105211
386	0	0.163116
387	0	0.329578
388	0	0.35016
389	0	0.364239
390	0	0.563085
391	0	0.585176
392	0	0.596399
393	0	0.386333
394	0	0.298086
395	0	0.208051
396	0	0.208051
397	0	0.161669
398	0	0.161669
399	0	0.158585
400	0
401	0
402	0
403	0
404	0
405	0
406	0
407	0
408	0
409	0
410	0
411	0
412	0
413	0
414	0
415	0
416	0
417	0
