# Supplementary material for: Long-term ecological and evolutionary dynamics in the gut microbiomes of carbapenemase-producing Enterobacteriaceae colonized subjects
Source: Nat Microbiol. 2022 Sep 15;7(10):1516–24. doi: 10.1038/s41564-022-01221-w (PMC9519440; doi:10.1038/s41564-022-01221-w)
Supplement: Supplementary file 18 — E. coli substrain variations source data. [file 41564_2022_1221_MOESM18_ESM.xlsx]

## Sheet: 0505-T
snp	V00	V01	V02	V03	V04	V05	V06	V07	V08	V09	V10	V11	class
31936	1	0.986667	0.989583	0.885	0.387931	0.95	0.930435	0.939394	0.952381	0.980447	0.916667	0.383607	2
31996	1	1	0.986111	0.861314	0.376471	1	0.933333	0.95	0.934426	0.984615	0.909091	0.242215	2
40766	1	1	0.993631	0.894737	0.56338	0.9	0.984615	0.988764	0.992	0.983491	0.952381	0.317757	2
41348	0.9125	0.926606	0.927215	0.960854	0.935897	0.904762	0.923077	0.926667	0.887574	0.902703	0.808511	0.436667	1
42984	0.896552	0.706667	0.842795	0.85	0.796875	0.884615	0.881579	0.897196	0.781022	0.905013	1	0.90625	1
76158	1	1	0.986667	0.985507	1	1	1	0.916667	0.951219	0.934783	0.7	0.13253	1
134626	1	0.989362	1	0.927126	0.62037	1	0.871429	0.958549	0.947368	0.979419	1	0.423208	2
135061	1	0.990741	0.997015	0.901961	0.443038	0.942857	0.87218	0.932692	0.969136	0.964444	0.891892	0.41994	2
201884	1	1	1	0.891156	0.604938	1	0.927536	0.955556	0.975806	0.971722	0.904762	0.4125	2
280380	1	1	0.988095	0.903743	0.415842	1	0.903846	0.894118	0.901639	0.940239	0.888889	0.348416	2
298860	0.90625	0.906977	0.85567	0.865854	0.866667	0.857143	0.93617	0.84874	0.864	0.855462	0.933333	0.611111	1
356515	0.966102	0.969697	0.948819	0.959064	0.956522	0.962963	0.955556	0.991071	0.921739	0.934272	0.814815	0.339483	1
379605	1	0.978261	0.983333	1	1	1	1	0.954545	0.970588	0.969072	0.7	0.22314	1
385240	0.954023	0.969072	0.96	0.95679	0.974359	0.954545	0.963636	0.924051	0.865979	0.902913	1	0.288372	1
457428	1	1	1	0.985294	1	1	1	1	0.970588	0.884615	0.733333	0.2	1
517806	0.135135	0.130653	0.108384	0.142553	0.164835	0.145161	0.118519	0.102662	0.095023	0.105051	0.140351	0.169231	1
517903	0.234719	0.165746	0.199533	0.206003	0.207071	0.22314	0.176768	0.187675	0.19195	0.206642	0.22093	0.142405	1
517906	0.727273	0.731638	0.65988	0.716714	0.715789	0.741379	0.700535	0.689459	0.671875	0.705343	0.670732	0.637821	1
517917	0.688312	0.583039	0.69024	0.654611	0.66443	0.613636	0.693431	0.629139	0.675277	0.692377	0.666667	0.74502	1
517924	0.669388	0.547826	0.665529	0.618605	0.62931	0.544118	0.690909	0.611336	0.659389	0.669149	0.603774	0.728571	1
517931	0.491713	0.605714	0.478541	0.497076	0.532609	0.528302	0.494253	0.480226	0.5	0.518574	0.533333	0.477707	1
550519	0.764045	0.790476	0.782258	0.941606	0.961538	0.608696	0.918367	0.901639	0.853846	0.820339	0.909091	0.774648	1
550588	0.515152	0.554348	0.5475	0.798969	0.931035	0.571429	0.534884	0.572864	0.375661	0.45967	0.512195	0.507042	1
551159	0.343195	0.440298	0.381924	0.737705	0.891892	0.421053	0.481481	0.407407	0.455556	0.503236	0.5	0.393548	1
551199	0.342282	0.425	0.384375	0.704819	0.90625	0.396226	0.492537	0.414894	0.504132	0.522727	0.483871	0.4	1
551317	0.343284	0.258741	0.294833	0.659091	0.944444	0.285714	0.470588	0.366412	0.380165	0.327476	0.451613	0.333333	1
551348	0.352713	0.296296	0.312399	0.615079	0.916667	0.426471	0.458647	0.369403	0.36	0.345238	0.453125	0.39759	1
551630	0.28169	0.268571	0.367347	0.623932	0.895833	0.47541	0.507812	0.417778	0.347458	0.357971	0.3125	0.410714	1
552567	0.654867	0.721698	0.685926	0.380952	0.139535	0.74359	0.584337	0.683544	0.669492	0.737909	0.686567	0.616935	1
552852	0.292683	0.301887	0.27381	0.751938	0.923077	0.37931	0.368421	0.328947	0.337662	0.371981	0.375	0.405797	1
553821	0.548077	0.559322	0.593496	0.244755	0.147059	0.625	0.465347	0.574007	0.58547	0.625371	0.444444	0.519802	1
554406	0.75641	0.722772	0.722628	0.913706	1	0.666667	0.771084	0.737931	0.77037	0.685371	0.766667	0.669421	1
555529	0.581006	0.5	0.587629	0.83	0.953488	0.375	0.705882	0.677632	0.596591	0.547038	0.535714	0.591241	1
555708	0.246914	0.307918	0.309429	0.645714	0.907407	0.265625	0.462366	0.304545	0.321168	0.327074	0.46	0.342657	1
555882	0.258065	0.346939	0.363395	0.554348	0.745098	0.357143	0.4375	0.412037	0.3125	0.332594	0.322581	0.47619	1
555975	0.19337	0.283422	0.240185	0.528846	0.804878	0.333333	0.328125	0.346154	0.258824	0.283451	0.363636	0.279279	1
555989	0.229814	0.298851	0.264563	0.60396	0.866667	0.431818	0.377049	0.348214	0.322785	0.342059	0.354839	0.324324	1
556006	0.276596	0.373563	0.343964	0.587361	0.701493	0.519231	0.485294	0.46281	0.390533	0.418333	0.40625	0.410853	1
556041	0.624242	0.537143	0.547461	0.384858	0.313253	0.363636	0.397436	0.478571	0.491803	0.497674	0.444444	0.472	1
556072	0.492958	0.485294	0.400504	0.28483	0.282609	0.32	0.25641	0.310606	0.358974	0.337607	0.384615	0.320896	1
556128	0.75	0.777778	0.769737	0.909677	0.825	0.823529	0.942308	0.77686	0.817568	0.820428	0.8125	0.789474	1
556131	0.677419	0.75	0.74	0.896104	0.853659	0.764706	0.918367	0.714286	0.766234	0.756135	0.764706	0.772727	1
556149	0.450704	0.341463	0.431818	0.215116	0.142857	0.333333	0.196429	0.403727	0.358382	0.413462	0.235294	0.35443	1
556257	0.287879	0.320346	0.253829	0.704969	1	0.328125	0.362832	0.344633	0.302564	0.333835	0.423077	0.362791	1
556269	0.290657	0.324528	0.26055	0.656425	0.942308	0.333333	0.348624	0.301205	0.302083	0.288043	0.35	0.326829	1
556312	0.280645	0.298932	0.287462	0.671233	1	0.383333	0.357143	0.327511	0.290102	0.250934	0.285714	0.350427	1
556332	0.272425	0.321705	0.306333	0.523936	0.6	0.425532	0.411765	0.329412	0.286624	0.261568	0.285714	0.33913	1
556353	0.261224	0.256281	0.294627	0.436137	0.5	0.357143	0.386667	0.272	0.233553	0.233333	0.183673	0.315	1
561657	0.29	0.214286	0.321888	0.344371	0.351351	0.352941	0.469136	0.341317	0.310502	0.278649	0.5	0.345865	1
561793	0.277992	0.319853	0.356707	0.453012	0.535354	0.45098	0.445545	0.407035	0.33945	0.355388	0.375	0.33557	1
561796	0.273438	0.309434	0.356269	0.447174	0.525253	0.431373	0.446602	0.384236	0.328571	0.348439	0.354167	0.326667	1
561799	0.272	0.324427	0.362096	0.446341	0.525773	0.431373	0.425743	0.404145	0.350467	0.356707	0.354167	0.328767	1
561958	0.322222	0.462963	0.412451	0.548936	0.529412	0.7	0.631579	0.564885	0.413534	0.408784	0.368421	0.4375	1
562012	0.346535	0.425414	0.384937	0.495775	0.554348	0.666667	0.546875	0.445255	0.357143	0.391045	0.457143	0.52027	1
562102	0.354962	0.380435	0.395349	0.464789	0.455556	0.482759	0.620155	0.418605	0.382671	0.375239	0.463415	0.404	1
562195	0.434483	0.247191	0.364261	0.458781	0.453333	0.368421	0.56	0.413043	0.385135	0.379496	0.322581	0.322222	1
562275	0.325581	0.203125	0.290541	0.324138	0.243902	0.4	0.266667	0.328244	0.327103	0.293033	0.384615	0.354331	1
587438	0.782609	0.736842	0.723077	0.738318	0.758621	0.692308	0.8	0.791667	0.75	0.608333	0.6	0.397959	1
587544	0.452174	0.45045	0.455172	0.470833	0.507246	0.305556	0.41129	0.474747	0.381579	0.479576	0.411765	0.560109	1
587617	0.280702	0.415929	0.389078	0.437086	0.434211	0.419355	0.468354	0.503067	0.484536	0.463936	0.55	0.229935	1
587620	0.270492	0.441667	0.390164	0.440514	0.4375	0.485714	0.475	0.510574	0.471947	0.466066	0.565217	0.232104	1
587690	0.439024	0.52	0.508197	0.5	0.554054	0.589744	0.481818	0.477707	0.471503	0.488372	0.527778	0.284644	1
596328	0.972973	0.949153	0.932584	0.919463	0.904762	0.892857	0.948718	0.970588	0.897727	0.923729	1	0.458647	1
724905	0.982759	0.969697	0.979167	0.903061	0.43662	1	1	0.982759	0.988235	0.972222	0.894737	0.431655	2
1055072	0.872727	0.921053	0.85	0.838983	0.73913	0.875	0.769231	0.914894	0.888889	0.935484	0.8	0.723404	1
1080150	0.521073	0.469027	0.497409	0.45203	0.534653	0.272727	0.495868	0.5	0.5	0.542708	0.545455	0.477064	1
1080157	0.590164	0.52381	0.563253	0.525078	0.632	0.478261	0.589928	0.577869	0.561873	0.592955	0.602564	0.578947	1
1080174	0.623853	0.555556	0.607387	0.570809	0.633803	0.527027	0.639053	0.64	0.596875	0.651297	0.663265	0.594891	1
1080183	0.621951	0.557432	0.610729	0.561702	0.625	0.5	0.627907	0.628458	0.576219	0.630597	0.65	0.588448	1
1080213	0.357895	0.30102	0.344444	0.347222	0.382979	0.365079	0.432432	0.255556	0.288288	0.231441	0.47541	0.347059	1
1081894	0.664	0.657895	0.723776	0.633333	0.647059	0.642857	0.666667	0.7	0.628571	0.720482	0.529412	0.697674	1
1081945	0.81	0.768519	0.809375	0.691176	0.826087	0.84	0.806452	0.699386	0.782857	0.728916	0.72	0.721804	1
1081951	0.216981	0.269565	0.233236	0.320755	0.202703	0.148148	0.232323	0.338983	0.267016	0.295875	0.269231	0.306122	1
1081961	0.245455	0.3	0.255747	0.361607	0.25641	0.214286	0.27451	0.4	0.297436	0.357591	0.321429	0.320513	1
1083361	0.238095	0.253731	0.348837	0.399083	0.44	0.542857	0.421875	0.509804	0.282828	0.403509	0.47619	0.471264	1
1083374	0.64486	0.731183	0.581673	0.526515	0.432836	0.413043	0.477778	0.455224	0.606061	0.505405	0.444444	0.504425	1
1083376	0.642202	0.731959	0.578544	0.516854	0.432836	0.413043	0.5	0.439716	0.592857	0.476071	0.444444	0.512821	1
1083401	0.573171	0.48125	0.576407	0.588391	0.632653	0.636364	0.635802	0.675781	0.565543	0.656652	0.631579	0.620112	1
1083407	0.553571	0.48538	0.578692	0.59375	0.645455	0.652174	0.632768	0.673004	0.566787	0.654443	0.615385	0.629032	1
1083428	0.280769	0.243802	0.247039	0.225694	0.275641	0.287234	0.232759	0.228571	0.218462	0.196195	0.245902	0.228814	1
1083473	0.362162	0.398936	0.426437	0.419643	0.354286	0.357724	0.354167	0.398977	0.437653	0.424953	0.387755	0.406349	1
1083495	0.422414	0.442529	0.46135	0.45191	0.373494	0.384615	0.353659	0.42623	0.47099	0.447174	0.44898	0.447273	1
1083515	0.288961	0.250804	0.25931	0.234756	0.272727	0.330097	0.31982	0.287719	0.239286	0.19708	0.274725	0.229839	1
1083524	0.509091	0.463158	0.456456	0.464646	0.522936	0.574713	0.544554	0.505535	0.423529	0.4525	0.525641	0.478261	1
1090633	0.7625	0.730337	0.776596	0.728889	0.714286	0.6875	0.554054	0.58209	0.672131	0.622642	0.933333	0.706667	1
1090717	0.395604	0.346154	0.277273	0.380282	0.37037	0.448276	0.26087	0.2	0.271186	0.271028	0.428571	0.426829	1
1090792	0.561798	0.595506	0.527027	0.424084	0.52381	0.434783	0.465116	0.444444	0.411765	0.505208	0.47619	0.5	1
1090825	0.445255	0.401639	0.440514	0.505747	0.442623	0.552632	0.484848	0.564815	0.54023	0.522337	0.555556	0.423529	1
1090828	0.445255	0.401639	0.440514	0.501916	0.442623	0.578947	0.454545	0.555556	0.54023	0.520548	0.555556	0.423529	1
1090855	0.530769	0.588235	0.527397	0.461538	0.534483	0.371429	0.52381	0.377551	0.447059	0.430657	0.405405	0.526316	1
1091020	0.825243	0.872	0.830435	0.806283	0.787234	0.842105	0.662162	0.761905	0.752688	0.813456	0.75	0.614815	1
1091070	0.47619	0.512195	0.509901	0.556522	0.526316	0.516129	0.371429	0.533898	0.5	0.386935	0.555556	0.405594	1
1091115	0.251969	0.275229	0.277592	0.244582	0.304878	0.382353	0.386667	0.258993	0.311321	0.30888	0.181818	0.353659	1
1091119	0.243697	0.271845	0.253521	0.246795	0.2875	0.354839	0.393939	0.282443	0.305263	0.326531	0.181818	0.331081	1
1091122	0.245763	0.247423	0.247312	0.249169	0.293333	0.344828	0.370968	0.283465	0.288889	0.305439	0.190476	0.338028	1
1091141	0.716814	0.712766	0.726937	0.705128	0.641026	0.592593	0.549296	0.669565	0.622222	0.65126	0.75	0.601307	1
1091143	0.704348	0.703297	0.734082	0.711039	0.620253	0.576923	0.536232	0.669725	0.622222	0.651064	0.738095	0.594771	1
1091249	0.73494	0.746988	0.65	0.745098	0.764706	0.806452	0.603448	0.688073	0.773585	0.680473	0.758621	0.673267	1
1091250	0.73494	0.743902	0.65	0.753623	0.764706	0.8	0.603448	0.690909	0.773585	0.676558	0.75	0.673267	1
1091265	0.330189	0.364486	0.362934	0.327801	0.310345	0.206897	0.428571	0.328125	0.265152	0.361045	0.242424	0.372093	1
1310270	0.953846	0.968421	0.95288	0.961749	0.926829	1	0.97561	0.965116	0.985714	1	0.705882	0.304545	1
1377139	0.821429	0.819444	0.843537	0.826087	0.777778	0.904762	0.869565	0.846939	0.850575	0.864035	0.842105	0.812081	1
1568542	0.360759	0.272727	0.260442	0.247126	0.24	0.290323	0.349693	0.314754	0.232353	0.3464	0.25	0.310078	1
1568911	0.294833	0.269697	0.275362	0.290798	0.33526	0.285714	0.289916	0.267532	0.234667	0.315632	0.205479	0.344569	1
1569257	0.345609	0.245763	0.311594	0.323034	0.391608	0.426667	0.327869	0.286064	0.258964	0.321922	0.333333	0.291793	1
1569370	0.198171	0.196825	0.180519	0.235795	0.273333	0.238532	0.261044	0.316527	0.215347	0.301314	0.235294	0.312081	1
1569373	0.197015	0.208861	0.182631	0.232819	0.282895	0.231481	0.258065	0.320334	0.206983	0.302041	0.271429	0.316498	1
1569453	0.292135	0.277512	0.264844	0.280423	0.32967	0.260163	0.275	0.291489	0.255859	0.258947	0.319672	0.283988	1
1570212	0.31401	0.294118	0.316239	0.336152	0.368421	0.375	0.264249	0.26506	0.252492	0.304299	0.3125	0.276923	1
1570374	0.563636	0.483333	0.479532	0.586207	0.511111	0.684211	0.536585	0.511111	0.473684	0.422222	0.583333	0.492308	1
1671899	0.875	0.907407	0.940678	0.870229	0.852941	0.733333	0.926829	0.873016	0.905263	0.916933	0.8	0.851064	1
1676559	1	1	1	0.987013	1	1	1	1	1	0.975207	0.666667	0.147727	1
1841193	0.969697	1	1	1	1	1	1	1	0.96	0.917526	0.75	0.194631	1
1848437	0.397059	0.30303	0.356979	0.456522	0.356164	0.404762	0.5	0.40458	0.40678	0.438	0.346154	0.165625	1
1848908	0.932692	0.891892	0.88189	0.902913	0.863636	0.875	0.681818	0.761538	0.830882	0.903333	0.733333	0.333333	1
1908450	0.842105	0.925	0.963303	0.954545	0.923077	0.928571	0.921053	0.942308	0.945205	0.974619	1	0.359756	1
1943476	0.804598	0.848168	0.818616	0.474747	0.217391	0.75	0.672414	0.789773	0.740113	0.759494	0.842105	0.798246	1
2029225	0.794118	0.672414	0.815789	0.849673	0.863636	0.615385	0.879518	0.910891	0.891304	0.848861	0.9	0.925373	1
2049375	0.524752	0.545455	0.603524	0.585492	0.472727	0.705882	0.597222	0.489583	0.490323	0.556738	0.612903	0.358209	1
2100951	0.914286	0.673913	0.811111	0.918919	0.903226	0.818182	0.880952	0.704545	0.8	0.907173	0.923077	0.885246	1
2218851	0.958333	0.934066	0.925134	0.939815	0.913793	0.826087	0.915663	0.909722	0.95977	0.876712	0.9375	0.394904	1
2224776	0.945946	0.959596	0.961864	0.923077	0.973684	0.904762	0.782609	0.846154	0.918182	0.864646	0.8125	0.817073	1
2270685	1	0.988235	1	0.927835	0.607595	1	0.882353	0.984733	0.987805	0.974235	0.923077	0.407895	2
2284281	0.939394	0.84375	0.885057	0.923077	0.875	1	0.923077	0.927536	0.875	0.933333	1	0.330935	1
2291779	1	1	1	0.924731	0.588235	1	0.981132	0.890909	0.965909	0.985507	1	0.427928	2
2375861	1	1	1	1	1	1	1	0.9	1	0.950311	0.727273	0.19084	1
2429100	0.698413	0.617647	0.711111	0.653226	0.7	0.578947	0.678571	0.606061	0.711864	0.552381	0.75	0.343284	1
2429106	0.732394	0.690476	0.716216	0.706667	0.735294	0.6	0.710526	0.632911	0.701493	0.596708	0.615385	0.394737	1
2534044	1	1	1	0.789474	0.328125	1	0.827586	0.912281	0.972222	0.926267	1	0.183962	1
2685058	0.766667	0.818182	0.691892	0.675497	0.62	0.692308	0.666667	0.679612	0.733333	0.668329	0.857143	0.638554	1
2910829	0.938144	0.905172	0.90795	0.91635	0.823529	0.805556	0.934783	0.913043	0.961538	0.944223	0.878788	0.343478	1
2925521	1	0.971429	0.978261	1	1	1	1	0.857143	1	0.969925	0.7	0.135135	1
2988612	0.495238	0.376344	0.501901	0.474074	0.459459	0.34375	0.423729	0.402439	0.455357	0.506803	0.478261	0.469697	1
2988616	0.5	0.377551	0.501901	0.487179	0.48	0.333333	0.442623	0.445783	0.466667	0.517483	0.5	0.758974	1
3002493	0.942857	0.975	0.969388	0.873418	1	1	0.875	0.903226	0.942857	0.903226	1	0.149425	1
3002999	1	0.991228	0.991597	0.934426	0.643678	1	0.953846	0.913979	0.97479	0.961364	0.785714	0.42233	2
3037517	0.915789	0.916667	0.94686	0.880795	0.923077	0.705882	0.875	0.926471	0.94186	0.931751	0.947368	0.264151	1
3037520	0.94382	0.924051	0.965174	0.945205	0.951219	0.764706	0.9	0.943662	0.948718	0.946746	0.941176	0.264151	1
3048059	0.858586	0.858824	0.866029	0.827027	0.913043	0.814815	0.915254	0.823529	0.700935	0.751678	0.708333	0.315152	1
3048068	0.865385	0.869565	0.876652	0.839196	0.916667	0.827586	0.920635	0.827869	0.72807	0.758242	0.740741	0.946746	1
3080050	1	0.973684	1	0.985915	1	0.944444	1	1	1	0.958904	0.692308	0.186813	1
3080158	1	1	0.988095	1	1	1	1	1	1	0.987952	0.647059	0.175781	1
3080173	0.954545	1	1	1	1	1	1	0.985075	1	0.979167	0.692308	0.135659	1
3080176	0.909091	1	0.985915	1	1	1	1	0.985075	1	0.976834	0.538462	0.153257	1
3080202	0.979167	0.987654	0.982759	0.989899	0.975	1	0.974359	0.987179	1	0.983278	0.615385	0.227092	1
3094666	1	1	0.996183	0.893382	0.492188	1	0.884956	0.960784	0.948571	0.95525	0.902439	0.413249	2
3122100	1	1	0.994859	0.916388	0.645669	1	0.902655	0.974684	0.974093	0.959027	0.875	0.48265	2
3122151	1	1	1	0.913043	0.625	1	0.907563	0.964539	0.971591	0.960983	0.9	0.48495	2
3147987	1	1	1	1	1	1	1	1	0.970149	0.982699	0.65	0.192453	1
3151614	1	1	1	0.986842	1	1	1	0.833333	0.983051	0.955556	0.846154	0.139896	1
3164380	1	1	1	0.980198	1	1	1	0.93617	0.951219	0.975248	0.818182	0.129187	1
3317148	0.979592	0.97619	0.907285	0.919192	0.884615	0.92	0.962963	0.947368	0.954545	0.908163	0.9	0.253165	1
3334663	1	0.982456	1	0.859477	0.416667	1	0.813187	0.889655	0.95082	0.950855	1	0.403162	2
3373455	1	1	0.973684	0.980952	0.954545	0.909091	1	0.974359	0.907407	0.967391	0.785714	0.273224	1
3450464	0.959184	0.933333	0.9375	0.927083	1	1	1	0.98	0.942308	0.934132	0.727273	0.248908	1
3450467	0.962264	0.895833	0.938931	0.927835	0.947368	1	1	0.962264	0.942308	0.933333	0.909091	0.257384	1
3518496	1	1	1	0.870968	0.313433	1	0.849462	0.940171	0.971831	0.950311	0.933333	0.386598	2
3566524	0.622642	0.544872	0.655814	0.644841	0.567797	0.535714	0.696774	0.757937	0.824207	0.781873	0.560976	0.738397	1
3566569	0.668122	0.603239	0.66263	0.665644	0.630435	0.609195	0.573034	0.629032	0.753149	0.635233	0.634615	0.662879	1
3566623	0.641711	0.604651	0.630273	0.597727	0.611111	0.60274	0.461039	0.548936	0.63	0.506989	0.733333	0.544248	1
3566642	0.56338	0.579365	0.609589	0.545732	0.567568	0.542373	0.420635	0.508876	0.597458	0.465909	0.708333	0.452514	1
3566656	0.566176	0.571429	0.636364	0.562874	0.633803	0.555556	0.401709	0.517007	0.553922	0.458874	0.826087	0.455696	1
3566692	0.482143	0.575758	0.656	0.578571	0.592593	0.46875	0.428571	0.418605	0.426829	0.347032	0.578947	0.405172	1
3566695	0.486486	0.572816	0.654472	0.581227	0.574074	0.424242	0.455446	0.380952	0.421384	0.317181	0.55	0.412281	1
3566708	0.452174	0.375	0.346154	0.412371	0.431034	0.53125	0.490385	0.589928	0.561404	0.669307	0.421053	0.541284	1
3566731	0.524272	0.6	0.623529	0.621094	0.581818	0.458333	0.464646	0.375	0.352632	0.29877	0.555556	0.457143	1
3689923	1	0.987952	0.955056	0.974359	0.971429	0.95	0.973684	0.953125	0.984615	0.969543	0.8	0.273196	1
3747536	0.850746	0.735849	0.77037	0.858333	0.755556	0.740741	0.818182	0.877551	0.790698	0.92268	0.857143	0.328125	1
3752810	1	1	0.985714	0.955556	1	1	0.9375	0.771429	0.96	0.978261	0.9	0.105263	1
3825479	0.987952	1	0.977169	0.899083	0.542553	1	0.908333	0.959799	0.962343	0.978365	0.857143	0.432624	2
3838903	0.900901	0.917526	0.897561	0.893162	0.854545	0.818182	0.910714	0.884615	0.925234	0.89083	0.952381	0.396552	1
3839722	1	0.988095	0.982143	0.955357	0.95	0.909091	0.954545	0.962025	0.921053	0.990033	0.866667	0.237569	1
3970429	0.993007	1	0.989324	0.856502	0.561798	1	0.875	0.981481	0.945652	0.95709	0.933333	0.368217	2
3970742	1	0.990196	0.99537	0.862295	0.483516	1	0.884058	0.975155	0.962162	0.96401	0.945946	0.372263	2
3970754	1	0.995025	0.995283	0.862928	0.461957	1	0.881579	0.948276	0.947917	0.960149	0.954545	0.38676	2
4026932	1	1	1	1	1	1	0.857143	0.815789	1	0.992424	0.823529	0.199005	1
4026935	1	1	1	1	1	1	0.913043	0.8	1	0.984127	0.833333	0.186869	1
4026947	0.977778	1	0.967742	1	1	1	0.909091	0.761905	1	0.988506	0.785714	0.177143	1
4043861	1	1	1	1	1	1	1	0.978723	1	0.997854	0.5	0.208511	1
4085392	0.438356	0.358209	0.475248	0.57037	0.612903	0.473684	0.441176	0.231707	0.392857	0.251412	0.285714	0.130682	1
4120073	0.91358	0.943662	0.878307	0.975309	1	0.958333	0.971429	0.828571	0.907692	0.669565	0.9375	0.333333	1
4120074	0.91358	0.943662	0.874346	0.975309	1	0.96	0.971429	0.835616	0.910448	0.68595	0.9375	0.333333	1
4147949	0.9	0.943396	0.938462	0.91954	0.958333	0.923077	0.954545	0.958333	0.857143	0.921569	0.727273	0.190476	1
4177925	0.593985	0.577778	0.579345	0.612536	0.616279	0.5	0.463158	0.642276	0.516129	0.714286	0.47619	0.351485	1
4177976	0.559055	0.558442	0.538095	0.461722	0.475	0.552239	0.608696	0.580808	0.64135	0.555556	0.613636	0.385093	1
4177988	0.578125	0.592105	0.550481	0.475962	0.475	0.590909	0.591837	0.61215	0.63786	0.567376	0.560976	0.331343	1
4212864	0.605263	0.741379	0.614108	0.560847	0.457627	0.571429	0.473282	0.468354	0.505376	0.483617	0.357143	0.36715	1
4213695	0.326693	0.310105	0.283688	0.326633	0.222222	0.22	0.333333	0.314208	0.260753	0.311352	0.411765	0.215686	1
4213882	0.475	0.418605	0.479167	0.526316	0.422222	0.5	0.428571	0.408163	0.369565	0.486486	0.5	0.1875	1
4213993	0.818182	0.842697	0.806452	0.798354	0.814286	0.928571	0.704225	0.811189	0.707143	0.770198	0.857143	0.818182	1
4228360	0.901639	0.818182	0.876623	0.885496	0.904762	0.8	0.915493	0.888889	0.915493	0.928899	0.833333	0.256757	1
4269607	1	0.976744	0.965517	0.989247	0.961538	0.9	0.935484	0.935484	0.96	0.99115	0.941176	0.154762	1
4393718	0.858491	0.883495	0.859459	0.830769	0.815789	0.909091	0.865385	0.888889	0.869048	0.909859	0.869565	0.489655	1
4410718	0.490566	0.394231	0.475113	0.502591	0.526316	0.478261	0.466667	0.5	0.483516	0.445378	0.424242	0.45977	1
4410857	0.817073	0.708333	0.761589	0.786127	0.878049	0.76	0.717172	0.746835	0.693548	0.737864	0.647059	0.77037	1
4410859	0.817073	0.716216	0.76129	0.784091	0.880952	0.76	0.701923	0.748428	0.677165	0.735125	0.647059	0.771429	1
4410927	0.571429	0.538462	0.559322	0.650794	0.730769	0.588235	0.472222	0.559809	0.545455	0.521512	0.689655	0.496855	1
4411572	0.659091	0.632653	0.627119	0.618421	0.622222	0.551724	0.697674	0.745763	0.861111	0.669118	0.625	0.692308	1
4411589	0.527473	0.551402	0.569565	0.594828	0.559322	0.545455	0.666667	0.686275	0.743802	0.615686	0.555556	0.675	1
4411613	0.493671	0.449367	0.414706	0.373938	0.3625	0.409091	0.3125	0.328467	0.252941	0.425926	0.355556	0.324324	1
4411676	0.47138	0.479167	0.516535	0.586146	0.556391	0.514286	0.536232	0.532819	0.524793	0.450925	0.491803	0.622222	1
4411733	0.260623	0.249344	0.296122	0.307383	0.335329	0.238938	0.342723	0.383838	0.418421	0.352063	0.282353	0.439286	1
4411763	0.260355	0.246032	0.317634	0.31979	0.288344	0.245098	0.347032	0.415	0.441463	0.395866	0.290698	0.418006	1
4411772	0.220588	0.247253	0.165017	0.245638	0.171975	0.230769	0.150943	0.14433	0.131514	0.168755	0.235955	0.184211	1
4411799	0.464174	0.479751	0.482759	0.535817	0.443709	0.43956	0.480392	0.541936	0.530556	0.548857	0.376471	0.576792	1
4412051	0.584615	0.603053	0.606322	0.638889	0.648649	0.536232	0.577465	0.719298	0.586207	0.654709	0.5625	0.555556	1
4413426	0.435484	0.472973	0.484043	0.606061	0.6	0.388889	0.413793	0.254098	0.209091	0.20197	0.846154	0.41573	1
4436557	0.922222	0.930233	0.90411	0.904	0.851064	0.947368	0.952381	0.939655	0.955357	0.95814	0.916667	0.369318	1
4436560	0.923077	0.947368	0.909091	0.909836	0.911111	0.944444	0.952381	0.945946	0.973913	0.964365	0.9	0.387097	1
4484932	1	0.970874	0.992832	0.917695	0.648148	1	0.907407	0.924528	0.953125	0.978395	0.954545	0.455357	2
4491415	1	1	1	1	1	1	1	1	1	0.994737	0.583333	0.212329	1
4522008	1	0.980769	0.994203	0.94382	0.636364	1	0.882353	0.979452	0.95858	0.975309	1	0.412121	2
4525471	1	1	0.995984	0.9163	0.662921	1	0.830189	0.916667	0.961538	0.96129	1	0.427885	2
4546524	0.508197	0.396947	0.488525	0.387324	0.527273	0.6	0.395062	0.336538	0.449664	0.403727	0.481481	0.245714	1
4560817	1	0.990826	1	0.920168	0.598214	1	0.914894	0.962687	0.992424	0.987972	0.909091	0.421277	2
4562783	1	1	0.988417	0.917749	0.712329	1	0.909091	0.972527	0.973856	0.97772	0.863636	0.464286	2
4564172	0.991667	1	0.995902	0.936975	0.584416	1	0.950617	0.926316	0.985816	0.977226	0.969697	0.47352	2
4576416	0.920635	0.949153	0.952381	0.938053	0.96875	0.92	0.96875	0.71875	0.92	0.838235	0.8	0.295775	1
4646835	0.75	0.741573	0.807309	0.727273	0.716216	0.85	0.857143	0.741935	0.82243	0.83844	0.818182	0.415094	1
4646880	0.833333	0.845361	0.886525	0.894515	0.869048	0.826087	0.927711	0.880503	0.875	0.896907	0.863636	0.894545	1
4688493	0.840909	0.850746	0.880342	0.898876	0.86	1	0.906977	0.895833	0.916667	0.920892	0.944444	0.442211	1
4706872	0.95082	0.9375	0.9375	0.965753	0.871795	0.954545	0.93617	0.964286	0.975	0.973404	0.823529	0.275449	1
4706873	0.95082	0.936508	0.937107	0.972603	0.864865	0.954545	0.959184	0.965116	0.9875	0.978947	0.823529	0.277108	1
4759778	0.788889	0.769231	0.849765	0.857988	0.964912	0.8	0.881356	0.794118	0.831933	0.777778	0.666667	0.46696	1
4759966	0.553459	0.645669	0.599278	0.563025	0.613861	0.591837	0.417323	0.469697	0.409692	0.484091	0.636364	0.296137	1
4775495	0.627119	0.6625	0.709091	0.669118	0.615385	0.666667	0.5625	0.571429	0.715596	0.615385	0.727273	0.627451	1
4775522	0.663158	0.608333	0.642105	0.689815	0.533333	0.62963	0.541667	0.683824	0.654971	0.616732	0.75	0.71875	1
4775896	0.111111	0.147287	0.188034	0.143251	0.148148	0.086207	0.081395	0.069672	0.054455	0.053178	0.181818	0.116279	1
4775929	0.205426	0.2749	0.288815	0.233716	0.254386	0.179487	0.159794	0.165605	0.190141	0.132258	0.285714	0.234756	1
4775935	0.4	0.365672	0.386749	0.416226	0.479675	0.341772	0.465347	0.490506	0.451178	0.440768	0.342857	0.348765	1
4775941	0.210909	0.289199	0.301059	0.254733	0.278571	0.2125	0.200957	0.221865	0.233553	0.167763	0.323944	0.280255	1
4775944	0.370909	0.352542	0.30826	0.327787	0.212329	0.433735	0.330144	0.305466	0.348534	0.402838	0.366197	0.370968	1
4775956	0.577703	0.673267	0.603064	0.587963	0.518987	0.676768	0.563107	0.544554	0.623794	0.60468	0.727273	0.678082	1
4776052	0.705645	0.701357	0.683442	0.677083	0.647059	0.753846	0.598291	0.621818	0.636771	0.691578	0.568627	0.768817	1
4776073	0.599034	0.588889	0.625255	0.583562	0.686747	0.576923	0.536585	0.640553	0.601227	0.603591	0.657143	0.559748	1
4776145	0.46875	0.494737	0.550943	0.526104	0.569231	0.604651	0.511111	0.45679	0.452632	0.635983	0.55	0.54023	1
4776181	0.646154	0.671642	0.705882	0.66879	0.702128	0.740741	0.72973	0.7	0.724138	0.790816	0.714286	0.698113	1
4777041	0.59375	0.605505	0.65251	0.724868	0.657143	0.714286	0.652778	0.653061	0.674603	0.419263	0.7	0.536232	1
4777124	0.886364	0.787234	0.657534	0.698413	0.586207	0.846154	0.679245	0.660377	0.658537	0.64604	0.7	0.710843	1
4810830	0.989418	0.993631	1	0.948795	0.534591	0.963636	0.877551	0.944444	0.947368	0.95509	0.94	0.440789	2
4935925	1	1	1	0.95	0.571429	1	0.964286	0.983871	0.991803	0.998131	0.9	0.35567	2
4937812	1	1	1	0.863354	0.481928	1	0.906977	0.954955	0.945736	0.968958	0.833333	0.502283	2
4938391	0.290816	0.321839	0.265934	0.279476	0.309524	0.163636	0.266129	0.278302	0.273171	0.262069	0.296296	0.244565	1
4938395	0.296875	0.327485	0.269663	0.28764	0.327731	0.183673	0.282051	0.280952	0.278607	0.26491	0.314815	0.245902	1
4938435	0.47561	0.52381	0.414141	0.481283	0.543478	0.375	0.333333	0.46729	0.452632	0.406685	0.555556	0.43038	1
4938437	0.474359	0.443038	0.564246	0.488372	0.444444	0.55	0.652174	0.515152	0.537634	0.562857	0.4	0.539474	1
4938439	0.474359	0.443038	0.558659	0.488372	0.444444	0.55	0.652174	0.515152	0.537634	0.562857	0.4	0.552632	1
4938487	0.336957	0.347826	0.436364	0.43609	0.367347	0.583333	0.416667	0.432836	0.463415	0.368421	0.466667	0.516129	1
4938491	0.392523	0.443038	0.49187	0.5625	0.465517	0.703704	0.425926	0.527027	0.48913	0.48318	0.470588	0.571429	1
4938531	0.646667	0.568	0.530151	0.541379	0.583333	0.317073	0.6	0.52	0.572464	0.583643	0.411765	0.5	1
4938532	0.646667	0.56	0.532663	0.541379	0.583333	0.317073	0.6	0.52	0.572464	0.582868	0.411765	0.5	1
4938533	0.646667	0.56	0.532663	0.537931	0.583333	0.317073	0.6	0.52	0.572464	0.590317	0.411765	0.5	1
4938535	0.653595	0.566929	0.53616	0.555556	0.583333	0.317073	0.6125	0.527559	0.578571	0.59633	0.411765	0.508333	1
5088710	0.338983	0.333333	0.368098	0.679612	1	0.363636	0.575	0.732759	0.655462	0.707831	0.642857	0.567901	1
5088780	0.410714	0.365517	0.416894	0.708738	1	0.365854	0.55	0.55618	0.50289	0.495192	0.612903	0.449438	1
5088800	0.509804	0.428571	0.491765	0.733068	0.972973	0.4	0.589552	0.601093	0.573099	0.593478	0.611111	0.483516	1
5088863	0.713287	0.68595	0.68546	0.849558	0.974359	0.585366	0.789474	0.795082	0.836066	0.850829	0.742857	0.714286	1
5088873	0.737705	0.724771	0.740614	0.861244	0.942857	0.594595	0.807692	0.865385	0.854369	0.924092	0.758621	0.767241	1
5091133	0.3	0.29661	0.319338	0.644796	0.887097	0.428571	0.359223	0.368	0.327027	0.312169	0.21519	0.335347	1
5091142	0.321321	0.288462	0.323204	0.640288	0.893939	0.380282	0.351759	0.37971	0.321839	0.318215	0.213333	0.332298	1
5091166	0.293388	0.283186	0.32969	0.652866	0.90566	0.425926	0.343558	0.364621	0.325581	0.309268	0.230769	0.358209	1
5100922	0.915966	0.894737	0.890449	0.883895	0.905405	0.777778	0.770492	0.901408	0.895349	0.884615	0.862069	0.841727	1
5120491	1	1	1	0.952756	0.866667	0.923077	1	0.956522	0.985915	0.989691	0.583333	0.176707	1

## Sheet: 0506-T
snp	V00	V02	V03	V04	V05	V06	V07	V10	V11	class
39839	0.5	0.84375	0.908012	0.986425	1	1	0.821429	1	1	2
99236	0.45	0.787879	0.886567	0.977477	0.974359	1	0.863636	0.933333	1	2
99485	0.454545	0.821429	0.887719	0.993103	1	1	0.916667	1	1	2
124171	0.636364	0.655738	0.896552	0.991031	0.869565	1	0.909091	1	1	2
124234	0.666667	0.577778	0.888199	0.992908	1	1	0.862069	1	1	2
174309	0.785714	0.737705	0.875984	0.990683	0.782609	1	0.95	1	0.957447	2
198746	0.75	0.642857	0.810127	0.993243	1	1	0.818182	1	1	2
277705	0.944444	0.731707	0.845745	0.952663	0.88	1	0.789474	0.888889	1	1
295836	0.842105	0.931818	0.878049	0.876923	0.769231	0.818182	0.846154	0.9	1	1
298239	0.5	0.803922	0.798995	0.778524	1	1	0.894737	0.454545	0.409091	1
298535	0.538462	0.478261	0.552361	0.529412	0.416667	0.444444	0.4375	0.863636	0.92	1
298565	0.461538	0.489362	0.533769	0.524324	0.454545	0.428571	0.266667	0.904762	1	1
300223	0.4	0.837209	0.893333	1	1	1	0.941176	0.95	1	2
356997	0.538462	0.659091	0.897898	0.989637	1	1	1	1	1	2
462860	0.789474	0.653846	0.879085	1	1	1	0.789474	1	0.892857	2
462872	0.8	0.6875	0.887043	0.992701	1	1	0.777778	1	0.869565	2
470279	0.545455	0.666667	0.961424	1	0.954545	0.954545	0.904762	0.923077	1	2
484463	0.565217	0.674419	0.840336	0.989247	1	1	0.913043	1	0.941176	2
484770	0.617647	0.809524	0.903646	1	0.888889	1	0.863636	1	1	2
506513	0.75	0.545455	0.831169	0.982609	0.818182	1	1	1	1	2
551720	0.576923	0.708333	0.690141	0.679245	0.653846	0.73913	0.807692	1	1	1
552567	0.645161	0.678571	0.681214	0.523546	0.636364	0.652174	0.772727	1	1	1
572583	0.590909	0.583333	0.935401	0.980892	1	1	0.9375	1	1	2
572619	0.55	0.488889	0.907692	0.986301	1	1	0.928571	1	1	2
572649	0.703704	0.55102	0.902736	0.982558	0.944444	1	0.9375	1	0.966667	2
629447	0.625	0.714286	0.906024	0.9	1	0.9375	1	1	1	2
647917	0.791667	0.609756	0.895425	0.987654	0.846154	0.916667	0.952381	0.913043	1	2
679742	0.785714	0.551724	0.895307	0.978102	1	0.923077	0.944444	1	1	2
795050	0.619048	0.830508	0.888172	0.990291	0.851852	1	0.892857	0.95	1	2
795053	0.619048	0.836364	0.88671	1	0.851852	1	0.928571	0.95	1	2
795104	0.55	0.738095	0.877976	1	0.95	1	1	0.894737	0.973684	2
807203	0.526316	0.714286	0.913433	0.977012	0.96875	0.961538	1	1	1	2
810898	0.384615	0.6875	0.82449	0.991228	0.7	1	0.9375	1	1	1
823948	0.75	0.788462	0.907563	0.974227	0.818182	0.95	0.928571	1	0.92	2
825852	0.692308	0.814815	0.879599	1	0.944444	0.833333	0.769231	1	0.941176	2
825879	0.833333	0.782609	0.87234	1	1	0.8	0.823529	1	0.947368	1
828862	0.619048	0.578947	0.890511	0.994595	1	1	0.913043	1	1	2
853428	0.4375	0.717949	0.926056	1	1	1	0.8	1	1	2
881841	0.65	0.795455	0.887435	0.983425	0.923077	0.928571	0.941176	0.916667	1	2
907997	0.625	0.805556	0.879464	0.985714	0.833333	1	0.944444	1	1	2
918846	0.555556	0.625	0.91573	1	0.958333	1	0.947368	1	0.97619	2
947191	0.333333	0.333333	0.460838	0.506812	0.72	0.794118	0.645161	0.305556	0.282609	1
947201	1	0.872727	0.92562	0.993884	1	1	1	0.34375	0.292683	1
984829	0.88	0.621622	0.850806	0.989691	0.947368	1	0.75	1	1	2
1179658	0.533333	0.645161	0.897849	0.994595	1	1	1	1	1	2
1207900	0.740741	0.821429	0.97318	0.970149	0.954545	0.882353	0.9	0.928571	0.916667	2
1239926	0.538462	0.645833	0.884615	0.994444	1	1	0.9	1	1	2
1239930	0.538462	0.659574	0.885993	0.99422	1	1	0.888889	1	1	2
1291401	0.529412	0.761194	0.898851	0.988304	1	1	0.884615	1	0.969697	2
1357683	0.625	0.829268	0.860927	0.966216	0.875	1	1	0.923077	1	2
1390943	0.291667	0.271186	0.447099	0.40493	0.482759	0.310345	0.368421	1	1	1
1391618	0.323077	0.252336	0.24625	0.246094	0.237288	0.3	0.40625	0.894737	1	1
1391898	0.533333	0.267442	0.382671	0.366589	0.333333	0.290323	0.295455	1	1	1
1400042	0.7	0.666667	0.907063	1	0.928571	1	1	0.8125	1	2
1412422	0.583333	0.844828	0.912718	1	0.928571	0.964286	0.875	0.96	1	2
1426960	0.473684	0.666667	0.882096	0.993007	1	1	1	1	1	2
1540483	0.454545	0.724138	0.92233	0.97973	1	1	1	1	1	2
1621005	0.744186	0.481481	0.630252	0.643599	0.555556	0.428571	0.78125	0.464286	0.733333	1
1621006	0.255814	0.525	0.364865	0.350694	0.368421	0.571429	0.242424	0.517241	0.266667	1
1621015	0.227273	0.444444	0.348259	0.345763	0.458333	0.5	0.21875	0.558824	0.322581	1
1621117	0.266667	0.509434	0.468547	0.416667	0.583333	0.586207	0.647059	0.3125	0.722222	1
1621118	0.666667	0.45098	0.473799	0.57485	0.454545	0.461538	0.294118	0.588235	0.277778	1
1627417	0.666667	0.734694	0.90137	0.979021	0.958333	1	0.826087	1	1	2
1672660	0.884615	0.717391	0.896296	0.978723	0.714286	1	0.863636	0.866667	1	1
1687761	0.571429	0.685714	0.890863	0.989247	0.818182	1	1	1	1	2
1876848	0.647059	0.516129	0.896657	0.993939	1	1	0.956522	1	1	2
1964777	0.571429	0.740741	0.884298	0.986486	1	0.9	1	1	1	2
1976042	0.461538	0.742857	0.85209	0.993151	1	1	1	1	1	2
1994656	1	1	1	1	1	0.971429	1	0.529412	0.125	1
1997631	1	0.985714	0.98994	0.995062	1	1	0.976744	0.630435	0.488372	1
1997683	1	1	0.996205	1	1	1	1	0.404762	0.551724	1
1997728	1	1	0.99784	1	1	1	1	0.457627	0.581818	1
1997737	1	1	1	1	1	1	1	0.428571	0.568627	1
1997752	1	0.977778	1	1	1	0.96	1	0.4	0.468085	1
2049351	0.933333	0.714286	0.962687	0.991803	0.9375	1	0.9	0.444444	0.545455	1
2100522	0.583333	0.722222	0.893103	0.981707	1	1	1	0.846154	1	2
2118858	0.555556	0.69697	0.915152	0.993671	0.928571	1	1	1	1	2
2195934	0.764706	0.795918	0.868852	1	0.954545	1	0.705882	1	1	2
2270302	0.55	0.75	0.9	0.994286	0.979592	1	0.928571	0.92	1	2
2276756	0.583333	0.693548	0.892344	0.974093	0.941176	1	0.846154	0.947368	0.9375	2
2276858	0.52	0.77193	0.902748	0.990991	1	1	0.904762	1	1	2
2292816	0.645161	0.796296	0.925714	0.994975	0.833333	0.846154	0.947368	1	1	2
2309348	0.5	0.818182	0.850746	1	1	1	0.9375	0.9375	1	2
2309351	0.473684	0.818182	0.857678	1	1	1	0.933333	0.9375	1	2
2403811	0.55	0.731707	0.848837	0.993789	0.958333	1	1	1	1	2
2405142	1	0.636364	0.784672	0.980769	1	1	0.6	1	1	1
2406295	0.666667	0.754717	0.853211	0.973856	0.846154	1	1	1	1	2
2413297	0.421053	0.75	0.896277	0.996124	0.894737	1	0.92	1	1	2
2420035	0.653846	0.671875	0.909953	0.995951	1	1	0.888889	1	0.970588	2
2462543	0.333333	0.679245	0.855153	0.993827	1	1	1	0.833333	1	2
2462551	0.4375	0.719298	0.851351	0.988166	1	1	1	1	1	2
2482436	0.925926	0.585366	0.838608	0.835106	0.875	0.857143	0.9375	0.7	1	1
2484611	0.541667	0.741379	0.905085	0.973684	0.846154	1	0.857143	1	1	2
2484614	0.545455	0.745763	0.899329	0.973684	0.846154	1	0.846154	0.9	1	2
2668051	0.625	0.7	0.83871	0.938462	1	1	0.9375	0.952381	1	2
2682833	0.769231	0.8125	0.860058	0.986486	0.923077	0.75	0.764706	1	1	1
2682857	0.75	0.755556	0.853994	0.986957	0.928571	0.846154	0.8	0.857143	1	2
2682905	0.789474	0.777778	0.886935	0.97318	0.866667	0.875	0.916667	1	1	2
2685456	0.862069	0.766667	0.859297	0.883929	0.916667	0.8	0.9	0.705882	1	1
2700263	0.619048	0.674419	0.90407	1	1	1	0.909091	0.846154	1	2
2706075	0.619048	0.571429	0.879747	0.993939	1	1	0.894737	1	1	2
2706135	0.5	0.707317	0.877483	0.986486	0.92	1	0.941176	1	1	2
2706276	0.636364	0.547619	0.886228	0.995595	1	1	0.833333	1	1	2
2744727	0.636364	0.765957	0.901024	0.970588	1	1	0.823529	1	1	2
2842823	0.5	0.75	0.928375	0.983696	1	1	0.923077	1	1	2
2909350	0.541667	0.605263	0.890071	0.994872	1	1	0.894737	1	1	2
2955110	0.391304	0.804878	0.896739	0.996296	1	1	1	1	1	2
2965211	0.692308	0.857143	0.922078	0.979452	0.909091	0.923077	0.8125	1	1	2
3006124	0.7	0.68	0.777778	0.979167	1	1	1	0.9	1	2
3043661	0.785714	0.595238	0.852632	1	0.818182	1	0.583333	1	1	1
3051236	0.769231	0.583333	0.915789	0.992806	1	1	0.909091	0.9	1	2
3119994	0.470588	0.736842	0.790323	0.993378	1	1	0.916667	1	1	2
3119997	0.5	0.648649	0.75	0.992593	1	1	0.909091	1	1	2
3120000	0.5	0.666667	0.735772	0.992424	1	1	0.909091	1	1	2
3122454	0.545455	0.697674	0.768293	0.965909	1	1	0.818182	0.9	1	2
3189791	0.5	0.729167	0.866864	0.993939	1	0.933333	0.958333	1	1	2
3203170	0.470588	0.745763	0.874699	1	0.875	1	0.894737	1	0.944444	2
3205062	0.421053	0.711864	0.908676	0.996466	1	1	0.962963	1	1	2
3216727	0.583333	0.594595	0.895385	0.987179	1	1	1	1	1	2
3320926	0.678571	0.745455	0.858333	0.965318	0.90625	0.961538	1	1	0.866667	2
3324199	0.65625	0.644444	0.764463	0.967532	1	0.952381	0.823529	1	1	2
3361904	0.545455	0.651163	0.895833	0.988024	1	0.857143	0.954545	1	1	2
3370028	0.727273	0.704918	0.889855	0.995434	0.944444	0.947368	0.909091	0.958333	1	2
3431232	0.333333	0.771429	0.882166	1	1	1	1	1	1	2
3479847	0.4	0.76087	0.881612	0.984772	1	1	0.941176	1	1	2
3479850	0.4375	0.714286	0.886978	0.985646	1	1	0.944444	1	1	2
3482963	0.4	0.372093	0.509174	0.462766	0.5	0.473684	0.428571	0.466667	0.482759	1
3482983	0.578947	0.388889	0.438938	0.52459	0.533333	0.518519	0.545455	0.473684	0.588235	1
3482984	0.6	0.358491	0.445826	0.516	0.533333	0.518519	0.545455	0.473684	0.617647	1
3482994	0.65	0.338983	0.48552	0.539033	0.529412	0.5	0.545455	0.5	0.657895	1
3483019	0.291667	0.375	0.35085	0.371622	0.368421	0.454545	0.375	0.4	0.307692	1
3483046	0.653846	0.415584	0.594595	0.618881	0.65	0.571429	0.605263	0.6	0.647059	1
3483092	0.8	0.611111	0.761803	0.881579	0.8125	0.785714	0.931035	0.933333	0.764706	1
3483483	0.545455	0.714286	0.873288	0.984536	1	1	0.909091	0.9	1	2
3514787	0.380952	0.878049	0.872063	0.987013	1	0.935484	1	1	1	2
3515705	0.833333	0.607143	0.818182	0.986928	1	1	0.9	0.9	1	2
3518292	0.555556	0.682927	0.852941	0.971631	0.923077	1	0.913043	1	0.944444	2
3519663	0.727273	0.534884	0.904523	1	0.969697	1	1	0.923077	1	2
3664726	0.666667	0.587302	0.900553	1	1	1	0.956522	0.961538	1	2
3669718	0.571429	0.666667	0.859327	0.995851	1	1	0.944444	1	1	2
3696597	0.583333	0.5	0.893548	1	1	1	1	1	1	2
3700821	0.722222	0.529412	0.840909	0.977941	1	1	0.875	1	1	2
3706089	0.538462	0.8	0.873106	0.986842	0.941176	1	0.967742	1	0.96875	2
3731377	0.625	0.688525	0.881402	0.995074	1	0.916667	1	0.969697	1	2
3731488	0.607143	0.68	0.854786	0.979058	1	1	0.928571	1	1	2
3777973	0.583333	0.702128	0.897243	0.992593	1	1	0.962963	0.952381	1	2
3786657	0.615385	0.589744	0.816	1	1	1	1	1	1	2
3786678	0.6	0.590909	0.80531	1	1	1	1	1	1	2
3805125	0.357143	0.803922	0.865909	0.995146	1	1	1	1	1	2
3843418	0.357143	0.722222	0.88	1	0.973684	1	1	1	1	2
3865806	0.47619	0.806452	0.975708	1	0.882353	1	1	0.9375	1	2
3865809	0.526316	0.766667	0.975309	1	0.875	1	1	0.933333	1	2
3927913	0.6875	0.75	0.826923	0.985185	1	1	0.818182	1	1	2
3931480	0.666667	0.551724	0.891026	0.964824	0.875	1	1	1	1	2
3979030	0.5	0.852941	0.882759	0.993421	0.947368	1	0.92	1	1	2
3986196	0.52	0.763158	0.922049	0.977695	0.933333	1	1	0.96	1	2
4030651	0.56	0.698413	0.873016	0.970874	1	0.928571	0.875	1	1	2
4048598	0.542857	0.777778	0.901478	0.993174	0.972222	1	0.913043	1	0.969697	2
4102176	0.529412	0.794872	0.872283	0.983784	1	1	1	1	0.909091	2
4138581	0.62963	0.666667	0.875912	1	1	1	0.892857	1	1	2
4172128	0.7	0.736842	0.930788	0.988764	0.727273	0.894737	0.956522	0.931035	1	2
4172149	0.666667	0.677966	0.914358	0.994413	0.842105	0.956522	0.944444	0.941176	1	2
4226362	0.529412	0.6875	0.907489	0.983264	0.95	1	1	0.809524	0.92	2
4243874	0.272727	0.54	0.857143	0.912088	1	1	1	1	1	1
4247192	0.666667	0.5625	0.888889	1	0.909091	1	0.866667	0.764706	1	2
4258106	0.758621	0.517241	0.771689	0.988304	0.933333	1	0.615385	1	1	1
4263515	0.833333	0.575	0.778802	0.967742	1	1	0.933333	1	1	2
4263542	0.545455	0.59375	0.788043	0.962687	1	1	0.857143	1	1	2
4263559	0.454545	0.5	0.813953	0.964602	1	1	0.857143	1	1	2
4263581	0.545455	0.666667	0.878431	0.981366	1	1	0.875	1	1	2
4264647	0.538462	0.75	0.801471	0.986842	1	1	0.809524	0.916667	1	2
4281186	0.655172	0.777778	0.915367	0.995671	0.9375	0.894737	0.931035	1	0.974359	2
4325350	0.666667	0.829787	0.909091	0.989474	0.818182	1	1	0.923077	0.88	2
4339830	0.954545	0.809524	0.83905	0.928287	0.827586	0.85	1	0.846154	1	1
4540420	0.545455	0.54902	0.835088	0.984615	1	1	1	1	0.96	2
4540441	0.48	0.551724	0.843972	0.985981	1	1	1	1	1	2
4545503	0.578947	0.677966	0.894444	1	1	0.9375	1	1	1	2
4565028	0.555556	0.727273	0.936047	0.99	1	0.9375	0.916667	1	1	2
4581475	0.535714	0.761905	0.90676	1	1	0.952381	0.9375	1	1	2
4644997	0.757576	0.577778	0.903727	0.991342	1	1	0.846154	0.944444	0.947368	2
4646880	0.870968	0.875	0.920482	0.881295	0.846154	0.692308	0.892857	0.789474	1	1
4681351	0.758621	0.641791	0.8	0.938889	1	1	0.888889	1	1	2
4711212	0.75	0.604651	0.90625	1	1	0.95	0.916667	1	0.939394	2
4712613	0.705882	0.657143	0.915194	1	0.973684	1	1	0.9	0.928571	2
4724704	0.575	0.594595	0.677596	0.980198	0.958333	0.916667	0.857143	1	1	2
4820114	0.695652	0.666667	0.928205	0.992857	1	0.944444	0.933333	0.916667	0.95	2
4912294	0.380952	0.829787	0.92033	0.995726	0.95	1	1	1	0.964286	2
5013300	0.722222	0.709091	0.937656	0.986726	1	0.928571	0.9	0.909091	1	2
5039242	0.5	0.769231	0.88604	0.989583	1	1	0.928571	1	1	2
5073105	0.413793	0.622222	0.45572	0.404192	0.508475	0.411765	0.571429	1	1	1
5073186	0.214286	0.263158	0.392015	0.286624	0.209302	0.322581	0.310345	1	1	1

## Sheet: 0528-T
snp	V00	V01	V02	V03	V04	V05	V06	V08	class
13363	0.710526	0.941176	0.11828	0.066246	0.535714	0.996124	1	0.923077	1
29122	0.55	0.838028	0.976407	0.985348	0.982759	1	1	0.307692	1
39701	0.176471	0.148148	0.952088	1	1	0.997041	1	0.151515	1
41912	0.944444	0.82	0.988081	0.991914	0.983333	0.992509	0.983264	0.3	2
70815	0.913043	0.758621	0.973274	0.993884	1	0.98806	1	0.185185	2
109426	1	0.909091	0.995868	0.995169	1	1	1	0.294118	2
134635	0.377778	0.445312	0.04886	0.100244	0.358491	1	1	1	1
137079	0.916667	0.953125	0.982919	0.996454	1	1	1	0.137931	2
139068	0.787879	0.829268	0.974478	0.894118	0.4	0.997537	1	1	1
172027	0.636364	0.736111	0.9568	0.928571	0.671875	0.989247	0.986425	1	1
210043	1	1	0.978771	1	1	1	0.990431	0.114286	2
272369	1	0.644068	0.976242	0.9375	0.586957	1	1	0.8	1
275257	1	0.923077	0.997886	1	0.95	0.99697	1	0.166667	2
295836	0.8	0.945946	0.844068	0.862903	0.8	0.876238	0.833333	0.9	1
353242	1	0.780488	0.974453	1	0.96875	1	0.995434	0.4	2
364996	1	0.779221	0.05255	0.05694	0.444444	0.152318	0.487805	1	1
365095	0.846154	0.509615	0.066958	0.052	0.172662	0.559259	0.282051	0.944444	1
365167	0.456522	0.504	0.055556	0.225705	0.702703	0.399103	0.677852	0.2	1
365982	0.357143	0.428571	0.052453	0.096654	0.534091	1	1	1	1
365995	0.419355	0.353846	0.050633	0.136691	0.596491	1	1	0.277778	1
366036	0.452381	0.52381	0.931686	0.792793	0.341463	0.618321	0.376997	0.769231	1
366127	0.769231	0.804124	0.914855	0.908088	0.78022	1	0.963415	0.947368	1
366177	0.359375	0.481132	0.899666	0.992481	1	0.386243	0.597101	0.222222	1
366283	1	0.96	0.119932	0.231618	0.642857	0.998155	0.938547	1	1
366324	1	1	0.990689	1	0.991071	0.376344	0.509091	1	1
366945	1	0.985075	0.136905	0.243802	0.771277	1	1	0.923077	1
367044	0.513514	0.607143	0.10064	0.195489	0.816901	0.37172	0.671141	1	1
367152	0.357143	0.557692	0.057428	0.142384	0.786325	1	0.945946	0.205882	1
367155	0.466667	0.578431	0.06053	0.153333	0.783333	0.992366	0.949153	0.205882	1
367194	0.5625	0.753425	0.071315	0.183908	0.802817	0.643564	0.765217	1	1
367222	0.296296	0.192308	0.896226	0.746114	0.221429	0.450199	0.323432	0.736842	1
367223	0.185185	0.773585	0.08413	0.142105	0.539007	0.541833	0.675497	0.294118	1
367224	0.296296	0.192308	0.887129	0.734043	0.221429	0.454183	0.319079	0.6875	1
367227	0.310345	0.203704	0.891344	0.726368	0.239437	0.480144	0.33123	0.705882	1
367997	0.432432	0.333333	0.869565	0.71978	0.269231	0.489669	0.202847	0.823529	1
368478	0.4375	0.298507	0.899522	0.733624	0.2	0.635628	0.41573	0.769231	1
368616	1	0.917808	0.071186	0.211823	0.627273	1	0.988327	0.923077	1
368622	1	0.92	0.078704	0.214464	0.605505	1	0.99115	0.928571	1
369447	0.952381	0.939655	0.077904	0.182724	0.740741	1	0.997658	0.916667	1
438516	1	1	0.996073	1	1	0.996139	0.990741	0.1875	2
475738	1	0.868852	0.986405	1	1	0.997963	1	0.102564	2
486060	0.909091	0.921569	0.995134	1	1	1	0.965517	0.272727	2
633637	1	0.944444	0.995025	1	1	1	0.944751	0.25	2
633652	1	0.925	0.994924	0.992278	1	1	0.962766	0.235294	2
651113	1	1	0.997179	0.996732	1	0.994667	0.964912	0.153846	2
697519	1	0.755102	0.967557	1	1	0.997494	0.812903	0.190476	2
800453	1	0.981481	0.998496	0.995413	1	1	1	0.151515	2
894250	1	0.918919	0.992754	1	1	0.996678	0.98773	0.217391	2
1168539	1	0.754386	0.982323	1	1	1	1	0.222222	2
1219555	1	0.945946	0.990403	1	1	0.997382	1	0.176471	2
1238052	1	0.846154	0.99446	1	1	0.993174	1	0.166667	2
1275212	1	0.958333	0.892241	1	1	0.996283	0.987342	0.3125	2
1275230	1	0.938776	0.949045	0.992308	1	1	1	0.294118	2
1289056	1	0.913793	0.994074	0.992032	1	1	1	0.137931	2
1374139	1	1	1	1	1	1	0.995238	0.148148	2
1375770	1	1	0.988327	1	0.958333	0.986486	1	0.2	2
1428049	1	0.962264	0.998152	1	1	0.997585	0.987654	0.190476	2
1539182	1	0.464286	0.903226	0.992593	1	1	0.833333	1	1
1603088	1	1	0.984314	1	1	0.997101	0.993151	0.222222	2
1606239	1	0.829268	0.975746	0.989744	1	1	1	0.3	2
1606246	1	0.829268	0.98694	0.984536	1	1	0.994118	0.333333	2
1647078	0.925926	0.767442	0.084	0.061453	0.268293	1	1	1	1
1700361	1	0.871795	0.976048	0.987879	1	0.996644	1	0.25	2
1754402	1	0.930233	0.99005	0.994505	0.941176	0.987893	0.987654	0.230769	2
1848020	1	0.8	0.988119	0.995516	1	0.997487	1	0.416667	2
2049378	0.530612	0.537313	0.901575	1	1	0.992424	0.954545	0.928571	1
2082822	1	0.461538	0.957944	0.988235	1	0.984127	0.727273	1	1
2128581	1	0.897436	0.981187	0.956863	0.97619	1	1	0.147059	2
2244820	1	0.979167	1	0.997067	1	0.998273	1	0.217391	2
2269205	1	1	0.994382	0.996466	1	1	0.994819	0.137931	2
2291098	1	0.888	0.152975	0.175439	0.686869	0.996599	1	1	1
2337064	1	0.692308	0.970105	0.995049	1	0.995215	1	0.159091	2
2337075	1	0.877551	0.989489	0.995098	0.945946	1	0.994444	0.131579	2
2451407	0.617647	0.480769	0.912195	0.802721	0.448276	0.985866	0.941606	0.75	1
2491876	1	0.695652	0.986175	0.987234	1	0.992593	0.876923	0.2	2
2493697	1	0.954545	0.987616	0.997041	0.966667	1	1	0.148148	2
2495027	0.591837	0.648148	0.986111	1	1	1	0.940541	1	1
2534047	1	0.95082	0.113801	0.061111	0.424242	0.990909	0.996364	0.809524	1
2548156	1	0.928571	1	1	1	1	1	0.1875	2
2617778	0.933333	1	0.989492	0.996016	1	0.994429	0.981043	0.25	2
2643040	1	0.941176	0.986689	1	0.972222	0.997085	1	0.210526	2
2643042	1	0.943396	0.988543	1	1	0.99711	0.993789	0.210526	2
2693265	1	0.860465	0.977221	1	1	0.996753	1	0.181818	2
2734885	0.941176	1	0.990847	1	0.962963	0.992063	0.990741	0.285714	2
2738157	1	0.87037	0.972758	0.997191	1	1	1	0.16	2
2832981	1	0.75	0.95073	1	1	1	0.890909	0.176471	2
2833014	1	0.957447	0.998296	0.996269	1	0.994429	1	0.137931	2
2854401	1	0.909091	0.973577	0.981221	1	0.99284	1	0.272727	2
2915921	1	0.921569	0.995873	1	1	1	0.992908	0.178571	2
2922343	0.217391	0.46875	0.994152	1	1	0.990066	1	1	1
2976070	1	0.795455	0.963899	1	1	1	1	0.166667	2
2988625	0.923077	1	1	1	1	0.323944	0.375	1	1
3026979	1	1	0.972085	1	1	0.996732	1	0.2	2
3035952	1	0.959184	0.997297	1	1	1	1	0.2	2
3092677	1	0.96	0.998748	1	0.97619	0.997585	1	0.15625	2
3110115	0.8	0.863636	0.925278	0.931452	1	0.930147	0.879518	0.837838	1
3122199	0.212121	0.583333	0.9	0.947368	1	0.981481	1	0.7	1
3123113	1	0.966667	0.9967	1	1	1	1	0.129032	2
3144905	1	0.890625	0.985765	1	1	0.995327	1	0.142857	2
3163112	1	0.931818	0.984556	1	1	1	1	0.272727	2
3233134	1	0.791667	0.992582	0.996575	1	1	1	0.375	2
3257632	1	0.954545	0.997403	1	1	0.99022	0.939394	0.210526	2
3271398	1	0.985294	0.994962	1	1	1	0.990654	0.135135	2
3334033	0.8	0.480392	0.927461	0.876812	0.375	0.995556	0.938776	0.9375	1
3334096	0.428571	0.380368	0.887538	0.777429	0.360825	0.982456	0.916667	0.954545	1
3334717	0.866667	0.485714	0.944853	0.978723	0.763158	1	0.970588	0.882353	1
3381065	1	1	0.968085	1	1	1	1	0.222222	2
3381067	1	1	0.967123	1	1	1	1	0.222222	2
3381071	1	1	0.971354	0.993243	1	1	1	0.222222	2
3386136	0.973684	0.958333	1	1	1	0.989247	0.992509	0.162162	2
3408004	1	0.972222	0.969407	0.995708	1	1	0.88806	0.2	2
3475671	0.204082	0.101266	0.931937	1	1	1	1	1	1
3527880	0.965517	0.92	0.991482	0.985915	1	0.996805	0.995215	0.28	2
3541563	1	0.923077	0.975309	1	1	1	1	0.190476	2
3541566	1	0.925926	0.977778	1	1	0.996146	1	0.190476	2
3787467	0.956522	0.921053	0.982659	1	1	1	1	0.266667	2
3806580	1	0.893617	0.982808	1	0.979592	0.994413	1	0.133333	2
3807260	1	1	0.989381	0.996	1	0.989011	1	0.166667	2
3819277	0.97619	0.922078	0.069054	0.070707	0.346154	0.983923	1	1	1
3823283	0.878788	0.808824	0.085973	0.047059	0.245902	1	1	0.90625	1
3823436	1	0.935484	0.081839	0.033149	0.466667	0.995402	1	0.947368	1
3834583	0.928571	0.913793	0.973279	0.994652	1	0.98961	0.996644	0.08	2
3855280	1	0.863014	0.977825	0.997579	1	1	1	0.176471	2
3901746	1	0.967213	0.981614	0.981818	1	0.988406	0.995652	0.235294	2
3929423	1	0.636364	0.973988	0.996855	0.962963	0.997455	1	0.111111	2
3957327	0.9	0.598214	0.969128	0.934708	0.573529	0.979839	1	1	1
3960468	0.384615	0.402597	0.876855	0.811644	0.247706	0.979381	0.960674	0.935484	1
3971873	0.75	0.594203	0.930171	0.952096	0.483146	1	0.99435	1	1
3972374	1	0.97619	0.998532	0.996689	1	0.997955	0.995984	0.170732	2
3977418	1	0.909091	0.990716	0.986207	1	1	0.99005	0.235294	2
3977538	1	0.960526	0.999065	0.995283	1	0.993737	0.996198	0.121212	2
3980274	1	0.9	0.998214	1	1	1	1	0.222222	2
3995079	1	0.93617	0.973684	0.994845	1	1	0.994872	0.176471	2
4048817	1	0.809524	0.992674	1	1	0.664062	0.387654	0.966667	1
4070662	1	0.941176	0.998302	1	1	1	0.994845	0.117647	2
4131253	1	0.983607	0.933764	1	1	1	0.996154	0.136364	2
4149799	1	0.871795	0.973361	1	1	1	0.987805	0.214286	2
4173676	1	0.919355	0.995138	1	1	1	1	0.148148	2
4173698	1	0.920635	1	0.996454	0.971429	0.993464	0.994318	0.125	2
4237315	1	0.859375	0.986087	1	1	1	1	0.192308	2
4247977	0.975	0.96875	0.996575	0.995181	1	0.996569	0.996429	0.147059	2
4247992	1	0.951219	0.998679	1	1	0.997701	1	0.24	2
4248034	1	0.959184	0.998405	1	1	1	1	0.222222	2
4359968	1	0.96875	0.997664	1	0.970588	1	0.990566	0.166667	2
4440334	1	0.857143	0.991071	1	1	0.989071	1	0.125	2
4478190	0.8125	0.869565	0.953846	0.939597	0.645161	0.98773	1	0.976744	1
4490971	1	0.974026	0.96741	1	1	1	1	0.135135	2
4522353	0.974359	0.891089	0.08761	0.116915	0.47561	0.995825	0.99359	0.212121	1
4532432	1	1	1	0.995745	1	0.997783	1	0.133333	2
4532720	1	0.932432	0.98652	1	1	0.990099	1	0.117647	2
4561190	0.512195	0.633663	0.969838	0.95549	0.75	0.994911	0.991489	0.948718	1
4562465	0.8875	0.889764	0.139889	0.134948	0.666667	1	1	1	1
4563458	0.714286	0.401408	0.951196	0.890625	0.463636	0.990991	0.971326	0.692308	1
4565982	0.630769	0.62963	0.072674	0.196474	0.630872	0.992665	0.830258	0.944444	1
4566555	1	1	0.998957	1	1	0.997199	0.994444	0.181818	2
4566618	0.98	0.977778	0.996914	1	0.990826	0.996785	0.996622	0.178571	2
4567191	0.88	0.910959	0.977922	1	1	0.995098	0.990385	0.205128	2
4579999	0.962963	0.707317	0.974074	1	1	1	0.995475	0.173913	2
4580017	1	0.684211	0.979786	0.994832	0.981818	1	0.990783	0.333333	2
4613410	1	0.814815	0.937402	0.996633	1	0.99422	0.907407	0.230769	2
4643082	1	1	0.949219	0.985507	1	0.990826	1	0.26087	2
4646880	0.818182	0.888889	0.871329	0.902527	0.888889	0.869347	0.875776	1	1
4764667	1	0.9	0.976257	1	1	0.992665	1	0.166667	2
4766948	1	1	0.994881	0.995968	1	1	1	0.1875	2
4932029	1	0.928571	1	1	1	0.996845	1	0.142857	2
5041020	0.904762	0.981818	0.998294	0.996416	0.973684	0.996865	1	0.235294	2
5044588	1	0.970588	0.996785	0.996575	1	1	1	0.129032	2
5046224	1	0.844444	0.961066	1	1	0.996575	0.992424	0.157895	2
5101279	1	0.844444	0.98852	0.996124	0.982143	0.993846	0.994536	0.133333	2

## Sheet: 1667-T
snp	V00	V01	V02	V03	V04	V05	V06	V07	class
21481	1	1	1	1	0.88	1	1	0.272727	2
35110	1	1	0.769231	1	0.96875	1	1	0.4	1
41348	0.901554	0.902439	0.870229	0.875	0.878571	0.863529	0.88172	0.890805	3
42984	0.873786	0.854369	0.853333	0.813253	0.909483	0.874552	0.794521	0.888889	3
45392	0.961538	1	1	0.980769	0.972222	0.926829	0.956522	0.35	2
45404	0.961538	1	1	0.98	0.972222	0.926829	0.956522	0.341463	2
93314	0.9375	0.777778	0.914286	0.909091	0.908163	0.965909	0.846154	0.787234	3
157569	0.125	0.25	0.333333	0.24	0.183007	0.219697	0.28125	0.163934	4
170333	0.925926	1	1	1	1	1	0.833333	0.405405	2
235657	0.970588	0.833333	0.857143	0.901961	0.909091	0.857143	0.777778	0.588235	1
235658	0.970588	0.791667	0.857143	0.90566	0.912281	0.864198	0.789474	0.617647	1
251885	0.96875	0.857143	1	0.952381	0.945946	0.945946	0.8	0.482759	2
298535	0.644172	0.71875	0.642857	0.738318	0.661597	0.644144	0.685714	0.652632	4
298582	0.4	0.297297	0.434783	0.381356	0.393548	0.409836	0.395833	0.442623	4
298860	0.860656	0.86	0.898551	0.854839	0.92735	0.901961	0.851852	0.776596	3
316432	0.818182	1	1	1	1	1	0.818182	0.391304	2
345960	0.95	1	1	1	0.939394	0.979167	1	0.25	2
464213	0.375	0.7	0.615385	0.380952	0.527778	0.612903	0.4	0.583333	1
466593	1	0.944444	0.894737	1	1	0.980769	0.846154	0.529412	2
506270	1	1	1	0.962963	0.933333	0.965517	1	0.318182	2
517806	0.143911	0.168582	0.136842	0.130435	0.105263	0.141707	0.166667	0.099174	4
517903	0.195767	0.162162	0.198171	0.174894	0.183413	0.183673	0.185328	0.200599	4
517906	0.664804	0.680307	0.713836	0.70073	0.701987	0.715352	0.633858	0.698758	4
517917	0.716172	0.701219	0.702703	0.667276	0.650602	0.603154	0.694581	0.636704	4
517924	0.717213	0.70412	0.679803	0.645089	0.633588	0.569514	0.654321	0.61435	4
517931	0.442708	0.525773	0.5	0.526912	0.523511	0.547521	0.462687	0.534884	4
545957	0.954545	0.9375	1	0.878049	0.833333	0.93617	0.9375	0.7	3
551852	0.511364	0.395161	0.492958	0.532258	0.373333	0.495327	0.4125	0.432692	4
551876	0.44086	0.554545	0.423077	0.404624	0.517007	0.469256	0.529412	0.436364	4
551891	0.519481	0.393617	0.527778	0.565217	0.451852	0.503846	0.417722	0.488889	4
551900	0.517241	0.345238	0.483871	0.527778	0.426087	0.5	0.375	0.493333	4
551978	0.5	0.44186	0.421053	0.458333	0.441558	0.494624	0.411765	0.392857	4
551991	0.54902	0.525	0.567568	0.592593	0.604651	0.520833	0.5625	0.702703	4
552002	0.622951	0.604167	0.619048	0.611765	0.699115	0.585586	0.65	0.666667	4
552479	0.962963	0.870968	0.916667	0.912281	0.731707	0.85567	0.833333	0.414634	1
552828	0.650943	0.714286	0.745455	0.637097	0.537037	0.611111	0.555556	0.544118	4
552852	0.666667	0.727273	0.744681	0.73	0.658333	0.734694	0.673077	0.644444	4
553483	0.779412	0.658537	0.789474	0.666667	0.829932	0.788618	0.678571	0.75	4
553509	0.722222	0.588235	0.757576	0.576923	0.752381	0.701149	0.608696	0.658537	4
554313	0.912281	0.912621	0.909091	0.891566	0.873016	0.910781	0.818182	0.9	3
554406	0.651934	0.623377	0.601399	0.576208	0.585616	0.657831	0.627119	0.579882	4
555291	0.472222	0.418367	0.415584	0.358974	0.381057	0.391635	0.405	0.446009	4
555304	0.54359	0.64876	0.641176	0.653244	0.655738	0.658647	0.63587	0.574713	4
555339	0.198529	0.109375	0.14094	0.158854	0.148649	0.13556	0.130435	0.193548	4
555345	0.150376	0.090909	0.097222	0.107239	0.098182	0.098765	0.097902	0.172131	4
555498	0.274566	0.302632	0.225564	0.308081	0.24569	0.315631	0.287554	0.241573	4
555505	0.322674	0.336927	0.39313	0.286219	0.421286	0.311272	0.362832	0.389049	4
555524	0.219269	0.240854	0.167421	0.25261	0.179221	0.240491	0.218085	0.162791	4
555529	0.421642	0.39322	0.37561	0.446759	0.341667	0.417582	0.344828	0.381625	4
555557	0.6	0.620482	0.514563	0.694444	0.48	0.632812	0.569892	0.510949	4
555558	0.367647	0.36646	0.469388	0.299065	0.515464	0.345013	0.404494	0.455224	4
555666	0.239669	0.335878	0.252336	0.350211	0.24878	0.306122	0.301887	0.256198	4
555708	0.478947	0.567568	0.474286	0.624709	0.539634	0.545276	0.55	0.502645	4
555723	0.431034	0.307229	0.443038	0.318182	0.366883	0.346555	0.380282	0.438596	4
555837	0.171429	0.1875	0.216216	0.184466	0.31875	0.311765	0.243902	0.316456	4
555879	0.356322	0.26087	0.211538	0.252101	0.233129	0.240506	0.23913	0.25	4
555882	0.647727	0.8	0.811321	0.770492	0.783133	0.7875	0.8	0.767442	3
555894	0.172414	0.096154	0.147541	0.117647	0.141304	0.121547	0.134615	0.181818	4
555915	0.197531	0.152542	0.114286	0.110345	0.170455	0.22619	0.113208	0.123457	4
555951	0.406977	0.319444	0.104478	0.166667	0.329545	0.314815	0.192308	0.291139	4
555975	0.4	0.482759	0.666667	0.654545	0.520833	0.540984	0.678571	0.556962	1
556006	0.468966	0.445946	0.446602	0.496063	0.486486	0.503012	0.510204	0.469697	4
556041	0.092896	0.139665	0.195652	0.172956	0.142857	0.193764	0.196721	0.202381	4
556048	0.441341	0.366667	0.309353	0.302548	0.367847	0.270968	0.256198	0.301205	4
556068	0.362573	0.285714	0.229008	0.236486	0.302452	0.224622	0.226087	0.253165	4
556072	0.098837	0.15625	0.201493	0.189655	0.146006	0.186813	0.210526	0.224359	4
556089	0.297468	0.214765	0.162791	0.163866	0.235465	0.173469	0.170213	0.198529	4
556092	0.294872	0.180451	0.141667	0.140909	0.231707	0.1875	0.175824	0.198473	4
556230	0.565611	0.495868	0.473118	0.48	0.502551	0.533708	0.523256	0.620253	4
556239	0.553648	0.492647	0.46	0.48495	0.481771	0.535809	0.494737	0.594937	4
556257	0.457547	0.491228	0.483607	0.463687	0.493036	0.44359	0.504587	0.407407	4
556269	0.451219	0.434146	0.461039	0.447433	0.452632	0.415418	0.496	0.434783	4
556293	0.496377	0.547244	0.5	0.457202	0.50995	0.490126	0.458904	0.408537	4
556296	0.600719	0.625984	0.61236	0.594203	0.612346	0.621185	0.537931	0.511905	4
556332	0.373188	0.346154	0.393035	0.387368	0.385845	0.343434	0.406897	0.40107	4
556353	0.345291	0.296482	0.359281	0.377005	0.374372	0.321862	0.373913	0.394558	4
556371	0.528409	0.385185	0.487395	0.510791	0.437107	0.498681	0.47191	0.503876	4
556377	0.718954	0.701754	0.669725	0.666667	0.596429	0.682635	0.702381	0.640351	4
561495	0.923077	0.823529	0.941176	0.777778	0.907407	0.932203	0.8	0.818182	3
561657	0.504202	0.402985	0.25	0.415929	0.394068	0.4	0.411765	0.384615	4
561793	0.571429	0.597315	0.519608	0.559028	0.585616	0.517241	0.462185	0.451128	4
561796	0.556338	0.590604	0.49505	0.532203	0.576923	0.505774	0.465517	0.453125	4
561799	0.557823	0.591837	0.52	0.536082	0.580071	0.511737	0.470085	0.472	4
561958	0.585586	0.693333	0.615385	0.549133	0.516484	0.590517	0.44	0.464286	4
562012	0.610619	0.604651	0.548077	0.537037	0.492481	0.566372	0.588235	0.518519	4
562102	0.542969	0.618421	0.416667	0.557432	0.585366	0.491935	0.560606	0.546798	4
562128	0.413934	0.412281	0.603175	0.472103	0.406015	0.502315	0.462963	0.410526	4
562195	0.641711	0.5	0.325581	0.480583	0.571429	0.460815	0.57	0.489209	1
562274	0.536082	0.727273	0.644444	0.616162	0.581967	0.631902	0.636364	0.612245	4
562275	0.457447	0.27907	0.333333	0.387755	0.414938	0.365854	0.37037	0.377551	4
562318	0.275362	0.157895	0.2	0.186916	0.236181	0.2125	0.140351	0.235294	4
587408	0.128205	0.225806	0.291667	0.233333	0.292683	0.342857	0.227273	0.486486	4
587438	0.877551	0.782609	0.769231	0.783133	0.77193	0.735294	0.827586	0.64	3
587544	0.403614	0.387931	0.43299	0.455446	0.485714	0.457447	0.326531	0.386905	4
587617	0.485981	0.452055	0.412844	0.38961	0.482456	0.45733	0.491228	0.5	4
587620	0.476636	0.46	0.409091	0.405172	0.486784	0.461207	0.532258	0.502463	4
587690	0.408163	0.52349	0.586957	0.472441	0.5	0.483051	0.513514	0.594771	4
588434	0.677419	0.842105	0.607143	0.858696	0.640449	0.816176	0.903226	0.714286	1
603159	0.96	0.85	1	0.939394	0.961538	0.964912	1	0.485714	2
694623	0.913043	1	1	1	0.967742	1	1	0.176471	2
694641	0.904762	1	1	1	1	1	1	0.222222	2
694653	0.904762	1	1	1	1	1	1	0.2	2
835655	0.906977	1	0.909091	0.909091	0.895522	0.909091	0.92	0.655172	3
842266	0.554054	0.711111	0.578947	0.604396	0.374233	0.489051	0.484848	0.391304	4
994992	0.928571	1	1	1	1	1	1	0.2	2
1020848	0.933333	0.916667	1	0.96875	1	1	1	0.285714	2
1080150	0.236842	0.282511	0.337386	0.268325	0.240223	0.310598	0.272727	0.40873	4
1080157	0.75188	0.72619	0.72118	0.682558	0.688312	0.656676	0.618852	0.627517	4
1080174	0.300527	0.343119	0.428212	0.336207	0.331325	0.396098	0.416988	0.48265	4
1080183	0.301786	0.347584	0.435897	0.332973	0.328358	0.390717	0.420233	0.479495	4
1080213	0.165025	0.180055	0.259574	0.188618	0.183633	0.23183	0.310345	0.293194	4
1080893	0.872	0.967742	0.922414	0.913223	0.870833	0.855385	0.93617	0.851562	3
1081016	0.40458	0.240385	0.271739	0.315789	0.345455	0.34657	0.242105	0.466667	4
1081043	0.357724	0.181818	0.20202	0.265193	0.314176	0.264407	0.204545	0.413793	4
1081046	0.381356	0.188679	0.2	0.272727	0.30566	0.266212	0.202247	0.391304	4
1081079	0.239316	0.117117	0.130841	0.128205	0.221311	0.150289	0.147727	0.241758	4
1081383	0.255814	0.224138	0.284314	0.205645	0.183521	0.226586	0.177083	0.256	4
1081482	0.217143	0.122807	0.206186	0.165975	0.229323	0.177143	0.219178	0.15748	4
1081602	0.583333	0.756757	0.757576	0.742424	0.607143	0.733945	0.653846	0.40625	1
1081790	0.360294	0.304348	0.369565	0.319502	0.285047	0.339041	0.284091	0.247619	4
1081798	0.241611	0.272109	0.287129	0.265152	0.254237	0.244253	0.260417	0.313043	4
1081857	0.380952	0.331551	0.423358	0.379939	0.355872	0.347458	0.333333	0.380282	4
1081858	0.379679	0.327957	0.431655	0.388554	0.358423	0.351064	0.342857	0.362319	4
1081894	0.635036	0.655172	0.692308	0.687747	0.683486	0.609043	0.598039	0.647059	4
1081908	0.25	0.189394	0.15	0.184874	0.214592	0.23494	0.204545	0.24	4
1081939	0.207254	0.098485	0.116667	0.096774	0.209877	0.163102	0.136842	0.181034	4
1081945	0.655738	0.822034	0.741071	0.793578	0.658307	0.668508	0.719101	0.575	4
1081951	0.353535	0.23622	0.288136	0.221239	0.358382	0.339523	0.285714	0.393701	4
1081961	0.375587	0.268657	0.330508	0.265823	0.397849	0.362694	0.32967	0.42029	4
1082059	0.779935	0.735135	0.778761	0.753472	0.846957	0.766094	0.758242	0.791667	3
1082804	0.8	0.820513	0.885714	0.826087	0.925676	0.921053	0.96875	0.934783	3
1083374	0.352632	0.314815	0.278571	0.334239	0.298667	0.326087	0.320896	0.24581	4
1083376	0.352041	0.316514	0.275862	0.329759	0.306494	0.330134	0.333333	0.247253	4
1083401	0.441935	0.334459	0.368687	0.364286	0.401079	0.410853	0.353933	0.382812	4
1083407	0.450311	0.337748	0.412322	0.39478	0.405546	0.416366	0.387435	0.419355	4
1083419	0.219178	0.272988	0.325103	0.267229	0.258373	0.265048	0.296804	0.251592	4
1083428	0.151134	0.174263	0.168459	0.180432	0.178571	0.19559	0.161572	0.135294	4
1083473	0.383621	0.345833	0.435829	0.372407	0.340426	0.353679	0.384906	0.333333	4
1083476	0.074074	0.054167	0.06469	0.071055	0.078236	0.073456	0.085502	0.083333	4
1083495	0.429708	0.412037	0.465672	0.425799	0.406143	0.402522	0.438819	0.366279	4
1083515	0.255193	0.283465	0.249169	0.267833	0.258912	0.288175	0.260274	0.185811	4
1083524	0.482085	0.486034	0.442029	0.481536	0.482546	0.49553	0.484211	0.482625	4
1083950	0.72093	0.774194	0.625	0.615385	0.621622	0.5	0.6	0.625	4
1090597	0.552632	0.666667	0.878049	0.741379	0.627119	0.604938	0.666667	0.717949	1
1090633	0.663265	0.8	0.830357	0.727273	0.670588	0.686441	0.689655	0.615385	4
1090647	0.228814	0.149351	0.131034	0.235294	0.259804	0.242525	0.227848	0.331034	4
1090648	0.241667	0.146497	0.131034	0.241228	0.269231	0.254072	0.227848	0.208054	4
1090717	0.42268	0.277778	0.311927	0.287234	0.310345	0.322449	0.185714	0.273333	4
1090749	0.234375	0.240741	0.366667	0.42623	0.317308	0.322785	0.533333	0.227273	1
1090792	0.541176	0.472527	0.525253	0.482955	0.411043	0.515695	0.537313	0.382022	4
1090825	0.458647	0.492308	0.457364	0.48249	0.538462	0.433544	0.489583	0.495238	4
1090828	0.458647	0.492308	0.457364	0.482625	0.538462	0.433544	0.489583	0.495238	4
1090855	0.491667	0.479675	0.478261	0.464135	0.438424	0.533557	0.473118	0.413043	4
1091020	0.701219	0.810606	0.833333	0.812183	0.6875	0.747368	0.84	0.575	1
1091070	0.441718	0.536585	0.518519	0.566964	0.414384	0.533546	0.392157	0.352201	4
1091115	0.3	0.225806	0.26087	0.232955	0.388571	0.250602	0.356322	0.295699	4
1091119	0.307692	0.219101	0.263636	0.226087	0.389728	0.236181	0.360465	0.463277	4
1091122	0.302703	0.203488	0.257143	0.218289	0.383901	0.229974	0.357143	0.296512	4
1091141	0.649485	0.784091	0.714286	0.737143	0.534328	0.724051	0.642857	0.646067	4
1091143	0.642857	0.772727	0.711712	0.734286	0.544615	0.709512	0.670732	0.556818	4
1091179	0.155172	0.090909	0.117647	0.129213	0.203704	0.174888	0.12	0.17757	4
1091215	0.140625	0.136364	0.113208	0.133721	0.190045	0.152941	0.133333	0.157895	4
1091249	0.657343	0.72043	0.730337	0.706731	0.716814	0.69708	0.759259	0.607143	4
1091250	0.65493	0.72043	0.727273	0.706731	0.715556	0.69708	0.759259	0.603604	4
1091265	0.368421	0.336364	0.323232	0.333333	0.335689	0.375	0.256757	0.428571	4
1091304	0.186147	0.083333	0.104348	0.122517	0.14321	0.117517	0.063291	0.192308	4
1091377	0.33871	0.230769	0.365079	0.223776	0.301939	0.244147	0.309524	0.41791	4
1091399	0.355932	0.276596	0.410256	0.2375	0.340517	0.245902	0.407407	0.388889	4
1091400	0.623932	0.673913	0.540541	0.746835	0.640693	0.718232	0.555556	0.482759	1
1164130	0.755556	0.913043	1	0.786885	0.884211	0.8375	0.75	0.638298	1
1164141	0.5	0.75	0.851852	0.59322	0.705882	0.705128	0.583333	0.526316	1
1224350	0.793103	0.75	0.785714	0.675	0.852941	0.787234	0.764706	0.5	4
1224356	0.677419	0.6	0.7	0.605263	0.733333	0.666667	0.588235	0.487179	4
1276508	1	1	0.727273	0.9	0.969697	0.983607	1	0.481481	1
1406067	1	0.884615	0.826087	0.846154	0.8125	0.914286	1	0.4375	1
1498400	0.802083	0.8	0.870968	0.811321	0.784314	0.734177	0.8	0.666667	3
1498589	0.5	0.8125	0.52381	0.439024	0.540541	0.582278	0.666667	0.293103	1
1498598	0.515152	0.8125	0.52381	0.473684	0.555556	0.578947	0.769231	0.345455	1
1568542	0.321033	0.30137	0.35	0.32963	0.293501	0.282443	0.37931	0.331081	4
1568911	0.246445	0.280236	0.275261	0.285714	0.343799	0.377009	0.409836	0.350211	4
1569573	0.675325	0.65873	0.658228	0.636228	0.618632	0.636257	0.622951	0.62069	4
1569816	0.708415	0.702847	0.701195	0.675403	0.67757	0.601723	0.571865	0.653295	4
1570212	0.288889	0.37931	0.215686	0.259709	0.322738	0.34873	0.413043	0.348148	4
1570313	0.235741	0.282258	0.291262	0.254613	0.349515	0.311419	0.293478	0.304965	4
1615034	1	1	0.833333	1	0.921053	0.954545	0.882353	0.40625	2
1615035	1	1	0.833333	1	0.921053	0.956522	0.882353	0.441176	2
1645943	0.742857	0.944444	0.952381	0.75	0.868852	0.75	0.85	0.681818	1
1645964	0.794872	0.952381	0.954545	0.77027	0.892308	0.792453	0.904762	0.722222	3
1758168	0.87234	0.849057	0.9	0.953271	0.89916	0.927374	0.784314	0.878788	3
1775400	0.857143	0.933333	0.933333	0.914286	0.8	0.918919	0.9375	0.387097	1
1775421	0.772727	0.788462	0.767442	0.895833	0.891892	0.774194	0.878049	1	3
1848266	0.73913	0.952381	0.764706	0.733333	0.921053	0.823529	0.944444	0.941176	1
1848437	0.292857	0.421053	0.413978	0.423729	0.396154	0.351967	0.447761	0.309091	4
1848908	0.704082	0.869565	0.908046	0.849162	0.827411	0.820961	0.698413	0.669811	1
1936293	0.218391	0.27027	0.362069	0.356725	0.214286	0.436293	0.560606	0.090226	1
1936311	0.247059	0.257143	0.392857	0.361963	0.219512	0.450199	0.560606	0.181102	1
1936332	0.716418	0.706897	0.595745	0.605839	0.72043	0.539604	0.358491	0.791209	1
2029225	0.9	0.864407	0.854839	0.846154	0.903226	0.877358	0.803922	0.910891	3
2029226	0.090909	0.15	0.145161	0.15625	0.101604	0.119048	0.196078	0.07	4
2029306	0.131313	0.162162	0.142857	0.118056	0.127072	0.174757	0.197183	0.076923	4
2038124	0.256	0.508197	0.333333	0.445455	0.5625	0.254717	0.153846	0.384615	1
2038142	0.184211	0.347826	0.146341	0.366337	0.485437	0.169014	0.127273	0.333333	1
2049375	0.504274	0.674419	0.7	0.647799	0.5	0.529231	0.566038	0.473684	4
2049414	0.469388	0.659574	0.595238	0.623377	0.30137	0.517241	0.483871	0.357143	1
2049417	0.479167	0.644444	0.6	0.647887	0.298507	0.542636	0.481481	0.384615	1
2100951	0.916667	0.913043	0.894737	0.847826	0.914729	0.878788	0.923077	0.789474	3
2183212	0.92233	0.864583	0.906667	0.883721	0.894737	0.895735	0.918919	0.870588	3
2224776	0.819672	0.855556	0.786885	0.828571	0.822222	0.870536	0.892308	0.918919	3
2284281	0.862745	1	0.931035	0.875	0.934066	0.876289	0.806452	0.907407	3
2321416	0.820513	0.763158	0.741935	0.660714	0.73913	0.612245	0.8	0.685714	4
2322640	0.372093	0.391304	0.368421	0.208333	0.208333	0.313726	0.238095	0.209302	4
2322642	0.435897	0.458333	0.5	0.28	0.288889	0.373737	0.304348	0.27907	4
2322648	0.340426	0.28125	0.258065	0.5	0.392157	0.349593	0.535714	0.469388	1
2322649	0.295455	0.242424	0.225806	0.44898	0.326531	0.327869	0.461538	0.469388	1
2408635	0.847222	0.928571	0.971429	0.901639	0.866667	0.93985	0.952381	0.637681	3
2429083	0.525	0.655172	0.391304	0.575342	0.514286	0.616822	0.305556	0.517241	1
2429086	0.47619	0.529412	0.357143	0.506494	0.43662	0.550459	0.25641	0.378378	1
2429091	0.5	0.487179	0.285714	0.446809	0.426829	0.512	0.276596	0.377778	4
2429100	0.603448	0.568182	0.767442	0.65	0.65	0.577922	0.754717	0.589286	4
2429106	0.629032	0.62	0.791667	0.65625	0.666667	0.594286	0.754386	0.619048	4
2463099	0.447368	0.548387	0.666667	0.271186	0.523256	0.567797	0.304348	0.294118	1
2468883	0.888889	0.875	0.826087	0.926829	0.894737	0.952381	1	0.777778	3
2534044	1	0.9	0.934783	0.923077	0.9375	0.975	0.92	0.555556	2
2534056	1	0.884615	0.914286	0.865385	0.906977	0.963855	0.882353	0.380952	2
2534062	1	0.860465	0.888889	0.789474	0.857143	0.920635	0.846154	0.341463	1
2534077	1	0.791667	0.769231	0.9	0.897436	0.939394	0.888889	0.509091	1
2566201	0.95	0.888889	0.954545	0.833333	0.955556	0.925926	0.954545	0.727273	3
2604161	0.810811	0.933333	0.952381	0.877551	0.86747	0.923077	1	0.787879	3
2663085	0.85	0.969697	1	0.877551	0.916667	0.84	0.928571	0.804348	3
2665372	0.929825	0.840909	0.916667	0.926471	0.924731	0.86747	0.875	0.783784	3
2665375	0.934426	0.840909	0.92	0.930556	0.926316	0.879121	0.896552	0.789474	3
2667060	1	1	0.8	0.966667	1	1	1	0.347826	2
2685058	0.655172	0.712644	0.7	0.760684	0.613924	0.573034	0.716418	0.477273	4
2685064	0.28125	0.230769	0.216667	0.167939	0.295302	0.337079	0.212121	0.258427	4
2907114	0.875	0.88764	0.954545	0.892655	0.800995	0.778723	0.875	0.794118	3
2907251	0.549451	0.46	0.459459	0.401961	0.448276	0.503356	0.441176	0.363636	4
2910580	0.921053	0.84	0.875	0.972973	0.939394	0.903614	0.923077	0.64	3
2988612	0.508333	0.487603	0.477778	0.530233	0.491597	0.544747	0.494253	0.485149	4
2988616	0.516393	0.5	0.466667	0.520737	0.486056	0.53668	0.516854	0.551402	4
3002493	0.903846	0.958333	0.861111	0.898734	0.852941	0.88785	0.96	0.777778	3
3030442	0.9375	1	1	0.958333	1	0.948718	0.933333	0.243902	2
3037517	0.894737	0.796875	0.884058	0.899225	0.912698	0.931373	0.95	0.709677	3
3048059	0.851485	0.861386	0.8625	0.854305	0.824675	0.865079	0.852459	0.714286	3
3048068	0.861111	0.859813	0.875	0.862275	0.845238	0.874101	0.861111	0.763158	3
3082474	1	1	1	1	1	1	0.8	0.363636	2
3110115	0.874251	0.822222	0.88	0.833333	0.88	0.894587	0.926829	0.994536	3
3137432	0.808	0.81893	0.814208	0.821918	0.812854	0.755008	0.759259	0.736111	3
3153829	1	1	1	0.833333	1	0.971429	1	0.366667	2
3159581	1	1	1	1	0.947368	0.975	1	0.236842	2
3182539	0.872727	0.893617	0.90625	0.8125	0.792593	0.878505	0.885714	1	3
3199365	1	1	0.941176	0.96	0.972222	1	0.944444	0.311111	2
3200654	1	0.954545	1	1	0.951219	1	0.954545	0.282051	2
3232930	0.962963	1	1	0.903226	0.973684	1	0.923077	0.433333	2
3232936	0.96	1	1	0.935484	1	1	0.857143	0.387097	2
3279406	1	0.892857	0.909091	0.861111	0.857143	0.854545	1	0.76	3
3374369	0.931035	0.92	0.909091	0.884615	0.818182	0.954545	0.846154	0.404762	1
3550030	0.710526	0.909091	0.914286	0.890625	0.86755	0.836957	0.85	0.758621	3
3550079	0.514286	0.361702	0.382979	0.397959	0.40201	0.356164	0.30303	0.422222	4
3550190	0.482993	0.576923	0.54	0.529412	0.5	0.470356	0.542373	0.674419	4
3550294	0.464789	0.317073	0.5	0.466019	0.524845	0.536946	0.545455	0.53125	4
3550295	0.464789	0.317073	0.5	0.475728	0.526646	0.53202	0.521739	0.53125	4
3550331	0.46789	0.263158	0.428571	0.465347	0.574627	0.517241	0.5	0.5625	4
3550408	0.554348	0.512821	0.531915	0.547945	0.509009	0.574324	0.463415	0.454545	4
3550423	0.5625	0.47619	0.574468	0.532051	0.497976	0.556962	0.479167	0.472222	4
3550592	0.13253	0.140625	0.16	0.118943	0.175966	0.173585	0.114286	0.169014	4
3555228	0.402439	0.432258	0.440367	0.441358	0.474934	0.404321	0.531915	0.495798	4
3555230	0.414634	0.410596	0.439252	0.438871	0.47043	0.404389	0.543478	0.512397	4
3555239	0.099291	0.157895	0.155556	0.145455	0.120448	0.0681	0.109756	0.176991	4
3556174	0.702128	0.83871	0.695652	0.796875	0.809211	0.77907	0.714286	0.766667	3
3556176	0.702128	0.83871	0.695652	0.8	0.791139	0.755556	0.714286	0.78125	3
3556298	0.505882	0.517857	0.54	0.488372	0.497942	0.476684	0.459459	0.444444	4
3556338	0.473684	0.520833	0.530612	0.496	0.4329	0.406593	0.466667	0.40625	4
3556355	0.463158	0.521739	0.555556	0.514925	0.410256	0.393939	0.411765	0.378788	4
3556530	0.529412	0.438202	0.580952	0.53629	0.506329	0.495177	0.409091	0.535088	4
3556570	0.446429	0.42	0.569231	0.496894	0.390805	0.411255	0.34375	0.378641	4
3556605	0.174419	0.148148	0.410256	0.285714	0.12844	0.145251	0.241379	0.155556	4
3556728	0.897436	0.642857	1	0.875	0.889908	0.89011	0.8125	0.833333	3
3566524	0.732	0.591195	0.650685	0.626016	0.702703	0.6	0.553398	0.595855	4
3566569	0.701538	0.627803	0.728111	0.672794	0.664013	0.610606	0.630872	0.656716	4
3566623	0.656442	0.672222	0.763006	0.645477	0.638889	0.632042	0.634146	0.647059	4
3566642	0.639073	0.635714	0.678082	0.584375	0.627639	0.629787	0.587629	0.631818	4
3566656	0.621053	0.655172	0.688889	0.607029	0.634731	0.624454	0.574468	0.650485	4
3566692	0.523316	0.62931	0.574257	0.517094	0.521739	0.508523	0.523256	0.546012	4
3566695	0.5	0.616071	0.546392	0.521739	0.495979	0.491071	0.511905	0.529801	4
3566708	0.463158	0.38983	0.42	0.445344	0.476071	0.485207	0.470588	0.46875	4
3566731	0.525424	0.63	0.542553	0.550926	0.485488	0.461794	0.5375	0.588652	4
3566761	0.465517	0.407407	0.477273	0.413793	0.402402	0.331984	0.372881	0.447368	4
3566820	0.320513	0.355263	0.289474	0.256831	0.354839	0.294355	0.161765	0.34	4
3587379	0.854305	0.873494	0.890625	0.868687	0.809322	0.896806	0.892157	0.969697	3
3774501	1	1	1	0.965517	0.972222	0.96875	1	0.282051	2
3815680	0.666667	0.823529	0.7	0.72973	0.742857	0.809524	0.7	0.894737	1
3816590	1	0.947368	1	1	1	0.95	0.818182	0.285714	2
3838903	0.87	0.848837	0.883117	0.860696	0.868852	0.897436	0.859155	0.866142	3
3855580	1	1	1	0.925926	1	0.92	0.933333	0.3	2
3869970	0.822222	0.821918	0.819277	0.818713	0.876923	0.890476	0.924528	1	3
3898367	0.475	0.73913	0.388889	0.506667	0.474359	0.478261	0.478261	0.567568	1
3943226	0.852713	0.896226	0.888889	0.933852	0.940252	0.907473	0.921348	0.73913	3
4119989	0.875	0.885714	0.825	0.921348	0.835616	0.886957	0.875	0.963636	3
4143513	0.857143	0.894737	0.846154	0.916667	0.880952	0.904762	0.833333	0.8	3
4147949	0.76	0.787879	0.947368	0.777778	0.793651	0.851064	0.828571	0.745455	3
4177925	0.574324	0.486111	0.580645	0.586885	0.586873	0.620112	0.518182	0.580153	4
4177976	0.511111	0.683544	0.597015	0.560694	0.550532	0.505331	0.59375	0.515152	4
4177988	0.530726	0.685535	0.608696	0.568116	0.530769	0.534447	0.590551	0.502994	4
4212864	0.393305	0.673913	0.463158	0.510753	0.512987	0.568245	0.516129	0.668675	4
4212914	0.413333	0.234043	0.446429	0.423423	0.401869	0.380952	0.391304	0.271028	4
4213695	0.288372	0.264151	0.296296	0.273183	0.368298	0.326667	0.267442	0.302326	4
4213882	0.4375	0.458333	0.487805	0.523364	0.509434	0.440559	0.44186	0.316456	4
4213923	0.289855	0.109091	0.193878	0.165179	0.225256	0.20712	0.202247	0.271186	4
4213956	0.356643	0.178862	0.208696	0.219231	0.33452	0.251479	0.212963	0.415094	4
4213993	0.747967	0.861538	0.862385	0.841463	0.712121	0.78852	0.899083	0.670213	3
4214003	0.231405	0.150794	0.107843	0.140426	0.242553	0.196013	0.097087	0.204545	4
4214004	0.228814	0.144	0.107843	0.137931	0.232456	0.196667	0.1	0.209302	4
4228360	0.840336	0.873016	0.872727	0.839623	0.857143	0.809249	0.906977	0.852273	3
4238075	0.923077	1	0.9375	1	1	0.964286	0.882353	0.416667	2
4393718	0.911111	0.886364	0.909091	0.884354	0.901316	0.846535	0.865385	0.990654	3
4410709	0.913386	0.901099	0.883721	0.893333	0.892683	0.939597	0.821053	0.91129	3
4410718	0.377193	0.470588	0.512821	0.466346	0.459016	0.51087	0.511364	0.365217	4
4410857	0.519084	0.517241	0.625	0.458564	0.439506	0.468254	0.516667	0.449495	4
4410859	0.515038	0.516949	0.609524	0.461957	0.437055	0.47093	0.5	0.445545	4
4410927	0.381443	0.517241	0.515152	0.492647	0.427273	0.450637	0.617647	0.45933	4
4411572	0.433333	0.339806	0.478873	0.387255	0.297619	0.400844	0.365079	0.298969	4
4411589	0.389423	0.302439	0.412698	0.359517	0.296296	0.377604	0.368421	0.347826	4
4411610	0.353741	0.342561	0.371134	0.420949	0.485459	0.380952	0.361963	0.376106	4
4411613	0.241722	0.353135	0.222772	0.228302	0.193966	0.265271	0.232558	0.227848	4
4411676	0.3375	0.316484	0.327434	0.326683	0.31672	0.321998	0.341818	0.384824	4
4411733	0.535912	0.447842	0.506234	0.484492	0.582899	0.501701	0.474403	0.576497	4
4411763	0.266898	0.223684	0.215789	0.208939	0.258483	0.237607	0.236486	0.260215	4
4411766	0.291815	0.228571	0.239583	0.238789	0.319403	0.261383	0.227564	0.260776	4
4411772	0.119857	0.176692	0.125326	0.154567	0.088146	0.124467	0.115016	0.138158	4
4411799	0.35316	0.376673	0.319444	0.334491	0.300218	0.351374	0.39645	0.422274	4
4411805	0.077071	0.113546	0.064972	0.076647	0.048478	0.060477	0.069697	0.076744	4
4411835	0.332454	0.325	0.237589	0.261364	0.301973	0.299228	0.313167	0.268437	4
4411898	0.124224	0.202614	0.140496	0.155894	0.12892	0.1513	0.127907	0.104478	4
4411979	0.815789	0.806452	0.62963	0.712329	0.773585	0.675325	0.764706	0.862069	1
4412051	0.673913	0.804598	0.759124	0.699164	0.725191	0.679671	0.722689	0.71519	4
4413408	0.552846	0.344262	0.291667	0.371728	0.506849	0.486322	0.23913	0.556452	1
4413423	0.616279	0.397849	0.342466	0.424242	0.5375	0.598173	0.322581	0.626374	1
4413426	0.353659	0.564706	0.621212	0.555556	0.412162	0.380282	0.655172	0.344828	4
4413441	0.293333	0.478873	0.590164	0.410526	0.343511	0.308511	0.545455	0.236111	1
4413453	0.28125	0.340426	0.511628	0.362319	0.3	0.255319	0.529412	0.130435	1
4413455	0.732143	0.652174	0.475	0.637681	0.684783	0.708661	0.5	0.878049	1
4414021	0.811594	0.633333	0.842105	0.704545	0.862069	0.764331	0.806452	0.765957	1
4414025	0.175676	0.366667	0.153846	0.292135	0.12605	0.232704	0.1875	0.229167	4
4414475	0.782609	0.875	0.928571	0.869565	0.627907	0.794872	1	0.842105	1
4546466	0.52	0.657143	0.694444	0.736196	0.745098	0.647887	0.723404	0.676923	4
4546524	0.447761	0.443662	0.444444	0.404762	0.428094	0.412463	0.45082	0.279661	4
4546628	0.666667	0.737288	0.672131	0.804545	0.773333	0.731392	0.746988	0.631148	4
4548581	0.796537	0.781659	0.809524	0.752914	0.798561	0.741463	0.787879	0.769874	3
4654396	0.9	1	1	1	1	1	1	0.222222	2
4694933	0.75	0.674699	0.772727	0.804878	0.755102	0.741379	0.707692	0.569444	4
4694935	0.759036	0.678571	0.791667	0.803279	0.767677	0.75	0.693548	0.554054	4
4759778	0.855856	0.862069	0.873016	0.836601	0.872881	0.855932	0.754386	0.783784	3
4759784	0.184211	0.142857	0.19697	0.192547	0.155462	0.165939	0.253968	0.104167	4
4759966	0.450495	0.595376	0.696296	0.616188	0.512415	0.590038	0.6	0.451389	4
4760064	0.235849	0.215054	0.2	0.261603	0.254417	0.265517	0.244444	0.175258	4
4775192	0.660714	0.548387	0.461538	0.468085	0.660194	0.514852	0.615385	0.534884	4
4775225	0.738462	0.658537	0.64	0.636364	0.733945	0.672727	0.789474	0.625	4
4775233	0.774194	0.764706	0.72	0.684211	0.745098	0.733333	0.789474	0.604167	4
4775313	0.965517	0.612903	0.6875	0.767442	0.892857	0.734694	0.615385	0.846154	1
4775317	0.965517	0.612903	0.6875	0.756098	0.892857	0.723404	0.615385	0.846154	1
4775495	0.452632	0.613636	0.493333	0.503876	0.505814	0.553719	0.634146	0.521739	4
4775522	0.731884	0.709459	0.683761	0.688312	0.745902	0.70844	0.728814	0.714286	4
4775546	0.305195	0.33758	0.335878	0.319231	0.268817	0.321343	0.27027	0.320896	4
4775807	0.582996	0.54386	0.492537	0.469799	0.630485	0.47619	0.529412	0.653631	4
4775896	0.116279	0.252475	0.216049	0.183908	0.111901	0.157989	0.219858	0.072581	4
4775929	0.298701	0.398892	0.392361	0.406699	0.297654	0.315914	0.400922	0.231788	4
4775935	0.391304	0.349741	0.32107	0.310448	0.357558	0.342075	0.307692	0.407051	4
4775941	0.348601	0.398034	0.413907	0.432961	0.343567	0.371822	0.423868	0.320872	4
4775944	0.268734	0.24878	0.246795	0.256757	0.287988	0.280957	0.254032	0.250774	4
4775956	0.690176	0.675615	0.690476	0.716728	0.665742	0.687255	0.709559	0.610272	4
4775980	0.21957	0.238095	0.253927	0.276757	0.214467	0.251086	0.270769	0.194767	4
4776052	0.531561	0.519663	0.48583	0.511146	0.499083	0.473833	0.489451	0.442688	4
4776073	0.665354	0.709434	0.67027	0.708075	0.736111	0.686792	0.675824	0.729064	4
4776115	0.373494	0.410405	0.392	0.370031	0.391791	0.444744	0.4	0.477941	4
4776181	0.568965	0.644628	0.430233	0.522822	0.520833	0.488189	0.5125	0.366197	4
4776205	0.186667	0.133333	0.209302	0.157534	0.233333	0.194245	0.234043	0.244444	4
4776207	0.15493	0.097222	0.190476	0.135714	0.221239	0.152672	0.186047	0.190476	4
4776210	0.157143	0.104478	0.195122	0.146154	0.229358	0.16129	0.210526	0.195122	4
4776211	0.173913	0.106061	0.195122	0.147287	0.240741	0.193798	0.216216	0.195122	4
4776987	0.493151	0.24	0.45283	0.301775	0.342857	0.321429	0.511628	0.403226	4
4777041	0.313514	0.389189	0.294872	0.382429	0.411765	0.338739	0.273585	0.302469	4
4777053	0.22449	0.206349	0.248485	0.151899	0.193443	0.214411	0.21	0.331395	4
4777065	0.266304	0.257485	0.273292	0.17942	0.240418	0.245421	0.244681	0.357143	4
4777124	0.507463	0.520833	0.586667	0.436464	0.556604	0.543689	0.530612	0.527132	4
4777182	0.791667	0.764706	0.947368	0.75	0.902778	0.912088	0.818182	0.9	3
4801052	0.110294	0.186047	0.155172	0.161943	0.229682	0.170213	0.271429	0.178295	4
4869826	0.913043	0.777778	1	0.870968	0.935484	0.853659	0.923077	0.533333	1
4938391	0.325359	0.306034	0.306818	0.261845	0.277354	0.299669	0.25	0.303738	4
4938395	0.334975	0.30837	0.310345	0.265306	0.284238	0.310811	0.260274	0.308057	4
4938435	0.608696	0.515464	0.506329	0.428571	0.452229	0.494163	0.52381	0.423077	4
4938437	0.390625	0.484536	0.473684	0.556962	0.540541	0.4625	0.47541	0.360825	4
4938439	0.390625	0.484536	0.473684	0.556962	0.540541	0.466667	0.47541	0.360825	4
4938487	0.488372	0.474227	0.478261	0.377483	0.464567	0.457014	0.327586	0.273973	4
4938491	0.556701	0.544643	0.575	0.465517	0.541667	0.542636	0.492537	0.3125	4
4938531	0.494318	0.541176	0.503876	0.6	0.477099	0.516704	0.609091	0.622951	4
4938532	0.494318	0.541176	0.503876	0.6	0.477099	0.516704	0.609091	0.622951	4
4938533	0.494318	0.541176	0.503876	0.6	0.477099	0.516704	0.609091	0.622951	4
4938535	0.5	0.549133	0.51145	0.60274	0.492481	0.532751	0.616071	0.642276	4
4938587	0.198113	0.131707	0.16875	0.143266	0.214953	0.179298	0.143836	0.14557	4
4963057	0.422886	0.464286	0.56962	0.430303	0.441558	0.406667	0.462963	0.440559	4
5087406	0.858065	0.843373	0.878378	0.865031	0.862745	0.854478	0.870968	0.863248	3
5087410	0.111111	0.139241	0.085714	0.127907	0.122112	0.12406	0.109091	0.135593	4
5088420	0.386555	0.440476	0.341772	0.4625	0.425287	0.509158	0.464789	0.410526	4
5088444	0.16	0.2	0.289855	0.22449	0.170213	0.196078	0.323077	0.204301	4
5088462	0.16129	0.204819	0.26087	0.266129	0.168421	0.20339	0.345455	0.23913	4
5088465	0.168	0.178571	0.114286	0.166667	0.137566	0.179825	0.196429	0.098901	4
5088468	0.16	0.209877	0.257143	0.268293	0.171123	0.211454	0.368421	0.211111	4
5088492	0.237113	0.264706	0.323077	0.281553	0.25	0.276923	0.375	0.25	4
5088543	0.431034	0.442308	0.5	0.523077	0.511364	0.494253	0.44	0.578947	4
5088702	0.49711	0.680851	0.528302	0.595745	0.481132	0.595745	0.447761	0.383178	4
5088704	0.516854	0.680851	0.509434	0.602837	0.488263	0.585106	0.447761	0.392857	4
5088710	0.478723	0.329897	0.470588	0.375	0.502183	0.39322	0.485294	0.536	4
5088719	0.502439	0.627273	0.571429	0.604027	0.473077	0.591772	0.506849	0.452055	4
5088776	0.521053	0.426573	0.490909	0.482456	0.471875	0.520325	0.516484	0.569948	4
5088780	0.502538	0.613793	0.582609	0.546559	0.555215	0.513158	0.510204	0.475728	4
5088800	0.5	0.575	0.5375	0.539936	0.518817	0.52019	0.462185	0.434783	4
5088830	0.464455	0.47619	0.478723	0.45	0.460916	0.48643	0.511278	0.47541	4
5088832	0.416268	0.464135	0.455026	0.440887	0.453333	0.47619	0.503817	0.483333	4
5088863	0.530806	0.460465	0.473118	0.481928	0.487879	0.485294	0.458647	0.521472	4
5088873	0.473684	0.371795	0.405	0.423445	0.461318	0.402	0.375	0.45283	4
5088917	0.503704	0.557047	0.552	0.541516	0.55157	0.537356	0.55102	0.387387	4
5088920	0.110236	0.170213	0.161017	0.13308	0.075829	0.178788	0.182796	0.225225	4
5088923	0.370968	0.273381	0.286957	0.300395	0.351759	0.280757	0.227273	0.281818	4
5088934	0.103093	0.214286	0.191919	0.173267	0.101911	0.227799	0.205128	0.257732	4
5088935	0.677083	0.768519	0.690722	0.732323	0.683871	0.754941	0.76	0.663158	4
5088953	0.513514	0.518519	0.474359	0.510204	0.552632	0.489247	0.473684	0.328947	4
5088954	0.135135	0.303797	0.246753	0.243056	0.141593	0.325967	0.280702	0.351351	4
5089314	0.351351	0.424528	0.372881	0.438596	0.453416	0.374384	0.432432	0.364706	4
5089315	0.358209	0.427184	0.392157	0.446541	0.452703	0.38172	0.457143	0.37037	4
5089319	0.411765	0.516129	0.5	0.567568	0.561151	0.473054	0.515152	0.459459	4
5089387	0.3125	0.282353	0.285714	0.248408	0.230769	0.295918	0.101449	0.232143	4
5089392	0.345238	0.290698	0.307692	0.248408	0.242424	0.31	0.101449	0.262295	4
5089393	0.345238	0.290698	0.307692	0.248408	0.242424	0.308458	0.101449	0.269841	4
5089450	0.151261	0.166667	0.221154	0.286585	0.205263	0.207547	0.24	0.173469	4
5089576	0.169643	0.1875	0.211538	0.197309	0.189055	0.185328	0.149425	0.2	4
5089600	0.194444	0.169312	0.217742	0.175439	0.206009	0.195402	0.16	0.179487	4
5089603	0.794521	0.820106	0.756098	0.80212	0.783898	0.8017	0.843137	0.791667	3
5089631	0.140244	0.115607	0.144	0.115385	0.141631	0.133515	0.125	0.069767	4
5090854	0.757576	0.8	0.758242	0.775281	0.668675	0.825175	0.789474	0.605263	4
5091133	0.373529	0.436997	0.448276	0.418644	0.428571	0.412698	0.448598	0.395349	4
5091142	0.373134	0.430168	0.420601	0.404844	0.416838	0.410646	0.440191	0.397683	4
5091166	0.366548	0.397306	0.405714	0.378205	0.372998	0.387906	0.430303	0.376033	4
5091190	0.628205	0.623932	0.630872	0.655172	0.597087	0.629433	0.537313	0.605634	4
5094168	0.789474	0.954545	0.916667	0.90411	0.90625	0.924731	0.888889	0.891892	3
5106238	0.833333	0.777778	0.888889	0.910714	0.8	0.626263	0.882353	0.862069	1
5126472	1	1	0.818182	0.983871	1	1	1	0.384615	2

## Sheet: 0504-F1
snp	V00	V01	V02	V03	V04	V05	V06	V08	V09	V10	class
41348	0.785714	0.930233	0.94321	0.977778	0.890511	0.857143	0.913706	0.9375	0.85	0.9	1
42984	0.7	0.833333	0.876543	0.918033	0.821053	1	0.830065	0.89313	0.894737	0.953488	1
517903	0.177778	0.272727	0.190476	0.204691	0.205521	0.156863	0.202559	0.198225	0.217021	0.213158	1
517906	0.7	0.767123	0.675615	0.707865	0.699367	0.693878	0.713656	0.707317	0.683036	0.712737	1
517917	0.7	0.583333	0.678571	0.67655	0.680297	0.571429	0.65651	0.609489	0.670391	0.665493	1
517924	0.73913	0.54902	0.657627	0.646302	0.647887	0.514286	0.630137	0.569444	0.65035	0.654206	1
517931	0.5	0.621622	0.503226	0.519149	0.503106	0.5625	0.522449	0.52907	0.477477	0.530488	1
555291	0.392857	0.47619	0.404494	0.326705	0.390042	0.423077	0.31085	0.452915	0.345455	0.354839	1
555304	0.666667	0.575	0.652755	0.728477	0.684211	0.722222	0.721854	0.582353	0.681159	0.725581	1
555505	0.586207	0.54386	0.437223	0.440252	0.502164	0.638889	0.487421	0.545894	0.54321	0.463519	1
555529	0.478261	0.431373	0.52518	0.504167	0.433155	0.333333	0.474265	0.423529	0.414815	0.473118	1
555557	0.5	0.5	0.545455	0.552632	0.477064	0.4	0.513514	0.402062	0.473684	0.466019	1
555558	0.428571	0.5	0.442623	0.447368	0.504673	0.6	0.466216	0.578947	0.52	0.52	1
555708	0.473684	0.6	0.56135	0.584375	0.519553	0.473684	0.55082	0.502488	0.509434	0.592233	1
555723	0.485714	0.3	0.352066	0.33657	0.380368	0.4375	0.369863	0.418994	0.375	0.31383	1
556006	0.6	0.407407	0.473558	0.518182	0.467213	0.384615	0.469767	0.457944	0.514563	0.506849	1
556048	0.315789	0.4	0.350305	0.302583	0.29078	0.388889	0.38	0.353846	0.34127	0.317365	1
556230	0.357143	0.657143	0.44921	0.49	0.474453	0.681818	0.54717	0.455224	0.458333	0.444444	1
556239	0.368421	0.69697	0.421166	0.480952	0.478261	0.65	0.526718	0.433824	0.447619	0.426357	1
556257	0.615385	0.294118	0.530864	0.527523	0.49635	0.428571	0.424908	0.49635	0.5	0.503268	1
556269	0.580645	0.340909	0.510092	0.519651	0.4375	0.434783	0.430508	0.42446	0.465649	0.502439	1
556293	0.4	0.527273	0.458404	0.427562	0.527778	0.5	0.522124	0.461957	0.496774	0.504032	1
556296	0.514286	0.6	0.551959	0.542857	0.6	0.65	0.619469	0.622951	0.537975	0.584677	1
556332	0.441176	0.431034	0.396321	0.417857	0.371585	0.318182	0.366569	0.363636	0.450617	0.376	1
556353	0.347826	0.478261	0.357285	0.380342	0.375	0.25	0.332237	0.321429	0.460317	0.358852	1
556371	0.411765	0.387097	0.480769	0.485714	0.419355	0.5	0.491736	0.518519	0.340206	0.4	1
556377	0.5625	0.538462	0.669312	0.662857	0.612613	0.769231	0.719048	0.671141	0.549451	0.674797	1
561793	0.62069	0.555556	0.554865	0.512397	0.448	0.882353	0.47234	0.432432	0.479592	0.460432	1
561796	0.592593	0.571429	0.557411	0.508403	0.438017	0.833333	0.474359	0.429577	0.46875	0.467153	1
561799	0.592593	0.6	0.557652	0.514644	0.457627	0.833333	0.495798	0.449275	0.457447	0.467626	1
562012	0.5	0.75	0.540541	0.437811	0.591304	0.3	0.557692	0.578947	0.453608	0.55814	1
562128	0.785714	0.411765	0.538462	0.60733	0.52381	0.5	0.572464	0.46875	0.666667	0.51773	1
587544	0.357143	0.368421	0.503125	0.424051	0.514563	0.5	0.471042	0.457711	0.477273	0.533981	1
587620	0.25	0.534483	0.40617	0.393258	0.401786	0.37037	0.465046	0.425703	0.358696	0.382353	1
587690	0.411765	0.5	0.527638	0.527638	0.431193	0.529412	0.482625	0.490196	0.406593	0.409836	1
1080150	0.346939	0.207921	0.322702	0.355649	0.348837	0.277778	0.255597	0.333333	0.308943	0.40133	1
1080157	0.775862	0.605505	0.685944	0.700535	0.754902	0.716418	0.599676	0.720798	0.654804	0.693548	1
1080174	0.463768	0.308943	0.413613	0.452703	0.435666	0.385714	0.355422	0.420635	0.388889	0.47541	1
1080183	0.463768	0.306452	0.415038	0.454237	0.434004	0.385714	0.353383	0.40874	0.394737	0.48513	1
1080213	0.319149	0.188889	0.245283	0.254545	0.250859	0.244898	0.2103	0.234127	0.216749	0.277419	2
1080893	0.821429	0.761905	0.84874	0.843575	0.807143	0.714286	0.849138	0.824	0.802326	0.763359	1
1080914	0.217391	0.217391	0.150568	0.155556	0.198529	0.266667	0.173469	0.19469	0.166667	0.231405	1
1081016	0.37037	0.516129	0.389313	0.405941	0.513158	0.470588	0.382222	0.495652	0.392857	0.444444	1
1081383	0.35	0.411765	0.19242	0.140449	0.25	0.5	0.195652	0.265487	0.146667	0.137405	1
1081392	0.391304	0.380952	0.253406	0.21393	0.336735	0.583333	0.267677	0.322034	0.192308	0.178571	1
1081524	0.3	0.222222	0.227926	0.326446	0.208861	0.291667	0.215686	0.238095	0.325581	0.240506	2
1081602	0.357143	0.291667	0.284615	0.2	0.26506	0.235294	0.205882	0.214286	0.19403	0.358209	2
1081857	0.310345	0.368421	0.441441	0.38785	0.358108	0.586207	0.375	0.337748	0.444444	0.444915	1
1081858	0.37931	0.384615	0.455556	0.400922	0.370861	0.586207	0.396135	0.346667	0.462366	0.456432	1
1081894	0.392857	0.55814	0.452525	0.503876	0.433121	0.394737	0.495726	0.445122	0.46789	0.367089	1
1081908	0.466667	0.297297	0.439394	0.380952	0.454545	0.513514	0.40249	0.424242	0.443396	0.530806	1
1081945	0.678571	0.605263	0.60804	0.671296	0.590604	0.566667	0.606178	0.64375	0.589286	0.58156	1
1081951	0.185185	0.395349	0.374065	0.308756	0.410596	0.451613	0.380228	0.364706	0.37037	0.375	1
1081961	0.185185	0.395349	0.37469	0.334862	0.406452	0.428571	0.373016	0.375723	0.345794	0.377778	1
1082059	0.5625	0.736842	0.695522	0.676471	0.720588	0.666667	0.747706	0.775785	0.731707	0.628788	1
1083401	0.272727	0.358209	0.341243	0.290488	0.320755	0.269231	0.404301	0.456446	0.278075	0.280142	1
1083407	0.342857	0.338028	0.36017	0.306024	0.332326	0.267857	0.417178	0.474026	0.287129	0.293729	1
1083524	0.824561	0.780952	0.695783	0.702555	0.752033	0.814815	0.694915	0.679894	0.678832	0.714575	1
1083584	0.608696	0.535714	0.328767	0.334884	0.43949	0.533333	0.285714	0.304054	0.19802	0.421769	1
1090792	0.428571	0.583333	0.490637	0.504348	0.513158	0.615385	0.561905	0.438356	0.460317	0.679487	1
1090825	0.5	0.388889	0.465116	0.452381	0.473214	0.384615	0.376712	0.516129	0.542169	0.336066	1
1090828	0.5	0.388889	0.465116	0.464286	0.473214	0.384615	0.376712	0.516129	0.542169	0.333333	1
1090855	0.444444	0.5625	0.504132	0.5125	0.513761	0.615385	0.580882	0.466667	0.444444	0.62931	1
1091115	0.307692	0.258065	0.244989	0.237885	0.292035	0.1875	0.378109	0.294521	0.262136	0.255682	2
1091119	0.25	0.258065	0.235849	0.232877	0.254717	0.1875	0.378947	0.302158	0.247525	0.25731	2
1091122	0.25	0.266667	0.232843	0.228571	0.242718	0.1875	0.383784	0.300752	0.25	0.244048	2
1091141	0.647059	0.703704	0.694377	0.71564	0.669811	0.785714	0.567568	0.630769	0.740385	0.716763	1
1091143	0.647059	0.714286	0.687961	0.7109	0.682692	0.733333	0.562842	0.643411	0.747475	0.716763	1
1091249	0.785714	0.761905	0.70428	0.72	0.718447	0.666667	0.783217	0.705263	0.733333	0.714286	1
1091250	0.8	0.761905	0.705426	0.72	0.718447	0.666667	0.777778	0.705263	0.733333	0.72381	1
1091265	0.315789	0.318182	0.350515	0.329114	0.341085	0.444444	0.286517	0.344538	0.333333	0.310345	1
1377139	0.8	0.9	0.848649	0.854701	0.792683	0.846154	0.849558	0.809524	0.810345	0.839286	1
1568911	0.555556	0.290909	0.348718	0.375576	0.357827	0.333333	0.340376	0.361446	0.353211	0.397213	1
1569573	0.540541	0.707692	0.61013	0.590571	0.709459	0.72549	0.633858	0.673684	0.56682	0.683824	1
1569816	0.479452	0.597938	0.616239	0.589474	0.668874	0.558824	0.590835	0.65493	0.68997	0.631347	1
1570212	0.190476	0.32	0.373967	0.473029	0.274038	0.363636	0.395437	0.324176	0.3	0.329609	1
1570313	0.26087	0.317073	0.310811	0.35625	0.266187	0.3	0.313131	0.349398	0.23	0.403509	1
1848437	0.541667	0.605263	0.386221	0.507109	0.379747	0.296296	0.469565	0.360656	0.383929	0.430052	1
1848908	0.785714	0.85	0.868726	0.953271	0.757143	0.941176	0.857143	0.845361	0.85	0.938272	1
2598814	0.642857	0.8125	0.855072	0.784314	0.671642	0.8125	0.775862	0.88	0.809524	0.65	1
2598847	0.833333	0.9	0.9	0.871795	0.883117	0.928571	0.909091	0.933962	0.928571	0.842857	1
2599018	0.75	0.738095	0.737179	0.798319	0.803681	0.9	0.795556	0.742138	0.770833	0.789744	1
2600326	0.375	0.340426	0.40201	0.427861	0.317073	0.26087	0.414062	0.375	0.514563	0.385417	1
2601024	0.636364	0.234043	0.332308	0.396947	0.380531	0.357143	0.319048	0.368421	0.296875	0.306306	1
2601081	0.454545	0.365854	0.365385	0.449275	0.373913	0.583333	0.424812	0.493333	0.384615	0.340659	1
2601414	0.4375	0.441176	0.429363	0.418919	0.449438	0.4	0.470899	0.354167	0.477612	0.464646	1
2601531	0.4	0.525	0.460808	0.469484	0.436364	0.318182	0.490099	0.52027	0.472973	0.413043	1
2601846	0.8	0.966667	0.830325	0.834862	0.785714	0.8	0.847222	0.941558	0.9	0.642857	1
2685058	0.7	0.818182	0.690987	0.711538	0.76	0.928571	0.634783	0.47619	0.779661	0.764706	1
2910829	0.928571	0.761905	0.940767	0.948387	0.877778	0.809524	0.895105	0.965116	0.84375	0.902655	1
3048059	0.8	0.952381	0.873016	0.829268	0.831169	1	0.849206	0.897727	0.7	0.931373	1
3048068	0.823529	0.954545	0.882562	0.846715	0.843373	1	0.858209	0.907216	0.723684	0.932692	1
3110115	0.888889	0.9375	0.905093	0.931217	0.941799	0.884615	0.876405	0.854167	0.934066	0.814815	1
3446795	0.833333	0.869565	0.91	0.920792	0.880597	0.9	0.891667	0.880435	0.857143	0.9375	1
3548057	0.652174	0.375	0.309677	0.402844	0.428571	0.230769	0.361789	0.302326	0.294118	0.382022	1
3550190	0.583333	0.555556	0.473684	0.580952	0.539326	0.470588	0.539877	0.488372	0.537037	0.528302	1
3555228	0.384615	0.36	0.381188	0.388571	0.436508	0.461538	0.445087	0.515152	0.3125	0.360248	1
3555439	0.538462	0.4	0.487179	0.484211	0.583893	0.545455	0.5	0.505618	0.522727	0.443299	1
3556530	0.545455	0.444444	0.504155	0.496855	0.622222	0.333333	0.46729	0.661654	0.419753	0.495146	1
3566524	0.705882	0.753846	0.674528	0.614407	0.702222	0.625	0.673629	0.746429	0.699386	0.641026	1
3566569	0.727273	0.752941	0.68568	0.68239	0.706294	0.65	0.675789	0.698507	0.717703	0.680769	1
3566623	0.516129	0.5	0.509259	0.521739	0.592784	0.518519	0.46319	0.454167	0.562044	0.458333	1
3566642	0.4375	0.482143	0.454768	0.49375	0.58156	0.526316	0.468468	0.421965	0.541284	0.493827	1
3566656	0.466667	0.44186	0.458763	0.510949	0.611111	0.571429	0.459091	0.402597	0.57	0.430556	1
3566692	0.461538	0.428571	0.46129	0.491071	0.555556	0.625	0.378049	0.291667	0.517647	0.351852	1
3566695	0.5	0.387097	0.455738	0.490909	0.525773	0.625	0.375796	0.278261	0.5	0.366667	1
3566708	0.461538	0.533333	0.512422	0.495868	0.416667	0.333333	0.584795	0.677686	0.45977	0.553846	1
3566731	0.5	0.44	0.517007	0.508929	0.571429	0.636364	0.411765	0.322835	0.606061	0.439394	1
3838903	0.826087	0.962963	0.92517	0.9	0.946809	0.952381	0.926471	0.872093	0.803571	0.877778	1
4177976	0.428571	0.761905	0.515351	0.434043	0.699346	0.684211	0.514493	0.606742	0.377778	0.528986	1
4177988	0.464286	0.75	0.508547	0.457014	0.690323	0.666667	0.519298	0.621622	0.420455	0.545455	1
4212864	0.722222	0.606061	0.584677	0.657895	0.585938	0.538462	0.578512	0.469072	0.472222	0.589744	1
4213695	0.352941	0.266667	0.317957	0.286307	0.394495	0.351351	0.281139	0.248869	0.297101	0.296943	1
4213993	0.85	0.830189	0.781711	0.807018	0.826446	0.733333	0.829457	0.770642	0.851351	0.804124	1
4375424	0.454545	0.428571	0.437613	0.39485	0.401042	0.548387	0.476974	0.293532	0.40566	0.457831	1
4375484	0.375	0.409091	0.561905	0.595588	0.618182	0.333333	0.490566	0.660714	0.590164	0.457447	1
4375487	0.285714	0.47619	0.563934	0.584615	0.587156	0.333333	0.483092	0.64486	0.583333	0.43956	1
4390177	0.631579	0.533333	0.628726	0.556886	0.610169	0.631579	0.55157	0.542636	0.5	0.654676	1
4390178	0.631579	0.516129	0.620321	0.547059	0.6	0.6	0.55157	0.534351	0.5	0.65	1
4390182	0.6	0.5	0.627848	0.542373	0.596774	0.619048	0.543478	0.537313	0.493976	0.630872	1
4390223	0.55	0.47541	0.458937	0.512456	0.456311	0.37931	0.451505	0.492462	0.44898	0.44	1
4390245	0.557692	0.469697	0.503021	0.533981	0.480952	0.3125	0.468354	0.511013	0.44	0.470383	1
4390275	0.45	0.5875	0.486824	0.475073	0.548	0.611111	0.536023	0.507874	0.54	0.530864	1
4391643	0.545455	0.327273	0.530026	0.585366	0.63964	0.705882	0.556035	0.421687	0.486842	0.528455	1
4393355	0.85	0.870968	0.917526	0.921212	0.84874	0.928571	0.797101	0.763158	0.931507	0.845588	1
4393718	0.466667	0.357143	0.461364	0.542453	0.447552	0.428571	0.395257	0.364641	0.486726	0.503817	1
4394750	0.25	0.345455	0.492126	0.410714	0.489796	0.36	0.366255	0.544872	0.532468	0.40678	1
4394756	0.78125	0.678571	0.553942	0.611111	0.52381	0.64	0.679825	0.473684	0.486486	0.634731	1
4403739	1	0.952381	0.881081	0.873786	0.902439	0.9375	0.860294	0.824742	0.705882	0.794521	1
4410772	0.75	0.705882	0.836735	0.831776	0.875	0.866667	0.824742	0.7375	0.9	0.875	1
4411580	0.470588	0.322581	0.331126	0.273469	0.262443	0.333333	0.249249	0.323383	0.247788	0.282609	1
4411589	0.177778	0.315068	0.229748	0.195122	0.196226	0.236364	0.253807	0.25	0.262411	0.236287	2
4411606	0.384615	0.302326	0.328328	0.294686	0.230539	0.327869	0.258586	0.329154	0.242105	0.256881	2
4411610	0.397059	0.28866	0.322368	0.29011	0.237197	0.313433	0.257143	0.324859	0.246377	0.261838	2
4411676	0.261364	0.3	0.283197	0.240591	0.228164	0.273684	0.267054	0.232759	0.2589	0.247273	2
4411695	0.211111	0.248366	0.205952	0.25	0.333874	0.297872	0.22619	0.231225	0.271605	0.21718	2
4411703	0.253012	0.207547	0.243619	0.252619	0.217666	0.231579	0.240157	0.237192	0.254491	0.247209	2
4411733	0.213675	0.18125	0.16229	0.146394	0.131004	0.195876	0.176815	0.216216	0.143979	0.126482	1
4411739	0.217391	0.181818	0.237619	0.236957	0.218841	0.15	0.221831	0.220736	0.258398	0.236911	2
4411751	0.252174	0.248322	0.25396	0.286184	0.327062	0.278351	0.258324	0.249158	0.226562	0.246787	2
4411760	0.273504	0.267974	0.261328	0.297118	0.335684	0.285714	0.271702	0.264755	0.257812	0.26817	2
4411763	0.218487	0.211538	0.166578	0.147191	0.15493	0.237113	0.186727	0.229983	0.142105	0.132743	1
4411772	0.052632	0.107595	0.106127	0.131129	0.09927	0.131868	0.095398	0.096552	0.108992	0.111851	1
4411799	0.330097	0.328244	0.265683	0.270014	0.256778	0.392405	0.276413	0.322957	0.239645	0.247678	2
4411890	0.372093	0.40678	0.349005	0.401639	0.480952	0.448276	0.328076	0.384615	0.336066	0.352332	1
4411916	0.578947	0.676471	0.654167	0.647059	0.531915	0.5	0.654545	0.628319	0.645161	0.717391	1
4412051	0.517241	0.462963	0.404669	0.411255	0.418994	0.46875	0.407563	0.576923	0.448276	0.386598	1
4413408	0.8	0.512195	0.511574	0.558974	0.548872	0.6875	0.628205	0.730769	0.494382	0.547009	1
4413423	0.75	0.575758	0.578616	0.592857	0.61165	0.73913	0.681564	0.797753	0.557143	0.627907	1
4646880	0.705882	0.815789	0.903485	0.905109	0.861789	0.722222	0.891192	0.850467	0.883117	0.89404	1
4688493	0.894737	0.909091	0.888889	0.854839	0.839286	0.846154	0.894737	0.864662	0.875	0.893617	1
4759778	0.833333	0.851852	0.835	0.824427	0.820895	0.666667	0.782609	0.779817	0.803571	0.859375	1
4759966	0.73913	0.52381	0.623608	0.557214	0.5375	0.657895	0.518644	0.46	0.561224	0.66092	1
4772061	0.390244	0.484375	0.492788	0.441417	0.463504	0.487805	0.534483	0.420455	0.497326	0.46729	1
4772087	0.511628	0.491803	0.493197	0.549738	0.507246	0.477273	0.477157	0.566787	0.509901	0.534483	1
4772271	0.9	0.852941	0.851852	0.771429	0.842105	0.875	0.850394	0.915888	0.823529	0.868852	1
4774578	0.769231	0.75	0.798354	0.771186	0.921569	0.9	0.834862	0.813333	0.909091	0.815126	1
4774579	0.769231	0.777778	0.797468	0.775862	0.921569	0.9	0.831776	0.819444	0.907407	0.811966	1
4775522	0.333333	0.408163	0.47	0.427907	0.426901	0.35	0.477064	0.445652	0.370787	0.377593	1
4775546	0.810811	0.754386	0.653291	0.706522	0.69469	0.782609	0.628159	0.699115	0.698276	0.751724	1
4775599	0.423077	0.2	0.407921	0.417778	0.312195	0.25	0.37751	0.261905	0.369369	0.282723	1
4775624	0.666667	0.851852	0.608414	0.592857	0.671533	0.727273	0.638554	0.782313	0.638889	0.666667	1
4775896	0.576923	0.339623	0.411765	0.349162	0.431579	0.594595	0.309179	0.366762	0.331461	0.482517	1
4775929	0.352941	0.228261	0.300833	0.317117	0.284232	0.357143	0.264943	0.226378	0.215488	0.31015	2
4775935	0.563636	0.495238	0.494615	0.45576	0.507905	0.5	0.47793	0.560928	0.506536	0.491166	1
4775941	0.196721	0.125	0.154472	0.168487	0.109665	0.186667	0.151335	0.133205	0.109677	0.157807	1
4775956	0.333333	0.358209	0.331086	0.361613	0.294521	0.365854	0.373478	0.34357	0.390625	0.354788	1
4775962	0.150685	0.234043	0.217587	0.203947	0.263866	0.16092	0.154653	0.167273	0.16129	0.217456	1
4776042	0.351351	0.14876	0.259536	0.243492	0.231121	0.328358	0.262895	0.260054	0.217228	0.226782	2
4776052	0.387097	0.365385	0.385542	0.38255	0.366162	0.365079	0.405455	0.401114	0.411067	0.352804	1
4776145	0.722222	0.766667	0.693878	0.634783	0.745223	0.863636	0.64	0.707965	0.580247	0.685315	1
4776181	0.769231	0.5625	0.59144	0.587786	0.673684	0.583333	0.542857	0.641791	0.555556	0.69697	1
4777041	0.695652	0.4	0.579268	0.604167	0.567797	0.625	0.606936	0.624	0.603175	0.564885	1
4777883	0.461538	0.515152	0.364303	0.321212	0.25625	0.521739	0.355856	0.241935	0.333333	0.33871	1
4777916	0.444444	0.34	0.347917	0.310526	0.219251	0.363636	0.325203	0.291866	0.271845	0.27381	1
4777918	0.555556	0.66	0.654167	0.712042	0.782609	0.666667	0.684211	0.705314	0.747573	0.731707	1
4777919	0.4	0.333333	0.338298	0.281915	0.197802	0.333333	0.311475	0.288462	0.242718	0.259036	2
4777921	0.4	0.339623	0.342495	0.284974	0.192308	0.333333	0.314286	0.282297	0.240385	0.271605	2
4777967	0.586207	0.635135	0.609635	0.620155	0.719298	0.606061	0.636691	0.567308	0.644737	0.648536	1
4778011	0.566667	0.582278	0.544324	0.546468	0.65	0.542857	0.581315	0.535294	0.52439	0.567766	1
4778080	0.372093	0.486842	0.40625	0.413934	0.497797	0.5	0.446203	0.516588	0.442177	0.398268	1
4778161	0.608696	0.595745	0.669623	0.671875	0.695122	0.52381	0.660793	0.460606	0.654321	0.434783	1
4778176	0.583333	0.692308	0.714286	0.712575	0.723881	0.65	0.697917	0.582192	0.714286	0.525862	1
4778379	0.459016	0.757576	0.539394	0.537994	0.555118	0.53125	0.531835	0.50655	0.472393	0.490566	1
4778466	0.5	0.345455	0.528696	0.578947	0.446281	0.634146	0.535836	0.508772	0.48366	0.517787	1
4778784	0.6	0.714286	0.707547	0.70068	0.674419	0.761905	0.773481	0.801418	0.702128	0.752475	1
4778847	0.615385	0.547619	0.548098	0.574586	0.583333	0.518519	0.4375	0.434066	0.56962	0.62585	1
4778860	0.615385	0.553191	0.546973	0.57513	0.597884	0.52	0.43913	0.425414	0.573171	0.628049	1
4778903	0.555556	0.484848	0.448549	0.470199	0.525926	0.470588	0.333333	0.286624	0.448718	0.496296	1
4779420	0.652174	0.462963	0.55787	0.572917	0.3875	0.44	0.484536	0.522936	0.54321	0.558824	1
4779704	0.466667	0.25641	0.47352	0.622517	0.534884	0.444444	0.422857	0.360656	0.52381	0.597701	1
4779718	0.466667	0.194444	0.408497	0.516129	0.460317	0.37037	0.351852	0.278689	0.409091	0.534884	1
4779724	0.4375	0.171429	0.383333	0.472222	0.429825	0.37037	0.315789	0.261682	0.409091	0.525	1
4779745	0.571429	0.928571	0.656652	0.590909	0.62069	0.619048	0.786325	0.746988	0.566667	0.442857	1
4779749	0.6	0.928571	0.660793	0.612613	0.627907	0.636364	0.798246	0.785714	0.612903	0.513889	1
4938491	0.727273	0.5625	0.531532	0.5	0.494118	0.545455	0.54386	0.506173	0.452055	0.516129	1
4938531	0.473684	0.458333	0.559783	0.544944	0.557971	0.409091	0.473404	0.560976	0.494949	0.52349	1
4938532	0.473684	0.458333	0.559783	0.550562	0.557971	0.409091	0.473404	0.560976	0.494949	0.52349	1
4938533	0.473684	0.458333	0.559783	0.544944	0.557971	0.409091	0.473404	0.560976	0.494949	0.52349	1
4938535	0.473684	0.458333	0.566489	0.558011	0.567376	0.478261	0.473404	0.568	0.50505	0.54	1
5087406	1	0.888889	0.859712	0.833333	0.853333	0.833333	0.83125	0.837607	0.8	0.878049	1
5088704	0.8	0.6	0.619565	0.569106	0.708333	0.833333	0.493243	0.488636	0.515625	0.714286	1
5088719	0.75	0.592593	0.621538	0.591837	0.703704	0.916667	0.497268	0.491379	0.534247	0.662791	1
5088776	0.583333	0.463415	0.551546	0.482759	0.513514	0.454545	0.489796	0.45283	0.5	0.430894	1
5088780	0.4	0.538462	0.445813	0.519774	0.487395	0.5	0.506122	0.534162	0.484536	0.570312	1
5088800	0.5	0.581395	0.47166	0.543779	0.5	0.5	0.526316	0.537313	0.504065	0.606452	1
5088830	0.393939	0.404255	0.541009	0.452899	0.507937	0.5625	0.477193	0.438424	0.492857	0.359091	1
5088832	0.34375	0.395833	0.527473	0.443262	0.505208	0.5625	0.462329	0.436893	0.485714	0.348416	1
5088863	0.589744	0.536585	0.432956	0.498155	0.447674	0.333333	0.451613	0.525714	0.455224	0.6	1
5088873	0.589744	0.5	0.419458	0.488889	0.407407	0.3125	0.423221	0.5	0.464567	0.555	1
5088917	0.391304	0.428571	0.631169	0.539326	0.628319	0.727273	0.674556	0.535354	0.594595	0.552846	1
5091133	0.46	0.464286	0.449761	0.447592	0.381625	0.333333	0.488152	0.488722	0.487179	0.390879	1
5091142	0.4375	0.45283	0.440491	0.448171	0.366667	0.325	0.47343	0.48659	0.465969	0.397306	1
5091166	0.414634	0.418605	0.40146	0.417582	0.341014	0.285714	0.454802	0.466667	0.432432	0.348416	1
5091190	0.545455	0.605263	0.619792	0.591489	0.672222	0.708333	0.571429	0.585859	0.579365	0.638298	1
5100922	0.823529	0.923077	0.886957	0.908046	0.881818	1	0.863354	0.883333	0.853659	0.758065	1

## Sheet: 0506-F1
snp	V01	V02	V04	V05	V06	V07	V08	V09	V10	V11	class
496	0.552083	0.743421	0.478261	1	1	0.945946	0.947368	0.921569	1	1	2
658	0.514852	0.787565	0.673913	0.967742	0.964286	0.925926	0.826087	0.87037	1	1	2
808	0.508929	0.820809	0.783784	0.9375	1	0.933333	0.829787	0.87037	1	1	2
1087	0.587719	0.771552	0.65	1	1	1	0.977273	0.875	1	1	2
2975	0.601399	0.841699	0.763636	0.934783	1	0.978261	0.886792	0.9375	0.96	1	2
3186	0.622449	0.811828	0.683544	1	0.925	0.978022	0.878049	0.956835	1	0.964286	2
3263	0.570423	0.864078	0.787234	1	0.931035	0.96	0.860759	0.929825	1	0.958333	2
3284	0.556452	0.892308	0.822222	1	0.96	0.969697	0.864865	0.910891	1	0.944444	2
3513	0.622378	0.770609	0.740741	1	1	0.947368	0.969231	0.933333	1	1	2
3563	0.564885	0.791971	0.740741	1	0.769231	0.965517	0.938462	0.946809	1	1	2
3626	0.66242	0.851211	0.78125	0.965517	0.84375	1	0.886076	0.929204	1	1	2
4421	0.593496	0.823232	0.857143	1	0.9375	0.946429	0.894737	0.896552	1	1	2
4428	0.536	0.810811	0.84375	1	0.925926	0.943396	0.886792	0.888889	1	1	2
6700	0.649215	0.868098	0.75	1	1	0.963636	0.893333	0.92381	0.958333	0.961538	2
7269	0.62069	0.855	0.622222	1	0.916667	0.888889	0.952381	0.936709	1	1	2
9553	0.582822	0.838509	0.685185	0.969231	1	0.982759	0.904255	0.893204	1	1	2
10750	0.688995	0.843672	0.781818	0.95082	1	0.985714	0.90625	0.893401	0.96	0.904762	2
10948	0.701613	0.868421	0.8	0.982456	1	1	0.876289	0.906977	0.925926	0.928571	2
13546	0.574194	0.854167	0.87234	1	0.868421	0.948718	0.893617	0.942197	0.96	1	2
14762	0.624114	0.877551	0.704918	0.96875	0.974359	0.988235	0.930233	0.912281	1	1	2
14780	0.666667	0.849315	0.666667	1	0.897436	0.990099	0.894737	0.952756	1	1	2
20370	0.567568	0.810651	0.651163	0.965517	0.941176	0.882353	0.934426	0.970588	0.969697	1	2
29468	0.653226	0.857143	0.717949	0.921053	1	0.895833	0.918919	0.902913	1	1	2
29480	0.666667	0.863636	0.7	0.945946	0.96	0.901961	0.910256	0.894737	1	1	2
29500	0.65493	0.857143	0.7	0.941176	1	0.913043	0.905405	0.886179	1	1	2
29514	0.685315	0.881356	0.675	0.966667	1	0.921053	0.909091	0.887931	1	1	2
29812	0.632	0.830579	0.651163	1	1	0.942857	0.928571	0.94382	1	1	2
30046	0.657343	0.821596	0.770833	1	0.964286	0.955882	0.862069	0.935484	1	1	2
30049	0.657718	0.813636	0.770833	1	0.965517	0.926471	0.844444	0.930693	1	1	2
30305	0.62	0.834123	0.655172	0.948718	0.833333	0.842105	0.919355	0.954023	1	1	2
30313	0.611111	0.830846	0.575758	0.935484	0.857143	0.846154	0.907407	0.905882	1	1	2
30316	0.604396	0.83	0.611111	0.939394	0.846154	0.868421	0.903846	0.903614	1	1	2
30724	0.591304	0.870445	0.821429	1	1	0.959184	0.916667	0.911392	0.882353	1	2
30730	0.581197	0.878261	0.777778	1	1	0.829787	0.793103	0.92	0.888889	1	2
30836	0.530303	0.784232	0.789474	0.894737	0.863636	0.85	0.810345	0.823529	0.8	0.846154	2
30838	0.545455	0.783333	0.821429	0.947368	0.863636	0.85	0.810345	0.820895	0.85	0.923077	2
31183	0.628415	0.844444	0.73913	1	0.896552	0.95098	0.931035	0.941176	1	1	2
31189	0.573034	0.834808	0.737705	1	0.925926	0.945652	0.917647	0.944444	1	1	2
31801	0.405405	0.730769	0.580645	0.954545	0.789474	0.837838	0.857143	0.90411	0.833333	1	2
31828	0.525	0.845638	0.690476	0.976744	0.9375	0.918033	0.891892	0.92437	0.925926	1	2
31936	0.666667	0.859606	0.616438	0.983333	0.886364	0.955556	0.819672	0.908451	1	0.92	2
31996	0.476562	0.777293	0.5	0.945946	0.857143	0.820513	0.869565	0.876712	1	0.875	2
32425	0.536424	0.759582	0.604651	1	0.92	1	0.882353	0.840426	1	1	2
32827	0.743363	0.872123	0.831325	0.969072	0.906977	0.966667	0.904762	0.912088	0.979167	0.875	2
32881	0.715686	0.861893	0.808219	0.951807	0.952381	0.95935	0.922414	0.903226	0.896552	0.916667	2
33088	0.663415	0.842995	0.616438	0.955224	1	1	0.897638	0.958042	1	1	2
33115	0.62212	0.835991	0.662338	0.955882	1	1	0.909774	0.957747	1	1	2
33241	0.544444	0.853994	0.746032	0.978723	0.921569	0.962963	0.921739	0.985075	1	1	2
33256	0.563536	0.855153	0.777778	0.972973	0.913043	0.909091	0.917355	0.984127	0.972222	1	2
34059	0.556962	0.780749	0.945946	0.97561	1	0.967742	0.853659	0.839286	1	1	2
34074	0.573171	0.806604	0.875	0.978261	1	1	0.878049	0.814815	0.9375	1	2
35149	0.564706	0.767568	0.769231	1	0.882353	1	0.955556	0.903226	1	1	2
35410	0.473118	0.763006	0.710526	1	0.923077	0.9375	0.862745	0.875	0.923077	1	2
35413	0.494737	0.775281	0.736842	1	0.941176	0.957447	0.867925	0.881579	1	1	2
35471	0.666667	0.807175	0.725	1	0.954545	0.973684	0.921569	0.903226	1	1	2
35493	0.593407	0.747126	0.708333	1	0.875	1	0.939394	0.887324	1	1	2
36616	0.613636	0.791444	0.794872	1	0.875	1	0.918919	0.875	1	1	2
36991	0.586826	0.86901	0.833333	0.964286	0.857143	0.924528	0.980769	0.95614	1	1	2
38733	0.594828	0.817121	0.736842	0.965517	0.9	1	0.892857	0.901099	0.875	1	2
39674	0.624277	0.818452	0.830769	0.947368	0.97619	0.967033	0.905263	0.922481	1	1	2
41348	0.654971	0.807388	0.805195	0.858696	0.890909	0.880597	0.881818	0.868217	0.851064	1	2
42005	0.698492	0.918072	0.60274	0.988235	0.94	0.942857	0.991667	0.904762	1	0.973684	2
42712	0.507143	0.898058	0.803571	0.981481	0.75	1	0.984127	0.918919	1	1	2
42739	0.542857	0.875	0.811321	0.963636	0.875	1	0.972603	0.936709	1	1	2
42984	0.895161	0.940972	0.84	0.902778	0.961538	0.923077	0.929412	0.8	0.65	0.727273	1
45362	0.459459	0.723958	0.578947	0.848485	0.9	0.863636	0.857143	0.901639	1	1	2
45787	0.56962	0.764045	0.702703	0.918919	0.894737	0.894737	0.925926	0.933333	1	1	2
46256	0.741379	0.830645	0.754386	0.976744	0.923077	0.914634	0.923077	0.894118	1	1	2
46934	0.606383	0.869969	0.666667	0.974359	0.954545	0.985294	0.9375	0.947368	1	1	2
46991	0.580838	0.871711	0.705882	0.982456	0.966667	0.971429	0.925373	0.918699	1	1	2
47231	0.613445	0.808163	0.815789	1	1	0.880597	0.935065	0.919643	1	1	2
47284	0.582609	0.8159	0.771429	0.978723	1	0.927273	0.926471	0.968421	0.964286	1	2
47308	0.626016	0.837607	0.7	0.926829	0.954545	0.956522	0.957143	0.962025	0.965517	1	2
47401	0.642424	0.85274	0.652174	1	0.921053	1	0.971831	0.946237	0.95	1	2
47560	0.607656	0.823383	0.701493	0.928571	1	0.974138	0.936842	0.959184	1	1	2
47563	0.603687	0.823678	0.707692	0.91954	1	0.966102	0.934066	0.959732	1	1	2
48457	0.708791	0.822222	0.724138	0.986667	1	0.9	0.853933	0.977778	1	1	2
49492	0.615385	0.813725	0.833333	1	0.944444	0.912281	0.948052	0.89313	0.966667	1	2
49567	0.588785	0.793233	0.794872	1	0.894737	0.944444	0.923077	0.947368	1	1	2
49570	0.590476	0.777344	0.783784	1	0.882353	0.944444	0.891892	0.946667	1	1	2
49615	0.584615	0.793388	0.846154	1	0.909091	0.981818	0.846154	0.942029	0.954545	1	2
49750	0.596491	0.886667	0.659574	1	1	0.964286	0.938462	0.951923	0.965517	1	2
49756	0.614754	0.873786	0.645833	1	1	0.964912	0.897059	0.95098	0.962963	1	2
49942	0.686275	0.821086	0.787879	0.941176	0.975	0.942308	0.877778	0.875	1	0.954545	2
51022	0.598726	0.846154	0.782609	1	0.941176	0.861111	0.931507	0.938931	1	1	2
51684	0.4375	0.78866	0.545455	0.981818	0.941176	0.875	0.931818	0.84	1	1	2
51741	0.44186	0.692308	0.641026	0.931818	0.888889	0.962963	0.902439	0.872093	1	1	2
53259	0.537815	0.789474	0.659091	1	0.9	1	0.868421	0.875	1	1	2
53264	0.528926	0.777778	0.642857	1	0.916667	1	0.888889	0.862745	1	1	2
53294	0.530612	0.739645	0.5625	1	0.846154	0.97561	0.827586	0.953488	1	1	2
54037	0.595745	0.860544	0.74	1	0.807692	0.964912	0.965116	0.955357	1	1	2
54043	0.601399	0.868687	0.791667	1	0.8	0.964286	0.976744	0.955357	1	1	2
56416	0.508929	0.747312	0.568627	0.97561	0.947368	0.947368	0.857143	0.955882	1	0.8	2
56593	0.672515	0.856725	0.75	0.985714	0.93617	0.915094	0.897959	0.925373	0.954545	1	2
57268	0.495327	0.866667	0.757576	1	0.95	0.952381	0.866667	0.935897	1	1	2
57286	0.507812	0.834615	0.69697	1	0.954545	0.973684	0.876712	0.932432	1	1	2
57287	0.507812	0.841699	0.705882	1	0.952381	0.972973	0.886076	0.935065	1	1	2
57298	0.537931	0.837638	0.685714	1	0.913043	0.973684	0.906977	0.94382	1	1	2
57802	0.603448	0.830097	0.702128	1	1	1	0.901961	0.932432	1	1	2
59326	0.605634	0.87013	0.755556	1	1	0.95	0.888889	0.928571	1	1	2
59799	0.60199	0.895939	0.738462	1	0.914286	0.961905	0.959596	0.9	0.976744	1	2
60321	0.641379	0.875	0.672414	0.966102	0.918919	0.922078	0.934783	0.905797	1	1	2
60905	0.713376	0.850394	0.688525	0.939024	1	0.981818	0.904255	0.943662	0.978261	1	2
61264	0.597403	0.899441	0.74	0.967213	0.976744	0.983871	0.948718	0.913043	0.92	1	2
61480	0.699248	0.849558	0.717391	0.9375	0.882353	0.870968	0.930556	0.931818	0.956522	1	2
61481	0.694656	0.854985	0.723404	0.934783	0.878788	0.866667	0.942029	0.930233	0.956522	1	2
61498	0.6875	0.860182	0.723404	0.931818	0.903226	0.970588	0.925373	0.917526	0.851852	1	2
64566	0.660714	0.846575	0.77193	1	0.934783	1	0.915663	0.873016	0.965517	0.95	2
64732	0.564286	0.811448	0.673469	0.983871	0.962963	0.925926	0.964286	0.92233	1	1	2
64825	0.636364	0.857143	0.758065	0.939024	0.923077	0.951807	0.978261	0.91129	1	1	2
64840	0.636872	0.85443	0.75	0.94186	0.88	0.976744	0.968085	0.921875	1	1	2
64852	0.617977	0.858934	0.777778	0.9375	0.857143	0.977528	0.968085	0.927419	1	1	2
64879	0.619355	0.86875	0.781818	0.954545	0.851064	0.986486	0.942529	0.946429	1	1	2
64983	0.612245	0.831081	0.62963	1	0.97561	1	0.961538	0.929412	1	1	2
65236	0.654676	0.900763	0.8	0.957447	1	0.947368	0.833333	0.951219	0.941176	1	2
69114	0.633094	0.722222	0.363636	0.9375	1	0.867647	0.921569	0.881579	1	0.923077	2
69120	0.646617	0.706612	0.347826	0.935484	1	0.878788	0.903846	0.882353	1	0.928571	2
69136	0.649573	0.7393	0.52381	0.945946	1	0.918033	0.90566	0.888889	1	1	2
69160	0.626984	0.782609	0.724138	0.980769	1	0.931035	0.87037	0.929204	1	1	2
69936	0.630573	0.861496	0.754717	1	0.965517	1	0.928571	0.849315	1	1	2
70293	0.650685	0.822368	0.762712	1	0.939394	0.93617	0.855263	0.922414	0.95	1	2
70539	0.507463	0.746528	0.745455	1	0.962963	0.945946	0.933333	0.896552	1	1	2
70578	0.531034	0.784566	0.777778	1	0.956522	0.944444	0.983871	0.9	1	1	2
70602	0.524823	0.808989	0.7	1	1	0.903226	0.980392	0.940298	1	1	2
70641	0.612717	0.828571	0.745455	1	0.962963	0.926829	0.987654	0.927835	1	1	2
70773	0.5	0.795455	0.62963	1	0.857143	1	1	0.946429	1	1	2
70776	0.485714	0.793103	0.59375	1	0.882353	1	1	0.933333	1	1	2
71331	0.607477	0.876344	0.666667	1	0.891892	0.933333	0.943925	0.911765	1	1	2
71337	0.587156	0.877984	0.698113	0.982759	0.916667	0.919355	0.943925	0.918519	1	1	2
71394	0.643172	0.908629	0.733333	0.982759	0.944444	0.893939	0.921053	0.9375	1	1	2
72664	0.613445	0.751799	0.659574	0.935484	1	1	0.868421	0.986842	1	1	2
73066	0.272727	0.72093	0.521739	0.875	0.818182	0.923077	0.65	0.87234	1	1	2
73090	0.384615	0.783951	0.675	0.909091	0.947368	0.947368	0.794872	0.844828	1	1	2
74380	0.650685	0.853741	0.795455	0.985075	0.969697	0.967213	0.823529	0.838235	1	1	2
75645	0.391304	0.733624	0.612245	0.911765	1	0.956522	0.88	0.859375	1	1	2
75648	0.404255	0.731278	0.612245	0.914286	1	0.956522	0.884615	0.862069	1	1	2
75669	0.390728	0.769841	0.477273	0.862069	1	0.96	0.866667	0.857143	1	1	2
75672	0.403974	0.775194	0.489362	0.806452	1	0.959184	0.869565	0.861111	1	1	2
76260	0.711765	0.875283	0.775281	0.990654	0.972973	0.931373	0.863248	0.957672	1	0.866667	2
76542	0.55	0.7603	0.692308	1	0.964286	0.9375	0.925926	0.931818	1	1	2
76629	0.41129	0.777778	0.693878	0.97561	0.931035	1	0.933333	0.877193	1	1	2
76734	0.643478	0.84	0.766234	0.981481	0.945455	0.988636	0.894231	0.872727	0.978723	1	2
77541	0.595238	0.806604	0.866667	0.958333	0.964286	0.939394	0.846154	0.958333	0.923077	1	2
77542	0.583333	0.807512	0.866667	0.958333	0.962963	0.939394	0.850746	0.944444	0.923077	1	2
77797	0.62069	0.802867	0.666667	0.956522	0.947368	0.969697	0.865672	0.848101	0.933333	1	2
77893	0.68306	0.878261	0.703704	1	0.852941	1	0.913979	0.91	1	1	2
78574	0.624	0.842308	0.682927	1	1	0.977273	0.934426	0.953488	0.952381	1	2
78749	0.530973	0.860169	0.740741	1	0.896552	0.932203	0.870968	0.948454	1	1	2
79350	0.732143	0.836576	0.65	1	0.958333	0.977778	0.860759	0.93913	1	1	2
79364	0.740741	0.818548	0.634146	1	0.954545	0.979592	0.888889	0.935185	1	1	2
79379	0.718447	0.822134	0.589744	1	0.95	0.976744	0.892308	0.92381	1	1	2
79445	0.66187	0.875	0.666667	1	0.945946	0.972973	0.929577	0.954955	1	0.944444	2
79451	0.65942	0.866412	0.657895	1	0.947368	0.975	0.913043	0.962617	1	1	2
79547	0.546154	0.781421	0.678571	1	0.863636	0.913043	0.836066	0.977778	1	0.833333	2
79718	0.386364	0.686567	0.607143	1	0.9	0.740741	0.6875	0.833333	0.928571	1	2
84081	0.549451	0.740541	0.642857	0.964286	0.8	0.914286	0.842105	0.842105	1	1	2
84098	0.47619	0.702703	0.612903	0.916667	0.666667	0.931035	0.8125	0.791667	1	1	2
87833	0.584746	0.811881	0.722222	0.9	0.9375	0.972222	0.825397	0.945205	1	1	2
87834	0.601695	0.816832	0.722222	0.9	0.9375	0.973684	0.835821	0.946667	0.947368	1	2
88649	0.333333	0.658537	0.72	0.833333	0.857143	0.714286	0.828571	0.941176	1	1	2
89701	0.534091	0.83237	0.848485	1	0.947368	1	1	0.844828	1	0.928571	2
90280	0.5625	0.861635	0.803571	0.962963	0.909091	0.926829	0.942857	0.936842	1	1	2
90334	0.389474	0.729064	0.666667	0.925926	0.857143	0.666667	0.921053	0.893617	1	1	2
90388	0.542553	0.75	0.421053	0.945946	0.952381	0.925926	0.923077	0.914894	1	1	2
91419	0.620408	0.861048	0.703704	0.936508	0.969697	0.948052	0.945205	0.9799	0.977778	1	2
91457	0.639004	0.874384	0.738095	0.936508	0.962963	0.934783	0.919118	0.993865	0.980769	1	2
91530	0.583942	0.89781	0.698413	1	0.96	0.962264	0.946667	0.94186	1	0.913043	2
92028	0.683544	0.871053	0.73913	0.969697	0.966667	0.951456	0.920455	0.884615	1	1	2
92085	0.619289	0.88046	0.741935	0.979592	0.9375	0.963964	0.951219	0.94	0.978723	1	2
93317	0.545455	0.776923	0.766667	0.904762	0.866667	0.9	0.878788	0.934426	1	0.923077	2
94810	0.623457	0.876325	0.806452	0.97619	0.933333	0.916667	0.904255	0.911504	1	1	2
94852	0.509091	0.839779	0.75	0.916667	0.774194	0.954545	0.95082	0.909091	1	1	2
95153	0.626866	0.860759	0.628571	1	0.842105	1	0.931035	0.970588	1	1	2
95264	0.525424	0.824885	0.5	1	0.9	0.923077	0.896104	0.891566	0.894737	1	2
95697	0.649351	0.89313	0.75	1	0.8125	0.952381	0.97561	0.921875	1	1	2
96623	0.544715	0.829384	0.641026	0.96875	0.892857	0.93617	0.862745	0.901408	1	1	2
97192	0.578313	0.878788	0.706897	0.986301	1	0.978947	0.858824	0.931298	0.966667	1	2
99143	0.685714	0.863291	0.691176	0.987179	0.960784	0.986301	0.939394	0.86875	1	1	2
99167	0.670455	0.849206	0.716667	0.984375	0.96	0.964286	0.956522	0.913333	0.978723	0.978723	2
99498	0.623377	0.820513	0.846154	0.8	1	1	0.792453	0.97619	1	1	2
99810	0.578947	0.792271	0.705882	0.948718	0.947368	1	0.955556	0.956522	0.954545	1	2
100810	0.5625	0.853293	0.772727	1	0.902439	1	0.95	0.948387	1	1	2
100882	0.543046	0.837456	0.757143	1	0.966667	0.944444	0.958333	0.982906	1	1	2
100999	0.530612	0.798507	0.666667	1	0.818182	0.916667	0.794118	0.930233	0.8	1	2
101047	0.518797	0.729412	0.785714	0.947368	0.928571	0.888889	0.84375	0.881356	0.846154	1	2
101895	0.56051	0.829932	0.816667	0.983607	1	0.931035	0.915789	0.966292	0.973684	1	2
102207	0.651376	0.919643	0.77551	1	0.939394	0.944444	0.837209	0.942029	1	0.961538	2
102510	0.557692	0.823077	0.819672	0.956522	0.916667	0.893617	0.842857	0.855856	1	1	2
102732	0.637255	0.839844	0.727273	1	0.846154	0.920635	0.842105	0.941176	0.785714	0.95	2
102786	0.660714	0.857143	0.8	1	0.925	0.95082	0.941748	0.940298	0.9	1	2
103344	0.593583	0.886544	0.782609	0.965517	1	0.894737	0.853659	0.969231	1	0.870968	2
103383	0.605634	0.880711	0.716049	0.967213	0.98	0.920635	0.873563	0.945205	0.965517	0.9	2
103723	0.612245	0.8	0.71875	1	0.75	0.935484	0.966667	0.823529	1	1	2
103766	0.573171	0.838542	0.725	0.958333	0.9	1	0.913043	0.901408	1	1	2
103780	0.608247	0.846808	0.767442	0.961538	0.958333	1	0.903846	0.943182	1	1	2
103942	0.560976	0.717514	0.571429	1	1	0.954545	0.870968	0.926829	1	1	2
104221	0.483871	0.75	0.75	0.961538	0.8	1	0.978261	0.955224	1	1	2
105756	0.614458	0.84106	0.762712	0.985714	0.966667	0.971429	0.952941	0.89011	1	0.933333	2
105794	0.608434	0.817308	0.708333	0.949153	0.9375	0.977273	0.9375	0.929412	0.958333	1	2
106646	0.392405	0.786885	0.444444	1	0.9375	0.666667	0.948718	0.777778	1	1	2
107722	0.666667	0.823529	0.672131	0.962963	0.818182	0.919355	0.869565	0.867347	1	1	2
108972	0.628571	0.841751	0.740741	0.963855	0.965517	0.934426	0.91358	0.927835	1	1	2
110810	0.621429	0.86	0.866667	0.949153	1	0.935484	0.898305	0.9625	0.952381	0.947368	2
111958	0.55102	0.797872	0.837838	1	1	1	0.847826	0.912281	1	0.9	2
111961	0.565657	0.83871	0.848485	1	1	1	0.897436	0.90566	1	0.9	2
111970	0.577982	0.82266	0.8125	1	1	1	0.888889	0.893939	1	0.923077	2
114698	0.622727	0.848558	0.815789	1	0.888889	0.957143	0.937063	0.92638	1	1	2
115100	0.671141	0.844828	0.634921	1	0.952381	0.976471	0.988372	0.937984	0.972222	1	2
115620	0.609023	0.901235	0.72	0.962264	0.939394	0.925926	0.852632	0.964286	1	1	2
116556	0.664474	0.886598	0.839286	0.972222	0.870968	0.969231	0.870588	0.959596	0.953488	1	2
119551	0.682292	0.856383	0.763889	0.946667	0.955556	0.953488	0.918605	0.942308	1	0.965517	2
119674	0.73913	0.878229	0.685185	0.965517	0.966667	0.897436	0.947368	0.897727	0.956522	1	2
120181	0.607143	0.884013	0.709091	0.988095	1	0.932432	0.928571	0.926606	1	1	2
120262	0.651429	0.853372	0.645161	1	0.941176	0.942308	0.903846	0.935185	0.961538	1	2
120331	0.677632	0.851735	0.649123	1	0.897436	1	0.92	0.965909	1	1	2
121162	0.620438	0.838174	0.852941	1	0.918919	0.888889	0.935484	0.875	0.947368	1	2
124177	0.654054	0.804954	0.75	0.941176	0.964286	0.962025	0.964286	0.938053	1	1	2
124593	0.583893	0.83691	0.772727	1	0.962963	0.939394	0.940298	0.958904	1	0.909091	2
124896	0.726619	0.891228	0.80303	1	0.888889	0.955224	0.971429	0.911765	0.923077	0.92	2
124950	0.675	0.877966	0.785714	1	0.866667	0.913793	0.954545	0.90991	1	1	2
125583	0.533981	0.713483	0.636364	0.870968	1	0.978261	0.840909	0.863014	1	1	2
126426	0.7	0.852113	0.657143	1	0.962963	0.942029	0.891892	0.962963	1	1	2
127288	0.719457	0.83956	0.721519	0.9875	0.925	0.969072	0.93617	0.938095	0.946429	1	2
127904	0.69281	0.860759	0.678571	1	0.84	0.982456	0.9	0.969231	1	1	2
129016	0.631579	0.820122	0.655738	0.986842	0.979592	0.971429	0.956897	0.931298	1	1	2
129031	0.641711	0.820122	0.650794	1	1	0.9375	0.952381	0.92	1	1	2
130459	0.509434	0.791667	0.595238	0.9	1	0.888889	0.903226	0.910448	1	1	2
131017	0.661417	0.829787	0.673469	1	0.933333	0.959184	0.9875	0.94186	1	1	2
131065	0.633027	0.795181	0.765957	1	0.913043	0.923077	0.984375	0.893333	1	1	2
131563	0.642857	0.875445	0.793103	0.964912	0.916667	0.947368	0.890625	0.931035	1	1	2
133558	0.686567	0.87987	0.683333	0.980769	1	0.9	0.926829	0.923077	1	0.941176	2
134086	0.663102	0.887728	0.694444	0.940298	0.928571	0.978495	0.936842	0.965278	1	1	2
134119	0.642487	0.873995	0.743243	0.936508	0.931818	0.964706	0.918919	0.969925	1	1	2
134125	0.64467	0.875346	0.733333	0.90625	0.926829	0.976744	0.92381	0.969466	1	1	2
134485	0.605042	0.802575	0.83871	0.928571	0.962963	0.886792	0.932203	0.920455	1	1	2
134518	0.552	0.768473	0.757576	0.944444	1	0.804878	0.941176	0.898734	1	1	2
134542	0.5	0.723214	0.571429	0.972973	1	0.846154	0.941176	0.916667	1	1	2
134563	0.55	0.723849	0.697674	0.977273	0.916667	0.857143	0.967213	0.92233	1	1	2
134698	0.70614	0.846154	0.722892	1	0.979167	0.940594	0.833333	0.89726	1	0.977778	2
136173	0.409449	0.726316	0.795455	0.9	1	0.868852	0.802326	0.914634	0.96875	1	2
136179	0.412698	0.712707	0.795455	0.894737	1	0.842105	0.811765	0.910256	0.967742	1	2
136185	0.373984	0.701754	0.775	0.882353	1	0.830189	0.78481	0.9	0.965517	1	2
136260	0.515873	0.812834	0.842105	0.981132	0.947368	0.933333	0.87234	0.930556	1	1	2
136263	0.527132	0.81407	0.85	0.982759	0.95	0.924528	0.867925	0.935897	1	0.894737	2
136347	0.71028	0.814815	0.875	1	0.866667	0.871795	0.788462	0.955882	1	1	2
136902	0.636364	0.841176	0.613636	0.969697	0.965517	0.984375	0.927273	0.905882	1	1	2
137073	0.472727	0.815029	0.5	1	0.903226	0.857143	0.933333	0.884615	1	1	2
137103	0.552239	0.857759	0.672414	0.982143	0.934783	0.905405	0.927083	0.933333	1	1	2
137142	0.595238	0.86755	0.771429	0.985714	0.946429	0.950617	0.922414	0.947368	1	1	2
137451	0.606061	0.851429	0.85	0.95	0.945946	0.987805	0.860215	0.964286	0.964286	0.923077	2
137496	0.631902	0.858156	0.853659	0.958904	0.870968	0.974359	0.883117	0.939759	0.96	0.935484	2
138348	0.578059	0.822281	0.736111	0.979167	0.890909	0.978261	0.929204	0.919355	1	1	2
138852	0.576923	0.792308	0.654545	1	0.935484	0.818182	0.706897	0.932692	0.971429	1	2
139159	0.662791	0.813218	0.690141	1	0.977273	0.970874	0.932432	0.902098	0.969697	1	2
139982	0.706897	0.881579	0.742857	1	0.888889	0.928571	0.948718	0.9	1	1	2
142330	0.6875	0.858934	0.64	0.935484	0.938776	0.974359	0.974026	0.902256	1	1	2
142441	0.654676	0.816092	0.585366	0.977273	1	0.953125	0.80597	0.934211	1	1	2
144568	0.451327	0.705263	0.5	0.944444	1	0.947368	0.921569	0.9	1	1	2
144577	0.529412	0.742489	0.6	0.95	0.967742	0.95	0.934426	0.924731	1	1	2
145083	0.522727	0.822695	0.76087	0.964286	0.92	0.9375	0.842105	0.969072	1	1	2
145086	0.507937	0.824176	0.744681	0.962264	0.92	0.920635	0.835616	0.967742	1	1	2
145089	0.512	0.825455	0.755102	0.963636	0.884615	0.921875	0.849315	0.968421	1	1	2
145836	0.455285	0.777778	0.657895	0.972222	1	0.894737	0.859649	0.893939	1	1	2
147089	0.65812	0.840164	0.846154	1	0.958333	0.941176	0.848485	0.902913	1	1	2
147686	0.645161	0.820961	0.655172	1	0.939394	0.933333	0.90566	0.959184	1	1	2
147692	0.616541	0.810127	0.677419	0.97619	0.918919	0.924528	0.918033	0.942308	0.933333	1	2
148193	0.668675	0.831063	0.80303	0.956522	0.96875	0.973684	0.905405	0.938776	0.931035	1	2
148921	0.629921	0.842491	0.756098	1	1	0.962963	0.945455	0.910256	0.947368	1	2
149875	0.646409	0.839161	0.76	0.963636	1	0.92	0.931818	0.944954	0.925926	1	2
149893	0.626582	0.826446	0.777778	0.96	0.964286	0.931818	0.911392	0.904255	0.894737	1	2
149896	0.607843	0.82906	0.75	0.958333	0.931035	0.953488	0.910256	0.902174	0.894737	1	2
149974	0.656716	0.835249	0.825	1	0.911765	0.910448	0.860759	0.920792	1	1	2
150154	0.611842	0.833333	0.673469	0.959184	0.767442	0.925	0.946667	0.936	0.954545	1	2
150226	0.416667	0.738095	0.461538	1	0.545455	0.947368	0.878788	0.820513	1	1	2
150832	0.601351	0.85022	0.763158	0.939394	0.965517	0.932203	0.9375	0.819277	0.941176	1	2
150850	0.595238	0.870968	0.75	0.9	1	0.96	1	0.796875	0.928571	1	2
150856	0.588235	0.863636	0.702703	0.909091	0.961538	0.953488	0.974359	0.790323	0.9375	1	2
150903	0.561905	0.807018	0.675676	0.897436	0.892857	0.857143	0.918919	0.850746	0.95	1	2
151030	0.663265	0.861751	0.702703	0.972222	1	0.921053	0.833333	0.930556	1	1	2
151257	0.731092	0.801556	0.805556	0.953488	0.809524	1	0.875	0.9375	1	1	2
152831	0.550562	0.823834	0.818182	0.962963	0.962963	0.880952	0.865385	0.880435	1	1	2
152861	0.617021	0.832599	0.944444	1	0.966667	0.794872	0.888889	0.902174	1	1	2
153249	0.639535	0.881098	0.722222	1	0.864865	0.921569	0.859504	0.924731	1	1	2
153263	0.654971	0.876133	0.758065	1	0.913043	0.94	0.862069	0.945946	1	1	2
153410	0.680556	0.837349	0.725	1	0.888889	0.955056	0.933333	0.956522	1	1	2
155446	0.597156	0.805479	0.818182	1	0.978723	0.981132	0.965517	0.932432	0.981818	0.9	2
156313	0.643564	0.882353	0.709677	0.918919	0.928571	0.932203	0.981818	0.94382	0.913043	1	2
169219	0.613793	0.831933	0.822581	0.978261	0.907407	0.927536	0.940594	0.939189	1	1	2
169220	0.627586	0.832402	0.809524	0.977778	0.90566	0.926471	0.939394	0.946667	0.972222	1	2
169604	0.510204	0.788462	0.780488	0.969697	0.916667	1	0.935065	0.917526	1	1	2
169610	0.479452	0.772727	0.75	0.965517	0.952381	1	0.930556	0.923913	1	1	2
169613	0.468531	0.800866	0.8	1	0.952381	1	0.940298	0.91954	1	1	2
169616	0.462069	0.779661	0.8	1	0.954545	1	0.941176	0.91954	1	1	2
169973	0.463415	0.692308	0.625	1	1	1	0.8125	0.925373	0.92	1	2
169982	0.496241	0.719828	0.627907	1	1	1	0.846154	0.910256	0.965517	1	2
174135	0.53211	0.894958	0.704545	1	0.931035	0.938776	0.914894	0.892857	1	0.923077	2
174153	0.541284	0.887446	0.707317	1	0.888889	0.928571	0.90566	0.86747	1	0.916667	2
174189	0.559322	0.862745	0.606061	0.978723	0.904762	0.939394	0.843137	0.848837	1	1	2
174195	0.571429	0.876147	0.648649	1	0.92	0.933333	0.872727	0.853933	1	1	2
174225	0.638554	0.856604	0.658537	1	0.964286	0.868421	0.918605	0.888889	1	1	2
174645	0.671795	0.854305	0.79661	1	0.833333	0.943396	0.971963	0.959016	0.948718	1	2
174965	0.644295	0.889205	0.6875	0.983871	0.944444	0.969697	0.868852	0.953271	0.967742	1	2
175746	0.761194	0.754167	0.594595	0.958333	1	0.928571	0.892857	0.904762	1	1	2
177522	0.546099	0.82439	0.536585	1	0.952381	0.93617	0.982759	0.909091	1	1	2
177582	0.478571	0.857143	0.66	0.979592	0.962963	0.878049	0.892308	0.824324	1	1	2
177666	0.453988	0.806306	0.585366	0.973684	0.954545	0.942857	0.897436	0.8875	0.941176	1	2
177696	0.471831	0.826733	0.514286	1	0.952381	0.95	0.870968	0.858974	1	1	2
177697	0.450704	0.813725	0.485714	1	0.954545	0.952381	0.870968	0.857143	1	1	2
177702	0.519737	0.838863	0.525	1	0.96	0.958333	0.876923	0.865854	1	1	2
177798	0.456376	0.773148	0.613636	0.964286	1	0.73913	0.833333	0.845238	1	1	2
178176	0.510067	0.829721	0.690476	0.95082	0.954545	0.980769	0.960526	0.937984	1	0.866667	2
181547	0.376344	0.653061	0.64	1	1	0.904762	0.863636	0.78	1	1	2
181610	0.507692	0.756637	0.714286	0.962963	1	0.921569	0.926829	0.807229	1	1	2
181667	0.598726	0.826471	0.738462	0.982759	1	0.981481	0.953846	0.877551	1	1	2
181920	0.682171	0.85259	0.820513	1	0.864865	0.887097	0.895522	0.955056	1	1	2
182058	0.541667	0.842308	0.734694	0.909091	0.966667	0.962264	0.933333	0.876712	1	1	2
182083	0.58427	0.840909	0.723404	0.947368	1	0.975	0.9	0.796875	0.933333	1	2
182104	0.623853	0.854478	0.666667	0.97561	1	1	0.925926	0.802632	1	1	2
184524	0.733333	0.908602	0.583333	1	0.928571	0.969697	0.833333	0.942857	0.9375	1	2
184527	0.712121	0.915423	0.6	1	0.928571	0.970588	0.84375	0.954545	1	1	2
185009	0.663366	0.821429	0.803571	1	0.888889	0.894737	0.963415	0.958333	1	1	2
185045	0.657609	0.82623	0.741935	0.984375	0.969697	0.909091	0.935897	0.957265	1	1	2
190063	0.663043	0.868493	0.681818	0.97561	0.964286	0.956522	0.9	0.941176	0.979592	1	2
190239	0.545455	0.780269	0.692308	0.978261	0.962963	1	1	0.985507	1	1	2
190586	0.66474	0.800781	0.84	0.851852	0.9375	0.964286	0.91358	0.94958	0.923077	1	2
191354	0.594828	0.816514	0.738095	0.962963	0.935484	1	0.84127	0.971429	1	1	2
191393	0.572816	0.786517	0.738095	0.941176	0.826087	1	0.839286	0.960784	1	1	2
191421	0.637168	0.790698	0.8	0.906977	0.916667	0.945946	0.903846	0.951613	1	1	2
191758	0.46875	0.696682	0.606061	0.761905	0.833333	0.738095	0.736842	0.779661	0.818182	1	1
191823	0.514925	0.875502	0.725	0.931818	1	0.974359	0.9	0.909091	1	1	2
192404	0.460938	0.778761	0.636364	0.977778	0.833333	0.978723	0.95	0.972603	1	1	2
192639	0.625767	0.809702	0.766667	0.975	0.97561	0.974026	0.930693	0.956522	0.978723	1	2
192698	0.513043	0.712575	0.674419	1	0.961538	0.906977	0.923077	0.915254	1	1	2
192929	0.644068	0.820895	0.608696	0.964286	1	0.961538	0.9625	0.83908	1	1	2
193553	0.701219	0.842105	0.767857	1	0.894737	0.968254	0.927083	0.893939	0.98	1	2
193719	0.66474	0.826923	0.722222	0.942308	0.93617	0.971429	0.917647	0.937063	0.958333	1	2
193737	0.634731	0.824859	0.657534	0.942308	0.953488	0.90411	0.869048	0.930233	0.958333	1	2
194259	0.615894	0.853333	0.625	0.926829	0.892857	0.981481	0.907895	0.929825	0.911765	1	2
194298	0.470588	0.79235	0.615385	0.875	0.85	0.947368	0.953488	0.926471	0.923077	0.933333	2
194397	0.639098	0.79902	0.694444	1	0.965517	1	0.928571	0.906977	0.970588	0.9	2
194784	0.645161	0.885463	0.725	1	1	0.903846	0.890244	0.94	0.972222	1	2
195138	0.692308	0.900398	0.655172	0.973684	0.916667	0.951219	0.857143	0.941176	1	1	2
195821	0.65	0.831276	0.689655	1	0.888889	1	0.973333	0.9375	1	1	2
195857	0.528846	0.783069	0.48	1	0.769231	1	0.934426	0.92	1	1	2
195860	0.529412	0.781915	0.458333	1	0.76	0.956522	0.933333	0.92	1	1	2
195908	0.575758	0.84	0.6	0.969697	0.863636	1	0.96875	0.928571	1	1	2
195923	0.622449	0.826484	0.59375	1	0.869565	1	0.944444	0.890909	1	1	2
195935	0.642857	0.834783	0.548387	1	0.923077	1	0.927273	0.868852	1	1	2
195941	0.651786	0.849372	0.611111	1	0.931035	1	0.932203	0.875	0.956522	1	2
196790	0.552083	0.789474	0.68	1	0.882353	0.967213	1	0.901408	1	1	2
197120	0.641791	0.811258	0.837209	0.963636	0.875	1	0.886364	0.93617	0.97561	1	2
197165	0.583851	0.828652	0.683333	0.966667	0.941176	1	0.9375	0.940171	1	1	2
199425	0.636364	0.845679	0.75	1	0.958333	0.90566	0.94382	0.861702	0.97619	1	2
199491	0.646067	0.858657	0.704545	0.987179	0.972222	0.922078	0.909091	0.933962	1	1	2
203854	0.606061	0.855799	0.779661	0.985507	0.926829	0.974684	0.92	0.91875	0.971429	1	2
203878	0.583756	0.852349	0.806452	0.972222	0.948718	0.987013	0.92	0.919753	1	1	2
204382	0.575342	0.858407	0.693333	0.967213	0.8125	0.903226	0.927536	0.957627	1	1	2
204418	0.57971	0.858896	0.686567	1	0.848485	0.933333	0.910256	0.976	1	1	2
204430	0.5625	0.878505	0.645161	1	0.84375	0.935484	0.915663	0.960317	1	1	2
204559	0.624242	0.852691	0.724138	0.972603	1	0.91358	0.896104	0.917355	1	1	2
204589	0.552448	0.830189	0.625	0.983333	0.862069	0.924242	0.903226	0.886792	0.964286	1	2
204616	0.486842	0.835664	0.617021	0.966667	0.862069	0.945455	0.944444	0.876405	0.888889	1	2
204664	0.502488	0.832808	0.683333	0.967213	0.945946	0.955056	0.961905	0.905983	0.952381	1	2
204724	0.534392	0.796825	0.762712	0.981818	1	0.951219	0.913043	0.915888	0.918367	1	2
204748	0.555556	0.800676	0.745098	1	1	0.964286	0.880435	0.886792	1	1	2
204790	0.589595	0.824916	0.803922	1	1	0.902439	0.877778	0.908163	0.870968	1	2
204802	0.595376	0.852234	0.8125	1	1	0.875	0.861386	0.895833	0.933333	1	2
206522	0.646259	0.839041	0.788462	0.974359	0.903226	0.983871	0.891892	0.954545	0.947368	1	2
206561	0.6	0.789809	0.666667	0.983871	0.84375	0.952381	0.861538	0.947917	1	1	2
209038	0.586207	0.821138	0.75	0.954545	0.820513	0.98	0.955224	0.959596	1	1	2
209089	0.571429	0.879121	0.766667	0.918919	0.96875	1	0.918367	0.930556	1	1	2
209116	0.610619	0.9	0.71875	0.918919	1	0.978723	0.909091	0.942857	0.916667	1	2
212635	0.567568	0.841727	0.8	1	0.933333	0.947368	0.8	0.936709	0.92	1	2
212656	0.591304	0.839552	0.772727	1	0.945946	0.957447	0.839506	0.954545	1	1	2
213493	0.62069	0.869565	0.893617	0.982759	0.75	0.95082	0.977778	0.957627	0.975	1	2
213828	0.542056	0.730061	0.71875	0.96	0.944444	0.958333	0.947368	0.897059	1	1	2
214609	0.470085	0.730539	0.5	1	0.875	0.967742	0.9	0.948276	1	1	2
214656	0.527397	0.788546	0.666667	1	0.961538	0.972222	0.833333	0.962963	1	1	2
214668	0.541667	0.812245	0.690476	1	1	0.972973	0.76087	0.965517	1	1	2
215795	0.650246	0.857988	0.75	1	0.928571	0.945455	0.931035	0.884354	0.973684	0.96875	2
215966	0.516667	0.75974	0.548387	0.931035	0.875	0.945455	0.971429	0.818182	1	1	2
216395	0.662651	0.819277	0.703704	1	0.952381	0.975	0.868421	0.822222	1	1	2
216947	0.668712	0.828025	0.634146	1	0.925926	0.973684	0.928571	0.965116	1	1	2
217229	0.570552	0.867036	0.818182	1	0.967742	0.958333	0.925	0.92029	1	0.954545	2
218759	0.724409	0.839117	0.672414	1	0.96875	0.9	0.780822	0.973684	1	1	2
219329	0.627119	0.864865	0.645833	0.918919	1	1	0.847458	0.975	1	1	2
220318	0.577922	0.861538	0.564103	1	0.846154	0.969697	0.896104	0.966667	1	1	2
220327	0.582781	0.857724	0.585366	1	0.933333	0.957143	0.896104	0.967033	1	1	2
220763	0.672414	0.865229	0.734177	0.982759	0.962963	0.97561	0.952941	0.923729	1	0.866667	2
221020	0.548387	0.870871	0.836735	1	0.923077	1	0.887097	0.909091	1	1	2
221047	0.556291	0.864516	0.808511	1	0.933333	0.984127	0.914286	0.884615	1	1	2
221050	0.57047	0.874214	0.833333	1	0.939394	0.985075	0.893333	0.894737	1	1	2
221056	0.564626	0.871875	0.840909	1	0.939394	0.957143	0.935065	0.8875	1	1	2
223676	0.586466	0.808163	0.68254	1	0.935484	0.944444	0.873239	0.817073	1	1	2
223836	0.659574	0.796875	0.840909	0.894737	0.928571	0.962264	0.955556	0.946429	1	1	2
223880	0.647059	0.790476	0.678571	0.958333	0.916667	0.916667	1	0.970588	1	1	2
225529	0.653266	0.891247	0.689655	0.972222	0.897436	0.968254	0.968	0.958621	1	1	2
227010	0.639175	0.875622	0.636364	0.964286	1	1	0.958333	0.923077	1	1	2
227655	0.679105	0.866667	0.6875	1	0.962963	0.9375	0.96	0.919192	0.96	1	2
228101	0.644172	0.886447	0.789474	0.948276	0.959184	0.959459	0.928571	0.877193	0.971429	1	2
228377	0.634146	0.817391	0.754386	0.943662	0.961538	0.955056	0.946667	0.910569	0.96	1	2
229895	0.568862	0.829851	0.714286	0.98	0.972222	0.981481	0.92	0.940594	0.939394	1	2
231062	0.583942	0.832636	0.628571	1	1	0.93617	0.920635	0.895833	1	0.923077	2
231236	0.494737	0.856354	0.710526	1	1	0.981132	0.962264	0.982759	0.866667	1	2
231455	0.526316	0.851133	0.875	0.953488	1	0.870968	0.928571	0.917526	1	1	2
233959	0.54023	0.85	0.806452	0.978261	0.979592	0.958333	0.883117	0.929688	0.962963	1	2
234209	0.625954	0.888446	0.681818	0.939394	0.939394	0.923077	0.934783	0.939394	1	1	2
234225	0.627586	0.88	0.638298	0.969697	0.92	0.928571	0.93617	0.948718	1	1	2
234267	0.622093	0.879245	0.642857	0.97561	0.954545	0.960784	0.968254	0.944954	1	1	2
234294	0.519481	0.821596	0.560976	0.96875	1	0.954545	0.962963	0.914894	1	1	2
234372	0.589744	0.809524	0.674419	1	1	0.960784	0.938776	0.91358	1	1	2
236101	0.492537	0.755725	0.7	1	0.916667	0.969697	0.882353	0.846154	1	0.928571	2
236916	0.633987	0.821561	0.777778	1	0.9375	0.955882	0.930233	0.932773	0.948718	0.954545	2
236990	0.65	0.855769	0.666667	0.987342	0.963636	0.980392	0.944882	0.975845	0.986111	0.970588	2
236997	0.658228	0.858469	0.64557	1	0.946429	0.980198	0.937008	0.986111	0.985915	0.967742	2
237156	0.604396	0.856269	0.653846	0.953488	0.925	0.974684	0.912088	0.918367	1	1	2
237336	0.547297	0.816239	0.615385	0.95082	1	0.956522	0.951613	0.909091	1	1	2
237339	0.528169	0.810573	0.583333	0.95082	1	0.954545	0.949153	0.901408	1	1	2
237345	0.512821	0.785366	0.613636	0.929825	1	0.973684	0.941176	0.892308	1	1	2
237733	0.61745	0.8125	0.77551	0.966102	0.965517	0.964286	0.95	0.917431	0.966667	1	2
237789	0.686916	0.830097	0.724638	0.949495	0.954545	0.979381	0.938053	0.953488	0.98	1	2
237867	0.644578	0.824607	0.7	1	0.942308	0.973333	0.891892	0.957143	1	1	2
237876	0.621302	0.84153	0.7	1	0.961538	0.955882	0.882353	0.948148	1	1	2
237948	0.545455	0.878698	0.625	0.98	0.90625	0.948718	0.85	0.975	1	1	2
237954	0.548387	0.881657	0.653333	0.980392	0.909091	0.948718	0.842105	0.973913	1	1	2
238305	0.605634	0.836177	0.765957	0.928571	1	1	0.921875	0.910891	1	1	2
238320	0.573643	0.790514	0.763158	0.928571	1	1	0.877193	0.858696	1	1	2
238542	0.425926	0.717105	0.6	1	0.888889	0.809524	0.916667	0.827586	1	1	2
238545	0.487179	0.75	0.638889	1	0.952381	0.956522	0.980769	0.859375	1	1	2
238926	0.507463	0.766537	0.666667	0.979167	1	0.986842	0.896907	0.857143	1	0.9375	2
238989	0.55665	0.794212	0.692308	0.983607	1	0.97	0.912162	0.777778	1	1	2
239250	0.553398	0.755102	0.657895	0.888889	1	1	0.884615	0.857143	1	1	2
239306	0.64497	0.879245	0.666667	0.944444	1	1	0.909091	0.921986	0.972222	1	2
239406	0.571429	0.739437	0.684211	1	1	0.833333	1	0.851852	1	1	2
239544	0.503311	0.829167	0.736842	1	0.958333	1	0.917647	0.956044	1	1	2
239751	0.654321	0.859589	0.777778	1	0.938776	0.869048	0.953125	0.940171	0.977778	1	2
239775	0.64375	0.849265	0.785714	1	0.931035	0.849315	0.957265	0.940678	1	1	2
240123	0.619048	0.86631	0.857143	0.916667	0.909091	0.965517	0.898305	0.878378	1	1	2
240703	0.664336	0.815315	0.702128	0.981132	0.964286	0.965517	0.961039	0.925926	1	1	2
241641	0.422535	0.763033	0.725	1	1	0.960784	0.927536	0.945946	1	0.923077	2
241680	0.446154	0.716578	0.738095	1	0.952381	0.960784	0.921053	0.870588	1	0.933333	2
241698	0.503597	0.747664	0.787234	1	0.952381	0.982456	0.925373	0.878049	1	0.9375	2
242719	0.426087	0.803279	0.754717	0.975	1	0.925	0.878788	0.96875	1	1	2
242980	0.591837	0.852381	0.714286	0.975	0.9375	0.956522	0.875	0.940298	1	1	2
243001	0.623529	0.879781	0.758621	0.974359	1	0.964286	0.869565	0.980392	0.909091	1	2
243244	0.645833	0.844156	0.633333	0.967213	0.911765	0.965909	0.855263	0.95283	1	1	2
243343	0.606936	0.875	0.77551	1	0.95	0.930233	0.932432	0.919192	1	1	2
243415	0.503356	0.817427	0.658537	0.977273	0.909091	0.888889	0.796296	0.915663	1	1	2
243428	0.550336	0.805907	0.634146	1	0.903226	0.883721	0.828125	0.91954	1	1	2
246474	0.685446	0.853868	0.741176	0.985714	0.888889	0.891089	0.833333	0.971429	0.981481	1	2
248143	0.702381	0.838174	0.791667	0.935484	0.978261	0.964286	0.853933	0.87931	1	1	2
248194	0.657718	0.817829	0.823529	0.909091	0.921053	0.911765	0.8	0.914894	0.947368	1	2
248208	0.641379	0.833333	0.757576	0.911765	0.96875	0.921053	0.822581	0.917526	1	1	2
248239	0.664179	0.835391	0.62069	0.948718	0.96	0.942308	0.883333	0.963855	0.956522	1	2
248300	0.686957	0.839378	0.636364	1	1	0.948718	0.964912	0.940298	0.970588	1	2
248438	0.617647	0.849057	0.764706	1	0.942857	1	0.876543	0.90678	1	1	2
248573	0.6625	0.791809	0.6375	0.981481	0.90625	0.967213	0.99	0.892617	0.897436	1	2
248576	0.675159	0.789286	0.61039	0.98	0.903226	0.963636	0.989474	0.891892	0.897436	1	2
248961	0.571429	0.822034	0.702703	0.973684	1	0.975	0.84507	0.909091	1	1	2
248982	0.574468	0.840909	0.590909	0.975	1	0.971429	0.851852	0.925532	1	1	2
249169	0.606838	0.849206	0.613636	1	1	0.942857	0.951613	0.942529	1	1	2
249180	0.6	0.856557	0.684211	1	0.931035	0.933333	0.963636	0.944444	1	1	2
249240	0.651163	0.843602	0.62963	1	1	0.914286	0.985075	0.973684	1	1	2
249270	0.649485	0.791946	0.6875	1	1	0.92	0.914894	0.98	1	1	2
251088	0.645161	0.823322	0.833333	0.974359	0.916667	0.953846	0.86747	0.887755	1	1	2
251091	0.641667	0.820789	0.807692	0.975	0.916667	0.969231	0.882353	0.89899	1	1	2
251978	0.614754	0.835391	0.714286	0.957447	0.969697	0.974359	0.925926	0.916667	1	1	2
251981	0.585366	0.844538	0.72093	0.93617	0.96875	0.973684	0.924528	0.908046	1	1	2
252038	0.654135	0.791304	0.8	0.982759	0.921053	0.933333	0.95	0.917431	1	1	2
252067	0.603448	0.813008	0.77551	0.980392	0.866667	0.941176	0.963636	0.9375	1	1	2
252129	0.485294	0.824219	0.717391	1	0.863636	0.955556	0.90625	0.94186	0.947368	1	2
252162	0.527027	0.810526	0.804348	1	0.9	1	0.916667	0.921569	0.9	1	2
252174	0.532895	0.809677	0.84	1	0.9	0.952381	0.890244	0.904348	0.888889	1	2
252204	0.609023	0.838806	0.833333	0.967742	0.939394	0.842105	0.831169	0.92562	0.944444	1	2
253008	0.666667	0.81982	0.769231	0.97619	0.904762	0.939394	0.979167	0.896226	1	1	2
253065	0.613208	0.815668	0.736842	1	0.888889	0.947368	0.906977	0.905882	1	1	2
253083	0.596491	0.82906	0.6	1	0.894737	0.9375	0.878049	0.959459	1	1	2
253146	0.664286	0.823529	0.631579	0.971429	0.913043	0.774194	0.826087	0.958904	1	1	2
253509	0.711111	0.819188	0.705882	0.955556	0.930233	0.935897	0.9375	0.939024	1	0.954545	2
253524	0.715517	0.80543	0.689655	0.947368	0.970588	0.942857	0.925373	0.935897	1	0.888889	2
254071	0.595238	0.841096	0.745455	0.984615	0.973684	0.959184	0.957895	0.990991	0.971429	0.888889	2
254941	0.2625	0.529851	0.458333	0.809524	0.9	0.913043	0.592593	0.851852	1	1	1
255004	0.634146	0.784861	0.808511	0.90566	0.96	0.959184	0.822581	0.955882	1	1	2
255363	0.613208	0.884211	0.686567	1	0.961538	0.955224	0.958333	0.947368	0.969697	1	2
256027	0.476744	0.866279	0.75	0.958333	0.85	0.916667	0.978723	0.949153	1	1	2
256071	0.495726	0.819328	0.792453	0.972973	0.954545	0.882353	0.920635	0.957143	1	1	2
256107	0.602941	0.809028	0.809524	1	0.942857	0.896104	0.945205	0.980198	1	1	2
256425	0.553398	0.737374	0.790698	1	1	0.903846	0.895833	0.878049	1	1	2
256430	0.536082	0.73913	0.789474	1	1	0.897959	0.87234	0.9	1	1	2
257199	0.670732	0.870036	0.791667	1	0.947368	0.946667	0.876923	0.9375	0.947368	1	2
257458	0.565574	0.768924	0.8125	0.939394	1	0.863636	0.918033	0.887097	0.928571	1	2
257695	0.491228	0.822368	0.672414	0.961538	0.969697	0.915493	0.944444	0.954545	0.964286	1	2
257743	0.306306	0.730263	0.512821	0.958333	0.882353	0.925	0.8	0.824561	1	1	2
258418	0.59292	0.827103	0.689655	0.962264	1	0.952381	1	0.933333	1	1	2
258673	0.465909	0.828729	0.871795	1	0.933333	0.947368	0.818182	0.887324	1	1	2
258700	0.522581	0.850365	0.890625	1	0.961538	0.964286	0.813953	0.896	1	1	2
258844	0.607143	0.837545	0.666667	1	0.964286	0.980769	0.916667	0.945055	1	1	2
258850	0.594406	0.834483	0.7	1	0.933333	0.981132	0.925926	0.932584	1	1	2
258856	0.618056	0.821053	0.690476	0.983871	0.9	0.980769	0.921569	0.934066	1	1	2
259302	0.631579	0.823009	0.784314	1	0.888889	0.962963	0.954545	0.921875	1	1	2
259305	0.637795	0.829694	0.807692	0.982759	0.857143	0.96	0.971429	0.924242	1	1	2
260679	0.570175	0.880282	0.714286	1	1	0.971429	0.867647	0.9875	1	1	2
260882	0.547445	0.85098	0.767442	1	0.866667	0.9125	0.934211	0.957983	1	1	2
261721	0.6	0.864	0.852941	0.934783	0.923077	0.948276	0.913793	0.957143	1	1	2
261763	0.503597	0.808333	0.866667	0.972222	0.909091	0.945946	0.896552	0.915254	1	1	2
262631	0.639594	0.851485	0.759494	0.966667	0.962963	0.953488	0.896	0.906977	1	1	2
262634	0.639594	0.8525	0.753247	0.966667	0.962264	0.954023	0.909836	0.905325	1	1	2
263379	0.592593	0.824242	0.735294	1	0.916667	0.918919	0.893617	0.980769	1	1	2
263689	0.513889	0.822485	0.653846	0.9	1	1	0.952381	0.928571	1	1	2
263696	0.5	0.845714	0.709677	0.896552	1	1	0.95082	0.929825	1	1	2
265443	0.637584	0.822157	0.789474	0.982456	0.925926	0.986301	0.962963	0.897059	0.972973	1	2
267405	0.575758	0.858726	0.689655	0.98	0.970588	0.985714	0.985507	0.963504	0.971429	1	2
267432	0.535484	0.857534	0.723404	0.976744	1	0.975	0.945205	0.954198	0.964286	1	2
267477	0.566845	0.862857	0.772727	1	0.979592	0.974359	0.9	0.971223	0.964286	1	2
267891	0.593985	0.861111	0.764706	0.96	0.857143	0.973684	0.825581	0.902655	0.939394	0.956522	2
269812	0.509259	0.773973	0.615385	0.888889	1	0.95	0.920635	0.964912	1	1	2
272426	0.652695	0.824742	0.795455	0.987179	0.875	0.978495	0.94	0.87156	0.978723	1	2
272561	0.597633	0.879377	0.568965	1	0.979167	0.904762	0.902655	0.965517	1	1	2
273168	0.578947	0.844086	0.766667	0.971429	1	0.842105	0.963636	0.887097	1	1	2
274173	0.472441	0.770213	0.777778	1	0.961538	0.948718	0.868421	0.924242	1	1	2
276913	0.679348	0.834483	0.72	0.970588	0.909091	0.962963	0.931035	0.955752	1	1	2
277200	0.605263	0.844595	0.712121	0.943396	1	0.909091	0.973333	0.962617	1	1	2
277594	0.642857	0.876056	0.75	0.987342	0.894737	0.987013	0.966667	0.96129	0.933333	1	2
277606	0.63587	0.875	0.714286	0.987179	0.909091	0.988235	0.957447	0.949045	0.967742	1	2
278263	0.566176	0.810036	0.716981	0.933333	0.925926	0.979167	0.84	0.970588	1	0.933333	2
278306	0.593103	0.791798	0.716667	0.963636	0.966667	1	0.928571	0.940476	1	1	2
278320	0.623377	0.80805	0.746269	0.962264	0.962963	1	0.945055	0.897959	1	0.931035	2
278512	0.631579	0.885	0.774194	0.974359	1	0.914634	0.868421	0.927007	1	1	2
278944	0.630435	0.881306	0.660714	0.983871	0.963636	0.972603	0.872549	0.934426	1	1	2
278986	0.630058	0.896341	0.808511	1	0.924528	0.929412	0.903226	0.947826	0.95	1	2
279497	0.596026	0.824841	0.857143	0.960784	0.854167	0.933333	0.936709	0.941176	1	1	2
279734	0.662577	0.860714	0.74	1	0.842105	1	0.91358	0.929412	1	1	2
280264	0.684211	0.808725	0.659574	0.966667	1	1	0.973684	0.970297	0.909091	1	2
280300	0.666667	0.776119	0.75	0.944444	1	0.944444	0.969697	0.934783	0.9	1	2
280312	0.655172	0.806818	0.733333	0.942857	0.9375	0.9375	0.969697	0.944444	0.888889	1	2
280380	0.536082	0.778325	0.595238	0.976744	0.736842	0.787879	0.779661	0.931035	0.952381	1	2
280453	0.640777	0.882759	0.666667	0.982143	0.862069	0.875	0.807692	0.961538	0.925926	1	2
281055	0.723214	0.823755	0.727273	0.978261	0.96	1	0.842105	0.922078	1	1	2
281112	0.571429	0.777778	0.826923	0.970588	1	1	0.830508	0.9	1	1	2
281127	0.579439	0.794118	0.7	0.967742	1	1	0.816901	0.907692	1	1	2
284181	0.561644	0.815436	0.724138	0.983871	0.969697	0.985714	0.926316	0.875	0.971429	1	2
284443	0.684685	0.79	0.7	1	0.722222	1	0.981481	0.9375	1	0.8	2
284449	0.697479	0.797297	0.733333	1	0.727273	1	0.984127	0.945652	0.954545	0.857143	2
284456	0.706349	0.852459	0.74	1	0.75	1	0.971014	0.921569	0.928571	0.857143	2
284674	0.679105	0.870536	0.75	0.97619	0.92	0.916667	0.916667	0.927273	1	1	2
285333	0.405797	0.823009	0.77551	0.96	0.97561	0.947368	0.9	0.846154	1	1	2
285351	0.527778	0.843284	0.807018	0.965517	0.954545	0.976744	0.935065	0.885417	1	1	2
286778	0.529801	0.801347	0.657143	0.984848	0.928571	0.978261	0.868852	0.905405	1	1	2
286781	0.513333	0.79932	0.661765	0.953846	0.925926	0.976744	0.866667	0.915493	1	1	2
286782	0.512821	0.795302	0.666667	0.984848	0.928571	0.976744	0.870968	0.916667	1	1	2
286937	0.495238	0.711864	0.777778	0.939394	0.941176	1	0.9375	0.928571	1	1	2
286946	0.581197	0.77619	0.780488	0.973684	0.95	1	0.962264	0.936508	0.923077	1	2
288461	0.515924	0.773109	0.788462	0.979592	0.926829	0.942308	0.92	0.8625	1	1	2
288512	0.605	0.796296	0.745763	0.982759	0.951219	0.966292	0.89899	0.862069	1	1	2
290641	0.596591	0.809375	0.734375	1	1	0.917808	0.908046	0.96063	1	1	2
291433	0.315789	0.613445	0.653846	0.913043	0.705882	0.857143	0.727273	0.945946	1	1	1
291448	0.392857	0.635714	0.625	0.903226	0.772727	0.866667	0.75	0.964912	1	1	2
291682	0.640625	0.853282	0.596491	0.974026	0.952381	0.96	1	0.913793	1	1	2
291775	0.651685	0.874359	0.661017	0.988506	1	0.946237	0.956989	0.958621	0.956522	1	2
291835	0.630137	0.868852	0.741379	0.948276	1	0.943396	0.925926	0.969697	0.944444	1	2
291865	0.618182	0.837288	0.789474	0.933333	1	0.894737	0.915493	0.939024	0.913043	1	2
291890	0.625	0.835878	0.77551	0.931818	1	0.926829	0.893939	0.947368	1	1	2
292951	0.576271	0.836735	0.714286	0.75	0.916667	0.897436	0.883721	0.9	1	1	2
293290	0.572581	0.892	0.714286	1	0.935484	0.969697	0.927536	0.968085	1	1	2
293298	0.512605	0.862222	0.6875	1	1	0.916667	0.818182	0.964706	0.947368	1	2
293338	0.469136	0.933333	0.783784	1	0.909091	1	0.930233	0.958333	0.928571	1	2
293786	0.492647	0.80102	0.486486	1	1	0.860465	0.83871	0.763636	0.95	1	2
293807	0.475177	0.79803	0.473684	1	0.823529	0.897959	0.844444	0.783333	0.904762	1	2
294008	0.6	0.877395	0.755556	0.967742	0.933333	0.924528	0.887097	0.967391	1	1	2
294014	0.607143	0.882812	0.75	1	0.933333	0.897959	0.9	0.952381	1	1	2
294098	0.640449	0.882051	0.675	1	0.882353	0.939394	0.939394	0.970588	1	1	2
294275	0.42953	0.738739	0.5	1	1	0.822222	0.744681	0.886076	1	1	2
294497	0.648352	0.850467	0.681818	0.954545	0.903846	0.883721	0.929412	0.972222	1	1	2
294599	0.401786	0.778571	0.666667	0.935484	0.888889	0.909091	0.87234	0.921569	1	1	2
294671	0.504951	0.772487	0.617647	0.971429	0.952381	1	0.933333	1	1	1	2
295789	0.612903	0.844156	0.782609	1	0.944444	0.90625	0.866667	0.939394	0.954545	1	2
296091	0.507463	0.808163	0.822222	1	0.962963	0.968254	0.985075	0.959184	1	0.96	2
298535	0.803419	0.729577	0.802817	0.792453	0.756757	0.625	0.666667	0.59589	0.675676	0.625	1
298582	0.230769	0.363861	0.276316	0.236364	0.37931	0.5	0.430894	0.454545	0.479167	0.470588	1
298860	0.712329	0.796681	0.842105	0.880952	0.880952	0.935484	0.858407	0.854701	0.967742	0.928571	2
300524	0.575221	0.805687	0.769231	0.960784	1	0.972973	0.981818	0.924242	1	1	2
300526	0.568807	0.8	0.763158	0.957447	1	1	0.981132	0.924242	0.947368	1	2
300529	0.574074	0.804878	0.763158	0.93617	1	1	0.981132	0.924242	1	1	2
303339	0.692683	0.879581	0.702381	0.97561	0.952381	0.906667	0.966667	0.94964	0.972222	1	2
303633	0.527778	0.786982	0.45	0.903226	0.916667	0.965517	0.857143	0.943396	1	1	2
303783	0.668421	0.825137	0.789474	1	0.953488	0.931035	0.91358	0.908257	1	1	2
304923	0.630435	0.84252	0.6	1	0.947368	0.930233	0.962963	0.931624	0.948718	1	2
304968	0.601449	0.820961	0.542857	1	0.948718	0.916667	0.966102	0.928571	1	1	2
307972	0.616667	0.894928	0.714286	1	0.964286	1	0.894737	0.896552	1	1	2
310011	0.681081	0.87037	0.830986	0.935484	0.978723	0.967033	0.877193	0.911765	0.928571	1	2
310198	0.68	0.850806	0.735849	1	0.939394	0.957447	0.888889	0.933333	1	1	2
310212	0.675325	0.833333	0.733333	1	0.958333	0.974359	0.871795	0.916667	1	1	2
310597	0.691057	0.836957	0.666667	1	0.97561	0.974359	0.844444	0.987952	1	1	2
311083	0.650602	0.871345	0.766667	0.9375	0.916667	0.942857	0.947368	0.911765	1	1	2
312735	0.605769	0.793233	0.851064	1	0.870968	0.976744	0.84	0.869048	1	0.961538	2
313017	0.562092	0.881579	0.704545	1	0.945946	0.965517	0.958904	0.945652	1	1	2
314961	0.73913	0.863636	0.676471	1	0.947368	1	0.952381	0.890411	0.923077	1	2
315262	0.691011	0.810881	0.75641	0.932432	0.968254	0.943662	0.94	0.947368	1	1	2
315691	0.506579	0.876712	0.818182	0.934783	0.954545	0.914894	0.938776	0.951923	1	1	2
316135	0.618644	0.873518	0.52381	1	0.928571	0.979592	0.965517	0.888889	1	0.9375	2
316173	0.634921	0.872951	0.574468	1	0.971429	1	0.939394	0.904762	1	0.916667	2
316257	0.613793	0.844068	0.696429	0.964286	1	1	0.891566	0.920792	1	1	2
316275	0.558824	0.850498	0.75	0.934783	1	0.977778	0.908046	0.911765	1	1	2
317496	0.676768	0.835052	0.678571	0.987179	0.928571	0.96875	0.941176	0.94958	1	1	2
317502	0.675532	0.834225	0.672727	0.986667	0.925	0.965517	0.925926	0.942308	1	1	2
319652	0.619403	0.884106	0.642857	0.982759	1	1	0.949153	0.906667	1	1	2
320127	0.703883	0.834184	0.75	1	0.942308	1	0.909091	0.837398	1	1	2
320481	0.514706	0.734266	0.692308	1	0.964286	1	1	0.90411	1	1	2
321041	0.628205	0.833333	0.815789	0.974359	0.914894	0.931818	0.985915	0.948718	0.964286	1	2
321050	0.604027	0.851562	0.818182	0.97619	0.930233	0.959184	0.954545	0.946667	0.952381	1	2
321152	0.532787	0.833333	0.816327	1	0.875	0.941176	0.888889	0.888889	0.9375	1	2
321176	0.563025	0.86383	0.833333	1	0.913043	0.96875	0.925	0.851852	1	1	2
321799	0.653179	0.836957	0.69697	1	0.862069	0.979167	0.980198	0.961165	1	0.947368	2
321802	0.666667	0.836461	0.723077	1	0.903226	0.979167	0.971698	0.962617	1	0.947368	2
323097	0.632075	0.868313	0.904762	1	0.791667	0.971429	0.794118	0.983051	1	1	2
323697	0.540541	0.82266	0.595238	0.909091	0.96	0.962264	0.861538	0.835294	1	0.928571	2
324117	0.632258	0.833333	0.836066	0.892857	0.96875	0.915493	0.950617	0.943396	0.972973	1	2
324180	0.582418	0.877622	0.772727	0.956522	1	0.9	0.901235	0.932773	1	1	2
324266	0.555556	0.846774	0.745098	1	0.982143	0.915254	0.86747	0.954545	1	1	2
326398	0.609524	0.858025	0.684211	0.935484	0.952381	0.888889	0.910714	0.90566	1	1	2
326814	0.666667	0.866973	0.608696	0.92	0.964286	0.958333	0.954545	0.921348	1	1	2
327400	0.611765	0.84058	0.863636	0.902439	0.977778	0.825	0.916667	0.952941	0.954545	1	2
327421	0.555556	0.831776	0.785714	0.9	1	0.783784	0.888889	0.955882	1	1	2
327490	0.609195	0.762238	0.657143	0.969697	1	0.972973	1	0.925	1	1	2
327942	0.631579	0.816199	0.690909	1	0.931035	1	0.94186	0.931373	1	1	2
327984	0.624114	0.823105	0.688889	1	1	0.981132	0.96	0.897727	1	1	2
328047	0.654676	0.854902	0.695652	0.969231	0.982143	0.956522	0.95	0.910714	1	1	2
329020	0.623853	0.809917	0.780488	0.978261	0.857143	0.90625	0.901639	0.890244	0.909091	1	2
329021	0.633027	0.804082	0.761905	0.978261	0.863636	0.909091	0.901639	0.902439	1	0.923077	2
329376	0.395604	0.762195	0.692308	0.888889	0.916667	1	0.857143	0.959184	1	1	2
329502	0.657143	0.841176	0.652174	0.947368	0.973684	0.961538	0.922078	0.94	0.9	1	2
329633	0.604027	0.870057	0.732143	0.983871	0.941176	1	0.932432	0.951923	0.970588	1	2
330150	0.642336	0.829932	0.69697	1	1	0.916667	0.962264	0.927083	0.964286	1	2
330530	0.6	0.842697	0.787234	0.958333	0.92	1	0.901639	0.970588	1	1	2
330751	0.683544	0.811828	0.68	1	0.956522	0.818182	0.897436	0.982143	1	1	2
333182	0.585799	0.861111	0.759259	0.97619	1	0.935484	0.87931	0.971014	1	1	2
333341	0.64574	0.883853	0.774648	0.955882	0.977273	0.935484	0.9375	0.897959	0.967742	1	2
334235	0.670732	0.875676	0.806452	1	0.909091	0.921569	0.945455	0.989583	0.875	0.933333	2
334778	0.746835	0.836158	0.575758	0.966667	0.95	0.969697	0.956522	0.813333	1	1	2
336312	0.591241	0.851145	0.711538	0.985294	1	0.945455	0.907895	0.965517	0.97561	1	2
336396	0.584615	0.851064	0.767442	0.955556	1	0.83871	0.932432	0.91954	1	1	2
336453	0.551402	0.84058	0.711111	0.959184	1	0.893617	0.965517	0.927711	1	1	2
336672	0.60793	0.842227	0.716667	0.988095	0.921569	0.960396	0.982906	0.914729	1	1	2
336993	0.65493	0.889535	0.685714	0.983051	0.885714	1	0.885057	0.919118	1	1	2
337038	0.719178	0.844	0.645161	0.978261	0.972222	0.980392	0.873239	0.927928	1	1	2
337074	0.653061	0.840909	0.815789	0.947368	0.96875	0.954545	0.876923	0.938144	0.952381	1	2
337505	0.679245	0.790514	0.830189	1	0.973684	1	0.753086	0.898438	1	1	2
337949	0.693182	0.846154	0.806452	1	0.964286	0.87037	0.890411	0.972477	1	0.882353	2
337953	0.686047	0.844358	0.789474	1	0.961538	0.9	0.897059	0.971698	1	0.882353	2
337955	0.687117	0.835294	0.789474	1	0.96	0.897959	0.923077	0.962264	1	0.875	2
338480	0.602564	0.847518	0.811321	0.97561	0.916667	0.880952	0.952381	0.961165	1	1	2
339883	0.630952	0.816619	0.730159	1	0.965517	1	0.90991	0.916667	1	0.941176	2
339913	0.676647	0.815625	0.711864	1	0.962963	1	0.918919	0.931507	1	0.892857	2
340516	0.65493	0.80786	0.744681	1	0.918919	0.983871	0.844828	0.93578	1	1	2
343518	0.669118	0.859206	0.742857	0.95082	0.931035	0.959184	0.904762	0.955056	1	1	2
346032	0.489051	0.807843	0.722222	0.978723	0.956522	1	0.912281	0.896552	0.970588	1	2
347066	0.598592	0.866013	0.803922	0.985075	0.864865	0.9	0.892308	0.945055	0.95	1	2
353230	0.584158	0.754902	0.740741	0.916667	0.857143	0.945946	0.9375	0.927273	0.962963	1	2
353788	0.509804	0.787402	0.6	0.976744	0.814815	0.92	0.865385	0.891892	1	1	2
353800	0.504951	0.797571	0.642857	0.947368	0.857143	0.951219	0.844444	0.875	1	1	2
353845	0.544304	0.787879	0.75	0.962963	0.769231	0.954545	0.810811	0.820513	1	1	2
354113	0.669355	0.87234	0.756757	0.970588	0.909091	1	0.955882	0.862069	1	1	2
355128	0.65	0.779817	0.8	1	0.916667	1	0.733333	0.925926	1	1	2
355630	0.580153	0.865613	0.695652	1	1	0.964286	0.923077	0.944954	1	0.9375	2
355634	0.553846	0.871595	0.714286	1	1	0.962963	0.921875	0.94	1	0.933333	2
356008	0.60355	0.863636	0.630435	0.983333	0.923077	0.946429	0.958333	0.929825	1	1	2
356073	0.604167	0.854938	0.705882	1	0.962963	0.96875	0.967391	0.912621	1	0.9375	2
356515	0.594444	0.843915	0.813559	0.909091	0.836735	0.901961	0.893333	0.876033	0.961538	1	2
357464	0.683333	0.838816	0.692308	1	1	0.862069	0.9375	0.932584	1	1	2
357833	0.654321	0.853933	0.830986	0.973684	0.942857	0.903226	0.916667	0.900763	1	1	2
362136	0.688	0.813747	0.778947	1	0.973684	0.944	0.872611	0.91866	0.951613	1	2
364616	0.629139	0.838235	0.729167	0.952381	0.894737	0.917647	0.951613	0.915094	0.972973	1	2
364627	0.624204	0.850282	0.75	0.963415	0.880952	0.924731	0.955882	0.895238	1	1	2
365053	0.655629	0.883152	0.826087	0.979167	0.953488	0.911765	0.934066	0.905983	0.970588	0.789474	2
365174	0.574074	0.823009	0.716667	0.983051	0.780488	0.962963	0.933333	0.916667	1	1	2
365176	0.574074	0.820359	0.677419	0.983051	0.820513	0.962963	0.933333	0.91453	1	1	2
365233	0.71978	0.789894	0.732394	0.983871	0.939394	0.895833	0.936842	0.907407	1	1	2
365808	0.6	0.932076	0.78	0.987179	0.857143	0.92	0.925926	0.933962	0.962963	1	2
365853	0.559441	0.839552	0.719298	1	0.892857	0.949153	0.970149	0.928571	1	1	2
366030	0.646341	0.859327	0.767857	0.985507	0.853659	0.9375	0.977273	0.947761	1	1	2
366051	0.662722	0.83965	0.72	1	0.875	0.906977	0.940476	0.933333	1	1	2
366740	0.615385	0.885057	0.824324	0.972222	0.821429	0.970149	0.91453	0.883333	1	0.833333	2
366897	0.626298	0.844697	0.769231	0.964706	0.909091	0.934783	0.952055	0.938462	1	0.896552	2
366954	0.608108	0.834746	0.728261	0.986111	0.94	0.942029	0.893805	0.916667	1	0.909091	2
367068	0.563981	0.828729	0.670732	0.986842	0.87234	0.939024	0.87963	0.907285	0.969697	0.888889	2
367125	0.518072	0.800643	0.609375	1	0.795455	0.925	0.913043	0.933333	0.965517	0.642857	1
367152	0.550725	0.822394	0.734694	0.978723	0.911765	0.907407	0.907407	0.891304	0.956522	1	2
367155	0.561151	0.830116	0.734694	1	0.911765	0.921569	0.910714	0.901099	0.958333	1	2
367194	0.650794	0.844898	0.761905	0.979592	0.882353	0.933333	0.918033	0.865854	0.964286	1	2
367611	0.6	0.852174	0.775	1	0.84375	0.951219	0.917808	0.896226	1	0.933333	2
367619	0.611511	0.85443	0.717949	1	0.84375	0.9375	0.940298	0.894737	1	0.925926	2
368076	0.570513	0.920415	0.666667	1	0.893617	0.982759	0.939024	0.896552	1	0.964286	2
368103	0.582822	0.93311	0.697674	1	0.875	0.962264	0.958904	0.935484	0.952381	0.846154	2
368181	0.604061	0.869681	0.76	1	0.926829	0.9375	0.973333	0.927007	1	0.916667	2
368259	0.527027	0.790036	0.76087	1	1	0.945455	0.944444	0.896907	1	1	2
369274	0.531915	0.860465	0.769231	1	0.848485	0.866667	0.935065	0.855556	0.944444	0.95	2
369615	0.601626	0.848214	0.767442	1	0.793103	0.888889	0.944444	0.965116	1	0.733333	2
369681	0.607692	0.817844	0.820513	1	0.837838	0.941176	0.828125	0.940594	0.96	0.894737	2
369735	0.574627	0.825	0.769231	1	0.911111	0.952381	0.895522	0.933333	0.9375	0.894737	2
369745	0.550388	0.818868	0.692308	1	0.825	0.923077	0.892308	0.928571	0.92	0.904762	2
370559	0.463918	0.789216	0.648649	1	0.894737	0.945946	0.934426	0.910448	1	1	2
376930	0.539568	0.779468	0.6	1	1	0.903226	0.96875	0.94898	1	0.888889	2
377081	0.601695	0.739645	0.538462	0.916667	1	0.947368	0.862745	0.942857	1	1	2
378030	0.510638	0.827381	0.615385	1	0.941176	1	0.769231	0.913043	0.923077	1	2
378033	0.483146	0.8	0.6	1	0.9375	1	0.7	0.904762	0.909091	1	2
378042	0.449438	0.807018	0.62963	1	0.923077	1	0.769231	0.904762	0.9375	1	2
378642	0.617647	0.87963	0.609756	0.974359	0.961538	0.945946	0.90566	0.894737	1	1	2
378813	0.65896	0.787356	0.710145	0.963636	0.911765	0.954545	0.935185	0.909774	1	1	2
378942	0.6	0.769481	0.714286	0.886364	1	0.946429	0.837838	0.890244	1	1	2
378948	0.581197	0.746528	0.705882	0.857143	1	0.945455	0.824324	0.846154	1	1	2
378960	0.554455	0.690265	0.675	0.864865	1	0.93617	0.884615	0.833333	1	1	2
379017	0.455696	0.691358	0.518519	0.925926	1	0.969697	0.935484	0.890909	1	1	2
379020	0.464286	0.711765	0.566667	0.935484	1	1	0.939394	0.928571	1	1	2
379038	0.52809	0.757576	0.628571	0.951219	1	1	0.941176	0.909091	1	1	2
379053	0.534091	0.817204	0.638889	0.975	1	1	0.970588	0.924242	1	1	2
379194	0.540741	0.752809	0.62	1	0.888889	0.903226	0.910714	0.930556	1	1	2
379479	0.643939	0.810559	0.90566	1	0.862069	0.963636	0.902439	0.890625	0.972222	1	2
379503	0.686441	0.815331	0.869565	1	0.814815	0.953488	0.935897	0.911504	1	1	2
379707	0.572414	0.837945	0.636364	0.980769	0.875	1	0.918033	0.930556	0.967742	1	2
379719	0.576687	0.842282	0.657143	0.934426	0.909091	1	0.893939	0.929412	0.911765	1	2
379812	0.587786	0.869863	0.790698	0.984127	0.9375	0.969697	0.925	0.930693	0.970588	1	2
380070	0.46087	0.812183	0.676471	0.953488	0.961538	0.983051	0.949153	0.939024	0.941176	1	2
380358	0.511628	0.753425	0.707317	1	1	0.954545	0.909091	0.794872	1	1	2
381138	0.58	0.821782	0.657143	1	0.904762	0.846154	0.957447	0.883117	1	1	2
381303	0.62	0.781659	0.585366	0.976744	0.925926	0.906977	0.875	0.883117	1	1	2
381681	0.687117	0.882166	0.68	0.958333	0.894737	0.925926	0.891304	0.96	1	1	2
381741	0.673469	0.878205	0.589744	0.949153	0.969697	0.895833	0.901408	0.97619	1	1	2
382380	0.631148	0.832487	0.710526	0.897436	0.925926	0.962963	0.921875	0.898734	1	1	2
382449	0.675	0.826316	0.588235	0.847826	0.956522	0.909091	0.938462	0.915663	1	1	2
382848	0.616667	0.884146	0.645161	1	0.928571	1	0.904762	1	1	1	2
383433	0.594828	0.77561	0.617647	0.934783	0.92	1	0.859649	0.908046	0.931035	0.941176	2
383453	0.494624	0.657895	0.4	0.931035	0.866667	1	0.833333	0.862069	1	0.909091	2
383490	0.547619	0.737143	0.740741	0.962963	1	1	0.861111	0.902778	1	0.9	2
383661	0.54491	0.854489	0.86	0.985075	0.956522	0.936508	0.916667	0.941748	1	1	2
385290	0.68125	0.827957	0.818182	1	0.90625	0.968254	0.898305	0.879518	1	1	2
386629	0.576577	0.853659	0.853659	1	1	0.904762	0.939394	0.864198	1	1	2
389147	0.693548	0.856618	0.705882	0.967742	0.972222	0.928571	0.950617	0.956044	0.96	1	2
389305	0.573427	0.840336	0.694444	1	0.958333	1	1	0.975	0.954545	1	2
389313	0.613793	0.834615	0.627907	1	1	1	1	0.984252	0.92	1	2
389431	0.620155	0.825175	0.755556	1	1	1	0.891892	0.939759	0.96	1	2
389503	0.564286	0.823729	0.682927	1	0.909091	0.963636	0.872727	0.797297	1	1	2
389515	0.561644	0.808874	0.756098	1	0.851852	0.966102	0.870968	0.789474	1	1	2
389527	0.554795	0.830565	0.755556	1	0.894737	0.971014	0.902778	0.78481	1	1	2
389539	0.582278	0.827362	0.75	0.979592	0.911111	0.972973	0.902439	0.820225	1	1	2
389626	0.645963	0.835165	0.641509	0.943396	0.977273	1	0.892857	0.943925	1	1	2
389647	0.587097	0.856618	0.66129	0.96	0.947368	0.909091	0.921053	0.944954	1	1	2
389653	0.601351	0.861818	0.677966	0.962264	0.945946	0.896552	0.934211	0.954955	1	1	2
389671	0.609929	0.881919	0.681818	0.948276	0.96875	0.83871	0.911392	0.964602	1	1	2
389806	0.684211	0.860377	0.765957	0.97561	0.913043	0.846154	0.901961	0.951807	1	1	2
396067	0.552632	0.789474	0.814815	1	0.933333	0.916667	0.861111	0.925926	1	1	2
397015	0.526316	0.841004	0.621622	0.916667	1	0.956522	0.933333	0.950617	1	1	2
397732	0.719008	0.866667	0.779661	0.982759	0.906977	0.878788	0.934426	0.927835	1	1	2
399031	0.613636	0.769912	0.782609	0.966667	1	0.907407	0.918919	0.945455	1	1	2
399466	0.6	0.830275	0.714286	1	1	0.954545	0.972973	0.972973	0.947368	1	2
400910	0.752066	0.873188	0.594595	0.977778	0.977778	0.939394	0.915493	0.855422	1	1	2
401084	0.586538	0.868687	0.694444	1	1	0.869565	0.963636	1	1	1	2
446246	0.623529	0.821212	0.819672	1	0.866667	0.878788	0.939759	0.943548	0.969697	1	2
446292	0.603774	0.816609	0.783333	1	0.916667	0.924242	0.914286	0.941176	1	1	2
446304	0.593333	0.800738	0.767857	1	0.909091	0.951613	0.888889	0.917431	1	1	2
446322	0.566176	0.786957	0.76087	1	1	0.947368	0.888889	0.914894	1	0.923077	2
446323	0.572464	0.786957	0.8	1	1	0.944444	0.870968	0.922222	1	1	2
446450	0.633987	0.838057	0.754717	0.986301	0.894737	0.985075	0.87234	0.936842	1	1	2
446738	0.68	0.906015	0.717949	0.970588	0.913043	0.882353	0.979592	0.944444	1	1	2
447407	0.483696	0.747126	0.733333	0.897959	0.961538	0.885246	0.911111	0.928571	0.964286	1	2
449307	0.611765	0.80597	0.741935	1	0.814815	1	0.960784	0.898551	1	1	2
449308	0.614458	0.812808	0.741935	1	0.814815	1	0.958333	0.9	1	1	2
449602	0.665049	0.833766	0.7	1	0.969697	0.966292	0.895833	0.941606	0.930233	1	2
449653	0.648515	0.857855	0.681818	1	1	0.964602	0.914062	0.925676	0.962963	1	2
449806	0.602094	0.842262	0.7125	1	0.930233	0.963303	0.885057	0.951389	1	1	2
449880	0.560811	0.817121	0.561404	0.984375	0.888889	0.982456	0.918367	0.924731	1	1	2
449890	0.567164	0.820833	0.576923	1	0.916667	0.981481	0.909091	0.921348	1	1	2
449987	0.692308	0.869281	0.632653	1	0.961538	0.98	0.882353	0.925532	1	1	2
450022	0.706294	0.887097	0.634921	1	0.971429	0.983607	0.860759	0.926606	0.956522	1	2
450923	0.68125	0.876833	0.62963	1	0.962264	0.972973	0.980583	0.868217	0.963636	1	2
451701	0.635802	0.889908	0.785714	1	0.916667	0.986842	0.890244	0.915966	1	0.96	2
452517	0.474453	0.74359	0.702128	0.962963	0.65	1	0.93617	0.964286	1	1	2
457005	0.575758	0.860696	0.575758	1	1	0.972973	0.894737	0.95082	1	1	2
457011	0.551402	0.860577	0.571429	1	1	0.977273	0.9	0.958904	1	1	2
457524	0.48	0.839416	0.625	1	0.791667	0.947368	0.956522	0.897436	0.866667	1	2
464118	0.633588	0.875	0.694444	1	0.869565	1	0.954545	0.91453	1	1	2
464801	0.713043	0.824903	0.78	0.926829	1	0.978261	0.816901	0.878378	1	1	2
465183	0.690647	0.875	0.761905	0.969697	1	0.945946	0.891892	0.88	0.925926	1	2
465618	0.632075	0.798077	0.692308	0.925926	1	1	0.87037	0.886364	0.894737	1	2
465657	0.538462	0.74375	0.6875	0.875	1	1	0.868421	0.840909	1	1	2
465675	0.531915	0.808383	0.65625	1	1	1	1	0.846154	1	1	2
465730	0.636364	0.863454	0.769231	1	0.928571	0.969697	0.927536	0.850575	1	1	2
467641	0.651163	0.836601	0.695652	0.925926	0.85	0.933333	0.877551	0.980769	1	1	2
467890	0.574194	0.806557	0.826923	1	0.944444	0.953125	0.888889	0.911765	1	0.947368	2
467917	0.649123	0.825714	0.873418	0.982143	0.954545	0.944444	0.846154	0.967213	0.98	0.9375	2
468009	0.633803	0.792531	0.756098	0.975	1	0.966667	0.784314	0.965116	1	1	2
468034	0.553957	0.791111	0.756757	1	1	1	0.825397	0.961538	0.9375	1	2
468035	0.570423	0.79476	0.75	1	1	1	0.830769	0.962025	0.947368	1	2
468378	0.631285	0.808153	0.807018	1	0.9375	0.95082	0.931818	0.941176	0.964286	1	2
468588	0.493421	0.792683	0.651163	1	1	0.96875	0.943662	0.969697	1	1	2
468618	0.356522	0.695652	0.485714	1	0.916667	0.958333	0.897959	1	0.944444	1	2
468750	0.456522	0.727723	0.617647	0.90566	0.904762	0.921569	0.923077	0.94382	1	1	2
469565	0.7	0.88535	0.661017	1	1	0.952381	0.880597	0.895238	0.977273	1	2
470762	0.631206	0.873288	0.702703	1	0.888889	1	0.954545	0.913462	0.95	1	2
470999	0.616766	0.848765	0.72973	1	0.888889	0.903226	0.8875	0.913043	0.966667	1	2
471343	0.585366	0.815972	0.74359	0.962264	0.875	0.848485	0.963415	0.946154	1	1	2
471361	0.54321	0.827703	0.813953	0.895833	0.861111	0.857143	0.96875	0.966387	1	1	2
471389	0.546012	0.865574	0.885714	0.938776	0.918919	0.840909	0.952381	0.970149	1	1	2
471499	0.647436	0.867816	0.673913	0.973684	0.911765	1	0.951923	0.903704	0.955556	1	2
473911	0.607477	0.781095	0.8	1	0.909091	0.954545	0.872727	0.851852	1	1	2
473975	0.707006	0.862676	0.76087	0.97561	0.966667	0.965517	0.910256	0.903509	1	0.933333	2
476931	0.541667	0.84375	0.790698	0.939394	1	1	0.790323	0.863636	1	1	2
476961	0.535088	0.851852	0.695652	0.956522	0.909091	1	0.878378	0.906977	1	1	2
483085	0.666667	0.797297	0.727273	1	1	0.981818	0.910714	0.839506	1	1	2
484798	0.589286	0.83758	0.822581	1	0.944444	0.962617	0.893617	0.940741	0.976744	1	2
485664	0.613527	0.862745	0.822222	0.944444	0.980392	1	0.893805	0.898438	0.97619	1	2
487160	0.622449	0.861878	0.851852	0.988506	0.883721	0.917647	0.903846	0.965278	1	1	2
494024	0.298246	0.666667	0.575	1	1	0.848485	0.731707	0.72549	1	1	2
497986	0.641975	0.876238	0.681818	0.971429	0.944444	0.97619	0.945946	0.945946	1	1	2
498184	0.694656	0.837302	0.708333	1	0.914286	0.966667	0.942857	0.888889	0.970588	1	2
498341	0.595238	0.851351	0.666667	0.975	0.944444	0.955556	0.93	0.982301	1	1	2
498413	0.534884	0.816594	0.72	1	1	0.951613	0.914286	0.9	1	1	2
498743	0.629139	0.816393	0.727273	0.983333	0.944444	0.897959	0.895349	0.951456	1	1	2
499485	0.481818	0.764706	0.6	0.954545	0.875	0.916667	0.9	0.865672	1	0.952381	2
505868	0.570175	0.86036	0.486486	0.96	0.909091	0.92	0.949153	1	1	1	2
507676	0.459459	0.695402	0.5625	1	0.952381	0.842105	0.818182	0.921875	1	0.764706	2
507691	0.529801	0.801932	0.655172	1	0.933333	0.935484	0.851064	0.945652	1	0.9	2
507700	0.521739	0.781818	0.7	0.958333	0.933333	0.903226	0.862745	0.910891	1	0.818182	2
508496	0.556818	0.78882	0.473684	1	1	0.962963	0.979592	0.983607	1	1	2
508498	0.527473	0.789809	0.428571	1	1	0.961538	0.979592	0.95	1	1	2
508780	0.622642	0.823529	0.814815	0.947368	0.972973	0.971429	0.835443	0.935185	1	1	2
508886	0.676471	0.8583	0.604651	0.977273	0.861111	0.960784	0.887097	0.955882	0.941176	1	2
508887	0.679612	0.860656	0.604651	0.976744	0.888889	0.959184	0.873016	0.955882	0.941176	1	2
508927	0.691781	0.870432	0.617021	0.93617	0.885714	0.948718	0.891892	0.927083	0.791667	1	2
512322	0.606838	0.805195	0.686275	0.977778	0.888889	0.952381	0.848485	0.911392	0.933333	1	2
513344	0.60274	0.815385	0.767442	0.921053	1	0.947368	0.955882	0.90099	1	1	2
513388	0.596774	0.840304	0.916667	0.96875	1	0.785714	0.949153	0.952941	0.894737	1	2
513670	0.49	0.776471	0.677419	1	0.782609	0.818182	0.930233	0.931818	1	0.818182	2
513700	0.527132	0.773333	0.675	1	0.84375	0.921053	0.912281	0.966102	1	0.857143	2
513778	0.624161	0.859155	0.756757	1	0.970588	0.96	0.929412	0.9375	0.961538	1	2
514834	0.520833	0.79638	0.6	1	1	0.976744	0.885714	0.902778	1	1	2
515362	0.584158	0.859259	0.705882	0.982143	0.906977	0.959184	0.969697	0.900709	0.958333	1	2
515378	0.596774	0.857506	0.705882	0.980392	0.913043	0.9	0.977273	0.893443	1	1	2
515399	0.617347	0.853904	0.7	1	0.913043	0.94	0.971154	0.916667	1	1	2
516188	0.625806	0.828255	0.745455	1	1	0.987342	0.878049	0.929293	1	1	2
516206	0.622222	0.839763	0.689655	1	1	0.9625	0.871429	0.943182	1	1	2
516737	0.371681	0.576389	0.482759	0.958333	1	0.942857	0.974359	0.916667	1	1	2
517000	0.554455	0.801556	0.697674	0.980769	1	1	0.914286	0.785714	1	1	2
517018	0.637168	0.845161	0.755102	0.983607	1	1	0.930233	0.87037	0.866667	1	2
517315	0.590062	0.836879	0.82	1	0.870968	0.987013	0.912281	0.986667	0.904762	1	2
517318	0.592593	0.843416	0.78	0.97619	0.875	1	0.916667	0.973333	0.916667	1	2
517817	0.175676	0.169784	0.180451	0.146667	0.15493	0.1625	0.212329	0.135266	0.157895	0.1875	1
517824	0.184	0.187345	0.193333	0.198864	0.202532	0.181818	0.208589	0.174274	0.145833	0.225352	1
517831	0.192982	0.182955	0.147929	0.20297	0.156627	0.204878	0.18617	0.181102	0.115385	0.148148	1
517903	0.240157	0.196802	0.207792	0.204878	0.169492	0.171429	0.264151	0.16129	0.210526	0.277778	1
517906	0.727642	0.675711	0.725352	0.705584	0.592593	0.676471	0.7	0.672897	0.690909	0.768116	1
517917	0.673077	0.689103	0.657895	0.625731	0.695652	0.633094	0.758065	0.703297	0.613636	0.655172	1
517924	0.646707	0.679283	0.611111	0.594203	0.588235	0.609091	0.762376	0.680272	0.548387	0.652174	1
517931	0.52	0.476427	0.537313	0.536364	0.464286	0.494118	0.463768	0.495798	0.407407	0.552632	1
518160	0.559441	0.826291	0.736842	1	0.939394	0.96875	0.928571	0.869565	0.941176	1	2
518189	0.603659	0.856604	0.802817	1	0.974359	0.942308	0.954545	0.870968	0.958333	1	2
518367	0.448276	0.796209	0.75	0.925926	0.863636	0.892857	0.854545	0.805556	1	1	2
518429	0.483333	0.781116	0.826087	1	0.892857	0.971429	0.929825	0.85	1	1	2
518439	0.515625	0.755102	0.818182	1	0.884615	0.975	0.919355	0.835294	1	1	2
518452	0.51938	0.757812	0.816327	1	0.90625	0.978723	0.898305	0.886364	1	1	2
518472	0.5	0.742063	0.826087	1	0.884615	0.98	0.882353	0.87234	1	1	2
518496	0.503759	0.738281	0.857143	1	0.92	0.969231	0.866667	0.896907	1	1	2
518550	0.556338	0.789272	0.79661	1	0.857143	0.969231	0.907692	0.930233	0.961538	1	2
518580	0.440678	0.672316	0.702703	1	0.722222	0.948718	0.882353	0.847826	0.916667	1	2
518589	0.403509	0.592593	0.642857	1	0.6875	0.962963	0.853659	0.825	1	1	2
518862	0.631148	0.846405	0.745455	0.96	1	0.942308	0.947368	0.908333	1	1	2
518889	0.629371	0.858044	0.711538	0.965517	1	0.940298	0.890411	0.928571	1	1	2
519842	0.66187	0.863946	0.659091	1	0.896552	0.984848	0.987654	0.928	0.958333	1	2
520483	0.585799	0.840361	0.815789	0.953846	0.977778	0.94	0.974359	0.958333	0.95	1	2
520534	0.57764	0.855457	0.772727	0.982759	0.959184	0.978723	0.952381	0.883495	0.970588	1	2
520612	0.631579	0.892086	0.68	0.977273	0.969697	1	0.885246	0.867257	0.956522	1	2
522740	0.636364	0.820895	0.772727	0.897436	0.846154	0.903226	0.941176	0.871287	1	0.909091	2
523598	0.645714	0.853242	0.7	0.988235	0.953488	0.977273	0.936842	0.920863	1	1	2
524262	0.584906	0.807692	0.73913	0.951219	1	0.979592	0.888889	0.948276	1	1	2
524534	0.685714	0.871429	0.75	0.980392	0.95	0.919355	0.865854	0.97619	1	1	2
525107	0.481818	0.727273	0.76087	0.892857	1	0.85	0.891304	0.927273	1	1	2
525386	0.536585	0.80292	0.783784	0.980769	0.904762	0.911765	0.913043	0.948052	1	1	2
525416	0.516129	0.84127	0.735294	0.980769	0.857143	0.890909	0.876923	0.948052	1	1	2
554277	0.609195	0.884615	0.674419	1	0.933333	0.947368	0.921053	0.907895	1	1	2
555732	0.625	0.523636	0.564103	0.60274	0.724138	0.57971	0.526316	0.410714	0.55	0.526316	1
555817	0.809524	0.865031	0.892857	0.871795	0.869565	0.866667	0.906977	0.872727	0.851852	0.826087	2
555837	0.416667	0.346369	0.235294	0.314286	0.346154	0.44	0.244898	0.31746	0.333333	0.222222	1
555882	0.8	0.753695	0.736842	0.676471	0.769231	0.875	0.59322	0.649123	0.875	0.545455	1
556006	0.576471	0.705645	0.69697	0.72973	0.73913	0.735294	0.666667	0.78125	0.928571	0.8125	1
556072	0.246154	0.194611	0.163934	0.25641	0.21875	0.318182	0.285714	0.159664	0.214286	0.176471	1
556269	0.718447	0.799043	0.697674	0.916667	0.9375	0.934783	0.857143	0.927273	0.964286	1	2
556332	0.519481	0.583596	0.5	0.6	0.481481	0.602941	0.55	0.55303	0.595238	0.548387	1
556353	0.414815	0.501597	0.38	0.511628	0.442308	0.423077	0.495146	0.475806	0.478261	0.5	1
556371	0.603175	0.581169	0.617021	0.571429	0.625	0.647059	0.525773	0.578512	0.64	0.655172	1
556377	0.6	0.616949	0.704545	0.526316	0.644444	0.644444	0.527473	0.626016	0.653061	0.689655	1
561657	0.43	0.452756	0.372093	0.486486	0.355556	0.571429	0.489583	0.397849	0.46875	0.4	1
561793	0.520661	0.530744	0.372093	0.527778	0.533333	0.6	0.485714	0.460123	0.479167	0.555556	1
561796	0.528926	0.523026	0.372093	0.520548	0.511628	0.573333	0.462264	0.465839	0.418605	0.588235	1
561799	0.52459	0.527687	0.333333	0.534247	0.534884	0.586667	0.471154	0.465409	0.418605	0.555556	1
561958	0.595506	0.557214	0.485714	0.612245	0.5	0.75	0.625	0.522727	0.608696	0.533333	1
562012	0.472222	0.557692	0.481481	0.476923	0.375	0.711538	0.576923	0.477876	0.692308	0.47619	1
562102	0.532468	0.504155	0.662162	0.504951	0.693878	0.518519	0.598726	0.558974	0.611111	0.578947	1
562128	0.456954	0.473822	0.371429	0.539326	0.326087	0.515625	0.362416	0.406977	0.426829	0.390244	1
562195	0.428571	0.50411	0.4	0.53125	0.576923	0.536585	0.6	0.580357	0.333333	0.5	1
562274	0.5	0.565217	0.681818	0.490566	0.708333	0.625	0.428571	0.54321	0.71875	0.714286	1
562275	0.494253	0.430622	0.295455	0.480769	0.291667	0.375	0.535714	0.432099	0.28125	0.285714	1
573662	0.668712	0.837945	0.75	0.861111	0.878049	0.979167	0.913386	0.963768	1	1	2
576623	0.493671	0.839744	0.689655	1	0.952381	1	0.96875	0.964286	0.9375	1	2
576624	0.461538	0.84106	0.714286	1	0.904762	1	0.965517	0.962264	0.882353	1	2
577151	0.60274	0.796053	0.695652	1	0.947368	0.947368	0.951219	0.901639	1	1	2
577154	0.589041	0.786667	0.708333	1	0.947368	0.954545	0.95	0.896552	1	1	2
577744	0.630435	0.893238	0.784615	0.960784	1	0.892857	0.963415	0.913462	1	0.947368	2
578972	0.619355	0.906907	0.655172	0.987179	0.875	0.988095	0.968254	0.938462	1	1	2
579015	0.628205	0.883161	0.685185	1	0.870968	0.942029	0.920635	0.961538	1	1	2
580767	0.715517	0.834862	0.666667	0.971429	0.913043	0.909091	0.938776	0.859155	0.846154	1	2
580797	0.684685	0.8125	0.740741	0.931035	0.909091	0.966667	0.883721	0.918605	1	1	2
581334	0.632	0.844291	0.755102	1	0.894737	1	0.961039	0.945652	1	0.833333	2
581349	0.608333	0.835125	0.738095	1	0.888889	1	0.943662	0.872093	1	0.8	2
581406	0.571429	0.784615	0.75	1	1	0.935484	1	0.882353	1	0.923077	2
581409	0.587719	0.777344	0.777778	1	1	0.923077	1	0.879518	1	0.928571	2
582632	0.602837	0.848889	0.692308	1	0.930233	1	0.967742	0.896296	0.967742	1	2
582662	0.61326	0.867987	0.686275	0.966102	0.943396	1	0.946903	0.892216	1	1	2
582824	0.530864	0.725806	0.636364	1	0.615385	0.933333	0.852941	0.782609	1	1	2
584591	0.556604	0.671717	0.793103	0.9375	0.962963	0.9	0.951219	0.964912	1	1	2
584656	0.395833	0.716216	0.793103	0.868421	0.884615	0.913043	0.875	0.842105	1	1	2
584662	0.39	0.724138	0.733333	0.883721	0.857143	0.92	0.864407	0.855263	1	1	2
585677	0.619403	0.859574	0.733333	0.96875	0.972973	1	0.898734	0.865979	1	1	2
585799	0.612676	0.852018	0.72	0.966667	0.878788	1	1	0.931507	1	1	2
585812	0.614815	0.831933	0.724138	0.969697	0.88	1	1	0.903614	1	1	2
585955	0.515789	0.721429	0.545455	1	0.789474	1	0.971429	0.941176	1	1	2
585958	0.533333	0.695652	0.5	1	0.736842	1	0.944444	0.9	1	1	2
586484	0.626761	0.81685	0.803279	1	0.866667	1	0.934211	0.902256	1	0.947368	2
586699	0.598291	0.808036	0.702703	1	0.923077	0.932203	0.859375	0.938272	1	1	2
586953	0.63	0.839744	0.75	0.942857	0.866667	0.933333	0.948718	0.96875	1	1	2
586969	0.579545	0.801418	0.75	0.92	0.846154	0.952381	0.970588	1	1	1	2
587544	0.540373	0.472585	0.404494	0.651515	0.377778	0.418605	0.577982	0.456376	0.511111	0.5	1
587617	0.417647	0.491453	0.509804	0.375	0.57377	0.571429	0.516854	0.459574	0.327273	0.419355	1
587620	0.432584	0.494781	0.5	0.4	0.587302	0.54902	0.522727	0.473029	0.303571	0.37931	1
587690	0.577778	0.525281	0.636364	0.474576	0.694444	0.553191	0.563107	0.53125	0.416667	0.387097	1
590568	0.623377	0.854599	0.708333	1	1	0.942857	0.913979	0.885417	1	1	2
590578	0.602484	0.845201	0.714286	1	0.97619	0.958333	0.918605	0.885417	1	1	2
590626	0.547619	0.8159	0.637931	1	1	0.918033	0.9125	0.9	1	1	2
590641	0.546219	0.828704	0.638298	1	0.975	0.925926	0.907895	0.895349	1	1	2
590671	0.529412	0.809756	0.659574	1	1	0.933333	0.907895	0.923913	1	1	2
590950	0.651376	0.804651	0.738095	1	0.947368	0.962963	0.909091	0.916667	1	1	2
590992	0.626087	0.823529	0.704545	1	0.952381	0.947368	0.925926	0.936709	1	1	2
591190	0.495935	0.727778	0.609756	0.945946	0.869565	0.871429	0.914894	0.821918	0.954545	1	2
591201	0.521739	0.751295	0.704545	0.956522	0.888889	0.873418	0.925926	0.828947	0.96	1	2
591670	0.52459	0.739796	0.625	1	1	1	0.928571	0.967213	1	1	2
591676	0.533333	0.722826	0.633333	1	1	1	0.928571	0.983333	1	1	2
591826	0.630303	0.852601	0.767857	0.980392	0.9	0.971429	0.925	0.965909	1	1	2
591856	0.584416	0.847134	0.762712	0.956522	0.892857	0.95082	0.941176	0.914634	0.96	1	2
591913	0.582192	0.857558	0.648148	0.984848	0.896552	0.983607	0.948052	0.912281	1	1	2
591991	0.469565	0.839286	0.555556	0.928571	0.894737	0.967742	0.945455	0.935897	1	1	2
592000	0.411215	0.807107	0.536585	0.916667	1	0.96	0.938776	0.915493	1	1	2
592379	0.53012	0.857759	0.852941	0.965517	1	1	0.923077	0.87013	1	1	2
592382	0.52439	0.855932	0.84375	0.962963	1	1	0.921053	0.868421	1	1	2
592571	0.571429	0.758427	0.673913	1	0.870968	0.785714	0.863636	0.842857	0.954545	1	2
593592	0.677165	0.886555	0.767857	0.971429	0.85	0.944444	0.918033	0.966667	1	1	2
594407	0.552326	0.85503	0.703704	0.982143	0.942857	0.918919	0.978495	0.94964	0.944444	1	2
594684	0.470588	0.830645	0.535714	1	0.733333	0.969697	0.84	0.955556	0.9	1	2
594691	0.461538	0.822222	0.535714	1	0.8	0.972973	0.884615	0.963636	0.833333	1	2
594696	0.487805	0.852113	0.62069	1	0.8	1	0.923077	0.913793	0.882353	1	2
594699	0.505618	0.85906	0.645161	0.964286	0.8125	1	0.933333	0.983333	0.882353	1	2
594810	0.5	0.809249	0.647059	0.925	0.62963	1	0.933333	0.928571	1	1	2
596104	0.407143	0.822511	0.764706	1	0.9375	1	0.942308	0.945205	1	1	2
597465	0.716216	0.755102	0.636364	1	0.857143	0.869565	1	0.914286	1	1	2
599695	0.577586	0.849372	0.676471	0.981481	0.923077	0.97619	1	0.910256	1	0.95	2
599944	0.6	0.858824	0.717949	0.985507	1	0.923077	1	0.939024	0.975	1	2
600402	0.578947	0.732673	0.621622	1	1	0.888889	1	0.825	1	1	2
601423	0.632911	0.87291	0.612245	1	0.923077	0.972973	0.987342	0.97931	1	1	2
601424	0.639241	0.876254	0.583333	1	0.923077	0.972973	0.974684	0.972414	1	1	2
601667	0.548077	0.848361	0.777778	1	0.88	1	0.970588	0.934783	1	1	2
601835	0.66129	0.823944	0.693878	1	0.916667	0.956522	0.907692	0.929293	0.928571	1	2
601868	0.649351	0.826087	0.777778	1	0.961538	0.967742	0.918919	0.940171	0.857143	1	2
602109	0.607143	0.830709	0.75	0.977273	0.942857	0.976744	0.943396	0.880597	0.888889	1	2
602179	0.532258	0.801047	0.8125	0.971429	0.956522	1	0.958333	0.913793	0.928571	1	2
602490	0.614035	0.848101	0.7	0.976744	0.9375	0.933333	0.910714	0.890411	0.875	1	2
602500	0.563107	0.835681	0.676471	0.973684	0.928571	0.925	0.891304	0.880597	0.875	1	2
603252	0.626866	0.84	0.764706	1	1	0.894737	0.929825	0.931818	1	1	2
603693	0.646018	0.875445	0.849057	0.948718	0.96	0.946429	0.826087	0.962025	1	0.923077	2
603758	0.571429	0.834951	0.83871	0.97619	0.842105	0.897959	0.872727	0.978022	0.970588	1	2
605258	0.558442	0.858779	0.666667	0.978723	0.965517	0.974359	0.9375	0.921348	1	1	2
605271	0.554795	0.848837	0.69697	0.95	0.966667	0.972222	0.961538	0.918605	1	1	2
605276	0.548611	0.852321	0.676471	0.971429	1	0.970588	0.938776	0.903614	1	1	2
605369	0.623529	0.792593	0.641026	1	1	0.931035	0.933333	0.933333	1	1	2
605372	0.53012	0.764706	0.634146	1	1	0.933333	0.8	0.918033	1	1	2
605375	0.579545	0.791667	0.636364	1	1	0.942857	0.829787	0.953125	1	1	2
605840	0.642857	0.826816	0.588235	0.980392	0.842105	0.895833	0.94	0.913043	0.875	1	2
605910	0.636364	0.825095	0.775	0.974359	0.896552	1	1	0.925532	0.952381	1	2
605912	0.632812	0.820611	0.769231	0.973684	0.896552	0.985915	1	0.923077	0.952381	1	2
605915	0.625954	0.825279	0.761905	0.97561	0.9	0.986301	1	0.923077	0.952381	1	2
607647	0.635417	0.809756	0.742857	0.972973	0.979592	0.940476	0.9	0.927419	0.977273	1	2
607662	0.623656	0.820331	0.714286	0.972973	0.980392	0.953488	0.888889	0.925373	1	1	2
608762	0.610738	0.812261	0.653846	0.959184	1	0.964286	0.847222	0.948276	1	1	2
609384	0.574468	0.862745	0.8125	0.951219	0.904762	0.928571	0.940298	0.896552	1	1	2
609616	0.652482	0.836066	0.637681	0.978022	0.914286	0.925373	1	0.875	0.9375	0.96	2
609622	0.656934	0.843333	0.641791	0.976744	0.947368	0.951613	1	0.866667	0.892857	0.961538	2
609637	0.661538	0.861386	0.612903	0.987805	0.9375	0.953846	0.981481	0.857143	0.913043	0.965517	2
610021	0.60119	0.88601	0.716216	1	0.964286	0.896552	0.931818	0.937984	0.96	1	2
610309	0.669421	0.915361	0.8	0.964912	0.869565	0.918919	0.935065	0.955556	0.9375	1	2
611077	0.630435	0.821727	0.837838	0.983871	0.967742	0.897436	0.929577	0.92	0.947368	1	2
611088	0.564885	0.807808	0.819444	1	0.914286	0.894737	0.935484	0.892473	0.9375	1	2
611116	0.516667	0.814935	0.859649	1	0.864865	0.862069	0.927273	0.857143	0.923077	1	2
611117	0.504132	0.81759	0.862069	1	0.868421	0.862069	0.927273	0.851351	0.923077	1	2
611173	0.62406	0.833837	0.836364	1	0.857143	0.944444	0.940298	0.892473	1	1	2
611305	0.601562	0.892562	0.72093	0.977273	0.931035	0.9375	0.976471	0.89011	1	1	2
611314	0.607692	0.901786	0.725	1	0.92	0.953125	0.977012	0.882353	1	1	2
611380	0.643411	0.826923	0.660377	1	0.9	0.976744	0.95082	0.905405	1	1	2
612014	0.494253	0.730769	0.625	1	0.9375	1	1	0.923077	1	1	2
612028	0.509259	0.747525	0.651163	0.97619	0.944444	0.983051	1	0.935897	1	1	2
612093	0.587156	0.822878	0.775862	1	0.909091	0.958333	0.956522	0.931373	1	1	2
612492	0.587719	0.825397	0.842105	0.970588	0.954545	0.869565	0.923077	0.923077	1	1	2
612699	0.662722	0.804094	0.769231	0.972222	0.96875	0.953846	0.926471	0.942446	0.975	1	2
612750	0.529032	0.824034	0.756757	1	0.870968	0.984375	0.883333	0.952381	1	1	2
612765	0.471014	0.814815	0.78125	1	0.84	0.980769	0.803922	0.951219	1	1	2
612768	0.455224	0.815642	0.766667	1	0.826087	0.980392	0.782609	0.945946	1	1	2
614337	0.711864	0.850202	0.685714	0.944444	0.939394	0.931035	0.952381	0.956522	1	1	2
617500	0.388235	0.825243	0.64	1	0.916667	1	0.966667	0.954545	1	1	2
617962	0.552	0.829694	0.75	1	0.846154	0.941176	0.870968	0.929412	0.925926	0.928571	2
617992	0.557895	0.853261	0.724138	1	0.846154	1	0.88	0.931507	1	1	2
618246	0.662651	0.83432	0.7	1	0.9	0.966667	0.85	0.982143	1	1	2
618626	0.675	0.865306	0.72973	1	0.846154	1	0.836364	0.94382	1	1	2
619097	0.602941	0.875	0.705882	0.944444	1	1	0.97561	0.857143	1	0.9	2
619348	0.53271	0.876847	0.56	0.945946	0.909091	0.92	0.925373	0.938272	1	0.923077	2
619357	0.52	0.874396	0.537037	0.948718	0.904762	0.909091	0.946429	0.938272	1	0.923077	2
619430	0.578571	0.850746	0.655172	0.936508	1	0.987179	0.98	0.9375	0.928571	0.941176	2
619813	0.686747	0.842742	0.75	0.977778	0.846154	1	0.924242	0.947917	1	1	2
620047	0.642857	0.817844	0.725	1	0.959184	0.985714	0.9	0.919643	1	1	2
620050	0.654135	0.833935	0.731707	1	0.960784	0.961039	0.916667	0.918699	1	1	2
620293	0.5	0.78481	0.692308	0.962963	0.947368	1	0.914286	0.981132	1	1	2
624268	0.575472	0.813187	0.585366	1	0.842105	0.933333	0.911765	0.897959	0.909091	1	2
624274	0.579439	0.811828	0.575	0.970588	0.888889	0.916667	0.941176	0.916667	0.9	1	2
624937	0.57037	0.810458	0.727273	1	0.971429	0.95	0.924051	0.932692	1	1	2
625001	0.507692	0.817518	0.686275	1	1	0.969697	0.92	0.886364	1	1	2
625016	0.518519	0.792253	0.695652	1	1	0.945946	0.88	0.882353	0.952381	1	2
625083	0.624204	0.844444	0.68	1	0.9375	0.984848	0.924242	0.938053	1	1	2
625469	0.645963	0.887417	0.647059	1	0.979167	0.96	0.866667	0.935897	1	1	2
625517	0.631868	0.85	0.692308	1	0.962264	0.962264	0.839506	0.91	1	1	2
625575	0.63522	0.838384	0.695652	0.980769	0.948718	0.897436	0.901235	0.900901	1	1	2
629405	0.598291	0.85446	0.652174	1	0.92	0.951219	0.967213	0.869565	1	1	2
629480	0.642276	0.876543	0.677419	1	0.864865	0.931035	0.945946	0.92	0.972222	1	2
631417	0.584507	0.847458	0.821429	1	0.914286	0.97619	0.878788	0.939394	1	1	2
632261	0.60625	0.87987	0.72093	1	0.888889	0.888889	0.85	0.915254	0.96875	1	2
632875	0.602941	0.828326	0.756098	1	0.875	0.97561	0.957143	0.952941	1	1	2
633103	0.646154	0.880829	0.766667	1	1	1	0.829268	0.87037	1	1	2
633478	0.717241	0.876866	0.790698	1	0.916667	0.955556	0.873418	0.923913	0.92	1	2
636055	0.58871	0.841584	0.704545	1	0.933333	0.973684	0.925373	0.933333	1	1	2
636144	0.559322	0.736041	0.653061	0.931035	0.918919	0.958333	0.963636	0.876543	1	1	2
636187	0.386792	0.666667	0.5	0.869565	0.931035	0.909091	0.945946	0.796875	1	1	2
636190	0.388889	0.660256	0.5	0.857143	0.96	0.869565	0.941176	0.786885	1	1	2
636217	0.45045	0.73224	0.609756	0.888889	0.909091	0.892857	0.926829	0.741379	1	1	2
636226	0.5	0.764706	0.644444	0.875	0.913043	0.935484	0.945455	0.802817	1	1	2
636265	0.654676	0.828244	0.75	0.976744	0.892857	0.97619	0.935484	0.885965	0.96	1	2
640179	0.638889	0.835443	0.6875	1	1	0.935484	0.926471	0.978947	0.966667	1	2
641849	0.605263	0.838828	0.827586	0.972222	0.852941	0.98	0.940298	0.936842	1	1	2
641891	0.621849	0.822148	0.792453	1	0.857143	1	0.959459	0.929293	1	1	2
641918	0.647059	0.825095	0.777778	1	0.818182	1	0.966667	0.94382	0.96	1	2
645546	0.59292	0.828704	0.818182	1	0.896552	1	0.961538	0.865979	1	1	2
646962	0.683099	0.854305	0.734375	0.974026	0.945946	0.971429	0.935065	0.923077	0.933333	0.952381	2
647635	0.577465	0.843511	0.78125	0.985294	0.933333	0.945205	0.911111	0.925373	1	1	2
647692	0.481481	0.835821	0.674419	0.918367	0.956522	0.946429	0.850746	0.891089	1	1	2
648042	0.634615	0.792857	0.574468	0.948276	0.896552	0.941176	0.9875	0.852632	0.969697	1	2
649090	0.551724	0.825472	0.847826	0.944444	0.962963	0.913043	0.9375	0.892857	1	1	2
649453	0.447154	0.752427	0.7	0.962963	1	1	0.867925	0.753425	1	1	2
652193	0.617834	0.89769	0.770492	0.96	0.931035	0.986667	0.898876	0.934783	1	1	2
652295	0.536	0.862205	0.636364	0.939394	0.884615	0.971429	0.892857	0.933333	1	1	2
652685	0.482143	0.789474	0.769231	0.966102	0.88	0.857143	0.746032	0.9125	1	0.952381	2
652688	0.491228	0.814815	0.775	0.966667	0.888889	0.857143	0.742424	0.927711	1	0.956522	2
652894	0.691358	0.865922	0.740741	1	1	0.84375	0.961538	0.878788	1	1	2
652930	0.652632	0.870466	0.757576	0.96	1	0.871795	0.9375	0.9	1	1	2
655563	0.687075	0.877193	0.666667	0.971429	0.92	1	0.882353	0.930556	1	0.962963	2
655589	0.70068	0.876761	0.673077	0.984848	0.895833	1	0.892473	0.932886	1	1	2
656717	0.463415	0.820144	0.766667	0.909091	0.9	0.952381	0.851852	0.962264	1	1	2
656900	0.623529	0.875537	0.645161	0.930233	0.928571	1	0.914894	0.863636	1	1	2
657390	0.666667	0.838235	0.732143	1	0.9375	1	0.860759	0.904762	1	1	2
657393	0.649007	0.843866	0.75	1	0.823529	1	0.865854	0.902913	1	1	2
657450	0.617647	0.871166	0.818182	1	0.933333	0.961538	0.847826	0.933333	0.909091	1	2
657687	0.682927	0.819923	0.704545	0.98	0.961538	0.890909	0.918605	0.962264	0.976744	1	2
657787	0.622047	0.873606	0.72973	0.983051	1	0.892308	0.938144	0.886792	0.95	1	2
657952	0.568965	0.811659	0.8	1	0.954545	0.974359	0.883117	0.913979	1	1	2
658776	0.572581	0.769565	0.785714	1	1	1	0.851852	0.934211	1	1	2
658896	0.597015	0.8	0.803571	0.963636	0.969697	0.85	0.948052	0.929204	1	1	2
658928	0.638889	0.819113	0.777778	0.97561	0.947368	0.857143	0.966667	0.928	1	1	2
660060	0.605882	0.833333	0.709677	1	0.971429	0.90566	0.901961	0.926829	1	1	2
660183	0.66474	0.871287	0.724138	0.961538	0.944444	0.961538	0.904255	0.930435	0.978723	1	2
662182	0.587912	0.888031	0.673469	1	0.911765	0.953846	0.933333	0.929293	1	1	2
662194	0.581006	0.889734	0.733333	1	0.911765	0.924242	0.932584	0.934579	0.970588	1	2
662218	0.568627	0.8625	0.734694	1	0.96	0.888889	0.945205	0.923913	0.967742	1	2
662221	0.564935	0.867769	0.745098	0.980392	0.958333	0.887097	0.944444	0.925532	1	1	2
663132	0.680982	0.836021	0.642857	0.98	1	0.962264	0.945205	0.949153	1	1	2
663204	0.634409	0.863529	0.584416	0.971014	0.83871	0.953125	0.922222	0.944056	1	1	2
663239	0.605556	0.861042	0.681818	0.970588	0.846154	0.966942	0.914894	0.947712	1	1	2
663276	0.488	0.790514	0.621622	0.975	0.958333	0.947368	0.921569	0.911111	1	1	2
663282	0.507937	0.795276	0.638889	0.975	0.96	0.965517	0.924528	0.923077	1	1	2
663333	0.590909	0.777293	0.72973	0.980769	0.88	0.914894	0.930233	0.930556	0.9375	1	2
663555	0.571429	0.854305	0.659574	1	1	1	0.983871	0.888889	1	0.95	2
663561	0.57265	0.831715	0.653061	1	1	1	0.969697	0.907216	0.96875	0.9	2
665858	0.623077	0.880342	0.733333	1	0.913043	0.984375	0.936508	0.920455	1	1	2
669084	0.592105	0.828571	0.6	0.954545	1	0.869565	0.955556	0.935484	0.958333	1	2
669087	0.577465	0.830882	0.571429	1	1	0.826087	0.976744	0.9	1	1	2
669120	0.628205	0.840426	0.785714	1	0.923077	0.894737	0.964286	0.923077	1	1	2
670576	0.401575	0.84507	0.723404	0.970588	0.961538	0.833333	0.9	0.94898	1	1	2
670577	0.460938	0.880734	0.782609	1	1	0.88	0.933333	0.969697	1	1	2
670646	0.657143	0.855856	0.666667	1	1	0.862069	0.85	0.96	1	1	2
672105	0.564356	0.842105	0.714286	1	1	1	0.847826	0.942857	1	1	2
672216	0.574194	0.879377	0.726027	1	0.966667	0.94	0.939024	0.973451	1	1	2
672279	0.583333	0.875	0.618182	1	0.918919	0.948276	0.956989	0.915966	0.97561	1	2
672363	0.637755	0.831502	0.634615	1	0.979592	0.967742	0.955556	0.926471	0.971429	1	2
674748	0.53719	0.820961	0.742857	0.938776	0.925926	1	0.978261	0.890625	1	1	2
674770	0.535484	0.840136	0.833333	0.964912	0.942857	0.985294	0.957143	0.931818	1	1	2
675613	0.624204	0.810811	0.746269	1	0.947368	0.958333	0.875	0.944882	1	1	2
675616	0.625	0.804054	0.769231	1	0.948718	0.96	0.878049	0.952756	0.961538	1	2
675785	0.657718	0.865772	0.642857	0.976744	0.95	0.932203	0.956522	0.914062	1	1	2
675820	0.661765	0.858065	0.64	0.976744	0.954545	0.940298	1	0.925234	1	1	2
676318	0.590909	0.846154	0.863636	0.958333	0.892857	0.980392	0.934211	0.926316	1	1	2
676321	0.586667	0.829493	0.860465	0.958333	0.913043	0.98	0.930556	0.931035	1	1	2
676357	0.5	0.848039	0.766667	0.977778	0.904762	0.946429	0.941176	0.930693	1	1	2
676519	0.630573	0.84965	0.653061	1	1	0.965517	0.894118	0.913793	1	1	2
678298	0.622449	0.864035	0.71875	1	0.944444	0.947368	0.965517	0.910448	1	1	2
678301	0.606061	0.824786	0.71875	1	1	0.948718	0.966102	0.930556	1	1	2
678823	0.605263	0.864469	0.833333	1	0.958333	0.939394	0.932432	0.923077	0.92	0.866667	2
679454	0.626943	0.86875	0.683333	1	0.946429	0.933333	0.963303	0.922619	1	1	2
679505	0.618785	0.848993	0.681818	1	0.933333	0.941176	0.951456	0.901841	1	1	2
682241	0.575419	0.85489	0.87234	0.944444	1	0.885246	0.901099	0.950413	1	1	2
683033	0.583333	0.876923	0.611111	1	0.913043	0.935484	0.983607	0.917808	0.9	1	2
683066	0.529412	0.804348	0.6	0.961538	0.888889	0.875	0.980392	0.940298	0.923077	1	2
683073	0.542373	0.84153	0.619048	0.866667	0.961538	0.96	1	0.984127	1	1	2
683087	0.601562	0.846154	0.619048	0.891892	0.933333	0.857143	0.9	0.955224	1	1	2
683477	0.732143	0.873288	0.745763	0.960784	0.976744	0.955224	0.90566	0.891473	1	0.870968	2
684005	0.669118	0.83908	0.659574	0.951219	0.964286	0.969231	0.885714	0.931507	1	1	2
684041	0.604167	0.814545	0.672727	0.969697	0.928571	0.956522	0.917808	0.898876	1	1	2
684059	0.528986	0.821293	0.72	0.972222	0.935484	0.972973	0.910448	0.91	1	1	2
684084	0.521368	0.787879	0.717391	1	0.916667	0.966667	0.942308	0.923077	1	1	2
687376	0.619469	0.81685	0.72549	1	0.956522	0.923077	0.974026	0.904762	1	1	2
687696	0.557895	0.820106	0.815789	1	1	0.934783	0.863636	0.926471	1	1	2
688050	0.641975	0.831715	0.796296	0.981481	0.930233	0.942857	0.932203	0.98374	1	0.939394	2
688101	0.566372	0.830189	0.69697	1	0.947368	0.9	0.974684	0.968085	1	1	2
688140	0.462366	0.754286	0.608696	0.947368	0.909091	0.823529	0.952381	0.87037	0.9375	0.941176	2
688149	0.440476	0.723684	0.454545	1	0.9	0.857143	0.921053	0.836735	1	0.933333	2
692028	0.41	0.773869	0.53125	0.888889	0.916667	0.966667	0.9	0.820513	1	1	2
692847	0.580952	0.805085	0.773585	0.952381	1	0.979167	0.953488	0.8125	1	1	2
695406	0.476744	0.793651	0.72093	1	0.928571	0.941176	0.928571	0.977273	1	1	2
695664	0.533333	0.77451	0.769231	0.942857	0.933333	1	0.888889	0.965517	0.916667	1	2
695688	0.552381	0.811594	0.769231	0.969697	0.916667	1	0.933333	0.957143	1	1	2
695924	0.453901	0.809524	0.823529	1	0.862069	0.934783	0.909091	0.902778	1	1	2
695997	0.537975	0.862434	0.779661	1	0.933333	0.894737	0.897959	0.972222	0.97561	1	2
696007	0.52027	0.855932	0.786885	1	0.925	0.909091	0.898876	0.972222	0.973684	1	2
697168	0.663866	0.795238	0.64	1	1	0.957447	0.938462	0.973684	1	1	2
698962	0.543307	0.855856	0.769231	0.953488	0.964286	0.936508	0.978723	0.939024	1	1	2
699076	0.578947	0.892734	0.657143	0.921569	1	1	0.915663	0.936842	1	1	2
700442	0.43299	0.75	0.424242	1	0.846154	0.846154	0.851852	0.76087	1	1	2
701382	0.684685	0.802752	0.657143	1	1	0.941176	0.916667	0.983607	1	1	2
702425	0.661017	0.833333	0.764706	1	0.966667	0.821429	0.913043	0.91954	1	1	2
702821	0.469388	0.693989	0.722222	0.972973	0.944444	0.966667	0.862069	0.871795	1	1	2
703110	0.567164	0.838488	0.666667	0.974359	0.970588	0.958333	0.918919	0.927083	1	1	2
703167	0.555556	0.822222	0.666667	0.977273	1	0.942857	0.873016	0.883117	1	1	2
703209	0.5	0.797521	0.617647	0.926829	1	0.923077	0.857143	0.833333	1	1	2
703227	0.49	0.838983	0.694444	0.921053	1	0.9	0.848485	0.833333	1	1	2
703341	0.530864	0.865772	0.65625	0.96875	0.894737	0.958333	0.9	0.955882	0.909091	1	2
703353	0.506494	0.796875	0.592593	0.961538	0.882353	0.894737	0.861111	0.933333	0.818182	1	2
703358	0.396825	0.796875	0.571429	0.956522	0.75	0.894737	0.833333	0.907407	0.909091	1	2
703395	0.5	0.804196	0.62963	0.947368	0.894737	0.857143	0.818182	0.918367	0.888889	1	2
704149	0.666667	0.824675	0.87931	1	0.90625	0.961538	0.897436	0.896552	1	0.962963	2
704222	0.591837	0.852941	0.881356	1	0.9375	0.910714	0.944444	0.920354	1	0.913043	2
704405	0.46789	0.776398	0.533333	0.925926	0.8125	0.916667	0.897436	0.885714	1	0.933333	2
705953	0.598639	0.862816	0.717391	0.97619	0.911111	0.959184	0.95	0.911111	0.888889	1	2
705984	0.566929	0.836735	0.657895	1	0.83871	0.924528	0.979592	0.873418	0.866667	1	2
716057	0.653333	0.841121	0.815385	0.921053	0.929825	0.962264	0.956522	0.888889	1	1	2
717708	0.622222	0.875421	0.659574	0.967742	0.941176	0.964912	0.930233	0.91129	1	1	2
718148	0.535354	0.80814	0.682927	0.944444	0.958333	1	0.893617	0.964912	0.9375	1	2
718151	0.541667	0.807018	0.7	0.942857	1	1	0.911111	0.982759	0.941176	1	2
718661	0.52809	0.792763	0.83871	0.952381	1	0.95	0.843137	0.944444	1	1	2
718679	0.572816	0.805014	0.802817	1	1	0.974026	0.875	0.913979	1	1	2
718763	0.59375	0.779605	0.689189	0.974359	1	0.9375	0.938272	0.894737	1	1	2
719015	0.569767	0.79638	0.96875	0.97619	0.944444	0.942857	0.903226	0.915663	1	0.909091	2
719225	0.538462	0.806122	0.694915	1	0.944444	0.966667	0.919355	0.958763	0.962963	1	2
719234	0.522124	0.805556	0.736842	1	0.952381	0.964286	0.919355	0.989474	1	1	2
719237	0.53211	0.795053	0.701754	1	0.952381	0.963636	0.916667	0.956044	1	1	2
719897	0.505747	0.83237	0.734177	0.967742	0.956522	0.931818	0.93	0.926829	0.978261	1	2
719984	0.617647	0.847222	0.80597	0.972973	0.914894	0.949153	0.90625	0.943925	1	1	2
720290	0.660606	0.791096	0.68	0.951613	0.943396	0.957143	0.818182	0.944954	1	0.9	2
721189	0.635659	0.817708	0.711864	1	0.923077	0.958333	0.933333	0.927536	1	1	2
721681	0.611111	0.857708	0.745455	0.98	0.916667	0.983051	0.985714	0.878788	1	1	2
721756	0.628049	0.818493	0.756757	0.954545	0.958333	0.926829	0.942857	0.897196	1	1	2
721759	0.6375	0.811644	0.756757	0.954545	0.958333	0.925	0.942857	0.915888	1	1	2
721888	0.451613	0.71123	0.448276	0.894737	0.909091	0.883721	0.805556	0.942857	1	0.833333	2
721963	0.537037	0.751323	0.529412	0.888889	0.882353	0.978723	0.880952	0.983607	1	0.846154	2
722665	0.611511	0.830827	0.828571	1	0.933333	0.979592	0.977778	0.88764	0.933333	1	2
722833	0.671875	0.837945	0.692308	0.97619	1	0.972973	0.833333	0.923077	1	1	2
724269	0.590604	0.876923	0.783784	0.974026	0.933333	1	0.964706	0.915888	0.958333	1	2
724296	0.616766	0.866848	0.758621	0.975	0.883721	1	0.969388	0.92	0.953125	1	2
724320	0.619048	0.855457	0.727273	0.986842	0.875	0.985507	0.963415	0.902439	0.963636	1	2
724407	0.647619	0.821138	0.74	1	0.911765	0.965517	0.833333	0.863636	1	1	2
724590	0.657718	0.825967	0.695122	0.904762	0.88	0.949495	0.942857	0.876106	0.972973	1	2
724642	0.595745	0.862974	0.7	0.970588	0.972973	0.968	0.980198	0.911504	1	1	2
725316	0.72	0.866667	0.717391	0.97561	0.8	0.972222	0.84375	0.956522	1	1	2
725400	0.614379	0.82807	0.62963	1	0.974359	0.953488	0.942308	0.925234	1	1	2
725406	0.597403	0.833333	0.607143	1	0.974359	0.933333	0.944444	0.925926	1	1	2
725427	0.560811	0.844961	0.627119	1	1	0.962963	0.964286	0.909091	1	1	2
725430	0.572414	0.840467	0.622951	1	1	0.966102	0.945455	0.909091	1	1	2
725511	0.603093	0.867568	0.68254	0.985294	0.932432	0.984962	0.941748	0.89071	0.979592	1	2
726374	0.591304	0.844697	0.793103	0.982143	1	0.975	0.88	0.953125	0.9	1	2
726557	0.61194	0.841509	0.790698	1	0.935484	0.953846	0.953125	0.945055	1	0.958333	2
726758	0.514019	0.884444	0.795455	0.911765	0.965517	0.978723	0.941176	0.970588	1	0.923077	2
751093	0.664286	0.874494	0.693878	1	1	0.848485	0.83	0.881356	1	0.928571	2
751345	0.675676	0.857143	0.690476	0.977778	0.942857	0.921569	0.953488	0.94382	1	1	2
751921	0.597701	0.844444	0.843137	0.974026	0.914894	0.975309	0.950495	0.964539	0.933333	1	2
752689	0.688312	0.891641	0.784314	0.96	0.942857	0.920635	0.90411	0.925926	1	0.964286	2
752695	0.63871	0.883117	0.795918	0.959184	0.911765	0.95082	0.893333	0.928571	1	1	2
752701	0.651007	0.885017	0.8	0.979167	0.90625	0.945455	0.892308	0.938776	1	1	2
752767	0.607843	0.901961	0.75	0.975	0.947368	1	0.851852	0.917647	1	1	2
753007	0.670968	0.8509	0.868852	0.943662	0.923077	0.875	0.923077	0.95302	0.88	1	2
753121	0.640449	0.877069	0.774648	0.97619	0.977273	0.902174	0.916667	0.929688	0.969697	1	2
753367	0.577778	0.81	0.690476	1	0.84	1	0.918367	0.820895	0.882353	0.833333	2
753830	0.628571	0.834254	0.84	1	0.931035	0.956522	0.964286	0.877551	1	0.947368	2
753977	0.683333	0.813333	0.65625	1	1	1	0.935484	0.916667	0.727273	1	2
753987	0.641509	0.826772	0.678571	1	0.916667	1	0.925926	0.906977	0.769231	1	2
754829	0.65625	0.781915	0.689655	0.955556	1	0.933333	0.925373	0.893333	1	1	2
754857	0.673759	0.796296	0.675	0.943396	1	0.903846	0.894737	0.855263	1	1	2
754950	0.631841	0.853035	0.705882	0.936508	1	0.991803	0.915888	0.93617	0.957447	0.941176	2
756040	0.611111	0.80303	0.648649	1	0.979167	0.896552	0.875	0.893617	1	1	2
756043	0.609195	0.796875	0.638889	1	1	0.931035	0.871429	0.888889	1	1	2
757453	0.633333	0.855956	0.734375	0.969697	1	0.951456	0.955056	0.955224	0.964286	0.961538	2
757606	0.508475	0.836576	0.76087	1	1	0.962963	0.863014	0.947917	1	1	2
757612	0.512605	0.835938	0.73913	1	1	1	0.871795	0.947917	1	1	2
757630	0.544	0.821429	0.72549	1	0.967742	1	0.879518	0.94898	1	1	2
757675	0.655172	0.789683	0.617021	1	0.866667	0.931035	0.871795	0.942857	0.959184	1	2
757957	0.668478	0.876972	0.698113	0.983051	0.960784	0.977528	0.883721	0.935484	0.971429	1	2
758867	0.56051	0.864286	0.745763	0.981132	0.935484	0.815789	0.802083	0.95098	1	1	2
758879	0.544218	0.854962	0.730769	0.977273	0.931035	0.787879	0.761364	0.939394	1	1	2
758903	0.606838	0.862205	0.727273	0.951219	0.916667	0.925926	0.9	0.946237	1	1	2
758972	0.58427	0.820895	0.542857	0.965517	0.894737	0.941176	0.87234	0.897059	0.875	0.95	2
758973	0.597701	0.82439	0.558824	0.966667	0.894737	0.972973	0.916667	0.901408	0.888889	1	2
759367	0.684211	0.872964	0.697674	0.983607	0.96	0.967742	0.87	0.924528	1	1	2
759370	0.669118	0.862179	0.704545	0.983607	0.962963	0.985507	0.873786	0.921053	1	1	2
759878	0.679012	0.861592	0.791045	0.955556	0.888889	0.942857	0.882979	0.919643	0.962963	1	2
761171	0.715596	0.881657	0.705882	0.92	1	0.9	0.909091	0.909091	1	1	2
761623	0.559322	0.855263	0.756757	0.979592	0.956522	0.931035	0.803922	0.986842	1	1	2
761626	0.559322	0.859031	0.756757	0.98	0.956522	0.928571	0.8	0.973684	1	1	2
761862	0.649254	0.821138	0.690476	0.966667	1	0.90625	0.985294	0.9375	1	1	2
761885	0.611111	0.828431	0.702703	0.958333	1	0.892857	1	0.932432	1	1	2
762464	0.539823	0.800948	0.785714	0.967742	0.92	0.947368	0.926829	0.857143	0.944444	1	2
762467	0.521739	0.808612	0.785714	0.970588	0.916667	0.956522	0.930233	0.830769	1	1	2
762536	0.546154	0.854902	0.744186	0.972222	1	0.85	0.918367	0.8875	0.96	1	2
762656	0.62963	0.847222	0.611111	1	0.933333	0.952381	0.901639	0.920455	1	1	2
763037	0.630435	0.819549	0.714286	0.954545	0.928571	1	0.982143	0.952381	1	1	2
764637	0.583333	0.838384	0.769231	1	0.965517	0.958333	0.901639	0.871795	1	1	2
767786	0.505495	0.77686	0.705882	0.894737	1	0.882353	0.864865	0.898305	0.833333	1	2
768026	0.528169	0.812734	0.744186	0.983051	0.928571	1	0.935484	0.88764	1	1	2
768044	0.553957	0.812749	0.666667	0.981818	0.9	0.982456	0.953846	0.88	1	1	2
768065	0.628788	0.853571	0.648649	0.98	0.891892	1	1	0.936508	1	1	2
768656	0.564103	0.873077	0.862745	1	0.930233	0.985915	0.894737	0.885965	1	1	2
768662	0.56051	0.861423	0.87234	1	0.934783	0.985075	0.9	0.865546	1	1	2
770114	0.556452	0.834677	0.764706	0.972222	1	1	0.877551	0.915789	0.894737	1	2
770180	0.6	0.874194	0.742857	1	0.970588	0.989583	0.971014	0.906475	0.933333	1	2
770183	0.598592	0.874194	0.735294	1	0.970588	1	0.969697	0.913669	0.923077	1	2
770222	0.580645	0.838188	0.741935	0.877551	0.870968	0.931818	0.875	0.847134	0.947368	1	2
770261	0.615854	0.860248	0.745763	1	0.857143	0.929577	0.935897	0.927152	0.952381	1	2
770291	0.674286	0.856305	0.808824	1	0.846154	0.9	0.922222	0.910448	1	1	2
770297	0.670391	0.853448	0.814286	0.980769	0.829268	0.888889	0.921348	0.90625	1	1	2
770342	0.637427	0.846906	0.730159	0.983051	0.868421	0.955556	0.915663	0.90566	0.954545	1	2
770402	0.65	0.832	0.763636	1	1	0.966102	0.922222	0.903226	1	0.96	2
770423	0.631579	0.84	0.823529	1	0.972973	0.964912	0.931818	0.909091	1	0.923077	2
770462	0.605042	0.851406	0.88	0.986301	0.9	0.976744	0.910112	0.925	1	0.904762	2
771812	0.647059	0.85614	0.756757	1	0.956522	0.923077	0.916667	0.94	1	1	2
772148	0.596859	0.847305	0.772727	1	1	0.929412	0.968421	0.9375	1	0.933333	2
772569	0.698413	0.870588	0.666667	0.941176	0.914286	0.984375	0.984615	0.942857	0.978261	1	2
775384	0.666667	0.796954	0.717949	1	0.925926	1	0.928571	0.916667	1	1	2
775872	0.630435	0.863354	0.846154	0.953488	0.947368	0.888889	0.919643	0.943262	1	1	2
776542	0.656	0.845659	0.6	0.95	1	0.914894	0.962963	0.943396	0.933333	1	2
776596	0.670968	0.838806	0.634921	0.966667	1	0.976471	0.989474	0.902256	0.95	1	2
776605	0.666667	0.854103	0.68254	0.966102	1	0.977012	0.979167	0.883721	0.942857	1	2
781946	0.567308	0.794444	0.625	1	1	0.916667	0.786885	0.869048	1	1	2
781949	0.554455	0.794595	0.676471	1	1	0.916667	0.806452	0.864198	1	1	2
781990	0.57	0.864407	0.711111	1	1	0.935484	0.805556	0.902174	1	1	2
781994	0.575472	0.878542	0.695652	1	1	0.939394	0.821918	0.887755	1	1	2
782829	0.510638	0.730392	0.794118	0.947368	1	0.96	0.945455	0.816901	0.954545	1	2
782835	0.521277	0.721461	0.771429	0.918919	1	0.964912	0.934426	0.797101	0.956522	1	2
783552	0.556962	0.785714	0.68	0.970588	1	0.96	0.928571	0.887097	1	1	2
790632	0.621212	0.82397	0.714286	0.93617	0.931035	0.972222	0.953846	0.841584	1	1	2
791809	0.654676	0.84106	0.770833	0.981132	0.942857	0.966292	0.869565	0.968085	1	1	2
792593	0.546875	0.877023	0.836364	0.958333	0.885714	0.959459	0.882353	0.904762	0.961538	1	2
792854	0.642336	0.828794	0.808511	0.981132	0.96	0.9625	0.917808	0.846154	1	1	2
794188	0.457627	0.715	0.513514	1	1	0.875	0.829268	0.90566	1	1	2
794386	0.454545	0.721973	0.62963	1	0.842105	0.967742	0.926829	0.867647	1	1	2
795011	0.613139	0.826531	0.741379	1	1	0.986111	0.946429	0.922481	0.923077	0.923077	2
795016	0.604027	0.821192	0.733333	1	1	0.987013	0.948276	0.932331	0.923077	0.928571	2
795033	0.618785	0.835079	0.771429	1	1	0.988636	0.945205	0.927632	0.941176	0.909091	2
795125	0.638889	0.884507	0.797297	1	0.977778	0.957143	0.977528	0.935484	0.888889	0.884615	2
795486	0.616438	0.820513	0.790698	1	0.84375	1	0.906667	0.946667	1	1	2
795657	0.614173	0.809702	0.783784	1	0.88	1	0.923077	0.959596	1	1	2
795669	0.554622	0.826772	0.717949	0.979592	0.952381	1	0.904762	0.966292	1	1	2
795672	0.521368	0.82377	0.725	1	0.954545	1	0.885246	0.963855	1	1	2
795675	0.529915	0.82449	0.756098	1	0.956522	1	0.885246	0.954545	1	1	2
796170	0.576471	0.794326	0.864865	0.935484	0.875	0.9	0.948718	0.980769	1	1	2
796736	0.564885	0.838843	0.794118	0.923077	1	0.944444	0.953488	0.960526	1	1	2
796787	0.418367	0.759259	0.611111	1	1	0.962963	0.884615	0.804878	1	1	2
797006	0.453125	0.75	0.575	0.885714	0.913043	1	0.851852	0.846154	1	0.916667	2
797246	0.524823	0.828125	0.583333	1	0.95	0.933333	0.921875	0.951219	1	1	2
797261	0.418803	0.769737	0.5	0.973684	0.933333	0.913043	0.895833	0.936508	1	1	2
797303	0.511364	0.691781	0.703704	0.947368	0.875	1	0.921053	0.839286	1	1	2
797312	0.54	0.704545	0.8	0.954545	0.875	1	0.893617	0.85	1	1	2
797477	0.666667	0.852853	0.672414	0.982143	0.933333	0.964912	0.938462	0.96875	0.941176	1	2
797592	0.5625	0.796154	0.745098	1	1	0.938462	0.893939	0.978947	1	0.923077	2
797621	0.571429	0.795238	0.791667	1	1	0.919355	0.881356	0.973684	1	1	2
797624	0.567797	0.797101	0.791667	1	1	0.919355	0.898305	0.961538	1	1	2
797933	0.569948	0.847518	0.645833	1	0.941176	0.918919	0.916667	0.919643	0.923077	1	2
798984	0.664557	0.873351	0.773585	0.945946	1	0.891304	0.903614	0.915493	1	1	2
799327	0.577236	0.842308	0.72093	1	0.942857	0.962963	0.927711	0.923077	1	1	2
799917	0.623188	0.78327	0.795918	0.978723	0.954545	0.984127	0.912281	0.918605	1	1	2
799959	0.677686	0.776316	0.755102	1	1	0.977273	0.903846	0.909091	1	1	2
800619	0.627907	0.840304	0.731707	1	0.875	0.954545	0.966102	0.898876	1	1	2
800719	0.590551	0.860759	0.717949	0.972973	0.862069	1	0.985075	0.981651	1	1	2
800802	0.62963	0.856031	0.729167	0.963636	0.962963	0.916667	0.948052	0.944444	1	1	2
801818	0.6	0.840909	0.7	0.974359	0.918367	0.933333	0.8875	0.945652	1	1	2
801867	0.597403	0.876033	0.686275	1	0.897436	0.95	0.890244	0.96875	1	1	2
803165	0.597938	0.788571	0.588235	0.974359	0.9375	0.967742	0.97619	0.921875	1	1	2
804592	0.524194	0.829545	0.6875	0.882353	1	0.916667	0.94	0.953846	1	1	2
804709	0.493976	0.866667	0.710526	0.952381	1	0.974359	0.877551	0.95082	1	1	2
806387	0.47619	0.795556	0.803922	0.943396	0.969697	0.984127	1	0.910112	1	1	2
806391	0.479675	0.786047	0.807692	0.981132	0.966667	0.952381	1	0.910112	1	1	2
806460	0.630137	0.778656	0.795918	0.980392	0.941176	0.931507	0.969231	0.850877	1	0.913043	2
806524	0.697842	0.803089	0.625	0.976744	1	0.983607	0.961538	0.926316	1	1	2
806876	0.604167	0.857664	0.701754	0.964912	1	0.985294	0.984375	0.867257	1	1	2
807221	0.684564	0.85443	0.784314	0.979592	0.947368	0.890625	0.95	0.897959	1	1	2
807628	0.648889	0.848781	0.709677	1	0.98	0.888889	0.874016	0.914729	1	1	2
807914	0.6875	0.880399	0.678571	1	0.902439	0.929825	0.933333	0.918182	1	0.933333	2
807980	0.684615	0.897338	0.627119	1	0.972973	0.921569	0.924051	0.936842	1	0.857143	2
807992	0.686441	0.889328	0.666667	1	1	0.930233	0.897059	0.946237	1	0.875	2
809420	0.495413	0.785124	0.733333	0.914894	0.913043	0.953488	0.955556	0.968254	0.941176	1	2
809478	0.5	0.847273	0.789474	0.977778	1	0.959184	0.910714	0.924242	0.947368	1	2
809499	0.53913	0.862676	0.777778	0.97561	1	0.93617	0.913793	0.917808	0.944444	1	2
809901	0.647541	0.815126	0.730769	1	1	0.935065	0.924528	0.958333	0.947368	1	2
809958	0.72043	0.851562	0.774194	1	1	0.852941	0.823529	0.952381	1	1	2
809970	0.68932	0.882784	0.75	1	1	0.875	0.821429	0.934066	1	1	2
810913	0.651899	0.860465	0.698113	1	0.939394	1	0.960396	0.890909	1	0.952381	2
810978	0.684211	0.882166	0.68	1	0.906977	0.958333	0.955556	0.886076	0.967742	0.904762	2
813912	0.609524	0.836667	0.823529	0.984375	0.962963	0.948276	0.955882	0.905405	1	0.947368	2
814329	0.597222	0.857143	0.704545	0.973684	1	0.935484	0.857143	0.894737	1	1	2
814605	0.578947	0.77665	0.6	0.972222	1	1	0.952381	0.890244	1	1	2
814805	0.635593	0.845833	0.65	1	0.942857	0.979167	0.910256	0.939759	1	1	2
819974	0.689655	0.835227	0.814815	0.904762	0.941176	1	1	0.789474	1	1	2
820583	0.691275	0.885621	0.76	0.947368	1	0.936508	0.925532	0.914894	0.928571	1	2
821554	0.503876	0.857616	0.680851	1	0.935484	0.96875	0.927711	0.909091	0.904762	1	2
821872	0.659864	0.842949	0.696429	1	0.916667	0.954545	0.933333	0.933333	0.942857	1	2
823626	0.565517	0.875519	0.805556	0.970588	0.777778	1	0.936508	0.85	1	0.944444	2
823663	0.592857	0.869767	0.75	0.896552	0.84	0.961538	1	0.897727	1	0.933333	2
823936	0.639098	0.836431	0.694915	0.939394	1	0.96	0.96875	0.961538	0.944444	1	2
825071	0.382979	0.775148	0.515152	1	1	0.888889	1	0.75	1	1	2
825240	0.603604	0.786047	0.71875	0.96	1	0.961538	0.913793	0.957747	1	1	2
825285	0.412698	0.656934	0.565217	1	0.9375	0.933333	0.875	0.85	1	1	2
825288	0.454545	0.666667	0.541667	1	0.928571	0.888889	0.90625	0.847826	1	1	2
825336	0.569106	0.798354	0.622222	0.96	0.884615	0.964912	0.916667	0.876289	1	1	2
825342	0.582677	0.8	0.645833	0.962264	0.909091	0.949153	0.924242	0.885714	1	1	2
825444	0.589744	0.863481	0.790323	0.982143	0.928571	0.964912	0.875	0.95098	1	1	2
825499	0.619048	0.842975	0.820513	0.981818	0.965517	0.959184	0.833333	0.947368	1	1	2
826148	0.552448	0.819328	0.758065	1	0.973684	0.902778	0.947368	0.948276	1	1	2
826746	0.627451	0.805461	0.8125	1	0.863636	0.981481	0.886364	0.959596	1	1	2
826752	0.650485	0.799308	0.77551	1	0.829268	0.966102	0.870968	0.929293	1	1	2
828084	0.561644	0.844156	0.615385	1	0.916667	1	1	0.878788	1	1	2
828316	0.669903	0.883621	0.690476	1	0.973684	0.901408	0.909091	0.894118	1	1	2
828805	0.643312	0.837638	0.534884	1	0.975	0.933333	0.852941	0.935185	1	1	2
829285	0.650485	0.834395	0.7	0.965517	1	0.88	1	0.910714	1	1	2
830895	0.523438	0.837302	0.807692	0.977778	1	0.97561	0.911765	0.95614	1	1	2
831278	0.716418	0.887218	0.740741	0.979592	0.903226	0.969697	0.923077	0.945055	0.884615	0.956522	2
832928	0.560976	0.75	0.692308	1	0.789474	0.846154	0.857143	1	1	1	2
833957	0.613139	0.813131	0.666667	0.969697	0.95	1	0.914286	0.938776	1	1	2
834110	0.604651	0.872549	0.755556	1	0.978261	0.958333	0.907407	0.912088	1	1	2
834407	0.56	0.870079	0.74359	0.953488	1	1	0.857143	0.97619	0.933333	1	2
835929	0.633929	0.849372	0.74359	0.961538	1	0.942857	0.945455	0.915663	1	1	2
836052	0.527473	0.809524	0.615385	1	0.95	0.894737	0.935897	0.921569	1	1	2
836126	0.573913	0.80315	0.638298	1	0.935484	0.909091	0.87037	0.876405	1	1	2
836571	0.591195	0.861199	0.787234	1	1	0.942308	0.86747	0.906542	0.944444	0.954545	2
837667	0.584071	0.848361	0.697674	1	0.941176	0.904762	0.876923	0.951613	1	1	2
837950	0.61194	0.857143	0.771429	0.97619	0.862069	1	0.938776	0.944444	1	1	2
838357	0.662252	0.789256	0.769231	1	0.78125	0.974359	0.884615	0.917355	1	1	2
838369	0.653595	0.776371	0.780488	1	0.787879	0.945946	0.898734	0.918033	0.980392	1	2
838378	0.652482	0.766055	0.837838	1	0.785714	0.942857	0.888889	0.91453	1	1	2
838549	0.61194	0.818898	0.641026	0.959184	1	0.960784	1	0.932584	1	0.9	2
840679	0.541899	0.827309	0.675676	0.943662	1	0.967213	0.987342	0.890909	1	1	2
840799	0.578125	0.763265	0.8	1	1	0.964286	0.9	0.865854	1	1	2
840811	0.579832	0.791837	0.74359	1	0.944444	1	0.97619	0.921053	1	1	2
841342	0.64881	0.842697	0.657895	0.95082	1	0.929577	0.958763	0.936508	0.931035	1	2
841375	0.634731	0.866397	0.625	0.963636	0.96875	0.911392	0.946237	0.932773	1	1	2
844124	0.601227	0.846939	0.6875	1	1	0.988235	0.941176	0.910714	0.926829	1	2
844175	0.566038	0.853659	0.638889	1	1	0.980392	0.909091	0.921053	1	1	2
845941	0.639241	0.903915	0.77551	0.964286	0.885714	0.947368	0.910112	0.971154	0.962963	1	2
846901	0.572581	0.859031	0.722222	1	0.909091	0.971429	1	0.933333	1	1	2
846916	0.446429	0.816832	0.75	0.979167	0.888889	0.969697	0.975	0.907895	1	1	2
846937	0.527132	0.861472	0.71875	1	0.928571	0.970149	0.978261	0.974026	1	1	2
847222	0.751938	0.882784	0.777778	0.938776	0.90625	0.9375	0.902778	0.933333	0.958333	1	2
847635	0.643357	0.804878	0.648649	0.973684	1	0.927273	0.945455	0.9	1	1	2
847905	0.576087	0.79235	0.5	1	0.789474	1	0.967742	0.917808	1	1	2
847907	0.565217	0.785714	0.484848	1	0.789474	1	0.90625	0.917808	1	1	2
848210	0.664234	0.878049	0.733333	0.955556	0.931035	0.939394	0.890625	0.887324	0.948718	1	2
852010	0.65	0.866935	0.694444	0.984848	1	0.956522	0.86	0.928571	1	1	2
852392	0.572464	0.769492	0.742857	0.957447	0.90625	0.976744	0.945055	0.954955	0.966667	1	2
852488	0.666667	0.805471	0.795455	0.957447	1	0.968254	0.911392	0.911504	1	0.931035	2
852530	0.625	0.843305	0.74	0.964912	1	0.967213	0.906667	0.927536	1	0.956522	2
852653	0.63253	0.856322	0.591549	1	0.948718	0.95082	0.845361	0.912	0.952381	1	2
852659	0.636364	0.853933	0.594203	1	0.948718	0.934426	0.84375	0.913386	1	1	2
852959	0.666667	0.83557	0.822581	1	0.896552	0.84375	0.904762	0.966292	0.931035	1	2
854247	0.489362	0.800797	0.654545	0.97619	1	1	0.837209	0.916667	1	1	2
854262	0.513699	0.815385	0.615385	0.976744	1	0.953488	0.789474	0.90625	1	1	2
855879	0.632	0.902685	0.857143	0.965517	0.923077	0.95	0.854167	0.92233	0.866667	1	2
856163	0.671642	0.854093	0.74	0.978261	1	1	0.951807	0.869159	0.9	1	2
856894	0.673333	0.861004	0.631579	1	0.966667	0.970588	0.96875	0.894118	1	1	2
857182	0.595092	0.903571	0.866667	1	0.925	0.969231	0.930233	0.887218	1	0.882353	2
859378	0.565217	0.806122	0.722222	0.965517	0.888889	0.97619	0.897436	0.915663	1	1	2
859645	0.582524	0.805195	0.767442	1	1	0.896552	0.925926	0.903614	0.956522	0.818182	2
859684	0.737288	0.810056	0.770833	1	1	0.869565	0.915493	0.930233	1	0.909091	2
860414	0.635135	0.80303	0.666667	0.96875	1	1	0.921053	0.978723	1	0.9375	2
862600	0.63964	0.816832	0.815789	0.965517	0.979167	0.962963	0.938272	0.915663	1	0.857143	2
862822	0.708333	0.825532	0.666667	1	1	0.945455	0.918605	0.895161	1	1	2
863245	0.585366	0.884422	0.685714	0.945946	1	0.944444	0.984848	0.960526	1	1	2
863314	0.451327	0.849398	0.777778	0.931035	1	1	0.959184	0.903226	1	1	2
863903	0.582609	0.851163	0.783784	0.962963	0.9375	0.975	0.931035	0.905405	1	1	2
863978	0.62069	0.856209	0.777778	0.966102	0.904762	0.913793	0.913979	0.872	1	1	2
864721	0.621795	0.857143	0.697674	0.941176	0.909091	0.980392	0.954545	0.932692	1	1	2
864736	0.612245	0.878261	0.770833	0.947368	0.954545	0.965517	0.923077	0.908163	1	1	2
865743	0.698413	0.857143	0.592593	1	0.948718	1	0.943396	0.907801	1	1	2
866061	0.589147	0.831418	0.666667	0.972222	1	0.928571	0.859375	0.9625	1	0.909091	2
866547	0.514563	0.807107	0.806452	0.972222	1	0.866667	0.982143	0.965909	1	1	2
866682	0.61157	0.836066	0.761905	0.918919	0.969697	1	0.927273	0.90625	1	1	2
867423	0.675214	0.881679	0.794872	1	0.884615	0.9375	0.868852	0.914286	1	0.894737	2
868259	0.61157	0.900553	0.78125	1	0.923077	0.878788	0.916667	0.906667	1	1	2
869811	0.643312	0.82906	0.7	1	0.977778	0.972603	0.900901	0.953488	1	1	2
869838	0.644295	0.84273	0.731343	1	0.925	0.962264	0.901099	0.9375	0.948718	1	2
869949	0.702703	0.854938	0.644444	1	0.97619	0.920455	0.91954	0.923077	1	1	2
872623	0.666667	0.8	0.716667	1	0.977273	0.974359	0.957143	0.90625	0.967742	1	2
872646	0.621429	0.751969	0.62	1	0.972222	0.939394	0.965517	0.901235	0.96	1	2
872766	0.504348	0.787097	0.6	1	1	0.93617	0.939394	0.8125	1	1	2
873152	0.613139	0.893536	0.611111	1	1	1	0.852459	0.971698	1	1	2
873215	0.483871	0.802469	0.5	0.933333	1	0.941176	0.969697	0.977273	1	1	2
873245	0.581197	0.80663	0.73913	0.944444	1	0.916667	0.97619	0.909091	1	1	2
873479	0.559441	0.90099	0.813953	0.980392	0.878788	0.931507	0.943182	0.99	1	1	2
873518	0.577236	0.886256	0.783784	0.98	0.846154	0.942857	0.955224	0.958333	0.973684	1	2
873581	0.666667	0.826733	0.774194	1	0.96	0.916667	0.947368	0.955224	0.925926	1	2
874290	0.575342	0.864865	0.696429	0.958333	1	0.957447	0.892308	0.97	1	1	2
874581	0.602151	0.716129	0.76	1	0.909091	0.969697	0.957447	0.931507	1	1	2
875145	0.578947	0.860465	0.775	1	0.903226	0.935484	0.83871	0.949367	1	1	2
876179	0.630252	0.841808	0.709677	1	1	1	0.88	0.944444	0.913043	1	2
877033	0.666667	0.819149	0.742857	1	0.928571	0.961538	0.954545	0.912281	1	1	2
877114	0.592105	0.790698	0.657143	1	0.857143	0.888889	0.929825	0.857143	1	1	2
879468	0.680556	0.80791	0.695652	1	1	1	0.914894	0.932432	0.923077	1	2
880621	0.590476	0.801075	0.647059	1	1	0.96	0.92	0.770833	1	1	2
881095	0.590909	0.882114	0.731707	0.9	0.78125	1	0.9375	0.896226	1	1	2
881098	0.583333	0.886179	0.75	0.928571	0.78125	1	0.934211	0.893204	1	0.941176	2
881146	0.561404	0.871245	0.722222	0.976744	0.84375	1	0.895522	0.903226	1	1	2
881864	0.617021	0.772727	0.828571	0.956522	0.954545	0.875	0.958333	0.907407	1	1	2
881866	0.595506	0.763441	0.818182	0.954545	0.952381	0.875	0.978261	0.901961	1	1	2
883050	0.722222	0.80826	0.652174	0.964912	1	0.981132	0.871429	0.957627	1	1	2
883089	0.612903	0.769912	0.58	1	0.953488	0.959459	0.873418	0.941176	0.904762	1	2
883098	0.625	0.783476	0.581818	1	0.977778	0.976471	0.911392	0.933333	0.954545	1	2
883110	0.636986	0.78187	0.610169	0.970149	0.98	0.989011	0.922078	0.960317	0.954545	1	2
883140	0.608696	0.78453	0.703125	1	0.942308	0.965517	0.932432	0.948148	1	1	2
885962	0.611111	0.852632	0.733333	0.951219	0.866667	0.941176	0.888889	0.949367	0.947368	1	2
886559	0.46875	0.768786	0.72973	0.977273	0.933333	0.978261	0.814815	0.842105	1	1	2
886640	0.573643	0.827206	0.789474	1	1	0.972222	0.932432	0.910112	0.972973	1	2
886643	0.550388	0.825926	0.781818	1	1	0.971429	0.942857	0.911111	1	1	2
886706	0.575342	0.857143	0.755102	0.962264	1	0.960784	0.867647	0.906977	1	0.935484	2
886724	0.6	0.871324	0.8	0.95	1	0.943396	0.880952	0.918367	1	0.931035	2
886730	0.598726	0.868132	0.8125	0.947368	1	0.947368	0.872093	0.919192	1	0.931035	2
887674	0.655556	0.84434	0.794872	1	1	0.966102	0.95	0.886364	0.947368	0.928571	2
888136	0.604651	0.84188	0.722222	0.952381	0.970588	0.92	0.912281	0.968085	0.9375	1	2
888466	0.730435	0.771028	0.759259	1	0.857143	1	0.866667	0.930693	1	0.96875	2
888932	0.693431	0.826087	0.75	1	0.96875	0.903226	0.967213	0.886076	1	1	2
889191	0.62069	0.834711	0.756098	1	0.90625	0.95082	0.865385	0.886364	0.947368	1	2
889483	0.603659	0.86262	0.698113	1	1	0.891304	0.940298	0.931624	0.903226	1	2
889504	0.606936	0.883871	0.703704	1	1	0.886792	0.944444	0.930435	0.9	1	2
892999	0.59589	0.841727	0.631579	1	0.96	0.961538	0.892857	0.908046	0.928571	1	2
893000	0.582192	0.848375	0.631579	1	1	0.961538	0.912281	0.9	1	1	2
893278	0.526316	0.777202	0.757576	0.953488	1	0.882353	0.926829	0.972222	1	1	2
893668	0.354839	0.679612	0.588235	1	1	0.885714	0.722222	0.877551	1	1	2
894004	0.625	0.819495	0.772727	0.975	1	0.903226	0.956522	0.94186	1	1	2
894627	0.605263	0.879599	0.8	1	0.977778	0.888889	0.886076	0.984733	0.966667	1	2
894844	0.595238	0.748837	0.631579	0.975	0.965517	0.913043	0.805556	0.960526	0.966667	1	2
895062	0.654867	0.888889	0.828571	1	0.894737	0.888889	0.890909	0.916667	1	1	2
896764	0.563492	0.8	0.526316	0.952381	0.888889	0.984375	0.887324	0.901639	1	0.916667	2
897241	0.47619	0.798561	0.727273	1	0.785714	0.977778	0.862745	0.925926	1	1	2
898861	0.615385	0.824022	0.818182	0.987342	0.97619	0.958333	0.80597	0.893617	1	1	2
899971	0.732026	0.82716	0.706897	0.97619	0.944444	0.95283	0.893939	0.869565	1	1	2
901131	0.505495	0.811321	0.678571	1	0.642857	0.923077	0.971429	0.97619	1	1	2
901146	0.434783	0.792453	0.583333	1	0.6	1	0.958333	0.955556	1	1	2
901194	0.556391	0.823276	0.583333	1	0.827586	0.9375	0.967213	0.866667	0.944444	1	2
901730	0.651163	0.843882	0.773585	1	1	0.916667	0.816327	0.915663	1	1	2
902018	0.66055	0.780488	0.727273	1	0.928571	0.946429	0.807692	0.931035	0.954545	1	2
902033	0.701754	0.804688	0.76	1	0.954545	0.954545	0.818182	0.9375	1	1	2
902465	0.656863	0.888889	0.72	1	0.921053	0.971429	0.957747	0.934959	1	0.913043	2
905549	0.610619	0.864734	0.695652	1	0.944444	0.910714	0.916667	0.929825	1	1	2
905555	0.622807	0.890476	0.688889	1	0.941176	0.925926	0.911111	0.947368	1	1	2
905585	0.59292	0.845745	0.651163	0.965517	0.846154	0.960784	0.860465	0.929825	0.909091	1	2
906332	0.693694	0.82716	0.78	1	0.909091	0.888889	0.802817	0.928571	1	1	2
906374	0.634783	0.794872	0.762712	1	0.970588	0.9	0.827586	0.925532	1	1	2
907553	0.669565	0.842324	0.72093	0.955556	0.9	0.969697	0.944444	0.97619	0.969697	1	2
908561	0.578512	0.793269	0.625	0.944444	0.954545	1	0.863014	0.916667	1	1	2
908564	0.578947	0.818627	0.612903	0.942308	0.95	1	0.84127	0.907895	1	1	2
909487	0.655738	0.896414	0.787234	0.958333	0.964286	0.84507	0.950617	0.925	1	1	2
910000	0.625	0.892593	0.672414	0.864865	0.96	0.95082	0.873239	0.959596	1	1	2
910294	0.639456	0.821782	0.611111	1	1	0.974684	0.948454	0.912	1	1	2
910897	0.66	0.907643	0.741379	1	0.837209	0.988764	0.883117	0.936	1	1	2
911299	0.626866	0.820513	0.7	0.977778	0.88	0.981818	0.902778	0.967391	1	1	2
911305	0.630435	0.819149	0.666667	0.978723	0.875	0.982759	0.911392	0.978947	1	1	2
911359	0.653465	0.795122	0.527778	1	0.916667	1	0.861538	0.963415	1	1	2
913285	0.541667	0.783898	0.647059	0.963636	0.965517	0.96875	0.971014	0.877778	1	1	2
915150	0.59589	0.833935	0.82	0.953488	0.925926	0.958333	0.884615	0.873684	1	1	2
915194	0.624161	0.817544	0.882353	0.975	0.863636	0.969697	0.851852	0.906977	1	1	2
916077	0.622047	0.805668	0.757576	0.894737	1	0.884615	0.87234	0.88764	1	1	2
916122	0.59322	0.82243	0.738095	0.929825	1	0.904762	0.859155	0.943396	1	1	2
918093	0.622047	0.857605	0.787879	0.983051	0.904762	0.956522	0.8625	0.920792	1	1	2
918095	0.615385	0.851613	0.791045	1	0.913043	0.957143	0.864198	0.912621	1	1	2
918465	0.5	0.838095	0.633333	1	1	0.952381	0.90566	0.891892	1	1	2
937235	0.642202	0.845865	0.804348	1	0.947368	0.949367	0.969697	0.869048	0.888889	1	2
938914	0.626437	0.890675	0.709091	1	0.974359	0.915254	0.891089	0.991736	1	1	2
941218	0.708333	0.840659	0.6	1	0.842105	1	0.862745	0.885057	1	1	2
942094	0.577586	0.817814	0.75	1	0.885714	0.916667	0.904762	0.948718	1	1	2
943071	0.694611	0.808765	0.638298	1	0.85	0.870588	0.972973	0.955556	1	1	2
946463	0.443299	0.870813	0.833333	1	0.913043	1	0.921569	0.952381	1	1	2
959912	0.722772	0.807453	0.769231	0.888889	0.916667	1	0.953488	0.9	1	1	2
960034	0.506329	0.810811	0.538462	0.913043	1	0.958333	1	0.886792	1	1	2
960052	0.518072	0.872928	0.666667	1	1	0.942857	1	0.925926	0.916667	1	2
960277	0.583333	0.847826	0.826087	1	1	1	0.891304	0.917647	0.894737	1	2
960526	0.583333	0.824074	0.861111	0.979167	0.961538	0.964912	0.955882	0.87963	1	0.875	2
961401	0.662921	0.824219	0.568627	0.982759	0.972222	0.916667	0.942029	0.920455	1	1	2
961459	0.643312	0.84	0.714286	0.979592	0.942857	0.90625	0.954545	0.886364	1	1	2
961465	0.664474	0.851449	0.732143	0.961538	0.939394	0.9375	0.943662	0.929293	1	1	2
961579	0.568807	0.866953	0.846154	0.931818	0.884615	0.932203	1	0.931507	1	1	2
961765	0.689655	0.902834	0.702128	1	0.878788	0.961538	0.946667	0.894737	1	1	2
963472	0.685714	0.842105	0.76087	0.961538	1	0.777778	0.909091	0.925	1	1	2
966021	0.675325	0.860335	0.724138	0.95	0.939394	1	0.930556	0.923077	0.947368	1	2
966189	0.676259	0.834081	0.666667	1	0.913043	0.931818	0.952381	0.971698	1	1	2
966270	0.625	0.826316	0.821429	0.928571	0.941176	1	0.938462	0.907895	1	1	2
967662	0.607407	0.831776	0.877551	0.972222	0.857143	0.904762	0.955882	0.915094	1	1	2
967731	0.636364	0.834101	0.844444	0.974359	0.931035	0.954545	0.930233	0.928571	0.909091	1	2
968178	0.533333	0.870968	0.714286	1	1	0.952381	0.965517	0.833333	1	1	2
968274	0.753247	0.832461	0.75	0.935484	1	0.902439	0.90625	0.901639	0.95	1	2
968679	0.582278	0.835616	0.761905	1	1	1	0.90566	0.955224	0.958333	1	2
972127	0.6	0.831111	0.707317	1	1	1	0.969697	0.940298	0.866667	1	2
972133	0.608	0.839827	0.690476	0.978261	1	1	0.966667	0.927536	0.923077	1	2
972139	0.627119	0.84141	0.682927	0.954545	1	0.973684	0.964912	0.925373	0.846154	1	2
973313	0.471154	0.791946	0.954545	1	0.909091	0.974359	0.913043	0.775	1	1	2
973355	0.583333	0.809524	0.884615	1	0.857143	0.9375	0.972222	0.910714	1	1	2
973988	0.57037	0.825397	0.815789	0.972222	0.931035	1	0.931507	0.894737	1	1	2
974814	0.664122	0.850622	0.769231	1	0.967742	0.829268	0.930556	0.925	1	0.904762	2
975078	0.576271	0.80597	0.434783	1	0.857143	0.852941	0.956522	0.90625	0.909091	1	2
975081	0.548673	0.809278	0.409091	1	0.909091	0.878788	0.934783	0.90625	0.909091	1	2
975084	0.560345	0.804878	0.434783	1	0.909091	0.888889	0.934783	0.890625	0.923077	1	2
975132	0.495146	0.748691	0.576923	1	0.769231	0.962963	0.944444	0.880952	1	1	2
975187	0.641026	0.788779	0.711111	1	0.888889	1	0.964912	0.945652	1	1	2
978490	0.652174	0.92093	0.62963	1	0.888889	0.948718	0.851064	0.914286	1	1	2
978511	0.571429	0.845304	0.434783	0.96	1	0.942857	0.790698	0.886792	1	1	2
978526	0.505882	0.84	0.36	1	1	0.941176	0.863636	0.87234	1	1	2
979603	0.675676	0.912568	0.75	1	0.931035	1	0.791667	0.916667	0.96	1	2
981174	0.60625	0.825532	0.695652	0.894737	0.918919	0.963636	0.92	0.940678	1	1	2
981555	0.649485	0.837662	0.807692	0.96875	0.875	0.954545	0.959184	0.967213	0.947368	1	2
981674	0.63	0.835616	0.823529	1	1	0.9	0.947368	0.875	1	0.818182	2
982946	0.447368	0.730769	0.53125	1	0.913043	0.863636	1	0.967213	0.941176	1	2
983512	0.738462	0.864629	0.704545	0.914894	1	0.972222	0.82	0.917808	1	1	2
985528	0.708333	0.824242	0.657143	0.967742	1	0.961538	0.927536	0.95082	1	1	2
985534	0.70297	0.835294	0.628571	0.969697	1	0.962264	0.928571	0.954545	1	1	2
985802	0.494118	0.857143	0.766667	0.935484	0.777778	0.866667	0.914894	0.96875	1	1	2
986082	0.492308	0.732558	0.5	0.952381	0.833333	0.923077	0.833333	0.9	1	1	2
986090	0.58209	0.759162	0.5	0.958333	0.916667	0.923077	0.875	0.934426	1	1	2
986113	0.710526	0.777202	0.636364	0.9375	0.947368	0.875	0.893617	0.927536	1	1	2
988490	0.513761	0.920188	0.782609	1	0.916667	1	0.887097	0.977528	1	1	2
988493	0.513761	0.926829	0.8	0.977273	0.916667	1	0.887097	0.977778	1	1	2
988502	0.518182	0.91866	0.8	0.97561	0.904762	1	0.898305	0.978495	1	1	2
990341	0.621849	0.831933	0.657143	0.956522	1	0.943396	0.902778	0.894231	0.875	1	2
990404	0.635135	0.841155	0.808511	0.923077	0.979167	0.939394	0.934783	0.880342	0.974359	1	2
990473	0.504854	0.783951	0.740741	0.965517	0.882353	0.944444	0.883721	0.822222	1	1	2
991144	0.64	0.889764	0.733333	0.947368	0.884615	1	0.969231	0.931624	1	1	2
991191	0.591398	0.910798	0.642857	0.95	0.913043	1	0.956522	0.902174	1	1	2
992358	0.575	0.861789	0.675676	0.918367	1	0.955882	0.940298	0.918367	1	1	2
992652	0.592593	0.86385	0.785714	1	0.857143	0.962264	0.95	0.955056	1	0.961538	2
992688	0.593985	0.891791	0.755102	1	0.863636	0.984848	0.923077	0.974359	1	0.962963	2
992691	0.582677	0.892857	0.73913	1	0.857143	0.984848	0.904762	0.955752	1	0.96	2
993009	0.697674	0.821782	0.69697	1	0.9	0.974359	0.933333	0.935484	0.944444	1	2
993011	0.709302	0.819512	0.69697	1	0.9	0.972222	0.926829	0.923077	0.947368	1	2
993972	0.608696	0.798995	0.625	1	1	1	1	0.961538	1	1	2
993975	0.604396	0.797927	0.625	1	1	0.982456	1	0.96	1	1	2
994167	0.482143	0.764045	0.719298	0.978261	0.96875	0.903226	0.733333	0.808219	0.95	0.846154	2
994170	0.495798	0.779412	0.7	0.978723	0.969697	0.909091	0.733333	0.829268	0.9	0.846154	2
996879	0.555556	0.852217	0.809524	1	0.918919	0.972973	0.935484	0.952381	0.928571	1	2
997296	0.581395	0.845455	0.688525	0.982456	0.971429	0.9375	0.985075	0.849558	0.947368	1	2
997299	0.541985	0.832298	0.661017	0.947368	0.970588	0.977273	0.985294	0.846847	1	1	2
997362	0.596386	0.839344	0.688525	1	0.947368	1	0.925373	0.884615	0.944444	1	2
997439	0.589552	0.870968	0.803279	0.966102	0.978261	1	0.915493	0.970588	0.904762	0.904762	2
997851	0.513514	0.839806	0.757576	0.857143	1	0.88	0.965517	0.960526	1	1	2
998106	0.651007	0.882522	0.6875	0.95082	0.983051	0.9625	0.961538	0.954128	0.96	1	2
999327	0.598592	0.791855	0.695652	1	0.969697	1	0.9	0.988235	1	1	2
1000223	0.653333	0.843972	0.6875	1	0.931035	0.936508	0.941176	0.972973	0.96	1	2
1000235	0.669118	0.855019	0.711111	1	0.96	0.9375	0.936508	0.971429	0.958333	1	2
1002467	0.591304	0.83105	0.75	1	0.882353	1	0.946667	0.966667	1	1	2
1008090	0.545455	0.814286	0.722222	0.977778	0.888889	0.977273	0.924528	0.972222	1	1	2
1010544	0.582609	0.795556	0.54717	0.955556	1	0.901639	0.931818	0.930556	1	1	2
1012042	0.670391	0.865497	0.678571	1	0.944444	1	0.883929	0.910448	0.960784	1	2
1012093	0.673611	0.847176	0.617021	1	0.9375	0.979592	0.842105	0.91358	1	1	2
1012374	0.642105	0.866044	0.768116	0.969231	0.83871	1	0.946809	0.954545	1	0.888889	2
1012880	0.557895	0.839552	0.681818	1	1	0.934783	0.984848	0.95283	0.888889	1	2
1013558	0.464646	0.747967	0.916667	0.857143	1	0.882353	0.875	0.9	1	1	2
1014131	0.554622	0.84434	0.666667	1	0.962963	1	0.938776	0.966667	1	1	2
1014165	0.566667	0.79717	0.735294	1	1	0.978723	0.912281	0.961039	1	1	2
1014365	0.57047	0.854839	0.744681	0.980769	0.964286	0.981818	0.93617	0.94958	1	1	2
1014368	0.57047	0.846906	0.727273	0.98	0.964286	0.982456	0.933333	0.949153	1	1	2
1014371	0.578231	0.851613	0.727273	1	0.967742	0.981818	0.938776	0.939655	1	1	2
1015729	0.652542	0.808036	0.705882	1	0.882353	1	0.954545	0.956522	1	1	2
1016452	0.615894	0.881226	0.711538	0.982456	0.974359	0.918367	0.95	0.920635	1	1	2
1018069	0.724638	0.854093	0.733333	1	0.882353	0.948052	0.890411	0.948454	1	1	2
1018810	0.663717	0.914286	0.8	0.95	0.85	0.976744	0.882353	0.947368	1	1	2
1018882	0.62069	0.848624	0.857143	0.980769	0.777778	1	0.863636	0.928571	1	1	2
1019070	0.486726	0.849372	0.770833	0.948718	0.909091	1	0.964286	0.962264	1	1	2
1019098	0.551724	0.873362	0.744186	0.947368	0.882353	0.973684	0.963636	0.98	1	1	2
1019753	0.585185	0.807692	0.666667	1	0.918919	0.977273	0.910112	0.932692	1	1	2
1019762	0.551181	0.825688	0.657895	1	0.914286	0.963855	0.885057	0.919192	1	1	2
1020539	0.552632	0.779141	0.724138	0.916667	1	1	0.930233	0.966102	1	1	2
1020545	0.573913	0.78344	0.666667	0.956522	1	1	0.930233	0.965517	1	1	2
1021286	0.474227	0.809783	0.857143	1	0.96	0.944444	1	0.938776	1	1	2
1021316	0.495413	0.835821	0.83871	1	0.857143	0.97619	0.948718	0.931035	1	1	2
1021334	0.523077	0.851163	0.84375	1	0.8125	0.98	0.928571	0.975	1	1	2
1022829	0.685714	0.853801	0.672414	0.969231	0.974359	0.987805	0.876289	0.932836	0.977778	0.947368	2
1022908	0.637427	0.829268	0.7	1	1	0.936842	0.907216	0.924812	0.970588	0.923077	2
1023065	0.533333	0.784141	0.794872	0.97561	0.916667	1	0.864865	0.98	1	1	2
1023083	0.569106	0.809339	0.777778	0.934783	0.967742	1	0.875	0.932203	1	1	2
1026514	0.616822	0.848039	0.833333	0.958333	1	0.95	0.881356	0.88	1	1	2
1027518	0.658824	0.889262	0.740741	0.971429	0.866667	0.97561	0.943662	0.894118	1	1	2
1027521	0.649718	0.89	0.730769	0.971429	0.870968	0.977778	0.944444	0.894118	1	1	2
1027572	0.590361	0.89404	0.696429	0.956522	0.945946	0.974026	0.97561	0.910112	1	1	2
1027695	0.601449	0.808	0.65625	0.953125	1	0.952941	0.965517	0.932203	0.967742	1	2
1027731	0.596899	0.798165	0.612903	0.979167	0.971429	0.944444	0.944444	0.885714	1	1	2
1028651	0.66474	0.832278	0.782609	0.981818	0.807692	0.987179	0.9625	0.951049	1	1	2
1029071	0.5625	0.839572	0.710526	1	1	0.975	0.826087	0.960526	0.896552	1	2
1030784	0.423913	0.745342	0.791667	0.92	1	0.944444	0.853659	0.844828	1	0.923077	2
1030787	0.427083	0.746835	0.8	0.92	1	0.944444	0.853659	0.839286	1	0.933333	2
1031393	0.695946	0.810909	0.731707	1	0.9	0.960784	0.779412	0.868687	0.95	0.909091	2
1031411	0.659722	0.860627	0.729167	1	0.9	0.938776	0.760563	0.880734	1	1	2
1031414	0.666667	0.84965	0.733333	1	0.863636	0.93617	0.760563	0.889908	1	1	2
1031429	0.68323	0.849462	0.795455	1	0.866667	0.94	0.794521	0.878261	0.962963	0.958333	2
1031579	0.615385	0.892857	0.692308	1	0.974359	0.953488	0.96	0.947368	0.944444	1	2
1031768	0.538462	0.734375	0.538462	0.916667	1	0.961538	1	0.842105	1	1	2
1031822	0.526316	0.797546	0.736842	0.9375	1	1	0.973684	0.928571	1	1	2
1033509	0.591667	0.873134	0.736842	0.895833	1	0.918367	0.932432	0.933333	1	1	2
1033966	0.526316	0.826347	0.814815	1	1	0.954545	0.923077	0.903846	1	1	2
1033969	0.56	0.829268	0.785714	0.941176	1	0.947368	0.923077	0.893617	1	1	2
1034095	0.614815	0.859107	0.8	1	0.870968	0.972603	0.934211	0.905405	0.96	1	2
1035437	0.61165	0.812155	0.725	1	1	0.954545	0.925926	0.942308	0.928571	1	2
1036028	0.529915	0.86413	0.62963	1	1	0.833333	0.923077	0.867925	0.923077	1	2
1036031	0.508621	0.851648	0.62963	1	1	0.821429	0.916667	0.854167	0.916667	1	2
1036032	0.504274	0.85	0.62963	1	1	0.821429	0.916667	0.854167	1	1	2
1036034	0.528926	0.865591	0.666667	1	1	0.833333	0.916667	0.857143	1	1	2
1036764	0.5	0.806897	0.722222	0.923077	0.636364	0.958333	1	0.933333	1	1	2
1037022	0.540146	0.813725	0.683333	1	0.942857	0.923077	0.913043	0.94186	0.973684	1	2
1037138	0.384615	0.806604	0.525	0.956522	1	0.925926	0.913043	0.905405	0.95	1	2
1037872	0.639344	0.862903	0.636364	1	0.869565	0.923077	0.911765	0.878788	1	1	2
1037875	0.661538	0.863636	0.652174	1	0.916667	0.925	0.911765	0.885714	0.909091	1	2
1038040	0.60241	0.829457	0.625	1	0.941176	0.944444	1	0.805556	1	1	2
1038043	0.575	0.822581	0.6	1	0.923077	0.9375	1	0.764706	1	1	2
1040585	0.652632	0.908629	0.723404	1	0.852941	0.884615	0.933333	0.975309	1	1	2
1056204	0.638158	0.835821	0.655172	0.88	0.947368	1	0.955556	0.965517	1	1	2
1058737	0.581197	0.855491	0.875	0.965517	0.925926	0.975	0.978723	0.897059	1	0.866667	2
1058764	0.5	0.790909	0.8125	0.952381	0.888889	0.964286	1	0.895833	1	0.846154	2
1061461	0.588889	0.873529	0.759036	1	0.934783	0.955556	0.956897	0.923567	0.97561	1	2
1061862	0.578947	0.7343	0.690476	0.914286	1	0.981818	0.982143	0.93617	0.875	1	2
1061907	0.515464	0.824701	0.673077	0.974359	1	0.980769	0.9	0.952941	0.956522	1	2
1061919	0.510638	0.814655	0.641509	1	1	1	0.9375	0.929577	0.961538	1	2
1062138	0.533333	0.786408	0.75	1	0.904762	0.885714	0.957447	0.868421	1	1	2
1062241	0.59322	0.849765	0.757576	0.965517	0.833333	0.967742	0.931035	0.942029	1	1	2
1062754	0.569231	0.850174	0.80303	1	0.888889	0.962025	0.943662	0.954128	1	1	2
1062755	0.564885	0.856655	0.80303	1	0.914286	0.962025	0.944444	0.93578	1	1	2
1063576	0.693694	0.860215	0.769231	0.952381	0.923077	0.837838	0.918919	0.926471	0.944444	1	2
1063677	0.566372	0.857143	0.423077	0.941176	1	0.921053	0.88	0.909091	1	1	2
1064454	0.454545	0.875	0.666667	1	0.733333	1	0.934783	0.86	1	1	2
1064559	0.616216	0.88604	0.727273	1	0.96	0.962617	0.979381	0.914286	1	0.923077	2
1064652	0.550388	0.859729	0.680851	0.954545	1	0.910714	0.764706	0.873563	1	1	2
1066378	0.63	0.8659	0.777778	1	0.923077	0.982143	0.884615	0.918605	1	1	2
1066423	0.55814	0.902778	0.754386	1	1	0.962025	0.905405	0.892157	0.962963	1	2
1066648	0.614679	0.860987	0.777778	0.958333	0.928571	0.948718	0.909091	0.847826	0.818182	1	2
1066663	0.57732	0.857843	0.764706	0.951219	0.92	0.947368	0.862745	0.816901	1	1	2
1066963	0.686667	0.842657	0.795918	0.981132	0.956522	0.975904	0.9	0.926606	0.909091	1	2
1067020	0.605442	0.890625	0.755556	0.984127	0.942857	0.962963	0.924051	0.92381	1	1	2
1067953	0.616352	0.900662	0.809524	0.983871	0.931035	0.901408	0.915663	0.921986	1	1	2
1069905	0.590909	0.876712	0.72549	0.929825	0.897436	0.924051	0.965909	0.908163	0.969697	1	2
1073055	0.630769	0.886463	0.790698	0.882353	1	0.947368	0.972603	0.923077	0.966667	1	2
1073910	0.586538	0.871658	0.945946	0.977273	0.826087	1	0.8	0.857143	0.935484	1	2
1074612	0.664	0.899371	0.609375	1	0.934783	0.927273	0.903614	0.933333	0.969697	1	2
1075038	0.512195	0.760274	0.4	1	1	1	0.9	0.896552	1	1	2
1079909	0.654321	0.826087	0.925926	1	0.933333	1	0.827586	0.76	1	1	2
1080150	0.589474	0.481633	0.511364	0.416	0.555556	0.47929	0.475309	0.454936	0.54386	0.421053	1
1080157	0.682203	0.547945	0.561905	0.489933	0.60274	0.560209	0.542857	0.509091	0.6	0.5	1
1080174	0.729927	0.587597	0.601626	0.554878	0.75	0.613861	0.607143	0.56229	0.621622	0.557692	1
1080183	0.692042	0.581288	0.592	0.551515	0.7375	0.631313	0.605128	0.568965	0.620253	0.509091	1
1080213	0.478261	0.370844	0.3625	0.393939	0.520833	0.391304	0.362832	0.312169	0.350877	0.4375	1
1081894	0.543478	0.619433	0.533333	0.548387	0.724138	0.657534	0.710526	0.571429	0.692308	0.548387	1
1081945	0.575221	0.653125	0.72	0.807018	0.735849	0.8	0.708333	0.682243	0.71875	0.83871	1
1081951	0.424	0.343023	0.321429	0.186441	0.272727	0.208955	0.314516	0.362069	0.323529	0.2	1
1081961	0.476923	0.379121	0.424242	0.241935	0.293103	0.242857	0.345865	0.4	0.342105	0.235294	1
1083374	0.520408	0.457944	0.465517	0.513514	0.447368	0.54717	0.504951	0.456311	0.555556	0.4	1
1083376	0.5	0.457317	0.47541	0.527027	0.45	0.553571	0.5	0.45283	0.535714	0.352941	1
1083401	0.608696	0.629063	0.666667	0.6	0.597015	0.563218	0.639241	0.659218	0.5	0.675	1
1083407	0.606218	0.636531	0.659794	0.620438	0.583333	0.612245	0.627329	0.657754	0.531915	0.675	1
1083473	0.406557	0.390443	0.385621	0.399103	0.460177	0.342391	0.405405	0.416928	0.356322	0.376344	1
1083495	0.443137	0.413423	0.376	0.394737	0.484848	0.372781	0.403315	0.446494	0.317073	0.394737	1
1083524	0.45	0.481967	0.462264	0.529851	0.356164	0.554688	0.503448	0.431925	0.672414	0.5	1
1090633	0.423913	0.580071	0.460317	0.755102	0.727273	0.733333	0.616667	0.612245	0.642857	0.761905	1
1091020	0.69403	0.673913	0.772727	0.773585	0.758621	0.92	0.647059	0.730769	0.714286	0.45	1
1091070	0.345912	0.404255	0.474576	0.464286	0.482759	0.666667	0.413333	0.431034	0.421053	0.5	1
1091115	0.312883	0.302778	0.28	0.353846	0.333333	0.191781	0.3125	0.346774	0.333333	0.2	1
1091119	0.480263	0.364458	0.385714	0.383333	0.357143	0.191781	0.306667	0.368421	0.333333	0.166667	1
1091122	0.291667	0.284375	0.257576	0.37931	0.346154	0.194444	0.305556	0.345794	0.352941	0.166667	1
1091141	0.680851	0.645349	0.666667	0.533333	0.583333	0.746479	0.633803	0.5625	0.454545	0.695652	1
1091143	0.433566	0.576271	0.5	0.525424	0.541667	0.746269	0.628571	0.518519	0.47619	0.681818	1
1091249	0.737374	0.778243	0.674419	0.690909	0.764706	0.822222	0.741379	0.737374	0.666667	0.625	1
1091250	0.74	0.777311	0.681818	0.690909	0.771429	0.822222	0.741379	0.747475	0.666667	0.625	1
1091265	0.272	0.320132	0.345455	0.412698	0.292683	0.267857	0.279412	0.366906	0.382353	0.307692	1
1091377	0.191083	0.249351	0.257576	0.25974	0.254545	0.176471	0.161905	0.4	0.151515	0.294118	1
1091400	0.784946	0.679487	0.666667	0.636364	0.666667	0.65	0.793103	0.530612	0.75	0.76	1
1120704	0.641379	0.835556	0.723404	1	0.962963	0.925926	0.887324	0.936508	1	1	2
1123811	0.540541	0.877049	0.615385	1	1	1	0.861111	0.891304	1	1	2
1124192	0.620915	0.863388	0.8125	0.971429	0.969697	0.964912	0.954023	0.886364	0.925926	1	2
1124195	0.603896	0.865922	0.827586	0.971429	0.969697	0.964286	0.955056	0.897727	0.923077	1	2
1165905	0.675926	0.841808	0.666667	0.954545	0.875	0.972973	0.985714	0.927536	1	1	2
1166380	0.549383	0.857143	0.619048	1	1	0.882353	0.960526	0.991597	1	1	2
1168278	0.583333	0.89823	0.8	0.9	0.888889	0.962963	0.980392	0.961538	0.931035	1	2
1168907	0.561983	0.848624	0.651163	1	0.954545	0.96	0.895522	0.835616	1	1	2
1168916	0.508197	0.837438	0.658537	1	0.95	0.955556	0.857143	0.895522	0.941176	1	2
1168919	0.52	0.84466	0.642857	1	0.947368	0.954545	0.876923	0.890625	0.941176	1	2
1173842	0.648	0.840816	0.709677	1	0.942857	0.958333	0.893333	0.947368	1	1	2
1176752	0.576	0.881818	0.628571	1	0.969697	0.947368	1	0.925	1	1	2
1176767	0.584615	0.869919	0.657143	1	0.967742	0.96875	0.985714	0.927711	1	1	2
1176875	0.632184	0.83871	0.559322	1	1	0.944444	0.872093	0.891892	1	1	2
1178052	0.59589	0.866667	0.736842	1	0.942857	0.9375	0.907692	0.911504	1	1	2
1180640	0.651852	0.838006	0.681818	0.961538	0.885714	0.933333	0.962025	0.93985	0.964286	1	2
1183363	0.598214	0.891129	0.756098	1	0.885714	0.954545	0.839286	0.961905	1	1	2
1185129	0.720339	0.829352	0.76	0.983333	0.961538	1	0.875	0.932039	0.974359	0.941176	2
1185515	0.620438	0.83691	0.666667	0.933333	0.925926	0.95	0.897059	0.962963	1	1	2
1185518	0.62406	0.831111	0.65625	0.9375	0.88	0.967742	0.913043	0.974359	1	1	2
1185538	0.615385	0.828571	0.72973	0.930233	0.913043	0.971014	0.894737	0.974026	1	1	2
1185539	0.610687	0.827751	0.736842	0.931818	0.913043	0.970149	0.929825	0.972603	1	1	2
1185598	0.54	0.79558	0.84375	0.972222	0.941176	0.974359	0.911111	0.918033	1	1	2
1186141	0.531746	0.790576	0.866667	0.947368	0.941176	0.928571	0.897436	0.882353	1	1	2
1186288	0.513761	0.788177	0.606061	0.918919	0.961538	0.971429	0.952381	0.922078	1	1	2
1186330	0.45	0.716981	0.724138	0.947368	0.888889	0.944444	0.9375	0.982143	1	1	2
1186333	0.458333	0.706667	0.678571	0.947368	0.888889	0.9375	0.933333	0.981481	1	1	2
1186365	0.47191	0.743421	0.703704	0.947368	0.857143	0.96	0.916667	0.983871	1	1	2
1191035	0.611111	0.898352	0.724138	1	0.927273	0.931818	0.94186	0.926471	1	1	2
1197541	0.609195	0.861607	0.756098	1	0.96	0.9	0.958333	0.954023	1	1	2
1198117	0.484615	0.808612	0.6	0.971429	1	0.944444	0.913043	0.955882	1	1	2
1198132	0.46875	0.748663	0.608696	1	1	0.9375	0.833333	0.951613	1	1	2
1198138	0.470588	0.740741	0.64	1	1	0.95	0.833333	0.953125	1	1	2
1199302	0.559441	0.822222	0.736842	0.973684	0.954545	0.921875	0.962264	0.971831	1	1	2
1199359	0.619469	0.824742	0.795455	0.970588	0.958333	0.942308	0.924242	0.951613	1	1	2
1199560	0.648855	0.843621	0.756757	0.984127	0.939394	0.984848	0.954545	0.909091	1	0.962963	2
1200445	0.592308	0.834123	0.704545	0.972973	0.962963	0.941176	0.947368	0.942529	1	1	2
1200484	0.584071	0.862857	0.764706	1	0.954545	0.95	0.942308	0.932203	0.954545	1	2
1200890	0.719298	0.85034	0.6875	1	0.956522	0.94	0.945312	0.961538	0.923077	1	2
1207953	0.627119	0.859107	0.723077	0.969231	0.931035	0.890411	0.960784	0.928571	1	1	2
1208032	0.61326	0.803226	0.791667	0.981132	0.972222	0.94	0.938776	0.925234	1	1	2
1208493	0.676923	0.802419	0.767442	1	0.923077	0.969697	0.928571	0.906977	1	1	2
1211652	0.662577	0.828179	0.59375	0.960784	1	0.986667	0.897059	0.939655	1	1	2
1212254	0.6	0.858369	0.702703	0.93617	0.8	0.9375	0.97561	0.892857	1	1	2
1212419	0.626168	0.833977	0.652174	1	0.956522	0.942857	0.986301	0.965517	1	1	2
1212443	0.59292	0.84127	0.666667	1	0.909091	0.88	0.985507	0.966387	1	1	2
1212485	0.60396	0.847458	0.685714	1	0.84	0.913043	1	0.983193	1	1	2
1212863	0.602151	0.830275	0.810811	0.958333	0.903226	0.973684	0.967213	0.951456	0.966667	1	2
1212950	0.495413	0.809278	0.558824	0.875	1	1	0.909091	0.983333	1	1	2
1212968	0.492063	0.863436	0.641026	0.942857	1	1	0.927273	0.984615	1	1	2
1213433	0.592593	0.873188	0.647059	0.966102	0.928571	1	0.936709	0.903509	1	1	2
1213616	0.651376	0.843318	0.756098	1	0.85	0.933333	0.916667	0.960784	1	1	2
1214488	0.635036	0.896947	0.651163	1	0.962963	0.964286	0.836364	0.931035	1	1	2
1214509	0.606557	0.88716	0.608696	1	0.967742	0.96875	0.894737	0.95	1	1	2
1215350	0.641379	0.784615	0.652174	0.97619	1	0.9625	0.925532	0.955752	1	1	2
1215548	0.630872	0.833333	0.76	1	0.949153	0.935065	0.901099	0.948276	0.974359	1	2
1215566	0.646259	0.848592	0.75	1	0.960784	0.922078	0.895349	0.956897	0.971429	1	2
1216006	0.708861	0.863946	0.703704	0.96875	1	0.962963	0.888889	0.854167	1	1	2
1217023	0.641975	0.848485	0.777778	0.983051	0.896552	0.977273	0.897436	0.929293	0.970588	1	2
1222072	0.7	0.862745	0.7	1	0.92	0.870968	0.948276	0.91954	1	1	2
1222373	0.566667	0.913876	0.795918	1	0.888889	1	0.941176	0.864407	1	1	2
1223233	0.37	0.778325	0.846154	1	0.978261	0.931507	0.945205	0.955882	0.982143	1	2
1223361	0.520548	0.824859	0.734694	0.96	1	1	0.90411	0.911504	0.979592	1	2
1223688	0.555556	0.694656	0.548387	0.894737	1	1	0.931818	0.913043	1	1	2
1223718	0.588235	0.753165	0.575758	0.866667	0.96875	1	0.875	0.915789	1	1	2
1223730	0.581081	0.774566	0.594595	0.894737	0.969697	0.972222	0.894737	0.921569	1	1	2
1224111	0.329268	0.819048	0.619048	1	0.956522	0.95	0.902439	0.850746	1	1	2
1224667	0.445946	0.805369	0.767442	1	0.955556	0.935484	0.897436	0.903846	0.96	1	2
1224892	0.542056	0.779487	0.847826	0.977273	0.904762	0.95	0.933333	0.900901	1	0.9375	2
1225745	0.494118	0.769737	0.8	0.928571	1	0.9	0.866667	0.911765	0.974359	1	2
1226950	0.63	0.825688	0.538462	0.972222	1	0.979592	0.941176	0.962264	0.97561	1	2
1228434	0.578947	0.846939	0.764706	1	0.916667	0.95	0.972222	0.957143	1	1	2
1228467	0.572464	0.860465	0.731707	0.977273	0.909091	0.948718	0.988372	0.950617	1	1	2
1229412	0.511811	0.847107	0.742857	1	0.787879	1	0.961039	0.946809	1	1	2
1229484	0.623853	0.850202	0.681818	1	0.833333	0.977273	0.959184	0.955882	1	1	2
1229888	0.531646	0.851163	0.704545	1	0.956522	1	0.853333	0.907407	0.951219	1	2
1231480	0.613445	0.903509	0.714286	1	0.913043	0.956522	0.855072	0.956044	0.958333	1	2
1231486	0.632	0.902041	0.744186	1	0.964286	0.916667	0.863636	0.954545	0.954545	1	2
1231878	0.676471	0.848921	0.78125	0.928571	0.939394	0.898734	0.986111	0.932584	1	1	2
1236520	0.610687	0.808271	0.761905	1	0.916667	1	0.885246	0.901099	0.939394	1	2
1240610	0.613636	0.810427	0.75	0.944444	0.941176	1	0.893939	0.95	1	1	2
1241285	0.596591	0.861446	0.753247	0.965517	0.970588	0.984848	0.892857	0.956835	1	1	2
1242981	0.662651	0.834951	0.703704	0.979592	0.971429	0.96875	0.952381	0.95	0.971429	1	2
1243193	0.583333	0.777778	0.888889	1	0.909091	0.958333	0.888889	0.886364	1	1	2
1243203	0.512821	0.771654	0.85	1	0.947368	0.95	0.909091	0.934426	1	1	2
1244136	0.395349	0.755556	0.478261	1	0.888889	0.916667	0.76	0.823529	1	1	2
1244150	0.453488	0.761538	0.565217	1	0.913043	0.958333	0.818182	0.808511	1	1	2
1245976	0.50505	0.8125	0.875	0.96	0.956522	0.96	0.9	0.929577	0.944444	1	2
1248754	0.728571	0.829114	0.761905	0.972973	0.833333	0.906977	0.846154	0.933333	1	1	2
1249279	0.694118	0.806324	0.673913	1	0.972973	0.972973	0.914286	0.915094	1	1	2
1250001	0.589744	0.857627	0.825	0.984848	0.85	1	0.934426	0.928571	1	1	2
1250957	0.693694	0.868313	0.666667	1	0.952381	0.885714	0.939394	0.93617	0.958333	1	2
1252977	0.651786	0.889908	0.617647	0.979592	1	0.931035	0.910448	0.974359	0.916667	1	2
1253615	0.666667	0.84556	0.811321	1	0.782609	1	0.966102	0.949495	0.833333	1	2
1253630	0.697842	0.860465	0.784314	1	0.8	1	0.95	0.936842	0.92	1	2
1253660	0.697987	0.850575	0.74359	1	0.821429	1	0.945205	0.939394	1	1	2
1254570	0.546512	0.868421	0.741935	0.972973	0.923077	0.934426	0.875	0.955224	0.970588	1	2
1255028	0.567742	0.872483	0.790323	1	0.875	0.951613	0.985714	0.916667	1	1	2
1256387	0.661538	0.849624	0.787234	0.916667	0.913043	0.942308	0.931035	0.875	0.90625	1	2
1258608	0.545455	0.808943	0.714286	0.978723	0.965517	0.96	0.930556	0.926316	0.965517	1	2
1260112	0.504065	0.827434	0.695652	1	0.939394	1	0.912281	0.957895	1	1	2
1260148	0.58125	0.825203	0.754717	0.947368	0.914894	0.970588	0.9125	0.965517	1	1	2
1260969	0.571429	0.857955	0.756098	0.971429	1	0.972973	0.897959	0.984848	0.9	1	2
1261217	0.666667	0.880952	0.75	0.970588	0.9	0.948718	0.90566	0.971429	1	1	2
1263845	0.626016	0.844961	0.88	0.985075	1	0.961039	0.859155	0.923913	0.909091	1	2
1264083	0.559322	0.839552	0.818182	0.977778	0.975	0.934783	0.863636	0.945055	1	1	2
1264095	0.556604	0.814229	0.785714	0.976744	0.975	0.926829	0.923077	0.954545	1	1	2
1264155	0.571429	0.812207	0.681818	1	1	0.875	0.902439	0.95082	1	1	2
1265007	0.708333	0.821958	0.764706	0.951219	0.916667	0.9375	0.917526	0.941176	1	1	2
1265079	0.571429	0.854054	0.709677	0.95	0.9	0.909091	0.960784	0.864407	1	1	2
1266165	0.52381	0.832618	0.767442	1	1	0.966667	0.939759	0.9625	1	1	2
1266685	0.638462	0.817021	0.782609	1	0.883721	0.927711	0.934783	0.919192	1	1	2
1266916	0.679487	0.853741	0.763158	0.975	0.918919	0.979592	0.909091	0.9	1	0.958333	2
1267132	0.551282	0.874317	0.62069	1	0.944444	1	0.907692	0.916667	1	1	2
1267704	0.700787	0.87156	0.679245	1	0.857143	0.975	0.930233	0.888889	0.972973	1	2
1268331	0.701149	0.81383	0.648649	0.933333	0.95	1	0.964912	0.929577	1	1	2
1268538	0.6	0.828054	0.758621	0.970588	1	0.980769	0.897436	0.964286	1	1	2
1268701	0.644068	0.817143	0.530612	0.962963	0.866667	0.875	0.888889	0.875	1	1	2
1268748	0.70073	0.851064	0.536585	0.977273	1	0.947368	0.843137	0.945946	1	1	2
1268751	0.690141	0.842932	0.511628	0.977778	1	0.944444	0.846154	0.948052	1	1	2
1270212	0.656	0.832192	0.8	0.981481	0.965517	0.945055	0.87234	0.974684	0.96	1	2
1270335	0.652542	0.855596	0.744186	1	0.916667	0.948718	0.918033	0.909091	0.96	1	2
1270365	0.685714	0.832061	0.775	1	0.954545	0.894737	0.948276	0.893333	1	1	2
1270425	0.666667	0.8	0.764706	1	1	0.933333	0.904762	0.851064	1	1	2
1270428	0.655172	0.794595	0.757576	1	1	0.931035	0.897436	0.847826	1	0.909091	2
1270536	0.663462	0.869767	0.714286	0.97619	0.931035	0.947368	0.94	0.892857	1	1	2
1273898	0.65625	0.80829	0.619048	1	0.933333	1	0.896552	0.923077	1	1	2
1275140	0.59292	0.846154	0.794118	1	1	0.961538	0.910448	0.851852	1	1	2
1275494	0.6	0.872131	0.8	1	1	0.955882	0.964286	0.945736	1	0.826087	2
1277105	0.645161	0.860215	0.666667	1	1	1	0.944444	0.865979	1	1	2
1277120	0.619835	0.856631	0.66	1	1	1	0.933333	0.831683	0.976744	1	2
1277351	0.588235	0.823529	0.716981	0.942029	0.931035	0.958904	0.932432	0.979167	0.961538	0.933333	2
1277417	0.638889	0.836601	0.728814	0.943662	0.931818	0.968421	0.93617	0.916667	0.965517	1	2
1278684	0.552083	0.878947	0.75	0.933333	0.882353	0.90625	0.960784	0.923077	1	1	2
1279463	0.531915	0.828	0.8	1	0.941176	0.864865	0.885714	0.918605	1	1	2
1280132	0.644068	0.834254	0.759259	1	0.883721	1	0.947368	0.913043	1	1	2
1282145	0.627451	0.847059	0.738095	1	0.916667	0.976744	0.958333	0.868852	0.952381	1	2
1282982	0.62	0.817352	0.714286	0.953125	0.9	0.978022	0.962963	0.926606	1	1	2
1283000	0.611111	0.801762	0.673913	0.967213	0.896552	0.956522	0.942529	0.950413	1	1	2
1283940	0.601942	0.823529	0.727273	1	0.9375	1	0.909091	0.971429	0.923077	1	2
1284501	0.606299	0.846154	0.846154	0.964912	0.903226	0.987179	0.9	0.897727	1	0.96	2
1284522	0.632	0.868852	0.840909	0.982456	0.933333	0.975	0.882353	0.885057	1	0.970588	2
1284552	0.647059	0.869688	0.840909	1	0.939394	0.960526	0.9	0.89916	0.967742	0.941176	2
1285032	0.376238	0.677632	0.612903	1	1	0.846154	0.75	0.934783	1	0.916667	2
1286094	0.679105	0.842795	0.804878	0.981481	0.888889	1	0.921569	0.942529	1	0.9375	2
1286130	0.678832	0.854545	0.783784	0.955556	0.888889	1	0.960784	0.954545	1	0.833333	2
1289170	0.407407	0.824859	0.552632	1	1	0.896552	0.9375	0.907407	1	1	2
1289173	0.4125	0.835294	0.525	1	1	0.892857	0.935484	0.913793	1	1	2
1289299	0.692913	0.858407	0.690476	1	1	0.886792	0.927536	0.912088	1	1	2
1289836	0.560748	0.860169	0.916667	1	0.727273	0.953125	0.935484	0.952941	1	1	2
1289854	0.632479	0.888889	0.83871	1	0.769231	0.966102	0.964286	0.929412	0.95	1	2
1290256	0.5	0.885714	0.769231	0.888889	1	1	0.875	0.909091	1	1	2
1291479	0.617391	0.854037	0.852459	0.957447	0.894737	0.985075	0.988764	0.919643	0.888889	1	2
1291491	0.583333	0.850649	0.864407	0.961538	0.918919	0.984375	0.988506	0.922414	0.888889	1	2
1291845	0.678322	0.894273	0.636364	0.980392	0.906977	0.924242	0.885057	0.955357	1	1	2
1291851	0.696552	0.897321	0.7	0.98	0.930233	0.914286	0.876405	0.947368	0.967742	1	2
1291893	0.682432	0.872807	0.653846	0.953488	0.974359	0.954545	0.883721	0.93578	1	1	2
1291989	0.75	0.837209	0.666667	0.952381	0.970588	0.925	0.926829	0.887324	1	1	2
1292338	0.506024	0.804348	0.791667	0.964286	0.857143	0.866667	1	0.910448	1	1	2
1292500	0.634328	0.872093	0.756098	1	0.96875	0.9	0.913043	0.868421	1	1	2
1292509	0.656716	0.867133	0.767442	1	0.941176	0.9	0.916667	0.878261	1	1	2
1293428	0.655405	0.879167	0.735294	0.962963	0.941176	0.875	0.94186	0.906667	0.969697	1	2
1293884	0.692982	0.817143	0.90625	0.848485	0.958333	0.875	0.945455	0.9375	1	1	2
1294311	0.612903	0.848837	0.767442	0.951613	0.944444	0.920635	0.96	0.950413	1	1	2
1295863	0.619048	0.776471	0.777778	1	0.909091	1	0.882353	1	1	1	2
1296389	0.645833	0.848837	0.857143	1	0.96	0.977778	0.836066	0.948276	1	0.8	2
1296425	0.680672	0.867347	0.903226	0.928571	0.914286	0.842105	0.9	0.945946	0.958333	0.833333	2
1296476	0.695312	0.874439	0.846154	0.948718	0.96875	0.85	0.947368	0.940476	1	0.888889	2
1296634	0.598291	0.866337	0.723404	0.970588	0.954545	0.884615	1	0.955882	0.941176	1	2
1296921	0.713178	0.837607	0.552632	1	0.875	0.965517	0.9375	0.957447	0.913043	1	2
1297296	0.5	0.791411	0.56	1	1	0.882353	1	0.984615	1	1	2
1297336	0.548387	0.843049	0.684211	1	0.967742	0.916667	0.981308	0.989247	1	1	2
1297544	0.654762	0.829457	0.576923	0.970588	0.909091	0.975	0.97561	0.872727	0.875	1	2
1297868	0.671053	0.8	0.689655	0.967742	1	0.882353	0.967742	0.938462	1	1	2
1298003	0.439655	0.79803	0.763158	0.933333	1	0.953488	0.953488	0.885246	1	1	2
1301367	0.62	0.796875	0.588235	0.913043	1	0.947368	0.869565	0.947368	0.95	1	2
1301379	0.675	0.844086	0.7	0.935484	1	0.959184	0.924242	0.959459	0.954545	1	2
1302615	0.698795	0.827815	0.742857	1	0.92	0.954545	0.96875	0.95082	0.764706	1	2
1303097	0.557692	0.828671	0.764706	0.928571	1	1	0.892308	0.936842	1	1	2
1303139	0.384615	0.746377	0.615385	0.904762	0.904762	0.969697	0.868421	0.891304	1	1	2
1303193	0.453608	0.756303	0.65	1	0.818182	0.733333	0.891892	0.941176	1	1	2
1303235	0.616	0.865079	0.777778	1	0.923077	0.837838	0.941176	0.910891	1	1	2
1304910	0.527027	0.80625	0.875	1	1	0.928571	0.875	0.844828	1	1	2
1305435	0.618644	0.877637	0.621622	1	0.913043	0.975	0.972973	0.939024	1	1	2
1305499	0.603604	0.870175	0.732143	1	0.882353	1	0.948718	0.947368	1	1	2
1306456	0.718518	0.819277	0.722222	0.979592	0.8125	0.977273	0.917808	0.958333	1	1	2
1307371	0.532374	0.844538	0.673913	1	0.904762	0.921053	0.910714	0.960526	1	1	2
1307452	0.508475	0.865979	0.777778	1	0.958333	0.965517	0.888889	0.87013	0.941176	1	2
1309666	0.583333	0.793103	0.75	0.971429	0.833333	0.928571	0.915254	0.925	1	1	2
1310793	0.685484	0.789474	0.76	0.953488	0.954545	1	0.859649	0.986111	0.923077	1	2
1310853	0.654206	0.842742	0.72973	0.974359	0.846154	0.964286	0.909091	0.961039	1	1	2
1310854	0.650943	0.84	0.72973	0.974359	0.884615	1	0.909091	0.960526	1	1	2
1310926	0.726619	0.823151	0.685185	1	0.9	0.9375	0.953488	0.95283	1	1	2
1311012	0.675	0.830827	0.6	0.974359	0.947368	0.942308	0.917808	0.930233	0.966667	1	2
1311528	0.747573	0.882353	0.766667	0.95082	0.809524	0.93617	0.884615	0.931818	1	1	2
1314864	0.645455	0.805556	0.727273	1	0.95	1	0.901961	0.85	0.882353	1	2
1315361	0.668317	0.863158	0.724138	0.930233	0.952381	0.894737	0.987805	0.932773	1	1	2
1316342	0.618056	0.834646	0.8	1	0.923077	0.888889	0.955882	0.965517	0.913043	1	2
1316598	0.585586	0.821739	0.72973	1	0.826087	0.938776	0.942308	0.955882	1	1	2
1316699	0.68	0.912134	0.578947	1	0.875	0.925532	0.933333	0.941176	1	1	2
1322978	0.564516	0.793651	0.518519	1	1	0.944444	0.840909	0.824561	1	1	2
1324918	0.518519	0.865854	0.829268	1	0.916667	0.870968	0.924528	0.941176	1	1	2
1325818	0.652632	0.792308	0.689655	0.869565	1	0.931035	0.891892	0.951807	1	1	2
1328142	0.603774	0.760766	0.672727	1	1	0.921053	0.911111	0.931507	0.956522	1	2
1328148	0.598214	0.782805	0.689655	1	1	0.9	0.877551	0.924051	1	1	2
1328504	0.61157	0.859729	0.642857	1	0.85	0.938776	0.898305	0.855072	1	1	2
1328508	0.608333	0.853774	0.642857	1	0.842105	0.934783	0.896552	0.855072	1	1	2
1328519	0.594595	0.86802	0.684211	1	0.9	0.904762	0.980769	0.927536	1	1	2
1329511	0.569231	0.865546	0.675676	0.973684	0.913043	0.869565	0.882979	0.956522	0.923077	1	2
1330913	0.674699	0.849673	0.625	1	0.971429	1	0.985294	0.986301	1	0.9	2
1331607	0.584	0.85625	0.736842	0.9375	1	0.928571	0.907407	0.97561	1	1	2
1331618	0.530435	0.84106	0.6875	0.958333	0.944444	0.958333	0.897959	1	1	1	2
1334194	0.533333	0.845714	0.730769	1	0.9375	1	0.952381	0.9	1	1	2
1334722	0.604167	0.815686	0.769231	0.974359	1	1	0.794872	0.914286	0.9	1	2
1334782	0.559322	0.819444	0.666667	0.960784	1	1	0.887097	0.94382	1	1	2
1334794	0.535088	0.820513	0.6	1	1	1	0.892857	0.938272	1	1	2
1334797	0.539823	0.817844	0.617647	0.978723	1	1	0.859649	0.940476	1	1	2
1334965	0.678899	0.804444	0.714286	0.955556	0.939394	1	0.919355	0.954023	1	1	2
1335962	0.540541	0.884058	0.722222	1	0.95	1	1	0.893617	1	1	2
1337176	0.595745	0.838462	0.589744	1	0.933333	1	0.980392	0.944444	1	1	2
1339236	0.658824	0.88172	0.714286	1	1	1	0.958904	0.97619	0.892857	0.833333	2
1339770	0.704545	0.833333	0.810811	0.92	1	0.972222	0.869565	0.882353	1	1	2
1339883	0.606742	0.825112	0.75	1	0.75	0.821429	0.88	0.949153	0.9	1	2
1339896	0.602273	0.809322	0.72973	1	0.722222	0.827586	0.842105	0.966667	1	1	2
1339926	0.632184	0.804255	0.62069	1	0.636364	0.857143	0.863636	0.968254	0.875	1	2
1340300	0.655405	0.84585	0.804878	1	1	0.868421	0.741935	0.941176	1	0.894737	2
1341313	0.580645	0.826923	0.731707	1	0.88	0.973684	0.857143	0.927835	1	1	2
1341762	0.567797	0.779904	0.551724	1	0.916667	0.976744	0.940298	0.953488	0.941176	1	2
1341825	0.558442	0.811688	0.611111	1	0.84	1	0.914286	0.961538	1	1	2
1341840	0.44898	0.782609	0.583333	1	0.8125	1	0.928571	0.96875	1	1	2
1342080	0.673267	0.846491	0.722222	0.978261	0.970588	0.974359	0.905405	0.906977	0.972222	1	2
1342715	0.565217	0.838926	0.73913	0.96	0.866667	0.970588	0.951219	0.925926	1	1	2
1344199	0.543307	0.861635	0.85	1	0.846154	1	0.901961	0.96875	0.933333	1	2
1347912	0.666667	0.850932	0.709677	1	1	0.769231	0.971014	0.973333	1	1	2
1347929	0.672269	0.860606	0.7	1	1	0.75	0.951613	0.986111	1	1	2
1348014	0.552	0.867089	0.677419	1	0.933333	0.923077	1	0.983871	1	1	2
1348022	0.513043	0.833333	0.62069	1	0.925926	0.956522	1	0.982456	1	1	2
1348046	0.478261	0.836207	0.516129	1	0.823529	0.933333	1	0.96875	1	1	2
1351609	0.619048	0.863905	0.813953	1	0.833333	0.981481	0.941176	1	1	0.9	2
1352713	0.550336	0.855738	0.771429	0.976744	1	0.9	0.974684	0.946237	1	1	2
1353179	0.588235	0.803371	0.783784	1	1	0.98	0.907407	0.890411	0.941176	1	2
1353553	0.593985	0.773148	0.657895	0.954545	0.904762	0.973684	0.938776	0.925	1	1	2
1353578	0.583942	0.778761	0.666667	0.958333	0.95	0.958333	0.930233	0.921053	1	1	2
1353605	0.640845	0.823256	0.756757	0.958333	0.95	0.9375	0.965517	0.931035	0.952381	1	2
1354483	0.521739	0.801047	0.71875	1	1	1	0.851064	0.88	1	1	2
1354920	0.523256	0.871429	0.851852	0.972973	1	0.930233	0.90566	0.918605	0.962963	0.933333	2
1360310	0.580645	0.868778	0.805556	0.969697	1	0.887097	0.888889	0.978261	1	1	2
1360313	0.565574	0.861751	0.8	0.971429	1	0.9	0.895522	0.968085	1	1	2
1360382	0.564885	0.843373	0.772727	0.973684	1	0.928571	0.923077	0.971154	1	1	2
1360967	0.582418	0.762195	0.548387	1	0.875	0.902439	0.972222	0.830189	1	1	2
1361024	0.635514	0.839806	0.828571	1	0.95	0.942857	0.898305	0.873684	0.866667	1	2
1361433	0.675439	0.79602	0.74359	1	1	0.944444	0.892857	0.973684	0.9	1	2
1361455	0.66087	0.826733	0.755556	1	1	0.95	0.918367	0.972973	0.909091	1	2
1361965	0.56701	0.873684	0.6	0.970588	0.956522	1	0.918919	0.971429	1	1	2
1362959	0.5	0.856383	0.682927	1	1	0.956522	0.925	0.957747	1	1	2
1363519	0.575758	0.847328	0.657143	1	1	0.875	0.86	0.913793	1	1	2
1363520	0.584615	0.839695	0.657143	1	1	0.875	0.86	0.912281	1	1	2
1363523	0.603175	0.841727	0.648649	1	1	0.823529	0.857143	0.913793	1	1	2
1363619	0.528736	0.771812	0.657143	1	0.923077	0.931035	0.903226	0.9375	1	1	2
1363628	0.619048	0.782313	0.65625	1	0.9375	0.967742	0.923077	0.944444	1	1	2
1363682	0.697248	0.796954	0.642857	1	0.947368	1	0.942857	0.876543	1	1	2
1366425	0.511628	0.825	0.674419	1	0.967742	0.944444	0.878788	0.9125	1	1	2
1366455	0.444444	0.820895	0.657143	1	0.916667	0.903846	0.854545	0.851351	1	1	2
1367547	0.560976	0.815789	0.648649	0.956522	0.761905	0.92	1	0.948718	1	1	2
1369435	0.722222	0.851282	0.757576	0.975	0.971429	0.8125	0.923077	0.910256	1	0.947368	2
1369613	0.514286	0.829268	0.73913	0.944444	0.923077	1	0.804878	0.934783	1	1	2
1369871	0.484536	0.887574	0.6	1	0.952381	0.934783	0.928571	0.869565	1	1	2
1369910	0.606557	0.878173	0.756757	1	0.96	0.944444	0.895833	0.892308	1	1	2
1369982	0.591398	0.847826	0.736842	1	1	0.875	0.9	0.857143	1	1	2
1371645	0.607692	0.86121	0.770833	1	0.85	1	0.951613	0.942857	1	1	2
1372635	0.613139	0.861538	0.712121	0.956522	0.965517	0.866667	0.858824	0.957627	0.945946	1	2
1372671	0.670886	0.860544	0.7	0.979592	0.967742	0.88	0.922222	0.969325	0.953488	1	2
1372713	0.718391	0.850299	0.657143	1	0.945946	0.940298	0.911111	0.940741	0.977273	1	2
1372870	0.614754	0.825641	0.818182	1	0.809524	1	0.90625	0.906667	0.941176	0.95	2
1372877	0.572727	0.820809	0.793103	1	0.8	1	0.903226	0.914286	1	1	2
1373037	0.40367	0.707182	0.487805	1	0.7	0.934783	0.813559	0.815789	1	1	2
1373048	0.436975	0.742081	0.489796	1	0.75	0.95082	0.826087	0.831325	1	1	2
1373051	0.452381	0.751037	0.509804	1	0.766667	0.951613	0.833333	0.827586	0.913043	1	2
1373147	0.664062	0.805461	0.705882	0.952381	0.954545	0.948276	0.928571	0.911392	1	1	2
1373591	0.617391	0.777778	0.647059	0.961538	0.866667	0.944444	0.9	0.979167	1	1	2
1374286	0.661538	0.835165	0.717949	1	1	0.871795	0.942308	0.851064	1	1	2
1374484	0.636364	0.782383	0.76	1	1	0.93617	0.9	0.977273	1	1	2
1374532	0.616667	0.829091	0.675676	0.954545	0.956522	0.932203	0.923077	0.973684	1	1	2
1376365	0.66	0.863248	0.785714	1	0.916667	0.904762	0.909091	0.941176	1	1	2
1377139	0.565657	0.731405	0.617647	0.828571	0.75	0.725	0.875	0.822222	1	1	2
1378137	0.607407	0.8125	0.79661	1	0.967742	0.909091	0.951219	0.944	0.972973	1	2
1380805	0.443478	0.874439	0.875	1	0.954545	0.966667	0.943396	0.952381	0.96	1	2
1380825	0.485437	0.887446	0.829268	1	0.909091	0.96	0.962025	0.941176	1	1	2
1382971	0.7	0.826484	0.707317	1	1	1	0.943396	0.958333	1	0.857143	2
[truncated: 5,211 more rows]
