# Supplementary material for: Long-term ecological and evolutionary dynamics in the gut microbiomes of carbapenemase-producing Enterobacteriaceae colonized subjects
Source: Nat Microbiol. 2022 Sep 15;7(10):1516–24. doi: 10.1038/s41564-022-01221-w (PMC9519440; doi:10.1038/s41564-022-01221-w)
Supplement: Supplementary file 19 — K. pneumoniae substrain variations source data. [file 41564_2022_1221_MOESM19_ESM.xlsx]

## Sheet: 0457-T
snp	V01	V02	V04	V05	V06	class
16587	0.956322	0.925466	0.93621	0.77591	0.686364	1
17914	0.611111	0.695652	0.75	0.462366	0.657143	1
17915	0.588235	0.695652	0.736842	0.462366	0.655072	1
21042	0.333333	0.290323	0.269231	0.836735	0.104167	1
37742	0.96	0.566372	0.666667	0.270833	0.954545	1
48609	0.704	0.2	0.507143	0.106557	0.071856	1
75793	0.925926	0.503937	0.671053	0.289256	0.981949	1
125559	0.459459	0.37931	0.451128	0.377551	0.377079	1
217770	0.4375	0.446809	0.472222	0.625	0.505	1
221748	0.833333	0.194093	0.807143	0.147959	0.316794	1
221759	0.794872	0.180258	0.812987	0.114943	0.285714	1
222034	0.128205	0.6639	0.515625	0.662162	0.256	1
225629	1	0.5	0.775862	0.214286	0.792553	1
228682	0.925	0.169043	0.324176	0.345853	0.882897	1
228721	0.086957	0.763158	0.624242	0.416787	0.075606	1
228871	0.1875	0.715909	0.355932	0.769939	0.52459	1
229420	0.12766	0.657364	0.219844	0.673236	0.384259	1
229435	0.108696	0.633645	0.215457	0.392547	0.35396	1
229906	1	0.644444	1	0.141104	0.498542	1
231857	1	0.619048	0.797297	0.775862	0.962865	1
232475	0.851852	0.171975	0.416	0.097493	0.855491	1
233732	0.25	0.681564	0.287129	0.751579	0.405483	1
233783	0.835821	0.105263	0.45977	0.061758	0.062334	1
258029	0.848558	0.725166	0.819594	0.569231	0.30445	1
271836	1	0.44	0.753247	0.604396	0.921348	1
551490	1	0.326797	0.486842	0.315789	0.922449	1
552996	0.967742	0.43609	0.74359	0.175325	0.960784	1
627696	0.981567	0.945355	0.955224	0.854839	0.710247	1
853370	0.157895	0.716157	0.540741	0.596566	0.173127	1
853415	0.947368	0.364162	0.582609	0.16763	0.9	1
1002519	0.978365	0.905172	0.954092	0.806061	0.691667	1
1113183	0.333333	0.451613	0.542857	0.348837	0.510288	1
1113240	0.583333	0.464286	0.366667	0.162791	0.433121	1
1133577	0.8	0.951219	0.9	0.885714	0.854054	1
1389082	0.833333	0.565217	0.404762	0.403509	0.574194	1
1590057	0.9375	0.373737	0.796327	0.075795	0.168831	1
1590069	0.916667	0.338369	0.769547	0.075301	0.099462	1
1742176	1	0.335714	0.5	0.452632	0.939623	1
1858010	0.909091	0.8125	0.83871	0.611111	0.776824	1
1858061	0.684211	0.8125	0.806452	0.631579	0.765854	1
1880497	1	0.696429	0.925	0.814815	0.988462	1
1881423	1	0.626667	0.823529	0.313208	0.603004	1
2483277	0.3125	0.537037	0.6	0.25	0.468635	1
2483421	0.434783	0.309091	0.25	0.190476	0.358852	1
2483530	0.363636	0.233333	0.32	0.162162	0.242424	1
2958980	0.321429	0.382979	0.912281	0.18	0.966102	1
3182108	0.4	0.835	0.509091	0.42963	0.112971	1
3579313	0.666667	0.731422	0.742655	0.579629	0.552239	1
3579388	0.25	0.106569	0.120789	0.076798	0.079306	1
3584314	0.5	0.3125	0.264151	0.145455	0.224335	1
3584338	0.352941	0.395833	0.377049	0.192308	0.424658	1
3584344	0.588235	0.673469	0.777778	0.44	0.79322	1
3584355	0.2	0.229167	0.378788	0.244898	0.346032	1
3640888	1	0.552632	0.742857	0.533333	0.945736	1
3990347	1	0.413043	0.705882	0.113821	0.954286	1
3990356	1	0.358696	0.647059	0.098361	0.933333	1
4033992	0.952113	0.916944	0.953008	0.844575	0.723502	1
4085380	0.157895	0.837121	0.537931	0.808656	0.441463	1
4085533	0.266667	0.88	0.5	0.691589	0.480144	1
4087776	1	0.623377	0.698113	0.637681	0.954733	1
4087806	1	0.491803	0.604651	0.142857	0.948571	1
4150480	0.857143	0.72	0.848485	0.829787	0.834123	1
4227835	0.916667	0.28125	0.672131	0.191304	0.837438	1
4457873	0.62963	0.45679	0.435897	0.141176	0.443038	1
4457946	0.681818	0.466667	0.453608	0.138298	0.468013	1
4458021	0.666667	0.496504	0.598291	0.588477	0.579085	1
4458915	0.628571	0.426471	0.576923	0.544118	0.479751	1
4728724	0.958333	0.615385	0.901639	0.770492	0.979381	1
4818786	0.235294	0.565217	0.46875	0.241228	0.044944	1
4841844	1	0.452899	0.781482	0.590062	0.97035	1
4845970	0.97619	0.921053	0.979412	0.841975	0.664108	1
4857416	0.138889	0.804054	0.474576	0.822943	0.353061	1
4857873	0.307692	0.784946	0.547619	0.305699	0.046448	1
4858086	0.129032	0.882353	0.653333	0.819209	0.521298	1
4858128	0.133333	0.899054	0.639098	0.769088	0.478261	1
4858203	0.363636	0.815261	0.515873	0.632653	0.296188	1
4858563	0.886121	0.121475	0.589226	0.017105	0.16315	1
4858670	0.955645	0.305842	0.774194	0.037152	0.324675	1
4860715	0.272727	0.782222	0.5625	0.372414	0.101974	1
4864103	0.815789	0.882904	0.883677	0.46223	0.188716	1
4864108	0.78481	0.024719	0.084838	0.086655	0.058052	1
4864153	0.861111	0.316195	0.742647	0.075812	0.100993	1
4864845	0.222222	0.78626	0.692857	0.647922	0.460888	1
4865123	0.69697	0.872236	0.911833	0.771689	0.146237	1
4865225	0.9	0.890909	0.892308	0.306931	0.380435	1
4865559	0.333333	0.816144	0.58	0.377049	0.122924	1
4865598	0.333333	0.831276	0.652941	0.38764	0.136646	1
4865700	0.904762	0.217544	0.676768	0.028446	0.213483	1
4865745	0.932836	0.341365	0.839431	0.053977	0.298578	1
4869020	0.795918	0.051546	0.337278	0.080952	0.055785	1
4869044	0.764706	0.041322	0.331395	0.077075	0.051878	1
4870651	0.275862	0.626866	0.257778	0.566667	0.244068	1
4870654	0.193548	0.037313	0.036036	0.104348	0.132653	1
4873928	0.4	0.922481	0.662651	0.767442	0.125	1
4874156	0.16	0.70297	0.375	0.477778	0.27907	1
4875062	1	0.452381	0.803922	0.333333	0.85641	1
4925162	0.272727	0.681818	0.2	0.435897	0.069444	1
4925210	0.4	0.869565	0.535714	0.705263	0.198198	1
5169781	0.577778	0.723684	0.849558	0.065789	0.956164	1
5170225	0.995625	0.582073	0.909653	0.021978	0.739411	1
5182033	1	0.771429	0.975	0.185841	0.690196	1
5248664	0.5	0.611765	0.590164	0.556604	0.576623	1
5248685	0.458333	0.365079	0.392157	0.479167	0.383721	1
5249189	0.474576	0.425926	0.372093	0.386364	0.300226	1
5249252	0.378788	0.306306	0.324324	0.1	0.218684	1
5324859	0.926829	0.691176	0.955224	0.159574	0.708333	1
5328055	0.816327	0.185185	0.665615	0.486111	0.51	1
2561	1	1	1	0.397436	0.996269	2
4427	1	1	1	0.269231	0.994872	2
6214	1	1	1	0.428571	1	2
6847	1	1	1	0.388889	1	2
7249	0.944444	1	1	0.295082	0.996667	2
7456	1	1	1	0.42	1	2
9337	1	1	1	0.26	1	2
9560	1	1	1	0.398374	0.983923	2
11767	1	1	1	0.259259	1	2
13111	1	1	1	0.464646	0.99569	2
15172	1	1	1	0.5	0.985366	2
27778	1	1	1	0.41791	1	2
32325	0.833333	0.969697	1	0.342466	1	2
36120	1	1	1	0.495413	0.996198	2
41884	1	1	1	0.378788	1	2
41889	1	1	1	0.333333	0.993506	2
46086	1	1	1	0.493506	0.995122	2
47916	1	1	1	0.45679	0.99422	2
50093	1	1	0.972973	0.409091	1	2
52296	0.9375	1	0.966667	0.385714	1	2
55451	1	1	1	0.228571	1	2
56386	1	1	1	0.472727	1	2
57369	1	0.972973	0.971429	0.560976	0.994475	2
57759	1	1	1	0.452381	0.995192	2
58739	1	1	1	0.470588	1	2
58744	1	1	1	0.492958	1	2
59164	0.894737	1	1	0.45	0.994536	2
60433	1	0.966102	1	0.360465	1	2
60676	1	0.977273	1	0.45098	1	2
61308	1	1	1	0.384615	0.991837	2
61335	1	1	1	0.4	0.995984	2
61674	1	1	1	0.469388	1	2
62022	1	1	1	0.408163	1	2
62611	1	1	1	0.418605	1	2
63292	1	1	1	0.365854	1	2
65096	1	1	0.95	0.371795	0.987755	2
65132	1	1	1	0.272727	1	2
66126	1	1	1	0.48	1	2
66871	1	1	1	0.384615	0.989899	2
66997	1	1	1	0.4	1	2
67950	1	1	1	0.421053	1	2
68456	1	1	1	0.345679	1	2
69121	1	1	0.985075	0.462264	1	2
70105	1	1	1	0.478261	0.994924	2
70366	1	1	1	0.37037	0.994413	2
70510	0.857143	0.972222	1	0.552632	0.966851	2
71699	1	1	0.972222	0.415094	1	2
73579	1	1	1	0.271429	1	2
74470	1	1	1	0.285714	1	2
76570	1	1	1	0.439394	1	2
76738	0.961538	1	1	0.42029	0.992278	2
80321	0.9375	1	1	0.404255	1	2
81549	1	1	1	0.394366	1	2
81813	1	0.980392	1	0.333333	0.996466	2
82181	1	1	1	0.283333	1	2
83181	0.956522	1	1	0.385417	1	2
83800	1	1	1	0.402299	1	2
85144	1	1	1	0.306818	0.996764	2
86723	1	1	1	0.131579	1	2
89525	1	1	1	0.272727	1	2
89590	1	1	1	0.384615	1	2
89765	1	0.956522	1	0.365591	1	2
92037	1	0.981481	1	0.333333	1	2
93398	1	0.978261	1	0.321839	1	2
93758	1	1	1	0.338983	1	2
94055	1	1	1	0.310345	1	2
94193	1	1	1	0.34127	0.996825	2
95788	1	1	1	0.262295	1	2
96768	1	1	1	0.4	1	2
97039	1	1	1	0.423077	1	2
97044	1	1	1	0.423077	1	2
97137	1	1	1	0.448276	0.995868	2
97224	1	1	1	0.295455	0.989247	2
97231	1	1	1	0.271739	1	2
98717	1	1	1	0.403226	1	2
98864	1	1	1	0.44898	1	2
101468	1	1	1	0.465753	1	2
102091	1	1	1	0.440678	1	2
104114	0.923077	1	1	0.410256	1	2
104950	1	1	0.967742	0.53012	0.99322	2
107248	1	0.909091	1	0.540984	1	2
107250	1	0.9	1	0.440678	1	2
107335	1	1	0.952381	0.333333	1	2
108400	1	1	1	0.210526	0.979592	2
108847	1	1	1	0.413793	1	2
108865	1	1	1	0.425	1	2
109384	0.894737	1	1	0.295775	0.981982	2
109967	1	1	1	0.444444	1	2
110570	1	1	1	0.357143	1	2
114512	1	1	1	0.233333	1	2
116082	1	1	1	0.391304	1	2
116266	1	1	1	0.409836	1	2
116731	1	1	1	0.387097	1	2
116734	0.941176	1	1	0.4375	0.993103	2
117942	1	1	1	0.34	0.995049	2
118238	1	1	1	0.231707	1	2
119608	0.966102	1	1	0.4	1	2
125386	1	0.816	0.845438	0.765043	0.974522	2
127590	1	1	1	0.48	0.994286	2
129910	1	1	1	0.447368	0.992857	2
133234	0.875	0.928571	1	0.5	0.995495	2
133990	1	1	1	0.306452	1	2
137506	0.785714	1	1	0.510204	1	2
138961	1	1	1	0.440678	1	2
143362	1	1	1	0.472727	0.996825	2
146048	1	1	1	0.34375	1	2
146096	1	1	0.95	0.488889	1	2
146111	1	1	0.95	0.466667	1	2
146132	1	1	0.941176	0.408163	1	2
150438	1	1	1	0.38	0.996094	2
151462	1	1	1	0.402597	1	2
152523	1	1	1	0.447761	1	2
153395	1	1	1	0.287671	1	2
154491	1	1	1	0.462963	1	2
156379	1	1	1	0.352941	1	2
157843	0.961538	1	1	0.385542	1	2
160815	1	1	1	0.342857	0.994709	2
160827	1	1	1	0.388889	1	2
161094	1	1	1	0.407407	1	2
161119	1	1	1	0.470588	1	2
161430	1	1	1	0.292453	0.972332	2
167888	1	1	1	0.428571	0.987805	2
170442	1	1	1	0.440678	1	2
173237	1	1	1	0.481481	1	2
174783	1	1	1	0.351351	1	2
174789	1	1	1	0.384615	1	2
174795	1	1	0.986111	0.35	0.990783	2
176498	1	1	1	0.383562	0.949239	2
176738	1	1	1	0.184211	1	2
176840	1	1	0.931035	0.28	0.993151	2
176843	1	1	0.931035	0.28	1	2
177245	1	1	1	0.342857	1	2
178761	1	1	0.98	0.330357	0.996633	2
179563	1	1	1	0.291139	1	2
179593	1	0.96875	1	0.301205	1	2
181220	1	1	1	0.384615	0.996575	2
182631	1	1	1	0.322917	1	2
183729	1	1	1	0.387097	1	2
186871	1	1	1	0.345794	1	2
190198	1	0.961538	1	0.392857	1	2
192839	1	1	0.975	0.433962	1	2
193749	1	1	1	0.236842	0.99308	2
193989	1	1	1	0.175	0.985075	2
194016	1	1	1	0.194444	1	2
194073	1	1	1	0.354839	1	2
194076	1	1	1	0.233333	1	2
194079	1	1	1	0.28125	1	2
196036	1	1	1	0.37931	1	2
196054	1	1	1	0.410256	1	2
196507	1	1	1	0.396825	0.991379	2
198747	0.944444	1	1	0.328767	0.995349	2
198961	1	1	1	0.482143	1	2
200205	1	0.96875	1	0.508772	1	2
201296	1	1	1	0.418605	1	2
202958	1	1	1	0.333333	0.985714	2
205052	1	1	1	0.264151	0.995169	2
207819	1	1	1	0.291045	0.996942	2
207891	1	1	1	0.237762	0.986928	2
209550	1	0.961538	0.97561	0.362069	0.985075	2
210689	1	1	1	0.357143	1	2
210824	1	1	1	0.274194	0.99435	2
211202	1	1	0.975	0.457143	1	2
211298	1	0.955556	1	0.442308	1	2
218265	1	1	1	0.45614	1	2
218266	1	1	1	0.448276	1	2
218716	1	1	1	0.475	0.995868	2
219041	1	1	1	0.422222	0.997033	2
219254	1	1	1	0.4	0.993197	2
219645	1	1	1	0.344828	1	2
225802	1	1	0.97619	0.518519	1	2
233207	1	1	1	0.341176	0.984615	2
234587	1	1	0.985714	0.387755	0.988067	2
238119	1	1	1	0.301075	1	2
239557	1	1	1	0.44186	1	2
240251	1	1	1	0.320755	1	2
240347	1	1	1	0.307692	1	2
240407	1	1	1	0.28125	1	2
240413	1	0.965517	0.97561	0.310345	0.986111	2
240725	1	1	1	0.311111	0.986755	2
241004	1	1	1	0.425926	1	2
241022	1	1	1	0.411765	1	2
242333	1	1	1	0.28125	1	2
242340	1	1	1	0.382353	1	2
244698	1	1	1	0.381818	0.986486	2
247882	1	1	1	0.402985	1	2
248351	1	1	1	0.480769	1	2
248749	1	1	1	0.294118	1	2
251809	1	1	1	0.444444	1	2
251981	1	0.98	1	0.255814	1	2
253014	1	1	1	0.424242	1	2
255608	1	1	1	0.3	1	2
255641	1	1	1	0.307692	0.994565	2
256097	1	1	1	0.47191	1	2
256172	1	0.939394	1	0.192308	0.99435	2
256175	1	1	1	0.18	1	2
263308	1	1	1	0.435484	0.995516	2
265660	1	1	1	0.44186	1	2
266008	1	1	1	0.428571	1	2
266363	1	1	1	0.513514	0.981395	2
266835	1	0.980392	1	0.328947	0.992	2
267157	1	1	1	0.403846	1	2
267566	1	1	1	0.448276	1	2
268671	1	1	1	0.404762	1	2
268916	0.954545	1	1	0.532468	1	2
270772	1	0.977778	1	0.27381	1	2
271038	1	1	1	0.155172	1	2
271056	1	1	1	0.27907	1	2
271377	1	1	1	0.380952	1	2
274008	1	1	1	0.463768	1	2
275361	1	1	1	0.50505	0.993939	2
282990	1	1	1	0.458333	1	2
283910	1	1	1	0.282609	1	2
284610	1	1	1	0.39	0.9941	2
285671	1	1	1	0.276316	0.995595	2
285854	1	1	1	0.177419	1	2
286250	1	1	1	0.487805	0.982456	2
288988	1	1	1	0.26087	1	2
290882	0.909091	1	1	0.56	0.995215	2
291315	1	0.928571	1	0.416667	1	2
291692	1	1	1	0.454545	0.966667	2
292454	1	1	1	0.392857	1	2
292494	1	1	1	0.363636	1	2
295084	1	1	1	0.269663	1	2
306084	1	1	1	0.343284	1	2
307724	1	1	1	0.46	1	2
307799	1	1	1	0.418919	1	2
308054	1	1	1	0.455882	0.995833	2
308373	1	1	1	0.465116	0.996377	2
311474	1	1	1	0.275862	1	2
313440	1	1	1	0.44	1	2
317797	1	1	1	0.192308	0.990741	2
317873	1	1	1	0.416667	1	2
318134	1	1	1	0.461538	0.99403	2
318930	1	1	1	0.491525	0.996711	2
319668	1	1	0.983051	0.411765	0.995671	2
321182	0.916667	0.954545	0.982759	0.241667	0.968085	2
324570	1	1	1	0.388889	0.992188	2
330614	1	1	0.972973	0.297872	0.99569	2
330615	1	1	1	0.304348	1	2
332873	1	1	1	0.428571	1	2
333706	1	1	1	0.487179	1	2
334323	1	1	1	0.366667	1	2
337132	1	1	1	0.159091	1	2
337483	1	1	1	0.32	1	2
337783	0.975	0.96	1	0.396825	0.981481	2
338812	0.92	1	0.97619	0.392157	0.977876	2
340801	1	1	1	0.458333	1	2
347092	1	1	1	0.490566	1	2
352944	1	1	1	0.464286	1	2
353642	1	1	1	0.431818	0.990196	2
356749	1	1	1	0.444444	1	2
356800	1	1	1	0.4	1	2
356931	1	0.9	1	0.307692	1	2
357439	1	1	1	0.404762	1	2
361611	1	1	1	0.460317	0.990654	2
362115	1	1	1	0.411765	1	2
363539	1	1	1	0.521277	0.950166	2
363893	0.939394	0.983607	0.964912	0.349206	0.978632	2
364538	1	1	1	0.234694	0.995575	2
365166	0.923077	1	1	0.482759	0.993939	2
366807	1	1	1	0.485294	0.996835	2
367180	0.916667	1	1	0.3	1	2
368400	0.9375	1	1	0.4375	0.967914	2
369985	1	1	1	0.383721	0.996774	2
371722	1	1	0.980392	0.469697	0.996633	2
371856	1	1	0.982143	0.318182	0.982301	2
372105	1	1	1	0.257576	1	2
372174	0.96	0.97619	0.977778	0.2	1	2
373861	1	1	1	0.225806	0.991935	2
374212	1	1	0.976744	0.333333	1	2
378281	0.969697	1	1	0.330579	0.991848	2
378487	1	1	1	0.423077	1	2
379616	1	0.979592	1	0.441558	0.997067	2
380202	1	0.964286	1	0.525424	1	2
382499	1	1	1	0.403509	1	2
382834	0.951219	0.981818	1	0.455556	1	2
383848	1	1	0.971014	0.471429	1	2
385495	1	1	1	0.475	0.996711	2
386414	0.916667	1	0.986111	0.484375	1	2
387496	1	1	1	0.423729	1	2
387757	1	1	0.985714	0.508197	0.992021	2
388378	1	1	1	0.365385	0.996296	2
390643	1	1	1	0.381818	0.996774	2
396374	1	1	1	0.471264	1	2
397346	1	0.953488	1	0.342105	0.988571	2
398604	0.807692	0.789474	0.90625	0.409091	0.896552	2
398920	1	1	1	0.516667	0.983051	2
398970	1	1	1	0.32	0.991525	2
399015	1	0.978723	1	0.404762	1	2
400802	1	1	1	0.473684	1	2
401724	1	0.975	1	0.405405	0.995261	2
401957	0.956522	1	1	0.424242	1	2
404412	0.958333	0.981481	0.962963	0.382353	0.991031	2
406457	1	1	1	0.445946	1	2
408278	1	1	1	0.323529	1	2
411192	1	1	1	0.428571	1	2
411207	1	1	1	0.426471	1	2
412045	1	1	1	0.29661	0.997429	2
412789	1	1	1	0.423077	1	2
413119	1	1	1	0.488372	1	2
414686	1	0.975	1	0.466667	0.990521	2
417336	1	1	1	0.304348	0.986711	2
429734	1	1	1	0.363636	1	2
430053	1	1	1	0.478261	1	2
431957	1	1	1	0.493671	0.992366	2
432896	0.967742	1	1	0.478873	0.992647	2
434789	1	0.985075	1	0.470588	0.99422	2
435123	1	1	1	0.479167	0.992593	2
435282	1	1	1	0.472222	1	2
437540	0.96	0.961538	1	0.47541	0.995261	2
439516	1	1	1	0.365854	1	2
441521	1	1	1	0.46	1	2
441638	1	0.971429	1	0.414634	1	2
441641	1	1	1	0.378378	0.993631	2
441647	1	1	1	0.424242	1	2
441721	0.941176	1	1	0.375	0.976378	2
441779	1	1	1	0.40625	1	2
441818	1	0.981481	1	0.428571	1	2
441989	0.933333	1	1	0.460317	1	2
442073	1	1	1	0.340909	1	2
442139	1	1	1	0.428571	1	2
443805	0.916667	1	1	0.516129	1	2
443826	0.916667	1	1	0.478873	1	2
445674	1	1	1	0.4	0.992701	2
448926	0.727273	1	1	0.565217	0.984252	2
449589	1	0.97619	1	0.464286	0.991111	2
452300	1	1	1	0.397059	0.993197	2
452947	1	1	1	0.408163	0.989305	2
454279	1	0.944444	1	0.362069	0.947761	2
454353	1	1	1	0.360656	1	2
454453	1	1	1	0.337349	1	2
455888	0.954545	1	1	0.506849	1	2
457069	1	1	1	0.275591	1	2
457665	1	1	1	0.285714	0.97561	2
461755	0.941176	0.961538	1	0.431818	1	2
462229	1	1	1	0.5	0.995392	2
463270	1	1	1	0.509434	0.973684	2
465929	0.962963	1	1	0.488889	1	2
466958	1	1	1	0.296703	1	2
467102	1	1	1	0.333333	1	2
467749	1	1	0.972973	0.521739	0.996	2
467913	1	1	1	0.3125	1	2
467920	1	1	1	0.352941	1	2
467988	1	1	1	0.37037	1	2
469487	1	1	1	0.410256	1	2
472717	1	1	1	0.473684	0.995652	2
473943	1	1	1	0.369231	0.995968	2
474472	1	1	1	0.358491	1	2
474854	1	1	1	0.4	1	2
476250	1	1	1	0.393617	1	2
478679	1	1	1	0.46	0.983871	2
478737	1	1	1	0.472727	1	2
480356	1	1	1	0.470588	1	2
485845	1	1	1	0.43662	0.98155	2
485985	1	1	1	0.403846	0.996324	2
486175	1	1	1	0.491803	1	2
486956	1	1	1	0.5	0.991597	2
487308	1	1	1	0.5	0.997151	2
488091	1	1	1	0.416667	1	2
488093	1	1	1	0.36	0.992366	2
489805	1	0.975	0.942857	0.41791	0.991489	2
489811	1	1	1	0.469697	1	2
490042	1	1	1	0.406593	1	2
493000	1	1	1	0.4375	1	2
493144	1	1	1	0.481481	1	2
493954	1	1	1	0.418605	1	2
493975	1	1	1	0.261905	0.99422	2
493981	0.928571	1	1	0.358974	0.988095	2
494520	1	1	1	0.451613	0.996212	2
495242	1	1	1	0.4	1	2
495333	1	1	1	0.492063	0.996441	2
495706	1	1	0.983607	0.296296	1	2
496548	1	1	1	0.323529	1	2
500701	1	1	1	0.377358	0.992509	2
501959	1	1	1	0.466667	0.990566	2
502013	1	1	1	0.454545	0.99639	2
503318	1	1	1	0.5	0.996154	2
503681	1	1	1	0.388889	0.994083	2
503879	1	0.945455	0.945946	0.363636	0.990868	2
503882	1	0.947368	0.941176	0.363636	0.990783	2
503906	1	1	1	0.347826	1	2
505585	1	0.977778	1	0.333333	0.994475	2
508766	1	0.969697	1	0.3	1	2
509001	1	1	1	0.384615	1	2
510519	1	1	1	0.162791	1	2
511983	1	1	1	0.439024	0.996241	2
513220	1	1	1	0.457143	0.995192	2
514595	1	0.974359	1	0.262295	0.959707	2
515046	0.9	1	0.973684	0.5	0.978495	2
515091	1	1	1	0.416667	1	2
515094	1	1	1	0.423077	1	2
517557	1	1	1	0.436782	1	2
517560	1	1	1	0.402299	1	2
518198	1	1	1	0.34	0.969697	2
518302	1	1	1	0.484848	1	2
518419	1	1	0.976744	0.25641	0.978947	2
518485	1	1	1	0.333333	0.988281	2
518629	1	1	1	0.423077	0.984496	2
519507	0.9375	1	1	0.432836	0.951493	2
519569	1	1	1	0.391753	0.961219	2
520267	1	1	1	0.414634	1	2
522814	1	1	0.983333	0.491228	0.995816	2
524157	1	0.958333	1	0.323529	0.971564	2
527811	1	1	1	0.4	1	2
528966	1	1	1	0.489362	1	2
531387	1	0.97619	1	0.5	1	2
532161	0.933333	1	1	0.418182	1	2
532449	1	1	1	0.470588	1	2
532962	0.9	1	1	0.277778	0.995238	2
537019	1	0.979167	1	0.516129	0.987342	2
537229	1	1	1	0.434211	1	2
537400	1	1	1	0.383333	0.99635	2
537481	1	1	1	0.458333	0.995098	2
538066	1	1	1	0.446154	1	2
538563	1	1	0.9375	0.456522	1	2
538975	1	1	1	0.347826	1	2
539532	1	1	1	0.227642	0.99375	2
539850	1	1	1	0.327273	0.987302	2
543675	1	0.97561	1	0.52	1	2
545176	1	1	1	0.457143	1	2
546031	1	0.985075	1	0.459459	1	2
547675	1	1	1	0.413043	1	2
548635	1	1	1	0.381579	1	2
548909	0.8	1	1	0.518519	1	2
548911	0.8	1	1	0.461538	1	2
550032	1	0.948718	0.962963	0.333333	0.986395	2
551937	1	0.983051	1	0.292308	0.971429	2
552798	1	0.981818	1	0.238095	0.97417	2
553801	1	1	1	0.388889	1	2
554437	0.966667	1	1	0.378378	1	2
556226	1	1	1	0.473684	1	2
557473	1	1	1	0.352941	0.976	2
557476	1	1	1	0.371429	0.984252	2
558638	1	1	1	0.285714	1	2
559295	1	1	1	0.447368	1	2
559709	1	1	1	0.38983	1	2
560083	1	1	1	0.47619	0.985401	2
560119	0.954545	1	1	0.529412	0.993976	2
560631	1	0.941176	1	0.333333	1	2
561542	1	1	1	0.311688	1	2
561632	1	0.981132	1	0.413043	1	2
561818	1	0.978261	0.961538	0.44898	1	2
562124	1	0.983333	1	0.449275	1	2
562392	1	1	1	0.382812	1	2
562778	1	1	1	0.372093	0.993151	2
562929	1	0.982759	1	0.301887	1	2
563051	1	1	1	0.351064	0.993243	2
564848	1	1	1	0.204545	1	2
564893	1	1	1	0.217391	0.995025	2
565581	1	1	1	0.324324	1	2
565785	1	1	1	0.454545	1	2
566256	1	1	1	0.3875	1	2
568275	1	1	1	0.5	0.993378	2
568314	1	1	1	0.47561	1	2
568430	0.823529	1	1	0.333333	1	2
568503	0.947368	1	1	0.520833	1	2
569815	1	0.983051	1	0.324786	0.996403	2
570418	1	1	1	0.13	0.995556	2
570523	1	0.971429	1	0.321839	0.992157	2
570541	1	0.975	1	0.4	1	2
570906	1	1	1	0.275862	1	2
571518	1	1	0.97619	0.361345	1	2
571817	1	1	1	0.230769	0.961538	2
571826	1	1	1	0.236364	0.990991	2
572357	0.875	0.978723	1	0.521739	0.983444	2
572739	0.944444	1	1	0.527778	0.976959	2
572846	1	1	1	0.313726	1	2
572849	1	1	1	0.307692	1	2
573197	1	1	1	0.402985	1	2
573353	0.944444	1	1	0.5	1	2
573704	1	1	1	0.465116	0.979839	2
574254	0.969697	1	1	0.38961	1	2
575010	1	1	1	0.345679	0.992933	2
575168	1	0.983333	1	0.133333	0.938596	2
575171	1	0.983333	1	0.120879	0.939914	2
575426	1	0.977273	1	0.133333	1	2
575644	0.945946	1	1	0.327434	1	2
575888	1	1	1	0.271739	1	2
575896	1	1	1	0.255556	0.995536	2
576495	1	1	0.987654	0.364706	1	2
576783	1	1	1	0.229508	1	2
577081	1	1	1	0.367647	0.989071	2
577759	1	1	1	0.157143	0.992958	2
577880	1	1	1	0.162162	1	2
577901	1	1	1	0.2	1	2
578003	1	1	1	0.266667	0.982979	2
578411	1	1	1	0.276923	0.994872	2
578465	1	1	1	0.213333	1	2
579263	1	1	1	0.253165	0.995305	2
579466	1	1	1	0.368421	1	2
579863	1	1	1	0.27451	1	2
580154	1	1	1	0.4	0.967213	2
580445	1	1	0.984127	0.254545	1	2
580915	1	1	1	0.412371	1	2
580963	0.962963	0.980769	1	0.367816	0.991416	2
581040	1	1	1	0.423077	0.994737	2
600562	1	1	1	0.457831	1	2
601016	1	0.967742	1	0.25	1	2
601145	1	1	0.971429	0.263889	1	2
601448	1	1	1	0.243902	0.994737	2
602202	1	1	1	0.395604	0.996528	2
602616	1	1	0.979167	0.272727	0.994872	2
604079	1	1	1	0.461538	1	2
604493	0.909091	1	1	0.488372	1	2
604661	0.909091	1	1	0.367816	1	2
604760	1	1	1	0.342105	1	2
605077	1	1	1	0.471429	1	2
605080	1	1	1	0.30303	1	2
607810	1	1	1	0.447368	1	2
607815	1	1	1	0.368421	1	2
607831	1	1	1	0.459459	1	2
607911	1	0.972973	1	0.352941	1	2
607933	1	1	1	0.339623	0.995495	2
609694	1	1	1	0.376623	1	2
609771	1	1	1	0.294118	1	2
610599	1	1	1	0.214286	0.991304	2
610641	1	1	1	0.333333	1	2
610863	1	1	1	0.381579	0.993333	2
611402	1	0.977273	1	0.33871	0.989848	2
611538	1	1	1	0.492063	0.994083	2
611739	1	1	1	0.261538	1	2
611787	1	1	1	0.255814	1	2
612312	1	1	1	0.358974	0.98895	2
612333	1	1	1	0.435897	0.995098	2
612341	1	1	1	0.432432	1	2
613058	1	1	1	0.384615	1	2
613070	1	0.977778	1	0.37037	0.995951	2
613178	1	1	1	0.246914	1	2
613188	1	1	1	0.305882	1	2
613989	1	1	1	0.303922	1	2
614911	1	0.982143	1	0.40404	1	2
615344	1	1	1	0.425	1	2
615437	0.769231	1	1	0.290323	1	2
615467	0.894737	1	1	0.45	0.993056	2
616037	1	1	1	0.433735	0.994898	2
616146	0.857143	1	1	0.457627	1	2
616317	1	1	1	0.243902	1	2
616320	1	1	1	0.25641	0.995392	2
616329	1	1	1	0.294118	1	2
616866	1	1	1	0.293103	1	2
616940	1	1	1	0.346939	0.963918	2
617541	1	1	1	0.467742	1	2
618279	1	1	1	0.513514	0.962963	2
618659	1	1	1	0.487805	0.989619	2
619469	1	1	1	0.42623	1	2
619475	1	1	1	0.467742	1	2
619615	0.956522	1	1	0.344828	1	2
619775	1	1	1	0.4375	0.983122	2
621055	1	1	1	0.5	0.986667	2
621580	1	1	1	0.3125	1	2
621646	1	1	1	0.225806	1	2
622399	1	1	0.913043	0.275862	0.991736	2
622687	0.866667	1	1	0.386139	0.980916	2
623734	1	1	0.963636	0.41791	0.989796	2
623735	1	1	0.962963	0.409091	0.986441	2
625780	1	1	1	0.230769	0.973684	2
625924	1	1	1	0.428571	1	2
635175	1	1	1	0.340426	1	2
635193	1	1	1	0.319149	1	2
636510	1	1	1	0.176471	0.985294	2
636517	1	1	1	0.193548	1	2
636857	1	1	1	0.283582	1	2
637564	1	1	1	0.4375	0.988095	2
637598	1	1	1	0.375	1	2
644758	1	1	1	0.396825	0.996923	2
645976	1	1	1	0.388889	1	2
646399	1	0.96875	1	0.416667	1	2
647083	1	1	1	0.4375	0.995	2
649649	1	1	1	0.311475	0.997041	2
649661	1	1	1	0.471545	0.997101	2
649841	1	1	0.973684	0.488372	1	2
651073	1	1	1	0.39726	1	2
656235	0.916667	1	1	0.558824	1	2
656481	1	1	1	0.391304	0.984127	2
656958	1	1	1	0.448276	0.995633	2
656969	1	1	1	0.484375	1	2
657297	1	1	1	0.461538	1	2
662601	1	1	1	0.234568	0.978448	2
663949	1	1	1	0.341176	0.965015	2
663952	1	1	1	0.345238	0.95977	2
664024	1	1	1	0.423077	0.969419	2
664102	1	1	1	0.418182	0.989744	2
664390	1	1	1	0.3	0.986667	2
664417	1	1	1	0.2875	1	2
664462	1	1	1	0.161765	0.973333	2
664648	1	1	1	0.5	0.994318	2
666194	1	1	1	0.423077	1	2
667351	1	0.980769	1	0.4125	0.996109	2
667543	1	0.673469	0.972973	0.254717	0.933036	2
667751	0.947368	1	1	0.26087	0.947368	2
667802	0.9	1	1	0.192661	0.920561	2
667877	1	1	1	0.163121	0.942177	2
668078	1	1	1	0.341463	0.977528	2
670589	1	1	1	0.303797	1	2
672615	1	1	1	0.379747	0.973451	2
672909	1	0.985507	1	0.52459	0.952381	2
673017	1	1	1	0.301205	0.951613	2
673038	1	1	1	0.292308	0.923077	2
673743	1	0.98	1	0.438776	0.964539	2
674283	1	1	1	0.311688	0.952381	2
674923	1	1	1	0.254237	0.943038	2
676399	1	1	1	0.396552	0.957317	2
676659	1	1	1	0.396825	0.991018	2
676795	1	1	1	0.290909	0.946188	2
676988	1	1	1	0.483333	0.993174	2
678216	1	1	1	0.409091	0.984	2
679441	0.944444	0.893617	0.963636	0.5	0.974843	2
680239	1	0.944444	0.971831	0.329545	0.931464	2
680268	1	1	1	0.352941	0.943925	2
680582	1	1	1	0.473684	0.985294	2
680975	1	1	1	0.46875	0.980392	2
685994	1	1	1	0.3	1	2
686018	1	1	1	0.258065	0.995098	2
686522	1	1	1	0.444444	1	2
694731	1	1	1	0.432432	1	2
694777	1	1	1	0.354839	0.995238	2
694787	1	1	1	0.354839	1	2
699235	1	0.885714	1	0.6	0.95	2
703068	1	1	1	0.432432	1	2
707360	1	1	1	0.461538	1	2
708724	0.952381	1	1	0.283582	1	2
708760	0.9375	0.974359	1	0.263158	1	2
713910	1	1	1	0.372881	1	2
717941	1	1	1	0.485714	1	2
720448	1	1	1	0.449275	1	2
722738	1	1	1	0.259259	1	2
722836	0.944444	1	1	0.344262	0.952941	2
723256	1	1	1	0.482143	1	2
727107	1	1	1	0.270833	0.994924	2
727661	1	1	1	0.25	0.995049	2
728583	1	1	1	0.308824	0.99654	2
728705	1	1	1	0.293103	0.995935	2
729117	1	0.972973	1	0.511628	0.995074	2
729919	1	1	1	0.355263	0.996416	2
730809	1	1	1	0.405405	0.996212	2
730932	0.96875	1	1	0.421053	1	2
731487	1	1	1	0.46	1	2
731754	1	1	1	0.210526	1	2
733320	1	0.978261	1	0.5	1	2
739961	1	1	1	0.390805	1	2
740239	1	1	1	0.419753	1	2
742500	1	1	0.972222	0.510204	0.995475	2
743030	1	0.965517	1	0.342857	0.994118	2
743191	1	1	1	0.377358	0.97551	2
744171	1	1	1	0.364706	0.989655	2
750008	1	1	1	0.229508	0.99115	2
754595	1	1	1	0.404762	0.995238	2
754879	1	1	1	0.421053	0.992366	2
755396	1	1	1	0.435897	1	2
755408	1	1	1	0.431818	0.994924	2
757762	1	1	1	0.371134	1	2
761853	1	1	1	0.470588	0.995025	2
763177	1	1	1	0.477612	1	2
764986	1	1	1	0.4	0.988372	2
765037	1	1	0.97561	0.454545	0.995025	2
766135	1	1	0.986486	0.45	0.991935	2
766405	0.88	0.951219	0.977273	0.7	0.990521	2
769331	1	1	1	0.366667	1	2
771798	1	1	1	0.393939	0.990826	2
772847	1	1	1	0.433333	1	2
775285	0.909091	0.95	1	0.5	1	2
775558	1	1	1	0.377358	0.995098	2
776178	1	1	1	0.2	0.988372	2
776184	1	1	1	0.341463	0.989796	2
776688	1	1	1	0.477273	0.995074	2
780242	1	1	1	0.212389	0.909722	2
780341	1	1	1	0.493333	0.993421	2
780500	1	1	1	0.276243	0.991736	2
780542	1	1	1	0.062827	0.979592	2
781028	0.928571	1	1	0.161765	0.969543	2
781031	1	1	1	0.362319	1	2
781385	1	1	1	0.324324	1	2
781471	1	1	1	0.465116	1	2
781490	1	1	1	0.418605	0.99495	2
782984	1	1	1	0.480392	1	2
790429	1	0.978723	1	0.275362	1	2
792437	1	1	1	0.444444	0.98895	2
797363	1	1	1	0.419355	1	2
797720	1	1	1	0.3125	1	2
797801	1	1	1	0.414634	1	2
798176	0.785714	1	1	0.408163	0.995305	2
800282	1	1	1	0.35	1	2
800706	1	0.961538	1	0.160494	0.995146	2
804699	1	1	1	0.360656	1	2
804735	1	1	1	0.444444	1	2
806079	1	1	1	0.205882	0.996416	2
806720	1	1	1	0.44186	1	2
810767	0.923077	0.969697	0.97619	0.384615	0.96129	2
811789	1	1	0.98	0.402299	0.993671	2
814698	1	0.973684	1	0.244444	1	2
816225	1	1	1	0.421053	1	2
817851	1	1	1	0.4	1	2
822931	0.956522	0.964286	0.96875	0.46875	0.995283	2
823077	0.956522	1	1	0.333333	1	2
823377	1	1	1	0.409091	1	2
825992	1	1	1	0.462963	1	2
826847	1	0.894737	1	0.177778	1	2
827719	1	1	1	0.375	1	2
829349	0.944444	1	1	0.488372	1	2
829350	0.888889	1	1	0.418605	1	2
837222	1	1	1	0.364706	0.996835	2
837819	1	1	1	0.333333	0.980952	2
838341	1	1	1	0.46875	0.988889	2
843168	1	1	1	0.459016	1	2
843370	1	1	1	0.354167	1	2
846898	1	1	1	0.291667	1	2
846901	1	1	1	0.291667	0.992424	2
846907	1	1	1	0.346154	0.992908	2
847837	0.9375	0.975	1	0.580645	0.991803	2
850380	1	1	1	0.225	0.993994	2
850414	0.964286	1	1	0.188976	1	2
853154	1	0.696203	0.875	0.25	0.986928	2
853277	1	0.99375	0.989899	0.538835	0.963696	2
853469	1	0.685714	0.862069	0.553846	0.970779	2
854691	1	1	1	0.394737	1	2
855746	0.964286	1	1	0.287879	1	2
855795	1	0.982456	1	0.34	1	2
856118	1	0.987654	1	0.373494	1	2
856169	1	0.981818	1	0.34375	1	2
856814	1	0.944444	1	0.266667	0.839228	2
857929	0.966667	0.978723	0.945946	0.317073	0.961905	2
859694	1	0.984615	1	0.388889	0.989011	2
859781	1	0.972222	1	0.417722	0.994695	2
862728	1	0.977778	1	0.518519	1	2
862834	1	1	0.97561	0.48	0.990741	2
863476	1	1	1	0.439024	1	2
863617	1	1	1	0.244444	1	2
866610	1	1	1	0.411111	1	2
866760	1	0.904762	1	0.361905	0.895899	2
868227	1	1	1	0.361702	1	2
868727	1	1	1	0.358974	1	2
875037	1	1	1	0.383333	0.996587	2
875740	0.916667	1	1	0.555556	1	2
875902	1	1	1	0.490909	1	2
876028	1	1	1	0.458333	1	2
876469	1	1	1	0.466667	1	2
879146	1	1	1	0.434783	1	2
879542	1	0.978261	1	0.245455	0.996516	2
880425	1	1	1	0.5	0.994624	2
880957	0.962963	0.94	0.982456	0.45283	0.97992	2
887775	0.962963	1	1	0.287671	1	2
895461	0.833333	1	1	0.571429	0.99435	2
899352	1	1	1	0.354167	1	2
901679	1	1	1	0.421053	1	2
901894	1	1	0.958333	0.433333	0.965217	2
902084	1	0.977273	1	0.517241	0.985915	2
909209	0.909091	0.964286	1	0.586957	1	2
909528	1	1	1	0.486842	1	2
912929	1	1	1	0.472727	1	2
913762	1	1	1	0.434783	1	2
913948	1	0.953488	1	0.276316	0.988372	2
918509	0.952381	1	1	0.428571	0.994819	2
919603	1	0.980769	1	0.508197	1	2
922687	1	1	1	0.428571	1	2
931183	1	1	1	0.475	0.993197	2
931615	1	1	0.974359	0.352941	1	2
931618	1	1	1	0.385965	1	2
931944	0.962963	1	1	0.516667	0.996564	2
933340	1	1	1	0.342857	1	2
934839	1	1	1	0.365854	1	2
934938	1	1	1	0.333333	1	2
938915	1	1	1	0.492537	0.997167	2
939121	1	1	0.966667	0.254237	0.995575	2
939128	1	1	1	0.375	1	2
939197	1	1	1	0.290909	1	2
940424	1	1	1	0.4	1	2
943364	1	1	1	0.377049	1	2
944691	1	1	1	0.293103	1	2
944769	1	1	1	0.31746	0.996599	2
947082	1	1	1	0.291667	1	2
949659	1	1	1	0.375	0.97417	2
951307	1	1	0.979167	0.526316	0.992095	2
952366	1	1	1	0.263158	1	2
952583	1	1	1	0.297297	1	2
953439	1	1	1	0.393939	1	2
957049	1	1	1	0.45614	1	2
957791	1	1	1	0.275862	1	2
959107	1	1	1	0.489796	0.992754	2
960798	1	1	1	0.413043	0.994764	2
961458	1	1	1	0.443038	1	2
963288	1	1	1	0.442623	1	2
963290	1	1	1	0.5	0.992958	2
964307	1	1	1	0.31746	0.973761	2
965399	1	1	1	0.285714	1	2
965423	1	1	1	0.241935	1	2
966758	1	1	1	0.447059	0.996933	2
967097	1	1	1	0.352941	1	2
967250	1	1	1	0.148936	0.993007	2
967292	1	1	1	0.166667	0.995935	2
972035	1	1	1	0.486486	0.988701	2
973026	1	1	1	0.346154	1	2
977109	1	1	1	0.35	1	2
977740	1	1	1	0.381818	1	2
979055	1	1	1	0.466667	1	2
980174	1	1	0.984848	0.322222	0.996154	2
981187	1	0.964912	1	0.316456	0.968652	2
984677	1	1	1	0.239437	0.975	2
984737	1	1	0.983051	0.261194	0.996429	2
989019	1	1	1	0.348485	0.996743	2
991148	0.970588	1	0.980392	0.421053	1	2
994452	1	1	1	0.372093	1	2
995704	1	0.978261	1	0.512821	0.996875	2
998877	1	0.97619	1	0.344828	1	2
999847	1	1	1	0.352941	1	2
999982	1	1	1	0.377049	1	2
1008102	1	1	1	0.314286	1	2
1009514	1	1	1	0.47541	0.992453	2
1011604	1	1	1	0.415584	0.988971	2
1011928	1	1	1	0.39726	1	2
1013215	1	1	1	0.294118	0.976109	2
1017658	1	1	1	0.454545	1	2
1017673	1	1	1	0.357143	1	2
1019786	1	1	1	0.486486	0.989744	2
1022152	1	1	1	0.46789	1	2
1027176	1	1	1	0.302326	0.987234	2
1027456	1	1	1	0.4375	1	2
1027657	1	1	1	0.416667	1	2
1027708	1	1	0.982759	0.37931	0.994444	2
1028078	1	1	1	0.188119	0.975728	2
1029389	1	1	1	0.322581	0.994898	2
1030977	1	1	1	0.333333	1	2
1031058	1	1	1	0.241379	0.993464	2
1031559	1	1	0.978261	0.301887	1	2
1031611	1	1	1	0.375	1	2
1033723	1	1	1	0.285714	1	2
1034052	0.964286	0.975904	0.984615	0.273684	0.974922	2
1034056	1	1	1	0.269663	1	2
1034266	1	0.985915	1	0.38806	1	2
1034569	1	1	1	0.491525	1	2
1035187	1	1	1	0.44	1	2
1035554	1	1	1	0.450549	0.992042	2
1036835	1	1	1	0.41791	0.993528	2
1036925	1	1	1	0.477612	1	2
1037009	1	1	1	0.316667	0.996564	2
1038169	1	1	1	0.44186	1	2
1038175	1	1	1	0.325581	0.983871	2
1038357	1	0.954545	1	0.337838	0.986607	2
1038459	0.8	1	1	0.533333	1	2
1038460	0.8	1	1	0.566667	1	2
1038823	1	1	1	0.254545	0.987261	2
1039123	1	1	1	0.327869	1	2
1039567	1	1	1	0.25	1	2
1039620	1	1	0.974359	0.292683	1	2
1040455	1	1	1	0.276596	0.991228	2
1040931	1	1	1	0.484848	1	2
1041148	0.972222	1	0.957447	0.392157	0.985816	2
1041548	1	1	1	0.213115	1	2
1042039	1	1	1	0.38	1	2
1042144	1	1	1	0.245902	0.971831	2
1042617	1	0.982759	0.983051	0.442308	1	2
1042667	1	1	1	0.359375	1	2
1044458	1	1	1	0.2875	1	2
1046085	1	0.977778	0.978261	0.411765	0.995833	2
1047037	1	1	1	0.380952	1	2
1055221	0.9	1	1	0.416667	0.987952	2
1056641	1	1	1	0.357143	1	2
1056672	1	1	1	0.346154	1	2
1056899	1	1	1	0.392857	1	2
1056902	1	1	1	0.392857	1	2
1058926	0.956522	1	1	0.548387	0.9875	2
1059166	1	1	1	0.419355	1	2
1060344	1	1	1	0.461538	0.995708	2
1060365	1	1	1	0.471698	1	2
1073587	0.956522	0.978261	1	0.218391	1	2
1073617	1	1	1	0.195122	1	2
1073626	1	1	1	0.341772	0.990566	2
1073737	1	1	1	0.320513	0.995851	2
1073794	1	1	1	0.367647	1	2
1074013	1	1	1	0.271186	0.987013	2
1074238	1	1	1	0.285714	0.990741	2
1074241	1	1	1	0.269231	1	2
1074533	1	1	1	0.351351	1	2
1074577	1	1	1	0.3125	1	2
1078893	1	1	1	0.238095	1	2
1078920	1	1	1	0.25	1	2
1079047	1	1	1	0.333333	1	2
1079339	1	1	1	0.247059	0.994845	2
1079363	1	0.970588	1	0.2	0.995098	2
1079892	1	1	1	0.5	0.987805	2
1082746	1	1	1	0.293103	1	2
1083231	1	1	0.962963	0.450704	0.98366	2
1083649	1	1	1	0.119048	0.972603	2
1084706	1	1	1	0.372881	1	2
1086071	1	1	1	0.371429	1	2
1086807	1	0.966667	1	0.432432	1	2
1088880	0.9375	0.975	0.971429	0.444444	0.974194	2
1091788	1	1	0.974684	0.35514	0.993311	2
1092708	1	0.955556	1	0.189655	1	2
1092735	1	1	1	0.269841	1	2
1092741	1	1	1	0.287671	1	2
1093680	1	1	1	0.438202	1	2
1094187	0.961538	1	1	0.305556	1	2
1094466	1	1	1	0.457143	1	2
1095469	1	1	1	0.413793	1	2
1096451	0.952381	1	1	0.171875	0.995575	2
1097000	1	1	1	0.451613	1	2
1097364	1	1	1	0.459459	1	2
1097385	1	1	1	0.428571	0.969512	2
1097989	1	1	1	0.3	0.991803	2
1098692	1	1	0.982143	0.446602	0.980392	2
1099113	1	1	0.985294	0.352941	1	2
1099729	1	1	1	0.264706	0.996364	2
1101179	1	1	1	0.388889	0.992806	2
1101528	1	0.963636	1	0.487179	1	2
1103006	1	1	1	0.408163	0.991892	2
1104074	1	1	1	0.327586	1	2
1104080	1	1	1	0.163934	1	2
1104440	1	1	1	0.369565	0.994318	2
1104653	1	1	1	0.454545	1	2
1106110	1	1	1	0.377551	0.996795	2
1107452	0.954545	1	1	0.37037	0.966851	2
1107492	1	0.971429	0.973684	0.393939	0.993827	2
1107540	1	1	1	0.368421	0.993548	2
1108339	1	1	1	0.480769	0.990476	2
1108983	1	1	1	0.416667	1	2
1109328	1	1	1	0.315789	0.992126	2
1109355	1	1	1	0.433333	1	2
1109451	1	1	0.941176	0.480769	1	2
1110442	1	1	1	0.463415	1	2
1110856	1	1	1	0.461538	1	2
1111066	1	1	1	0.474576	1	2
1111501	1	1	1	0.423729	0.995169	2
1111513	1	1	1	0.274194	1	2
1111902	1	1	0.978261	0.293103	0.994898	2
1112010	1	1	1	0.293103	1	2
1112209	1	1	1	0.428571	1	2
1114554	1	1	1	0.340909	1	2
1115232	1	1	1	0.212121	1	2
1116706	1	1	1	0.434783	0.996855	2
1117147	0.961538	1	0.982143	0.492958	0.991098	2
1117783	1	1	1	0.488372	1	2
1118467	1	1	1	0.5	0.993506	2
1119204	1	1	0.976744	0.37931	1	2
1120260	1	1	1	0.35	1	2
1121096	1	1	1	0.324324	1	2
1121183	1	1	1	0.325	1	2
1121189	1	1	1	0.333333	1	2
1121556	1	1	1	0.461538	1	2
1121685	1	1	1	0.295455	1	2
1123688	1	1	1	0.464286	1	2
1123931	1	1	1	0.423077	0.995413	2
1125967	1	1	1	0.436364	1	2
1128257	1	1	1	0.45098	1	2
1128935	1	1	1	0.387931	1	2
1130527	1	1	1	0.264706	0.994975	2
1131463	1	1	1	0.478873	1	2
1131696	1	1	1	0.381818	1	2
1132425	1	1	1	0.385714	0.994819	2
1133619	1	1	1	0.392857	1	2
1133873	1	1	1	0.486486	1	2
1142239	0.925926	1	1	0.487805	0.994536	2
1143047	1	1	1	0.448276	1	2
1143088	0.9375	1	1	0.391304	0.994845	2
1145202	1	1	1	0.451613	0.991632	2
1145703	1	1	1	0.407407	1	2
1146279	0.818182	1	1	0.54902	1	2
1146282	0.818182	1	1	0.583333	1	2
1146519	1	1	1	0.458333	1	2
1146573	0.941176	1	1	0.512195	1	2
1147635	1	1	1	0.402174	0.995918	2
1147653	1	0.984127	1	0.413793	0.992095	2
1150155	1	1	1	0.487179	1	2
1153617	1	1	1	0.423729	1	2
1154246	1	1	1	0.311688	1	2
1155330	0.941176	1	1	0.208333	1	2
1155413	1	1	1	0.268657	1	2
1158332	1	1	1	0.453901	1	2
1158783	1	1	1	0.352941	0.981132	2
1159936	1	1	1	0.32	0.982906	2
1163975	1	0.975	0.972973	0.484848	0.989529	2
1165573	1	1	1	0.421053	0.995413	2
1166390	1	1	1	0.382716	1	2
1166423	1	1	1	0.411765	1	2
1167339	1	1	1	0.352941	1	2
1167393	1	1	1	0.461538	0.988024	2
1168242	1	1	1	0.395833	1	2
1171302	1	1	1	0.206897	0.994475	2
1171320	1	1	1	0.196429	0.99422	2
1172223	1	1	1	0.214286	0.996785	2
1172943	1	1	0.952381	0.352941	0.988764	2
1173338	1	1	1	0.405405	1	2
1177315	1	1	0.977778	0.47619	1	2
1178530	1	1	1	0.432432	1	2
1179298	1	1	1	0.416667	0.995392	2
1180271	1	1	1	0.316667	1	2
1181138	1	1	1	0.444444	0.992754	2
1183704	1	1	1	0.365854	1	2
1183709	1	1	1	0.452381	1	2
1183732	1	0.96875	1	0.326087	1	2
1183777	1	1	1	0.435897	1	2
1184985	1	1	1	0.222222	1	2
1184988	1	1	1	0.222222	1	2
1185758	1	0.966667	0.975	0.414634	0.995169	2
1193257	1	1	1	0.441176	1	2
1194636	1	1	1	0.244898	0.996429	2
1196250	1	1	1	0.25	0.947826	2
1197336	1	1	1	0.466667	0.996269	2
1199854	1	1	1	0.428571	1	2
1199866	1	1	1	0.463415	0.995475	2
1200568	1	1	1	0.46875	0.99696	2
1200889	1	0.68	0.941176	0.4	0.993671	2
1202697	1	0.982456	1	0.462687	0.99278	2
1202856	1	1	1	0.457143	0.996721	2
1203487	1	1	1	0.470588	1	2
1204975	0.9375	1	1	0.527778	0.989189	2
1205100	1	1	1	0.4	1	2
1205339	1	1	1	0.444444	1	2
1206228	1	1	1	0.4	1	2
1207710	1	1	1	0.471429	0.991892	2
1209522	1	1	1	0.45283	1	2
1210080	1	0.95	1	0.521127	1	2
1214822	0.952381	1	1	0.348837	1	2
1217894	1	1	1	0.396226	1	2
1220989	1	1	1	0.470588	1	2
1221679	1	1	1	0.461538	1	2
1223953	1	1	1	0.452381	1	2
1224064	1	1	1	0.294118	1	2
1224079	1	0.984848	1	0.452055	0.991525	2
1224088	1	1	1	0.324324	0.997135	2
1224968	1	0.952381	1	0.433333	0.990566	2
1225619	1	0.983871	1	0.442857	0.993769	2
1225856	1	1	1	0.382353	1	2
1227301	1	1	1	0.421053	1	2
1230344	1	1	1	0.411765	1	2
1232851	0.913043	1	1	0.320755	1	2
1235049	1	1	1	0.384615	1	2
1235893	1	1	1	0.424242	0.995575	2
1235949	1	1	1	0.444444	1	2
1240075	1	1	1	0.481481	1	2
1244789	0.842105	1	1	0.390625	1	2
1244861	0.944444	0.982759	1	0.5	0.996599	2
1249271	1	0.97619	1	0.520833	1	2
1250106	1	1	1	0.305556	0.995455	2
1250297	1	1	1	0.459459	0.996078	2
1251459	1	1	1	0.317073	0.994681	2
1258411	0.9375	0.861538	0.977778	0.367816	1	2
1260597	1	0.978723	1	0.46	0.988571	2
1262283	1	1	1	0.410256	1	2
1263018	1	0.962963	1	0.515152	1	2
1264510	1	1	1	0.347826	1	2
1264551	1	1	1	0.21875	1	2
1269562	1	1	1	0.425926	1	2
1269679	1	1	1	0.408163	1	2
1269772	1	1	1	0.375	1	2
1271741	1	1	1	0.327586	1	2
1273420	0.875	0.978261	0.975	0.517241	0.996183	2
1274151	1	1	1	0.238095	1	2
1274515	1	1	1	0.482143	0.987755	2
1274777	1	1	1	0.268657	1	2
1274981	1	1	1	0.451613	1	2
1274987	1	1	1	0.424242	1	2
1276554	0.947368	1	1	0.548387	0.992958	2
1276571	1	1	1	0.5	0.991304	2
1276973	1	1	1	0.397959	0.995951	2
1277032	1	1	1	0.4	1	2
1277133	0.952381	0.944444	1	0.588235	0.990148	2
1277230	1	1	1	0.369565	0.995434	2
1277422	1	1	1	0.35	1	2
1278593	1	1	0.963636	0.441176	0.995851	2
1278976	1	1	1	0.426471	1	2
1280993	1	1	1	0.44898	1	2
1281023	1	1	1	0.474576	1	2
1281320	1	1	1	0.48	1	2
1282484	1	1	1	0.479452	1	2
1283059	1	0.979167	1	0.5	0.995885	2
1286427	1	1	1	0.188679	1	2
1286430	1	1	1	0.2	1	2
1286721	1	1	0.958333	0.392857	0.995475	2
1287128	1	1	1	0.447761	0.986301	2
1287137	1	1	1	0.31746	0.989691	2
1287353	1	0.975	1	0.487179	0.995215	2
1288662	1	1	1	0.35	1	2
1288863	1	1	1	0.36	1	2
1302233	1	1	1	0.333333	0.993243	2
1340549	1	1	1	0.270833	1	2
1340552	1	0.982456	1	0.26	1	2
1340605	1	1	1	0.3125	1	2
1340726	1	1	1	0.464286	1	2
1341277	1	1	1	0.204082	0.981481	2
1341278	1	1	1	0.1875	0.980952	2
1341298	0.9375	1	1	0.307692	0.992481	2
1342327	0.971429	0.981818	1	0.512821	0.981481	2
1347062	1	1	1	0.434783	1	2
1348651	1	1	1	0.444444	1	2
1352814	1	1	1	0.461538	0.994413	2
1353794	1	1	1	0.459459	1	2
1353998	1	1	1	0.320988	0.971731	2
1354106	1	1	1	0.194444	1	2
1354790	1	1	1	0.252174	0.95941	2
1355637	1	1	0.984848	0.383721	0.997283	2
1356546	1	1	1	0.364583	0.995169	2
1357550	1	1	1	0.275	0.995098	2
1358114	1	1	1	0.42623	0.988189	2
1360392	1	0.972222	1	0.272727	0.953368	2
1361900	1	1	1	0.451613	1	2
1363036	1	1	1	0.425532	1	2
1363165	1	1	1	0.377778	1	2
1364704	0.9375	1	1	0.514286	1	2
1365679	1	1	1	0.344828	0.995763	2
1365973	1	1	0.916667	0.470588	0.992537	2
1366955	1	1	1	0.333333	1	2
1367230	1	1	1	0.34375	0.918033	2
1368509	0.952381	1	1	0.388235	1	2
1369717	1	1	1	0.185714	1	2
1372328	1	0.964286	0.931035	0.448276	1	2
1372497	0.666667	0.875	1	0.209302	1	2
1373625	1	1	1	0.477273	1	2
1373637	1	1	1	0.413043	0.994152	2
1374915	1	1	1	0.333333	0.99375	2
1376300	1	1	1	0.363636	1	2
1380438	1	1	1	0.457143	1	2
1381142	1	1	0.97619	0.4	1	2
1381499	0.9375	1	1	0.263158	1	2
1381642	0.923077	1	1	0.555556	1	2
1381912	1	0.964286	1	0.44	1	2
1382010	1	1	1	0.189873	1	2
1382229	1	1	1	0.392405	1	2
1383431	1	0.97619	1	0.415094	0.986395	2
1386648	1	0.983051	1	0.487179	1	2
1386891	1	1	1	0.404255	1	2
1387105	1	1	1	0.322581	1	2
1392127	1	1	1	0.333333	1	2
1399310	1	0.978723	1	0.226415	1	2
1400268	0.931035	0.972973	1	0.326087	0.976744	2
1400773	1	1	1	0.369565	1	2
1402487	0.941176	0.971429	1	0.447368	1	2
1404857	1	1	1	0.25641	0.953125	2
1404871	1	1	1	0.16	0.958042	2
1405042	1	1	1	0.354167	0.969697	2
1405112	1	1	1	0.414286	0.968992	2
1405716	1	1	0.97561	0.25	0.958042	2
1409872	1	1	1	0.340909	1	2
1412624	1	1	1	0.357143	1	2
1422392	0.961538	0.97619	1	0.288889	0.995868	2
1423551	1	1	1	0.206897	1	2
1424550	1	1	1	0.169492	1	2
1424620	1	1	1	0.272727	1	2
1424629	1	1	1	0.326923	1	2
1424869	1	1	1	0.240741	1	2
1424905	1	1	1	0.25	1	2
1425115	1	1	1	0.387755	1	2
1425174	1	1	1	0.351351	1	2
1428203	1	1	1	0.456522	0.994286	2
1428359	1	1	1	0.211268	0.995434	2
1431359	1	1	1	0.380952	1	2
1431982	1	1	1	0.410256	1	2
1436547	1	1	1	0.470588	1	2
1436568	1	1	1	0.363636	1	2
1440947	0.833333	1	1	0.631579	1	2
1442648	1	1	1	0.377358	0.996466	2
1442686	1	0.981132	1	0.229508	1	2
1443609	1	1	1	0.305263	1	2
1443912	1	0.984848	1	0.361111	0.993631	2
1445561	1	1	1	0.458333	0.994652	2
1446253	1	0.970588	1	0.37037	0.989051	2
1446256	1	1	1	0.408163	1	2
1446509	1	1	1	0.137255	1	2
1446520	1	1	1	0.163265	1	2
1447474	1	1	1	0.319149	0.995851	2
1447480	1	1	0.977273	0.1	0.995951	2
1449358	1	1	1	0.142857	0.986842	2
1449794	1	0.980769	1	0.340426	1	2
1450738	1	1	1	0.391304	0.996997	2
1451124	1	1	1	0.233766	1	2
1452266	1	1	1	0.411765	1	2
1452367	1	1	1	0.434783	1	2
1452440	1	1	1	0.380952	1	2
1452950	1	1	1	0.148936	0.992188	2
1453139	1	1	1	0.478261	1	2
1453225	1	1	1	0.166667	1	2
1453851	1	1	1	0.37037	1	2
1454147	0.941176	1	1	0.123077	1	2
1456109	1	1	1	0.377049	1	2
1456603	1	1	1	0.1875	1	2
1456642	1	1	1	0.144737	1	2
1456920	1	1	1	0.47619	1	2
1457364	1	1	1	0.444444	1	2
1457863	0.923077	1	1	0.173077	1	2
1457950	1	1	1	0.310345	1	2
1458172	1	1	1	0.355556	1	2
1458190	1	1	1	0.285714	0.994975	2
1458310	1	1	1	0.333333	1	2
1459557	0.904762	1	1	0.078125	1	2
1460598	1	1	1	0.483871	1	2
1460625	1	1	1	0.44	0.988372	2
1461484	0.923077	1	1	0.409091	0.992	2
1461844	1	1	1	0.352941	0.979381	2
1461907	1	1	1	0.266667	0.991632	2
1462373	1	1	1	0.120879	0.995556	2
1462409	1	1	1	0.098039	0.994872	2
1462835	1	1	1	0.433333	1	2
1463079	1	1	1	0.191176	1	2
1463808	1	1	1	0.4	1	2
1464241	0.964286	1	0.979592	0.40625	0.988506	2
1464688	1	1	1	0.145161	1	2
1464985	1	1	1	0.295455	1	2
1465951	1	1	1	0.196078	0.995833	2
1466368	1	1	1	0.23913	1	2
1466842	1	1	1	0.392157	0.991189	2
1466926	0.9375	1	0.971429	0.216667	0.993711	2
1468271	1	1	1	0.276923	1	2
1468822	1	1	1	0.12069	1	2
1469016	0.948718	0.986111	1	0.185185	0.996795	2
1469880	1	1	1	0.263158	1	2
1469892	1	1	1	0.266667	1	2
1470387	1	0.956522	1	0.533333	1	2
1471228	1	1	1	0.130435	1	2
1473071	0.928571	1	1	0.56	0.989474	2
1473473	1	1	0.965517	0.26	1	2
1474399	1	1	1	0.47619	1	2
1474411	1	1	1	0.338235	0.99061	2
1475084	0.9	0.958333	0.959184	0.125	0.972067	2
1475085	0.9	0.958333	0.96	0.128205	0.972222	2
1475936	1	1	1	0.169811	0.995652	2
1478389	1	1	1	0.392857	0.996198	2
1478392	1	1	1	0.37931	0.988679	2
1478602	0.923077	1	0.972973	0.5	0.984456	2
1482824	1	1	1	0.464286	1	2
1491108	1	1	1	0.34	0.99495	2
1491918	1	1	1	0.478261	0.988048	2
1492002	1	1	1	0.48	1	2
1492311	1	1	1	0.470588	1	2
1492356	1	1	1	0.46	0.989899	2
1492365	1	1	0.98	0.470588	0.975369	2
1493029	1	1	1	0.222222	0.985507	2
1493236	1	1	1	0.410256	0.994152	2
1494838	1	1	1	0.4	1	2
1494841	1	1	1	0.37931	1	2
1495036	1	1	1	0.246154	1	2
1496140	1	0.97561	0.969697	0.511111	1	2
1496383	1	1	1	0.295455	1	2
1498510	1	0.982759	1	0.243902	0.994595	2
1500236	0.954545	1	1	0.421053	0.996552	2
1500353	1	1	1	0.363636	0.993056	2
1500364	1	1	1	0.35	1	2
1501699	1	1	1	0.296875	1	2
1503917	1	1	1	0.215686	0.991667	2
1503920	1	1	1	0.22449	0.991561	2
1504157	1	1	1	0.470588	1	2
1505180	1	1	1	0.386667	0.980769	2
1506015	1	1	1	0.444444	1	2
1506396	1	0.982456	1	0.309524	0.995833	2
1506650	1	1	1	0.25	1	2
1506653	1	0.962963	1	0.245902	0.994186	2
1508314	1	1	1	0.468085	0.994737	2
1509518	1	1	1	0.454545	1	2
1511599	1	1	1	0.113208	1	2
1511602	1	1	1	0.157895	1	2
1512569	1	1	1	0.3	1	2
1513789	1	1	1	0.375	1	2
1513984	1	1	1	0.439024	1	2
1513987	1	1	1	0.428571	1	2
1513990	1	1	1	0.414634	1	2
1516259	1	1	1	0.305085	1	2
1516298	1	1	1	0.288136	1	2
1516529	1	1	1	0.5	0.994152	2
1517441	0.967742	0.982143	0.952381	0.564103	0.963211	2
1517688	1	1	1	0.454545	1	2
1520145	1	0.973684	1	0.380952	0.990783	2
1520359	1	1	1	0.263158	1	2
1520748	1	1	1	0.294737	1	2
1522442	1	1	0.971429	0.317073	1	2
1522454	1	1	1	0.295455	1	2
1523321	1	1	1	0.333333	1	2
1523360	1	1	1	0.355556	0.993939	2
1523955	1	1	1	0.436364	0.995327	2
1524354	1	0.977273	1	0.340659	1	2
1525221	1	1	1	0.363636	1	2
1525361	1	1	1	0.32	0.992248	2
1525513	1	0.985507	0.964286	0.446429	0.988806	2
1526124	1	1	1	0.4	0.992481	2
1526385	1	1	0.95	0.5	1	2
1527704	1	1	1	0.333333	1	2
1527851	1	1	0.974359	0.341463	1	2
1527857	1	1	1	0.361702	0.995516	2
1529481	0.947368	0.951613	1	0.595238	0.995049	2
1529757	1	1	0.97561	0.333333	0.995516	2
1529835	1	1	1	0.454545	1	2
1534129	1	1	1	0.433333	0.995968	2
1536591	1	1	1	0.446154	0.994819	2
1537279	1	1	1	0.271429	0.985714	2
1537669	1	1	1	0.264151	0.99187	2
1537946	1	1	1	0.269231	1	2
1538086	1	1	1	0.4	1	2
1540691	1	1	1	0.473684	1	2
1540694	1	1	1	0.444444	1	2
1540697	1	1	0.970588	0.411765	1	2
1540858	1	1	1	0.314286	1	2
1540865	1	1	0.969697	0.484848	0.97973	2
1542644	1	1	1	0.133333	0.995098	2
1546428	1	1	1	0.490196	0.99	2
1547476	1	0.964912	0.978723	0.487179	0.989933	2
1548378	1	1	1	0.485714	1	2
1549002	1	1	1	0.428571	1	2
1549918	1	1	1	0.405405	1	2
1550327	1	1	1	0.46875	1	2
1552927	1	1	0.984127	0.366667	0.994186	2
1554199	1	1	1	0.352941	1	2
1559848	1	1	1	0.47541	1	2
1561118	1	1	1	0.354839	1	2
1561121	1	1	0.977273	0.322034	1	2
1563629	1	0.969697	1	0.5	1	2
1565696	0.7	0.96	1	0.5	0.996139	2
1567437	0.9375	1	1	0.314286	1	2
1569351	0.9	0.969697	1	0.595745	0.994792	2
1570006	1	1	0.966102	0.432432	0.997268	2
1571819	1	1	1	0.489362	1	2
1572416	1	1	1	0.393939	1	2
1572467	1	1	0.962264	0.363636	0.986395	2
1572527	1	1	1	0.490566	0.996183	2
1572913	0.916667	1	1	0.466667	0.994709	2
1575882	1	0.982759	1	0.459016	0.990566	2
1577138	1	1	1	0.439394	0.996226	2
1579771	1	1	1	0.413793	1	2
1579847	1	1	1	0.384615	1	2
1582545	1	1	1	0.282353	0.996575	2
1582959	1	1	1	0.384615	0.992857	2
1584008	1	0.921875	1	0.559322	0.98917	2
1584968	1	1	0.973684	0.45098	1	2
1587313	1	1	1	0.486486	1	2
1588088	1	1	1	0.404762	1	2
1588181	1	1	1	0.465517	0.992218	2
1588465	1	1	1	0.490196	1	2
1589435	1	0.973684	1	0.456522	0.99635	2
1592205	1	1	1	0.4	0.988889	2
1595453	1	1	1	0.261905	0.996324	2
1599391	1	1	1	0.45	1	2
1600228	1	1	1	0.45614	1	2
1601200	1	1	1	0.142857	0.994652	2
1602182	1	1	1	0.472222	1	2
1602991	1	1	1	0.384615	1	2
1603383	1	1	1	0.413793	1	2
1604282	1	1	1	0.298246	1	2
1605355	0.966667	1	0.96875	0.48	1	2
1605685	1	1	1	0.351852	0.996678	2
1605790	1	1	1	0.301887	0.993378	2
1606928	1	0.976471	1	0.247312	0.997093	2
1607210	1	1	1	0.31746	1	2
1608104	1	1	1	0.245283	1	2
1608116	1	1	1	0.408163	1	2
1610509	1	1	1	0.410256	0.992857	2
1610512	1	0.967742	1	0.375	0.992857	2
1610734	1	1	1	0.424658	1	2
1615717	0.941176	0.964286	1	0.581395	0.985663	2
1616224	1	1	1	0.490196	1	2
1616457	1	1	1	0.376812	1	2
1622737	1	1	1	0.509804	0.979675	2
1624456	1	1	1	0.486486	0.990099	2
1624706	1	1	1	0.4	0.938889	2
1625712	1	1	0.980769	0.477273	1	2
1627715	1	1	1	0.278689	1	2
1629436	1	1	1	0.297872	1	2
1630200	0.947368	1	1	0.45	1	2
1632831	1	1	1	0.405797	0.995146	2
1632960	1	1	1	0.460317	1	2
1635826	1	1	0.944444	0.411765	0.977273	2
1637013	1	0.73913	0.862069	0.275862	0.973094	2
1641358	0.95	1	1	0.454545	1	2
1642066	1	1	1	0.352	1	2
1645999	1	1	1	0.351852	0.987421	2
1646728	1	1	1	0.32	1	2
1648863	1	1	1	0.323529	1	2
1650833	1	1	1	0.37931	1	2
1653258	1	1	1	0.4	0.993506	2
1654261	1	0.973684	1	0.365854	0.994681	2
1654842	1	1	1	0.514706	0.984615	2
1656415	1	1	1	0.450549	1	2
1657877	1	1	1	0.333333	1	2
1658687	1	1	1	0.291667	0.990909	2
1662133	1	1	1	0.393939	1	2
1662148	1	1	1	0.378788	1	2
1662544	1	1	1	0.416667	1	2
1662604	1	1	1	0.483871	1	2
1663137	1	1	1	0.326087	0.995902	2
1664959	1	1	1	0.184211	0.994792	2
1670698	1	1	1	0.32	1	2
1673280	1	1	1	0.461538	1	2
1673486	1	1	0.97619	0.491525	0.996269	2
1674161	1	1	1	0.454545	1	2
1678420	1	1	1	0.277778	1	2
1679242	1	1	1	0.377049	0.996491	2
1679347	1	0.986667	1	0.472222	0.992754	2
1686002	1	1	1	0.387097	0.995146	2
1686239	1	1	1	0.255319	1	2
1688077	1	0.975	1	0.411765	0.995575	2
1688962	1	1	1	0.5	0.993631	2
1690685	1	1	1	0.352941	1	2
1690737	1	1	1	0.333333	1	2
1691251	1	1	1	0.44898	0.990698	2
1700941	1	1	1	0.473684	0.995652	2
1701548	1	1	1	0.5	0.995726	2
1701894	1	1	1	0.358974	1	2
1702514	1	0.983607	1	0.410714	0.986239	2
1703980	1	1	1	0.382353	0.974576	2
1704626	1	1	1	0.458333	0.990476	2
1708764	0.857143	0.972973	1	0.666667	0.992481	2
1711162	0.909091	0.971429	1	0.395833	0.993902	2
1714643	1	1	1	0.457143	0.987952	2
1718170	0.933333	1	1	0.357143	0.994152	2
1718884	0.969697	1	0.970588	0.382022	1	2
1719341	1	1	1	0.363636	0.986486	2
1721054	1	1	1	0.325581	0.995392	2
1721113	1	1	0.980392	0.358209	1	2
1723243	1	1	1	0.444444	1	2
1723299	1	1	1	0.333333	1	2
1727361	1	1	1	0.375	1	2
1728775	1	1	1	0.361446	0.996016	2
1730759	1	1	1	0.458333	0.992908	2
1737888	1	1	1	0.416667	1	2
1743624	1	1	1	0.407407	1	2
1745599	1	1	1	0.382353	0.995614	2
1749145	1	1	1	0.307692	1	2
1750163	1	1	1	0.459016	1	2
1752004	1	1	1	0.482143	1	2
1752043	1	1	1	0.442623	1	2
1754811	1	1	1	0.206897	1	2
1755788	0.941176	0.982456	1	0.534884	1	2
1756436	1	1	1	0.464286	1	2
1758487	1	1	1	0.368421	1	2
1762664	1	1	0.972973	0.424242	1	2
1765974	1	1	1	0.409091	1	2
1768179	1	1	1	0.428571	0.994565	2
1770784	1	1	1	0.428571	1	2
1770903	1	1	1	0.46875	1	2
1773459	1	0.971429	1	0.428571	0.983871	2
1773941	1	1	1	0.354167	0.995283	2
1774369	1	1	1	0.410714	1	2
1775982	1	1	1	0.392857	0.996454	2
1776009	1	1	1	0.465517	1	2
1777769	1	1	1	0.434211	0.996815	2
1778211	1	1	1	0.346939	1	2
1808820	1	1	1	0.361111	1	2
1809609	1	0.962264	1	0.462963	1	2
1810106	1	1	1	0.425532	1	2
1810609	1	1	1	0.482759	1	2
1812392	1	1	0.972973	0.521127	1	2
1812816	1	0.982759	1	0.441176	0.992806	2
1812819	1	1	1	0.492754	0.992958	2
1813705	1	1	1	0.247619	1	2
1817487	1	1	1	0.438356	1	2
1820062	1	1	1	0.473684	1	2
1822152	1	1	1	0.439394	1	2
1822170	1	1	1	0.410959	0.996269	2
1822539	1	1	1	0.3	1	2
1822771	1	1	1	0.186047	1	2
1823449	1	1	1	0.310345	0.994048	2
1824157	1	1	1	0.431818	0.996	2
1824708	1	1	1	0.2	1	2
1824759	1	1	1	0.109589	0.992958	2
1825236	1	1	1	0.492754	0.996241	2
1834576	0.944444	1	1	0.47619	1	2
1837438	1	1	1	0.358974	1	2
1837663	1	1	1	0.327869	0.996711	2
1840327	1	1	1	0.407407	1	2
1840369	1	1	1	0.452381	1	2
1842054	1	1	1	0.291667	0.996016	2
1843100	1	1	1	0.487179	1	2
1844254	1	1	1	0.333333	1	2
1844290	1	1	1	0.3	1	2
1844755	1	1	1	0.472222	1	2
1847520	1	0.947368	1	0.206897	0.977612	2
1854494	1	1	1	0.377778	0.994048	2
1854641	1	1	1	0.361702	1	2
1857950	0.866667	0.964912	0.823529	0.6	0.948718	2
1858011	0.833333	0.8125	0.8125	0.555556	0.764957	2
1859321	1	1	1	0.413793	1	2
1860773	0.909091	1	1	0.3125	0.991667	2
1860958	1	0.984127	1	0.479452	0.996032	2
1862132	1	1	1	0.485714	1	2
1862709	1	0.926829	1	0.366667	0.97861	2
1863474	1	1	1	0.489796	1	2
1863510	1	1	1	0.355556	1	2
1865486	1	1	1	0.474576	0.996324	2
1865708	1	1	1	0.48	1	2
1868657	1	1	1	0.337079	0.99095	2
1872302	1	1	1	0.480519	1	2
1872344	1	1	1	0.458333	1	2
1877052	1	1	1	0.311828	1	2
1883848	1	0.980769	1	0.484848	1	2
1884419	1	0.93617	0.97619	0.588235	0.981203	2
1885565	1	1	1	0.486842	1	2
1886711	1	1	1	0.461538	1	2
1888603	0.965517	1	1	0.435897	1	2
1888879	1	1	1	0.285714	1	2
1890606	1	1	1	0.489362	0.99308	2
1891797	1	1	1	0.454545	0.991803	2
1892316	1	1	1	0.484848	1	2
1894045	1	1	1	0.488889	0.994764	2
1895188	1	1	1	0.365385	1	2
1896592	1	1	1	0.44898	1	2
1897553	1	1	1	0.382716	0.996454	2
1898180	1	1	1	0.278481	0.996296	2
1899435	1	1	1	0.461538	1	2
1903671	1	1	1	0.428571	0.984848	2
1903677	1	1	1	0.473684	1	2
1905180	1	0.985294	1	0.493827	1	2
1907749	1	1	1	0.329114	1	2
1909574	1	1	1	0.365854	0.997573	2
1910680	1	1	1	0.339286	1	2
1910689	1	1	1	0.315789	1	2
1915371	1	1	1	0.346939	0.99639	2
1918435	1	1	1	0.36	0.992593	2
1921980	1	1	1	0.22973	1	2
1922272	1	0.842105	0.973684	0.228916	0.917695	2
1923853	1	1	0.965517	0.439024	0.985915	2
1926809	0.894737	1	1	0.45977	0.993569	2
1931168	1	1	1	0.428571	1	2
1933442	0.9	1	1	0.25	1	2
1943447	1	1	1	0.45	0.996226	2
1954315	0.833333	1	1	0.607843	0.9875	2
1954387	1	1	0.967742	0.510638	0.985577	2
1955104	1	1	1	0.461538	0.995595	2
1956520	1	1	1	0.289474	0.995516	2
1958510	1	1	1	0.4	0.967949	2
1959019	1	0.984848	1	0.461538	1	2
1959229	1	1	1	0.375	1	2
1959238	1	1	1	0.354839	1	2
1959445	1	1	1	0.419355	1	2
1959810	1	1	1	0.347826	1	2
1959827	0.909091	1	1	0.205882	1	2
1959870	1	1	1	0.266667	0.967213	2
1961415	1	1	1	0.309524	0.995781	2
1961921	1	1	0.981132	0.418182	1	2
1962398	1	1	1	0.397059	0.959322	2
1963109	1	1	1	0.32	0.993711	2
1965682	1	1	1	0.342857	1	2
1966227	1	1	1	0.381579	1	2
1969302	1	1	1	0.4	1	2
1971256	1	1	1	0.452381	0.994681	2
1975398	0.928571	1	1	0.372549	1	2
1975761	1	0.981481	1	0.396226	1	2
1976004	1	1	1	0.38	1	2
1976006	1	1	1	0.38	1	2
1978942	1	0.980769	1	0.403846	1	2
1978945	1	1	0.978261	0.44	0.994872	2
1979681	1	0.984127	1	0.321839	1	2
1980295	1	0.970588	0.958333	0.426829	1	2
1980463	1	1	1	0.4	1	2
1981514	1	1	1	0.44	0.992806	2
1981517	1	1	1	0.458333	1	2
1983316	1	0.947368	0.979592	0.5625	0.989418	2
1983538	1	1	1	0.515625	0.974729	2
1983776	0.933333	1	1	0.5	0.988235	2
1983821	1	0.974359	1	0.3125	0.992537	2
1985150	1	0.717949	0.826923	0.461538	0.98	2
1987718	1	1	0.972973	0.464286	1	2
1988623	1	1	1	0.386364	0.996454	2
1991091	1	1	1	0.415094	0.992337	2
1991390	1	1	0.97619	0.482759	0.986014	2
1991652	1	1	1	0.47541	0.995902	2
1993078	1	1	1	0.409836	0.996183	2
1997525	1	1	1	0.492063	0.995122	2
2002597	1	1	1	0.473684	1	2
2002603	1	1	1	0.421053	0.986928	2
2003155	1	1	1	0.490909	1	2
2004867	1	1	1	0.26	1	2
2009367	1	1	1	0.309524	1	2
2009443	1	1	1	0.469388	1	2
2010455	0.909091	1	1	0.56	1	2
2010602	1	1	1	0.456522	1	2
2012381	1	1	1	0.269231	1	2
2013449	0.928571	1	1	0.421053	1	2
2017216	0.866667	1	1	0.28169	0.968586	2
2020367	0.9	1	1	0.458333	1	2
2026146	0.947368	0.978261	1	0.468085	0.994444	2
2026215	1	0.977778	1	0.358491	1	2
2028597	1	1	1	0.333333	1	2
2030632	1	1	0.97619	0.4	1	2
2036986	1	1	1	0.444444	0.979021	2
2037184	0.954545	1	1	0.515152	1	2
2037370	0.964286	1	0.98	0.368421	1	2
2037505	1	1	1	0.481481	1	2
2037557	1	1	1	0.372881	0.995238	2
2038132	1	1	1	0.482759	1	2
2038137	1	1	0.965517	0.482759	1	2
2038178	1	0.965517	0.96	0.52	0.96	2
2041495	1	1	1	0.4	1	2
2043220	1	1	1	0.409836	1	2
2043265	1	0.746269	0.83871	0.292683	0.996403	2
2043349	1	0.805195	0.866667	0.268519	0.994737	2
2043439	1	1	1	0.418182	1	2
2045866	1	1	1	0.45	1	2
2046829	0.95	0.98	1	0.5	0.986301	2
2047470	1	1	1	0.293333	1	2
2048249	1	1	1	0.282609	1	2
2050382	1	1	1	0.461538	1	2
2050388	1	1	1	0.395349	1	2
2051060	1	1	1	0.45	1	2
2051549	1	1	1	0.456522	0.996047	2
2057146	1	1	1	0.368421	0.991304	2
2057602	1	1	1	0.346939	1	2
2057629	1	1	1	0.4	1	2
2058961	1	1	1	0.298246	1	2
2058973	1	1	1	0.358491	0.995305	2
2060020	1	1	1	0.387755	1	2
2060929	1	1	0.981132	0.428571	0.989899	2
2062323	1	1	1	0.209677	0.992424	2
2064136	1	0.964286	1	0.298246	1	2
2067576	1	1	1	0.466667	1	2
2069042	1	1	1	0.421053	0.995951	2
2069321	1	1	1	0.28169	0.989247	2
2070300	1	1	0.969697	0.505882	0.981352	2
2071744	1	1	1	0.269231	1	2
2074645	1	1	1	0.397849	0.996364	2
2075565	1	1	1	0.45	1	2
2076379	1	1	1	0.464286	0.988095	2
2077246	1	1	1	0.422535	1	2
2077740	0.933333	1	1	0.468085	1	2
2079809	1	1	1	0.326087	0.99537	2
2080362	1	1	1	0.444444	1	2
2080440	1	0.90625	0.777778	0.507937	0.992424	2
2082674	1	1	1	0.241935	1	2
2082699	1	1	1	0.192982	1	2
2083385	1	1	1	0.408163	0.99278	2
2084765	1	1	1	0.352381	1	2
2084834	1	1	1	0.339623	1	2
2084870	1	1	1	0.416667	1	2
2085053	1	0.9	1	0.607143	0.973118	2
2085488	1	0.985714	0.983871	0.417476	0.996633	2
2085668	1	1	1	0.254545	0.995122	2
2086685	1	1	1	0.441176	1	2
2086867	1	1	1	0.5	0.995283	2
2091235	0.9	1	1	0.571429	0.984127	2
2092267	0.8	0.96875	1	0.6	0.984	2
2092477	1	1	1	0.384615	1	2
2094425	1	1	1	0.44	1	2
2099729	1	1	1	0.444444	0.991453	2
2100905	1	1	1	0.47619	1	2
2101457	1	1	1	0.419355	1	2
2102928	1	1	1	0.307692	1	2
2103964	1	0.978261	1	0.518519	1	2
2108794	1	1	1	0.344828	1	2
2111290	1	1	1	0.395349	0.994565	2
2118716	1	0.951219	0.944444	0.327869	0.9869	2
2121761	1	0.96875	1	0.52381	0.980519	2
2123471	1	0.978261	1	0.316667	0.972973	2
2123564	1	1	1	0.482759	1	2
2124008	1	0.931035	1	0.5	1	2
2125737	1	1	0.96	0.380952	0.984375	2
2126098	1	1	1	0.346154	1	2
2134999	1	1	0.951219	0.294118	1	2
2135474	1	1	1	0.365854	1	2
2145644	1	1	1	0.454545	0.992593	2
2146540	1	1	1	0.21875	1	2
2146574	1	1	1	0.28125	0.995305	2
2152372	1	1	1	0.325	1	2
2152459	1	1	1	0.474576	1	2
2152967	1	1	1	0.339286	1	2
2153799	1	1	1	0.326531	1	2
2155009	1	0.980769	1	0.321839	0.996825	2
2156467	1	0.953488	1	0.47619	0.933333	2
2156599	0.833333	0.897436	0.970588	0.434783	0.895954	2
2157288	0.9	0.958333	0.977778	0.578947	0.942446	2
2159072	1	1	1	0.47619	0.988571	2
2159094	0.894737	1	0.96875	0.571429	0.955414	2
2159355	1	1	1	0.487805	0.992308	2
2161428	1	1	0.941176	0.482759	1	2
2161798	1	1	1	0.473684	0.99569	2
2163188	1	1	1	0.5	0.995283	2
2163190	1	1	1	0.472222	0.995215	2
2164274	1	0.956522	1	0.47619	1	2
2166384	1	1	1	0.232558	1	2
2167764	1	1	1	0.240741	1	2
2167991	1	1	1	0.352941	1	2
2171386	1	1	1	0.415094	0.985437	2
2171394	1	1	0.974359	0.464286	0.995261	2
2172478	1	0.975	0.952381	0.387097	0.97619	2
2172932	1	1	0.980392	0.315217	1	2
2173047	1	1	1	0.318182	0.995575	2
2173385	1	1	1	0.421053	0.980769	2
2174016	1	1	1	0.225806	1	2
2187021	1	1	1	0.47541	1	2
2190094	1	1	1	0.325	1	2
2191462	1	1	1	0.5	0.995595	2
2194821	1	1	1	0.212121	1	2
2195446	0.923077	0.914894	0.975	0.566667	0.959459	2
2195548	1	1	1	0.378378	0.994652	2
2195560	1	1	1	0.317073	1	2
2197751	1	0.978261	1	0.513889	0.992188	2
2199932	1	1	1	0.44898	1	2
2200143	1	0.96	1	0.52381	0.989418	2
2201319	0.923077	1	1	0.5	1	2
2201330	1	1	1	0.322581	1	2
2208462	1	1	1	0.405405	0.984962	2
2208528	1	1	1	0.444444	0.991837	2
2208795	1	1	1	0.195652	1	2
2208918	1	1	1	0.419355	1	2
2209791	1	1	0.983871	0.371134	1	2
2209824	1	1	1	0.351351	1	2
2209962	1	1	1	0.348837	1	2
2210277	1	1	1	0.263158	1	2
2210282	1	1	1	0.277778	1	2
2210289	1	1	1	0.25	1	2
2210583	1	1	1	0.388235	0.991111	2
2210628	1	1	1	0.169231	1	2
2211171	1	1	1	0.322581	0.988764	2
2214995	1	1	1	0.484848	1	2
2215130	1	1	1	0.466667	1	2
2215163	1	1	1	0.294118	1	2
2215968	1	1	1	0.509091	0.99	2
2216249	1	1	1	0.408451	1	2
2216274	1	1	1	0.306667	1	2
2220700	1	1	1	0.298246	1	2
2220859	1	1	1	0.382979	1	2
2221081	1	1	1	0.377778	0.990868	2
2223358	1	1	1	0.485714	1	2
2223403	1	1	1	0.477273	1	2
2228194	1	0.972973	0.957447	0.536585	0.996454	2
2228863	1	0.982456	0.972973	0.444444	0.982014	2
2231342	1	1	1	0.27907	0.994475	2
2232364	1	0.975	1	0.411765	1	2
2232517	1	0.92	1	0.586207	0.988506	2
2232816	1	1	1	0.289474	0.994975	2
2232817	1	1	1	0.289474	1	2
2236166	0.933333	1	1	0.509804	0.99278	2
2236219	1	1	1	0.418182	1	2
2236549	1	0.983333	1	0.464286	0.995726	2
2237069	0.941176	1	1	0.4375	1	2
2241405	1	1	1	0.426471	0.996503	2
2243692	1	1	1	0.411765	0.995798	2
2244681	1	1	1	0.253521	1	2
2245168	1	1	1	0.166667	1	2
2245237	1	1	1	0.483871	0.992908	2
2246516	1	1	1	0.47619	0.994286	2
2250257	0.954545	1	1	0.45	1	2
2250324	1	1	1	0.382353	1	2
2250741	1	1	0.981481	0.515152	1	2
2250954	1	1	0.956522	0.285714	0.991597	2
2251004	1	1	1	0.478261	1	2
2251719	1	0.971429	0.972222	0.536585	1	2
2252907	1	0.971429	1	0.506329	1	2
2253396	1	1	1	0.473684	1	2
2254143	1	1	1	0.405063	0.992832	2
2255875	1	1	0.972222	0.52381	0.995633	2
2257019	1	1	1	0.333333	0.993243	2
2259751	1	1	1	0.34375	1	2
2259976	1	1	1	0.431818	1	2
2260036	1	1	1	0.311475	1	2
2261282	1	1	1	0.285714	0.994286	2
2261612	1	1	1	0.268293	1	2
2261622	1	1	1	0.27027	0.994975	2
2261895	1	1	1	0.428571	0.995	2
2262207	1	1	1	0.458333	0.990826	2
2264290	1	1	1	0.363636	1	2
2264631	1	0.97619	1	0.37931	1	2
2265387	1	1	1	0.395062	0.991404	2
2265842	1	0.980392	1	0.357143	0.996667	2
2265920	1	1	1	0.48	0.993631	2
2266001	1	1	1	0.448276	1	2
2266238	1	0.95	1	0.321429	1	2
2266316	1	1	1	0.257143	1	2
2266964	1	0.980769	1	0.48	1	2
2267063	1	1	1	0.5	0.984906	2
2271606	1	1	1	0.422222	1	2
2271633	1	1	1	0.423529	1	2
2271666	1	1	1	0.37037	1	2
2271687	1	1	1	0.384615	1	2
2271741	1	1	1	0.28125	1	2
2271744	1	1	1	0.294118	0.990566	2
2273273	1	1	1	0.280702	1	2
2274040	1	1	1	0.305085	0.991701	2
2277034	1	1	1	0.413793	1	2
2277049	0.944444	1	1	0.416667	0.995614	2
2277061	1	0.972973	1	0.428571	0.99061	2
2277311	1	1	0.98	0.346154	1	2
2277993	1	1	1	0.392857	0.986667	2
2325740	1	1	1	0.26087	1	2
2325781	1	0.962963	1	0.227273	0.978723	2
2325831	1	1	0.978261	0.466667	1	2
2326936	1	0.941176	1	0.304348	1	2
2326950	1	0.939394	1	0.421053	1	2
2328081	1	1	1	0.341463	1	2
2328600	1	1	1	0.38	0.995349	2
2329393	1	0.986111	1	0.491803	1	2
2329422	0.967742	0.987805	1	0.424242	1	2
2329711	1	1	1	0.369565	1	2
2330214	1	1	1	0.414634	1	2
2330656	1	1	1	0.444444	1	2
2331394	1	1	1	0.333333	1	2
2331409	1	1	1	0.243243	1	2
2331538	1	1	1	0.410714	0.994382	2
2331543	1	1	1	0.407407	1	2
2333744	1	1	1	0.358974	1	2
2334071	1	1	1	0.471264	0.996094	2
2336617	1	0.97561	1	0.409091	1	2
2351142	1	1	1	0.403846	1	2
2352140	1	1	0.931035	0.513514	1	2
2353667	1	1	0.974359	0.528302	0.995536	2
2353708	1	1	1	0.40625	0.993243	2
2353907	1	1	1	0.214286	0.975309	2
2359174	1	1	1	0.4	1	2
2359914	0.909091	1	1	0.28	0.960265	2
2360660	1	1	1	0.244898	1	2
2361445	1	1	0.914286	0.541667	0.985714	2
2361594	1	1	1	0.410256	0.997214	2
2362408	1	1	1	0.4375	0.988506	2
2362837	1	1	1	0.245283	1	2
2362839	1	1	1	0.464286	0.994845	2
2364247	1	1	1	0.411765	1	2
2365039	1	1	0.98	0.5	1	2
2374160	1	1	1	0.485714	1	2
2374292	1	1	1	0.365385	1	2
2376506	1	1	1	0.3125	1	2
2377406	1	1	1	0.30303	1	2
2381472	1	1	1	0.361111	1	2
2381613	1	1	1	0.494253	1	2
2386375	1	0.969697	1	0.386364	0.979167	2
2389527	0.952381	1	0.966667	0.521739	0.982332	2
2390417	1	1	0.96875	0.477273	1	2
2391768	1	1	1	0.434783	0.994382	2
2391780	1	1	1	0.428571	0.99422	2
2392778	1	1	1	0.46875	0.984293	2
2392780	1	1	0.971429	0.433333	0.989691	2
2393383	1	1	1	0.423729	0.994475	2
2393773	1	1	1	0.444444	1	2
2396576	1	1	1	0.384615	1	2
2397644	1	1	1	0.333333	1	2
2398467	1	0.969697	1	0.393939	1	2
2400847	1	1	1	0.466667	1	2
2402686	1	1	1	0.519231	0.941441	2
2404181	1	1	1	0.487179	0.967742	2
2404187	1	1	1	0.5	0.962791	2
2404717	1	1	1	0.531915	0.962656	2
2404930	1	1	1	0.351852	0.956811	2
2404975	1	1	1	0.367647	1	2
2405805	1	1	1	0.369565	0.977012	2
2406401	1	1	1	0.4	0.952381	2
2407004	1	1	0.96875	0.509434	1	2
2411077	1	0.976744	1	0.458333	0.966543	2
2412670	1	1	1	0.472727	0.990196	2
2412999	1	1	1	0.395349	1	2
2414226	1	1	1	0.307692	1	2
2415256	1	1	1	0.377049	1	2
2415313	1	1	1	0.490909	1	2
2417824	1	1	1	0.358209	0.996169	2
2418308	1	0.976744	0.945946	0.452381	0.960133	2
2418760	1	1	1	0.38	0.988679	2
2419616	1	1	1	0.407407	1	2
2420362	1	1	1	0.27907	0.996139	2
2422433	1	1	1	0.333333	0.973154	2
2423203	1	1	1	0.473684	1	2
2423727	1	1	1	0.438596	1	2
2425129	0.96	1	1	0.435897	1	2
2425257	1	1	1	0.307692	1	2
2426360	1	0.981132	1	0.333333	1	2
2427463	0.9375	1	1	0.44	1	2
2427489	1	1	1	0.387097	1	2
2428192	1	1	1	0.296296	1	2
2428206	1	1	1	0.321429	1	2
2428363	1	1	1	0.185185	1	2
2428389	1	1	1	0.181818	1	2
2430125	0.9	1	1	0.424242	1	2
2431613	1	1	1	0.423077	0.995575	2
2431700	0.809524	0.981818	1	0.666667	0.989418	2
2431811	1	1	1	0.447368	0.987952	2
2432396	1	1	1	0.5	0.993243	2
2434068	1	1	1	0.326531	1	2
2434671	1	1	1	0.4375	1	2
2438297	1	1	1	0.363636	1	2
2442700	1	1	1	0.259259	1	2
2446306	1	1	1	0.339286	1	2
2447801	1	1	1	0.454545	1	2
2448011	0.904762	1	1	0.522727	1	2
2448806	1	1	1	0.26087	1	2
2449996	1	1	1	0.4	0.994012	2
2451354	1	1	1	0.362069	1	2
2457053	1	1	1	0.37037	0.99422	2
2458818	1	1	1	0.4	1	2
2460940	1	1	1	0.448276	1	2
2462468	1	1	0.944444	0.393939	0.99359	2
2463332	1	1	1	0.384615	1	2
2469275	1	1	1	0.38983	1	2
2470690	1	1	1	0.464286	1	2
2471182	0.9	1	1	0.315789	1	2
2471227	1	1	1	0.387097	0.99435	2
2471236	1	0.972222	1	0.461538	1	2
2472897	1	1	1	0.434783	1	2
2473377	1	1	1	0.488889	1	2
2475194	1	1	1	0.419355	1	2
2479440	1	1	1	0.395349	0.994318	2
2480259	1	1	1	0.434783	1	2
2482046	1	1	1	0.382353	0.992832	2
2482476	1	1	1	0.424242	1	2
2482689	1	1	1	0.411765	0.99537	2
2483284	0.882353	0.979167	0.894737	0.38	0.922449	2
2486217	1	1	1	0.466667	1	2
2486308	1	1	1	0.454545	0.994565	2
2486991	1	1	1	0.341463	0.995434	2
2487381	1	1	1	0.27451	1	2
2491975	1	1	1	0.485714	1	2
2494022	1	0.965517	1	0.533333	0.972222	2
2500769	1	1	1	0.461538	1	2
[truncated: 2,252 more rows]

## Sheet: 0505-T
snp	V03	V04	V06	V07	V08	V09	class
2008	1	0.990099	0.969697	0.666667	0.882353	0.829268	1
37169	0.61326	0.247368	0.483871	0.844156	0.813953	0.930091	2
37211	0.495798	0.179012	0.340909	0.764706	0.829787	0.84127	2
45109	0.278196	0.047337	0.258065	0.647059	0.775	0.609756	2
90706	0.609756	0.162304	0.563636	0.883721	0.676768	0.838816	2
90721	0.626866	0.164948	0.563636	0.895349	0.663366	0.851485	2
90769	0.523438	0.145299	0.391304	0.75	0.54902	0.718563	2
119358	0.263514	0.027778	0.25	0.431818	0.414634	0.754098	2
119376	0.265306	0.046729	0.282051	0.44186	0.428571	0.732824	2
119389	0.368098	0.061033	0.435897	0.660377	0.55814	0.782895	2
125559	0.291045	0.320635	0.505495	0.596154	0.680851	0.556213	1
129320	0.542857	0.195312	0.707692	0.843137	0.871429	0.929577	2
129355	0.579365	0.182609	0.688525	0.877551	0.869565	0.937799	2
148002	0.4375	0.10274	0.536585	0.8	0.847222	0.910959	2
148014	0.521368	0.122449	0.638298	0.833333	0.853933	0.923323	2
148068	0.627586	0.204225	0.557377	0.88172	0.898148	0.945799	2
148122	0.380952	0.08209	0.210526	0.583333	0.684211	0.678161	2
149070	0.333333	0.075472	0.340426	0.52381	0.384615	0.544118	2
149136	0.521277	0.139344	0.487179	0.823529	0.64	0.786885	2
149139	0.522222	0.12605	0.424242	0.75	0.608696	0.8	2
164277	0.448819	0.166667	0.409091	0.352941	0.285714	0.259259	1
164326	0.777143	0.383333	0.702128	0.803279	0.795918	0.883436	2
205761	0.426087	0.058537	0.378378	0.658537	0.736842	0.752212	2
205762	0.442478	0.058537	0.378378	0.658537	0.717949	0.752212	2
221748	0.385417	0.137615	0.622642	0.84	0.868852	0.887097	2
221759	0.322222	0.115385	0.54902	0.860465	0.849057	0.891304	2
222034	0.569378	0.17619	0.446429	0.787879	0.876405	0.908772	2
222895	0.572093	0.169154	0.560976	0.714286	0.815217	0.837912	2
222961	0.72549	0.283401	0.69697	0.870466	0.90625	0.932504	2
223819	0.707207	0.242038	0.653333	0.852632	0.970149	0.932476	2
223907	0.631579	0.213198	0.796296	0.818182	0.865979	0.88724	2
223916	0.574766	0.204188	0.733333	0.743243	0.846154	0.863636	2
223931	0.5	0.134831	0.65	0.696429	0.784615	0.819512	2
224837	0.508772	0.188406	0.528571	0.872727	0.764706	0.907216	2
224852	0.585366	0.211429	0.593023	0.9125	0.808989	0.93808	2
224864	0.656863	0.241379	0.614679	0.87069	0.847458	0.92955	2
225008	0.363636	0.093458	0.314815	0.826087	0.820513	0.77193	2
225011	0.329114	0.091743	0.27451	0.727273	0.757576	0.666667	2
225017	0.277778	0.069307	0.229167	0.7	0.758621	0.594595	2
225158	0.421384	0.1	0.235294	0.703704	0.674419	0.801471	2
225164	0.421384	0.100529	0.235294	0.672727	0.659091	0.839695	2
225287	0.537931	0.078313	0.403509	0.745283	0.712963	0.875	2
225296	0.608434	0.103659	0.469697	0.790323	0.732759	0.891688	2
225332	0.657609	0.1375	0.5	0.80303	0.742188	0.923434	2
225383	0.40367	0.060403	0.348837	0.619048	0.486486	0.747475	2
225515	0.587097	0.169014	0.671642	0.747826	0.843284	0.903297	2
225626	0.465517	0.092784	0.515152	0.783784	0.934426	0.940075	2
225632	0.372549	0.068627	0.419355	0.754717	0.902439	0.92268	2
226237	0.559211	0.11976	0.630952	0.869159	0.870229	0.914286	2
226302	0.326087	0.036697	0.294118	0.5	0.28	0.6	2
226322	0.47929	0.08134	0.55	0.433333	0.681818	0.79798	2
226462	0.789809	0.299435	0.591549	0.930435	0.901316	0.93712	2
226612	0.75	0.339869	0.741379	0.927007	0.913043	0.932136	2
226616	0.742105	0.331081	0.736842	0.892308	0.906977	0.924686	2
226726	0.358974	0.074074	0.482759	0.76	0.638889	0.75	2
226927	0.571429	0.117647	0.44	0.785714	0.707317	0.98	2
226981	0.377358	0.12766	0.210526	0.75	0.744186	0.940476	2
226991	0.521739	0.2	0.294118	0.827586	0.811321	0.924528	2
227083	0.716535	0.247059	0.676471	0.8	0.83871	0.898089	2
227127	0.358025	0.056604	0.24	0.590909	0.575758	0.714286	2
227425	0.578431	0.12381	0.38983	0.727273	0.671875	0.84322	2
227428	0.572816	0.119266	0.409836	0.80303	0.677419	0.835616	2
227458	0.620438	0.160584	0.439394	0.818182	0.733333	0.815029	2
227464	0.619632	0.18	0.485714	0.840909	0.746835	0.805882	2
227575	0.463087	0.097403	0.385965	0.704918	0.789474	0.883178	2
227578	0.451389	0.10596	0.363636	0.689655	0.764706	0.874396	2
227695	0.435897	0.073684	0.347826	0.837209	0.666667	0.816667	2
227746	0.458647	0.099291	0.521739	0.887097	0.814815	0.871901	2
227776	0.449153	0.088889	0.510638	0.788462	0.816327	0.861244	2
227794	0.293478	0.052632	0.347826	0.612903	0.685714	0.711111	2
228679	0.538462	0.153465	0.455882	0.783133	0.712329	0.842657	2
228682	0.995146	0.995215	0.455882	0.821429	0.72	0.879433	1
228718	0.699346	0.255144	0.616822	0.907514	0.854305	0.956169	2
228796	0.763485	0.284153	0.752809	0.949153	0.945455	0.968831	2
228871	0.854305	0.443038	0.787037	0.937008	0.941558	0.954733	2
228946	0.745968	0.245614	0.685185	0.821053	0.927083	0.951945	2
228976	0.578947	0.122172	0.333333	0.705882	0.923077	0.873418	2
228979	0.536585	0.120536	0.290323	0.708333	0.92	0.865772	2
229249	0.371134	0.097561	0.204545	0.673077	0.717391	0.704403	2
229255	0.411765	0.085366	0.327586	0.766667	0.77193	0.776699	2
229258	0.442478	0.1	0.333333	0.779412	0.793651	0.798283	2
229420	0.727273	0.259259	0.763889	0.825581	0.888158	0.923559	2
229435	0.674699	0.213287	0.674603	0.778325	0.857143	0.913399	2
229459	0.486239	0.157895	0.52381	0.627273	0.72	0.881148	2
229579	0.560606	0.108911	0.333333	0.716667	0.875	0.789474	2
229585	0.578125	0.114583	0.319149	0.716667	0.875	0.808219	2
229606	0.592	0.128655	0.333333	0.814815	0.913043	0.83871	2
230326	0.560976	0.12987	0.4	0.672414	0.737705	0.87013	2
230332	0.58427	0.148148	0.473684	0.723077	0.763889	0.892655	2
230350	0.647059	0.302326	0.511111	0.806452	0.87234	0.932384	2
230434	0.772512	0.360947	0.666667	0.845494	0.909091	0.950346	2
230455	0.740909	0.281437	0.690141	0.848485	0.915254	0.958165	2
230467	0.714286	0.246914	0.65625	0.825688	0.884298	0.934426	2
231034	0.516129	0.161972	0.333333	0.931818	0.763158	0.903955	2
231079	0.724138	0.292553	0.644737	0.926471	0.849206	0.935354	2
231088	0.736111	0.324742	0.678571	0.923077	0.867647	0.946154	2
231160	0.539062	0.163636	0.403226	0.658537	0.737705	0.873239	2
231166	0.45098	0.119205	0.349206	0.6	0.630435	0.857143	2
231202	0.460938	0.041958	0.4	0.701299	0.66129	0.870192	2
231205	0.442623	0.046667	0.363636	0.722222	0.661017	0.867647	2
231467	0.7	0.207792	0.529412	0.852941	0.825243	0.905363	2
231491	0.746753	0.330275	0.666667	0.9	0.867133	0.91623	2
231590	0.787037	0.282353	0.677419	0.720588	0.863014	0.893878	2
231611	1	0.97561	0.333333	0.645833	0.864865	0.853801	1
231614	1	0.97561	0.222222	0.617021	0.852941	0.853659	1
232226	0.333333	0.075	0.318182	0.358974	0.486486	0.583333	2
232244	0.307692	0.084211	0.297872	0.297872	0.461538	0.569767	2
232253	0.309859	0.081967	0.297872	0.318182	0.473684	0.521739	2
232310	0.357143	0.084158	0.25	0.5	0.638298	0.581395	2
232337	0.51087	0.109524	0.372881	0.672131	0.762712	0.764331	2
232367	0.553191	0.119617	0.363636	0.66129	0.75	0.804598	2
232403	0.401639	0.039801	0.27027	0.384615	0.425532	0.603774	2
232475	0.396341	0.845411	0.416667	0.301887	0.27451	0.168539	1
232493	0.687805	0.224299	0.697674	0.782609	0.846154	0.865471	2
232496	0.708134	0.231481	0.711111	0.794521	0.861111	0.873362	2
232520	0.770073	0.316964	0.75	0.819048	0.932773	0.939394	2
232625	0.423077	0.105263	0.391304	0.653846	0.822222	0.801587	2
232628	0.362637	0.081481	0.363636	0.64	0.809524	0.752294	2
232631	0.359551	0.081481	0.325581	0.583333	0.772727	0.737864	2
232796	0.211679	0.078534	0.205882	0.604651	0.75	0.736842	2
232829	0.47907	0.170404	0.550725	0.824742	0.882353	0.899441	2
232859	0.625954	0.246862	0.66	0.9	0.909091	0.910473	2
233003	0.72	0.190299	0.59	0.857143	0.897196	0.889435	2
233007	0.711027	0.172161	0.581633	0.87963	0.892157	0.912281	2
233468	0.510638	0.096774	0.342105	0.407407	0.56	0.684932	2
233477	0.544	0.101449	0.408163	0.588235	0.75	0.778689	2
233480	0.568182	0.115108	0.44898	0.594595	0.764706	0.810606	2
233567	0.715232	0.320388	0.767442	0.936275	0.952607	0.958084	2
233576	0.734043	0.352381	0.798387	0.93	0.95	0.962825	2
233601	0.756098	0.343915	0.79845	0.959799	0.969388	0.969942	2
233678	0.796143	0.386364	0.810127	0.949495	0.918552	0.956109	2
233732	0.802885	0.397683	0.882353	0.889381	0.907407	0.950617	2
233828	0.726619	0.221239	0.59434	0.807692	0.836538	0.934169	2
233867	0.588235	0.120219	0.266667	0.772727	0.68	0.856322	2
234206	0.210084	0.048649	0.9375	0.709677	0.833333	0.92	1
234233	0.60793	0.167442	0.426471	0.622951	0.708333	0.765363	2
234251	0.68	0.213439	0.554217	0.744898	0.780488	0.859116	2
234346	0.776744	0.158996	0.594595	0.814815	0.75188	0.908497	2
234368	0.649254	0.064815	0.384615	0.794872	0.6875	0.866667	2
234374	0.574074	0.054455	0.333333	0.797101	0.653846	0.85124	2
234749	0.513761	0.106557	0.363636	0.756098	0.6	0.881119	2
234857	0.822715	0.297561	0.745614	0.88806	0.900763	0.929825	2
234920	0.738532	0.261364	0.629032	0.847826	0.96875	0.895028	2
234945	0.560811	0.194444	0.510204	0.754098	0.906667	0.832031	2
235385	0.605263	0.1	0.25	0.820513	0.729167	0.816	2
235403	0.736264	0.12766	0.444444	0.853333	0.7625	0.903614	2
235496	0.675781	0.237838	0.585106	0.747664	0.81203	0.900217	2
235511	0.59799	0.198864	0.56962	0.666667	0.803738	0.886364	2
235535	0.371681	0.064748	0.34	0.444444	0.529412	0.730435	2
249645	0.527397	0.07109	0.381818	0.847826	0.849315	0.927152	2
249651	0.559211	0.090047	0.431034	0.787879	0.822785	0.90126	2
249654	0.577922	0.103774	0.45	0.864078	0.825581	0.921325	2
249745	0.301587	0.078125	0.264706	0.46875	0.4	0.4	2
249748	0.203704	0.048	0.172414	0.333333	0.409091	0.237288	1
249829	0.571429	0.170213	0.34	0.765625	0.8	0.882353	2
249838	0.53012	0.177778	0.326923	0.753846	0.813559	0.872832	2
321330	0.2	0.060606	0.388889	0.32	0.4	0.413043	2
321351	0.197674	0.065574	0.470588	0.32	0.444444	0.452381	1
454101	0.238095	0.071429	0.28	0.555556	0.552632	0.744898	2
454185	0.641509	0.238095	0.491228	0.90411	0.840909	0.952381	2
454188	0.630573	0.219178	0.481481	0.901408	0.820225	0.943894	2
459598	0.606965	0.098901	0.409091	0.759259	0.78125	0.797297	2
459613	0.535519	0.060914	0.326087	0.818182	0.807692	0.737705	2
459640	0.370588	0.038462	0.186047	0.647059	0.791667	0.702703	2
476889	0.181818	0.057377	0.263158	0.688889	0.611111	0.831325	2
477066	0.256757	0.060773	0.210526	0.481481	0.454545	0.43038	2
477087	0.308219	0.07027	0.324324	0.6	0.714286	0.64486	2
477096	0.306122	0.068783	0.324324	0.5625	0.714286	0.663462	2
477479	0.483146	0.148936	0.269231	0.633333	0.677419	0.756303	2
477480	0.494382	0.175258	0.296296	0.666667	0.676471	0.762295	2
477495	0.635036	0.207921	0.454545	0.769231	0.82	0.849246	2
477663	0.741758	0.309322	0.752688	0.911565	0.902778	0.960699	2
477759	0.795977	0.305556	0.744898	0.938272	0.856436	0.9375	2
477866	0.596273	0.210526	0.719298	0.771429	0.891566	0.87156	2
477884	0.503704	0.142857	0.615385	0.6875	0.839286	0.858156	2
477902	0.284314	0.078788	0.387097	0.5	0.761905	0.826667	2
531102	1	1	1	0.733333	0.733333	0.875	1
551871	0.747126	0.402778	0.532258	0.786885	0.952381	0.902439	2
551901	0.546219	0.241667	0.463768	0.761905	0.930233	0.905738	2
551916	0.492063	0.192857	0.462687	0.719298	0.935065	0.917808	2
553224	0.503876	0.113924	0.423077	0.885246	0.719298	0.902913	2
553230	0.524194	0.120805	0.423077	0.885246	0.719298	0.911765	2
553263	0.544	0.17094	0.480769	0.892308	0.721311	0.911894	2
553404	0.413793	0.067568	0.34375	0.727273	0.641026	0.819767	2
563936	0.442029	0.519048	1	1	0.928571	1	1
563987	0.546154	0.441441	1	0.904762	1	0.877551	1
581679	0.587302	0.12766	0.363636	0.633333	0.823529	0.842466	2
605949	0.369863	0.318471	0.32	0.294118	0.333333	0.25	1
716890	0.377778	0.122905	0.265306	0.47619	0.26087	0.568182	2
736557	0.564706	0.089552	0.321429	0.666667	0.558824	0.892308	2
736566	0.6	0.12766	0.411765	0.8	0.611111	0.934066	2
736662	0.329897	0.06993	0.27907	0.384615	0.423077	0.557377	2
747732	0.608333	0.219178	0.285714	0.564103	0.774194	0.699248	2
747831	0.375	0.093458	0.5	0.77551	0.803922	0.855	2
747874	0.286765	0.039823	0.181818	0.565217	0.454545	0.690583	2
747969	0.52381	0.130435	0.472727	0.724638	0.762712	0.897436	2
747979	0.473333	0.116667	0.444444	0.732143	0.765957	0.895706	2
747996	0.330357	0.076471	0.326087	0.608696	0.709677	0.823529	2
762895	0.720721	0.246154	0.672897	0.84375	0.907801	0.920455	2
762961	0.318681	0.07874	0.409091	0.594595	0.714286	0.781609	2
763540	0.564815	0.086022	0.296296	0.555556	0.46875	0.657895	2
763621	0.513369	0.113095	0.410256	0.685714	0.636364	0.753968	2
763642	0.301587	0.066265	0.222222	0.538462	0.636364	0.615385	2
763648	0.147368	0.05	0.151515	0.421053	0.631579	0.47541	1
764047	0.660377	0.13253	0.456522	0.895833	0.769231	0.890295	2
764056	0.644737	0.136364	0.439024	0.891304	0.754717	0.87234	2
764060	0.612245	0.125	0.384615	0.886364	0.74	0.863014	2
768373	0.675497	0.208696	0.65625	0.892857	0.87931	0.960784	2
768487	0.766234	0.246377	0.625	0.906542	0.927835	0.95288	2
768507	0.767677	0.273438	0.584906	0.857143	0.905172	0.926108	2
768597	0.690141	0.158537	0.53125	0.723404	0.786885	0.723077	2
769950	0.412214	0.056338	0.2	0.666667	0.783784	0.819048	2
769959	0.458015	0.078571	0.25	0.72093	0.794872	0.841667	2
769983	0.594406	0.142857	0.447368	0.788462	0.78	0.858896	2
770061	0.529412	0.133333	0.38	0.766667	0.488372	0.714286	2
853286	0.65	0.195652	0.728571	0.821429	0.867188	0.872852	2
853370	0.543478	0.132911	0.531915	0.864198	0.887324	0.901288	2
853382	0.476471	0.115854	0.488889	0.808219	0.79661	0.874372	2
853397	0.370861	0.092105	0.352941	0.660377	0.657895	0.740157	2
856738	0.549451	0.059829	0.344828	0.75	0.590909	0.821918	2
856774	0.572519	0.12	0.324324	0.807692	0.65625	0.78022	2
856825	0.372093	0.057803	0.186047	0.75	0.576923	0.6	2
888153	0.552083	0.140496	0.35	0.859649	0.666667	0.887821	2
888156	0.586538	0.136	0.431818	0.803279	0.676923	0.884615	2
888201	0.733624	0.199005	0.57971	0.888112	0.806202	0.932177	2
888258	0.611429	0.111111	0.4	0.885057	0.75	0.928105	2
888279	0.317308	0.039326	0.166667	0.733333	0.575758	0.816092	2
888765	0.375	0.064286	0.388889	0.448276	0.695652	0.776316	2
888768	0.423423	0.08	0.416667	0.548387	0.708333	0.841584	2
888810	0.492424	0.096386	0.351351	0.725	0.727273	0.832215	2
888867	0.318841	0.053191	0.153846	0.65625	0.484848	0.642857	2
889400	0.837662	0.333333	0.816667	0.879121	0.915966	0.910569	2
889412	0.804196	0.311688	0.75	0.8625	0.901961	0.893617	2
889418	0.783582	0.291139	0.692308	0.853333	0.881188	0.906149	2
891493	0.516667	0.096386	0.531915	0.35	0.68	0.596154	2
891496	0.508197	0.096386	0.531915	0.368421	0.68	0.584906	2
896091	0.319149	0.051282	0.3	0.775	0.655738	0.885593	2
902224	0.726316	0.712042	0.72	0.6	0.692308	0.636364	1
921757	0.630137	0.137097	0.55814	0.773585	0.776119	0.802721	2
968274	0.433628	0.133333	0.342857	0.636364	0.611111	0.860465	2
968335	0.714286	0.279412	0.467742	0.822222	0.761905	0.928	2
968423	0.829787	0.271845	0.585714	0.964912	0.930435	0.940887	2
968435	0.796226	0.235577	0.564516	0.951923	0.932039	0.937337	2
968474	0.653409	0.106742	0.44186	0.90625	0.813333	0.902985	2
968555	0.605096	0.122807	0.462963	0.830189	0.692308	0.87234	2
968576	0.70936	0.21519	0.597015	0.848485	0.797101	0.908397	2
968600	0.810277	0.288462	0.691358	0.922078	0.893617	0.942771	2
968699	0.765385	0.321637	0.716418	0.836364	0.93007	0.957724	2
968762	0.418033	0.123457	0.217391	0.727273	0.785714	0.905983	2
968765	0.355372	0.113208	0.208333	0.714286	0.756098	0.90367	2
976286	0.455172	0.094241	0.653846	0.875	0.77551	0.896882	2
979374	0.394737	0.046784	0.405405	0.628571	0.512195	0.697842	2
979376	0.39823	0.047059	0.394737	0.628571	0.525	0.692857	2
979398	0.343511	0.043478	0.375	0.628571	0.525	0.692857	2
987005	0.757812	0.238095	0.736842	0.882353	0.882979	0.890282	2
987050	0.695652	0.202532	0.666667	0.829268	0.837838	0.904891	2
987062	0.647059	0.172619	0.634146	0.75	0.816092	0.86194	2
996943	0.662921	0.209877	0.510204	0.840426	0.775862	0.832061	2
996976	0.735537	0.252688	0.681818	0.875	0.811189	0.857778	2
997003	0.803774	0.284946	0.722892	0.928571	0.865772	0.931116	2
997063	0.7875	0.245614	0.754098	0.887324	0.927711	0.967213	2
997090	0.679612	0.144578	0.675	0.897959	0.962264	0.954887	2
1043453	0.987654	1	1	0.636364	0.925926	0.809524	1
1195653	0.380165	0.056962	0.296296	0.583333	0.705882	0.870968	2
1195680	0.429907	0.062069	0.333333	0.608696	0.647059	0.84375	2
1199593	0.336134	0.067114	0.382979	0.644444	0.756098	0.802083	2
1199632	0.529412	0.134454	0.644444	0.8	0.854545	0.907834	2
1199650	0.547368	0.135593	0.725	0.863636	0.867925	0.91866	2
1199671	0.709677	0.921569	0.535714	0.227273	0.214286	0.125	1
1252776	0.427184	0.105634	0.488372	0.861111	0.711864	0.877698	2
1252780	0.512195	0.114865	0.488889	0.888889	0.741935	0.897727	2
1252804	0.663317	0.184524	0.643836	0.911392	0.86	0.923077	2
1252888	0.72028	0.165289	0.591837	0.709677	0.807229	0.848485	2
1252897	0.666667	0.155172	0.487179	0.701754	0.802817	0.857143	2
1252915	0.962264	1	0.238095	0.633333	0.722222	0.723404	1
1355889	0.314286	0.052239	0.35	0.227273	0.47619	0.388889	2
1355934	0.516484	0.119266	0.636364	0.6	0.710526	0.740385	2
1549522	0.326923	0.084211	0.285714	0.409091	0.571429	0.615385	2
1549540	0.573333	0.171717	0.55814	0.657895	0.818182	0.896907	2
1549567	0.738095	0.311321	0.681818	0.833333	0.89011	0.953125	2
1549657	0.604396	0.142857	0.396552	0.74	0.886792	0.883333	2
1549660	0.59887	0.13587	0.368421	0.708333	0.867925	0.863095	2
1549669	0.554217	0.123077	0.37037	0.674419	0.878049	0.82069	2
1550115	0.43662	0.04902	0.225806	0.742857	0.5	0.727273	2
1556195	0.421687	0.06383	0.5625	0.827586	0.853659	0.850394	2
1556281	0.546512	0.155844	0.454545	0.595745	0.733333	0.864865	2
1556293	0.424242	0.135802	0.3	0.5	0.6	0.790123	2
1556296	0.375	0.119048	0.275	0.475	0.542857	0.77027	2
1589919	0.806338	0.244898	0.8375	0.865169	0.958333	0.925121	2
1589920	0.807018	0.248731	0.82716	0.876405	0.948454	0.925121	2
1590083	0.612613	0.086957	0.6	0.805556	0.865385	0.902439	2
1597338	1	0.993631	0.192308	0.366667	0.714286	0.84507	1
1597362	0.190476	0.035088	0.166667	0.25	0.555556	0.725806	1
1605826	1	0.993151	0.882353	0.761905	1	0.74359	1
1630482	0.764706	0.976	0.84	0.545455	0.5625	0.568627	1
1631367	0.429907	0.113636	0.55	0.5	0.611111	0.823529	2
1631420	0.5	0.165138	0.568182	0.515152	0.684211	0.871795	2
1635183	0.758242	0.214953	0.709677	0.90566	0.857143	0.843902	2
1635210	0.813084	0.285714	0.797297	0.915254	0.902439	0.908696	2
1635297	0.666667	0.261194	0.5	0.826923	0.777778	0.898551	2
1635318	0.620915	0.243902	0.351852	0.727273	0.727273	0.875	2
1635322	0.602649	0.237288	0.326923	0.726316	0.71875	0.872197	2
1637616	1	1	0.928571	0.933333	0.733333	0.803922	1
1639588	0.579439	0.095	0.431034	0.854369	0.858824	0.95288	2
1639597	0.535135	0.080645	0.413793	0.870588	0.828571	0.926421	2
1639600	0.531429	0.071823	0.40678	0.8625	0.833333	0.927536	2
1642853	0.714286	0.157895	0.421053	0.787879	0.707317	0.912621	2
1642862	0.714286	0.144231	0.421053	0.8125	0.707317	0.902913	2
1642889	0.677966	0.133929	0.333333	0.787879	0.828571	0.817391	2
1643260	0.536232	0.120879	0.416667	0.363636	0.73913	0.658537	2
1643272	0.536232	0.134831	0.478261	0.363636	0.653846	0.613636	2
1647104	0.46875	0.135135	0.75	0.916667	0.821429	0.862319	2
1647809	0.619718	0.117647	0.423077	0.277778	0.470588	0.176471	1
1647842	0.722689	0.197368	0.5	0.724138	0.880952	0.953307	2
1647893	0.623288	0.111111	1	0.910448	0.981481	0.984472	2
1647905	0.543307	0.069231	0.38983	0.779412	0.767857	0.928793	2
1849417	0.416667	0.059259	0.666667	0.722222	0.583333	0.641026	2
1849444	0.432099	0.063492	0.48	0.684211	0.552632	0.6375	2
1849462	0.368421	0.056911	0.24	0.478261	0.435897	0.53012	2
1867152	0.364407	0.400778	1	1	0.833333	0.916667	1
1867185	0.452381	0.452282	0.866667	0.933333	0.866667	0.870968	1
1871444	0.700758	0.186667	0.802817	0.854167	0.878205	0.879406	2
1871477	0.763804	0.260274	0.796748	0.901734	0.896175	0.901274	2
1871612	0.547771	0.090909	0.44086	0.752577	0.946809	0.909739	2
1871615	0.513158	0.082873	0.423529	0.741573	0.931818	0.896465	2
1871620	0.503311	0.075676	0.4	0.710843	0.925926	0.894886	2
1871912	0.5	0.068182	0.555556	0.622642	0.595238	0.796703	2
1871946	0.416667	0.058824	0.512821	0.625	0.567568	0.820988	2
1880646	0.637681	0.102564	1	0.928571	0.923077	0.971831	2
1880658	0.714286	0.119565	0.5	0.833333	0.928571	0.925532	2
1880700	0.740458	0.210526	0.656716	0.897059	0.923913	0.964029	2
1880772	0.814286	0.269231	0.761364	0.881356	0.886228	0.95671	2
1880799	0.814394	0.235669	0.8	0.861314	0.89759	0.94685	2
1880862	0.70155	0.178947	0.731707	0.836066	0.938931	0.934292	2
1880892	0.625641	0.154762	0.615385	0.777778	0.937984	0.927473	2
1880931	0.309091	0.048611	0.292683	0.490566	0.836364	0.854271	2
1881060	0.447368	0.08547	0.35	0.860465	0.74	0.777778	2
1881069	0.56	0.128788	0.409091	0.810345	0.766667	0.804	2
1881165	0.755627	0.218884	0.765306	0.916667	0.91875	0.948333	2
1881243	0.609626	0.123077	0.435897	0.709302	0.744444	0.752988	2
1881246	0.60221	0.094241	0.415584	0.72619	0.722222	0.731405	2
1881285	0.574074	0.175141	0.426829	0.768	0.773438	0.851016	2
1881291	0.569444	0.190751	0.405063	0.762295	0.769841	0.843602	2
1881333	0.762115	0.300546	0.632653	0.929078	0.877419	0.931624	2
1881474	0.712195	0.323308	0.813187	0.933824	0.961538	0.957118	2
1881492	0.660714	0.277778	0.76	0.853933	0.93617	0.920635	2
1881621	0.545455	0.10625	0.487805	0.72973	0.857143	0.871345	2
1881631	0.590643	0.144578	0.489796	0.764706	0.867925	0.898438	2
1881639	0.625	0.172619	0.576271	0.743243	0.90625	0.911043	2
1881828	0.76875	0.165289	0.795455	0.892086	0.842105	0.907524	2
1881855	0.634146	0.107438	0.657895	0.857143	0.8125	0.871179	2
1881861	0.585586	0.083333	0.62069	0.811111	0.77027	0.868895	2
1882002	0.661417	0.186992	0.395833	0.848485	0.835616	0.839024	2
1882053	0.532847	0.12963	0.292683	0.759259	0.719298	0.789157	2
1882056	0.496124	0.102564	0.25641	0.704545	0.666667	0.75	2
1894156	0.318182	0.056604	0.407407	0.75	0.636364	0.8	2
1894210	0.541667	0.137255	0.514286	0.8125	0.719298	0.828996	2
1894254	0.420455	0.082474	0.25	0.73913	0.588235	0.786765	2
1894259	0.37931	0.079208	0.206897	0.708333	0.625	0.790698	2
1937397	0.521277	0.091954	0.366667	0.304348	0.466667	0.552239	2
2028765	0.425532	0.104	0.375	0.805195	0.777778	0.844444	2
2028774	0.513043	0.117647	0.432432	0.836735	0.795699	0.88651	2
2031883	0.701299	0.190083	0.638298	0.768116	0.876923	0.862179	2
2035547	0.547297	0.142857	0.285714	0.813559	0.704918	0.84375	2
2035553	0.557576	0.150685	0.366667	0.830769	0.727273	0.861702	2
2035607	0.645503	0.220588	0.534884	0.910256	0.860465	0.909385	2
2035651	0.346939	0.068966	0.387097	0.655172	0.837838	0.768293	2
2035652	0.329897	0.068376	0.375	0.642857	0.805556	0.742424	2
2036201	0.791667	0.151899	0.754717	0.967033	0.913043	0.951087	2
2036243	0.751678	0.169014	0.716667	0.989691	0.923077	0.97479	2
2036264	0.797203	0.147059	0.701754	0.953271	0.923077	0.954869	2
2036454	0.591549	0.180556	0.555556	0.653846	0.785714	0.84	2
2036462	0.60274	0.15	0.545455	0.615385	0.777778	0.8	2
2036569	0.713755	0.247312	0.728571	0.830882	0.887931	0.942134	2
2036596	0.697872	0.233533	0.753247	0.872	0.875969	0.958661	2
2036665	0.762712	0.261538	0.84375	0.85567	0.861111	0.954635	2
2036762	0.323077	0.056075	0.333333	0.461538	0.666667	0.727273	2
2042449	0.452381	0.098901	0.324324	0.625	0.577778	0.796791	2
2042503	0.345679	0.079208	0.318182	0.609756	0.6	0.740741	2
2061679	0.508772	0.096774	0.382979	0.8125	0.823529	0.86	2
2061717	0.571429	0.112	0.362069	0.72093	0.774194	0.851695	2
2061757	0.415929	0.056962	0.270833	0.487179	0.8	0.821256	2
2132571	0.397436	0.056911	0.413793	0.5	0.5	0.893939	2
2132595	0.441667	0.098039	0.542857	0.5	0.648649	0.859504	2
2132622	0.376812	0.103448	0.59375	0.47619	0.631579	0.806202	2
2133270	0.388489	0.079365	0.421053	0.755102	0.625	0.817568	2
2133285	0.553191	0.143564	0.5	0.819672	0.716418	0.85	2
2133326	0.576419	0.170103	0.54717	0.849315	0.845238	0.856061	2
2133366	0.451429	0.104046	0.333333	0.735294	0.788462	0.726027	2
2133396	0.201754	0.046358	0.21875	0.648649	0.694444	0.683099	2
2133408	0.341085	0.088435	0.395833	0.821429	0.813559	0.85461	2
2335941	0.5	0.497696	1	1	0.928571	1	1
2376895	0.280488	0.072917	0.56	0.844444	0.84127	0.901099	2
2385552	1	0.991935	0.965517	0.5	0.866667	0.928571	1
2471236	1	1	1	0.5	0.846154	0.925926	1
2483277	0.931818	0.915254	0.5	0.5	0.363636	0.333333	1
2483284	0.931818	0.87931	0.5	0.466667	0.6	0.740741	1
2837776	0.47619	0.097222	0.545455	0.820513	0.673077	0.855	2
2952642	0.666667	0.180723	0.583333	0.722222	0.8125	0.867347	2
2952668	0.534483	0.12987	0.25	0.571429	0.695652	0.813333	2
3025017	1	1	1	0.647059	0.764706	0.921875	1
3050305	1	1	1	1	0.6	0.8	1
3108716	0.708955	0.077419	0.488372	0.771739	0.877778	0.922006	2
3108731	0.796791	0.098266	0.59322	0.842105	0.891667	0.938182	2
3108839	0.794326	0.135593	0.603774	0.793103	0.875	0.874419	2
3108851	0.726496	0.103774	0.486486	0.725	0.843137	0.81875	2
3140409	0.333333	0.093023	0.266667	0.869565	0.923077	0.875	2
3142896	0.322581	0.087912	0.333333	0.333333	0.727273	0.716981	2
3155836	0.346154	0.081395	0.25	0.62963	0.904762	0.627451	2
3155837	0.346154	0.082353	0.25	0.62963	0.857143	0.627451	2
3155840	0.380952	0.067416	0.285714	0.678571	0.904762	0.644231	2
3155974	0.68984	0.217391	0.613636	0.881579	0.857143	0.889655	2
3155979	0.687151	0.214815	0.581395	0.888889	0.855072	0.878229	2
3156024	0.3625	0.0625	0.30303	0.461538	0.809524	0.761062	2
3156189	0.275862	0.056911	0.268293	0.653846	0.413793	0.672566	2
3156210	0.509934	0.105691	0.434783	0.765957	0.709091	0.802139	2
3156216	0.534591	0.123967	0.471698	0.792453	0.754386	0.82439	2
3156288	0.697842	0.119403	0.477273	0.789474	0.836364	0.858537	2
3156309	0.52	0.074627	0.382353	0.702703	0.678571	0.775194	2
3159645	0.76	0.23871	0.684211	0.811321	0.919355	0.902507	2
3159678	0.790076	0.271277	0.653061	0.824324	0.877358	0.920814	2
3159684	0.781132	0.279793	0.655172	0.848101	0.853448	0.926087	2
3159759	0.710227	0.221429	0.47541	0.846154	0.717647	0.90137	2
3159786	0.541096	0.099338	0.388889	0.810345	0.7	0.853821	2
3159813	0.546012	0.137363	0.482759	0.836066	0.827586	0.870206	2
3159831	0.588235	0.163366	0.509091	0.808511	0.732143	0.829493	2
3159840	0.626214	0.182692	0.61194	0.839286	0.878788	0.886792	2
3159942	0.57971	0.123894	0.588235	0.815385	0.860465	0.888218	2
3159951	0.547619	0.115385	0.533333	0.781818	0.84	0.865248	2
3160106	0.74359	0.206522	0.74359	0.903226	0.827957	0.951613	2
3160112	0.747967	0.211111	0.75	0.923077	0.842105	0.961969	2
3160121	0.771654	0.240964	0.787234	0.938462	0.857143	0.963519	2
3182024	0.688172	0.105769	0.472222	0.888889	0.875	0.845361	2
3182039	0.660377	0.138614	0.611111	0.903226	0.86	0.869565	2
3182186	0.638743	0.177215	0.589744	0.863636	0.822785	0.874269	2
3182207	0.51634	0.092486	0.333333	0.627907	0.74359	0.707317	2
3182558	0.971831	0.992126	0.904762	0.823529	0.727273	0.864865	1
3195372	0.601124	0.189189	0.578947	0.901961	0.921569	0.908397	2
3195375	0.651282	0.209459	0.578947	0.910714	0.927273	0.918519	2
3195464	0.542222	0.139303	0.333333	0.772727	0.833333	0.794118	2
3195476	0.458101	0.089947	0.318182	0.690909	0.763636	0.768889	2
3195487	0.342466	0.050562	0.159091	0.5	0.657895	0.592308	2
3227236	0.581395	0.124324	0.458333	0.647059	0.83871	0.681035	2
3227239	0.545455	0.11413	0.456522	0.685714	0.827586	0.660714	2
3227260	0.396694	0.067485	0.242424	0.4	0.666667	0.31746	1
3319416	1	1	1	0.7	0.75	0.857143	1
3335988	0.551724	0.086957	0.583333	0.666667	0.5	0.803571	2
3336021	0.648649	0.098361	0.4375	0.653846	0.542857	0.722689	2
3343985	0.35	0.057692	0.380952	0.5625	0.692308	0.741935	2
3433729	0.983051	1	0.673913	0.896552	0.71875	0.805556	1
3433730	0.983051	1	0.666667	0.892857	0.71875	0.805556	1
3433802	1	1	0.675	0.794872	0.711111	0.835294	1
3433806	1	1	0.65	0.815789	0.704545	0.863158	1
3435026	0.883117	0.422535	0.911765	0.911111	0.891304	0.925676	2
3435761	0.79322	0.271277	0.771739	0.9375	0.952381	0.96063	2
3435818	0.736462	0.258427	0.767857	0.933884	0.951613	0.938619	2
3436500	0.726562	0.26875	0.859375	0.869565	0.906977	0.942308	2
3436670	0.670588	0.19209	0.737288	0.925714	0.897638	0.953822	2
3436803	0.769231	0.238579	0.758333	0.925926	0.912621	0.959763	2
3437248	0.716	0.263736	0.77	0.92126	0.950355	0.942721	2
3437342	0.689295	0.209821	0.7875	0.87234	0.882716	0.95702	2
3437788	0.7	0.253846	0.752577	0.897059	0.895706	0.945055	2
3437996	0.803828	0.352	0.725	0.948718	0.952381	0.975359	2
3438072	0.734375	0.312102	0.764706	0.930693	0.9	0.965831	2
3438423	0.749064	0.232877	0.813953	0.904762	0.909722	0.962209	2
3438513	0.685366	0.316364	0.733945	0.908696	0.898618	0.958378	2
3438613	0.72093	0.240175	0.790123	0.891429	0.944162	0.955	2
3438623	0.718475	0.240909	0.817073	0.900662	0.92973	0.955882	2
3439284	0.808081	0.238532	0.809091	0.897059	0.945578	0.944554	2
3439587	0.720183	0.232143	0.8	0.875	0.891892	0.930894	2
3439954	0.75	0.206897	0.735849	0.867347	0.911392	0.963636	2
3440020	0.75463	0.223602	0.714286	0.821053	0.918605	0.966867	2
3440210	0.75	0.229592	0.764228	0.867816	0.940476	0.947635	2
3441322	0.705128	0.25	0.68	0.935484	0.921053	0.97019	2
3441790	0.714579	0.258197	0.784722	0.928571	0.922652	0.964337	2
3441985	0.819672	0.346847	0.794872	0.895706	0.918519	0.970199	2
3442049	0.741333	0.339768	0.77381	0.900662	0.94012	0.960474	2
3442170	0.69469	0.277778	0.666667	0.886179	0.962121	0.939252	2
3442468	0.695431	0.259843	0.697674	0.918919	0.951456	0.973737	2
3442488	0.712707	0.239669	0.698413	0.911111	0.924051	0.968992	2
3442549	0.772152	0.348837	0.888889	0.96875	0.965517	0.959184	2
3442649	0.730496	0.316832	0.813953	0.939024	0.977528	0.981221	2
3442961	0.713376	0.221675	0.739583	0.920245	0.821705	0.971591	2
3443148	1	0.988701	0.68	0.82	0.904762	0.874459	1
3443759	0.75731	0.225108	0.772727	0.934211	0.916667	0.934132	2
3444248	0.656371	0.20442	0.628205	0.87931	0.952	0.969466	2
3444249	0.660305	0.205405	0.628205	0.880342	0.95082	0.967681	2
3444563	0.627907	0.234286	0.683544	0.883929	0.936508	0.953587	2
3444602	0.655462	0.262857	0.712871	0.93578	0.962025	0.973929	2
3445253	0.767176	0.21118	0.75	0.970874	0.9375	0.960912	2
3446222	0.732852	0.201923	0.774194	0.89899	0.911765	0.948357	2
3446561	0.783673	0.22561	0.842697	0.877193	0.92623	0.929787	2
3446647	0.721088	0.183036	0.727273	0.86875	0.942675	0.950442	2
3446759	0.638889	0.160976	0.787879	0.877358	0.849462	0.947761	2
3447203	0.6	0.266055	0.80597	0.948052	0.9375	0.980159	2
3447281	0.585366	0.148148	0.62	0.907895	0.861538	0.955801	2
3447291	0.478261	0.104	0.536585	0.857143	0.844828	0.940298	2
3447578	0.409836	0.115942	0.352941	0.571429	0.566667	0.791667	2
3447582	0.469231	0.115942	0.392157	0.645161	0.6	0.792	2
3447806	0.684444	0.224242	0.875	0.945055	0.963636	0.949153	2
3448148	0.769811	0.224771	0.837037	0.934579	0.921296	0.958587	2
3449225	0.707424	0.304598	0.71134	0.923077	0.926829	0.951219	2
3449813	0.822055	0.220065	0.707965	0.948529	0.929577	0.962343	2
3451541	0.734286	0.239669	0.737226	0.912621	0.89899	0.948087	2
3451655	0.713318	0.246667	0.735099	0.92953	0.960699	0.945772	2
3452831	0.812925	0.306569	0.669903	0.939024	0.896774	0.963277	2
3453029	0.750725	0.273171	0.64	0.924138	0.950549	0.974855	2
3453170	0.737569	0.275	0.814815	0.935	0.923445	0.976974	2
3453495	0.757475	0.227545	0.828829	0.952941	0.942029	0.974293	2
3453647	0.808442	0.311475	0.709302	0.901639	0.942308	0.97561	2
3453881	0.738516	0.298781	0.818898	0.904255	0.948187	0.96384	2
3454484	0.757576	0.254144	0.754545	0.881657	0.915493	0.955521	2
3454592	0.718605	0.203947	0.706767	0.933628	0.975	0.961761	2
3454907	0.787286	0.291457	0.804598	0.912088	0.930131	0.952894	2
3455937	0.769006	0.353293	0.878788	0.917722	0.90411	0.959707	2
3456098	0.717884	0.214286	0.741497	0.923611	0.933884	0.957265	2
3456291	0.677871	0.227451	0.689394	0.939227	0.961538	0.957995	2
3457175	0.762646	0.251462	0.728571	0.905405	0.884892	0.95288	2
3457364	0.66443	0.264463	0.835443	0.900826	0.929078	0.943503	2
3457853	0.608696	0.127273	0.729167	0.8	0.875	0.952899	2
3458200	0.74183	0.224215	0.773196	0.909091	0.940678	0.963824	2
3458812	0.663934	0.155844	0.72043	0.905063	0.951389	0.948419	2
3458829	0.683258	0.150235	0.663043	0.892308	0.95082	0.956701	2
3458833	0.672646	0.162679	0.67033	0.896	0.957627	0.93911	2
3459662	0.736181	0.248031	0.745283	0.909524	0.938547	0.957761	2
3460121	0.738636	0.382883	0.622642	0.978947	0.952381	0.97832	2
3460238	0.695817	0.25	0.75	0.89726	0.934641	0.967742	2
3460572	0.762611	0.287037	0.747967	0.9	0.869565	0.936634	2
3460637	0.717333	0.236287	0.791667	0.945652	0.9	0.945402	2
3462130	0.671296	0.163636	0.802326	0.885135	0.950413	0.941077	2
3462577	0.731343	0.284644	0.79646	0.95082	0.914062	0.96614	2
3462979	0.738824	0.240157	0.722892	0.911765	0.926471	0.96129	2
3464961	1	1	0.6	0.875	0.939394	0.910959	1
3578930	1	0.823529	0.740741	0.875	0.952381	0.957831	1
3578950	0.375	0.333333	0.740741	0.833333	0.928571	0.957576	1
3579319	0.979592	1	0.769231	0.461538	1	0.466667	1
3579425	0.34	0.171429	0.266667	0.196203	0.264574	0.339192	1
3579459	0.508897	0.383838	0.39881	0.369863	0.399504	0.457086	1
3579497	0.409295	0.286822	0.344444	0.35689	0.354115	0.431887	1
3579517	0.355987	0.258065	0.29375	0.336245	0.327922	0.369295	1
3591917	0.972973	1	1	0.7	0.818182	0.882353	1
3638841	0.517241	0.058394	0.434783	0.813953	0.810811	0.838983	2
3638925	0.475862	0.095745	0.387755	0.714286	0.727273	0.806667	2
3638943	0.981651	1	0.261905	0.416667	0.541667	0.632911	1
3704298	1	1	1	0.833333	0.823529	0.6	1
3738533	0.557576	0.125	0.447368	0.888889	0.844444	0.780992	2
3738566	0.716	0.216867	0.521739	0.929825	0.893333	0.86039	2
3738568	0.731225	0.228916	0.520833	0.931035	0.894737	0.865385	2
3738626	0.673913	0.165468	0.333333	0.826087	0.842105	0.736842	2
3738671	0.40146	0.075758	0.468085	0.804124	0.826667	0.85533	2
3738675	0.358974	0.077519	0.478261	0.808081	0.84507	0.851385	2
3738680	0.387097	0.086957	0.510638	0.881188	0.84058	0.879093	2
3770158	0.314607	0.069231	0.263158	0.862745	0.695652	0.881443	2
3770184	0.625	0.179688	0.580645	0.926606	0.920635	0.945626	2
3770227	0.675497	0.223776	0.571429	0.91129	0.972603	0.955508	2
3778817	0.447059	0.088889	0.26087	0.730769	0.55	0.816514	2
3778853	0.5	0.125	0.310345	0.578947	0.595238	0.82906	2
3779543	0.227273	0.06338	0.382353	0.816327	0.745763	0.86875	2
3779557	0.38961	0.118056	0.521739	0.846154	0.765432	0.901961	2
3779560	0.444444	0.133803	0.533333	0.876543	0.785714	0.957529	2
3779634	0.452055	0.100719	0.515152	0.773585	0.678571	0.834286	2
3817314	0.745455	0.155556	0.448276	0.764706	0.816667	0.837662	2
3817322	0.731481	0.144444	0.416667	0.78	0.830508	0.811321	2
3817348	0.506329	0.106383	0.363636	0.589744	0.829787	0.694215	2
3856643	0.452381	0.125	0.333333	0.478261	0.75	0.478873	2
3856645	0.45	0.125	0.333333	0.478261	0.75	0.478873	2
3864939	0.469027	0.056911	0.392857	0.7	0.709677	0.780488	2
3866880	0.258824	0.059322	0.369565	0.694444	0.742857	0.846154	2
3866883	0.337079	0.068966	0.425532	0.744186	0.826923	0.872093	2
3866992	0.712329	0.126984	0.617021	0.883333	0.901961	0.903226	2
3885056	0.4	0.073684	0.571429	0.82906	0.846154	0.926027	2
3885089	0.639175	0.158416	0.736111	0.875598	0.899371	0.935338	2
3945525	0.372549	0.075377	0.241379	0.533333	0.5625	0.715517	2
3945567	0.577586	0.145985	0.458333	0.638889	0.631579	0.745902	2
3945585	0.663366	0.173913	0.5	0.69697	0.621622	0.722222	2
3954513	0.566372	0.112782	0.259259	0.611111	0.564103	0.677419	2
3954514	0.566372	0.115385	0.259259	0.611111	0.564103	0.695652	2
3975627	1	1	0.941176	0.588235	0.923077	0.916667	1
3991040	0.612903	0.144144	0.432432	0.78	0.717949	0.769697	2
3991055	0.666667	0.248175	0.632653	0.835616	0.851852	0.87013	2
3991064	0.693467	0.273973	0.654545	0.8375	0.868852	0.889262	2
4008326	0.419355	0.090909	0.5	0.666667	0.909091	0.739726	2
4008341	0.371429	0.075188	0.4	0.666667	0.869565	0.710526	2
4008374	0.333333	0.066667	0.291667	0.666667	0.8	0.679012	2
4017807	0.468468	0.068493	0.225806	0.794872	0.75	0.913706	2
4039293	0.316832	0.059259	0.172414	0.4	0.416667	0.458333	2
4085290	0.608333	0.173554	0.515152	0.846154	0.617647	0.828947	2
4085308	0.684783	0.2	0.568627	0.875	0.757576	0.877622	2
4085313	0.699482	0.210526	0.574074	0.854839	0.780822	0.878788	2
4085380	0.803419	0.291139	0.703297	0.912	0.928058	0.939164	2
4085419	0.802419	0.323353	0.72381	0.879699	0.91358	0.935662	2
4085533	0.728395	0.306931	0.637931	0.96	0.964912	0.885609	2
4086271	0.27619	0.055901	0.309524	0.703704	0.533333	0.741935	2
4086273	0.308411	0.062112	0.369565	0.733333	0.571429	0.753623	2
4086295	0.522727	0.126761	0.591837	0.837209	0.711111	0.862069	2
4087154	0.676692	0.22449	0.612903	0.764045	0.861386	0.9	2
4087156	0.681648	0.231293	0.612903	0.769231	0.873786	0.8933	2
4087250	0.709677	0.287129	0.727273	0.787234	0.869565	0.875	2
4087269	0.640777	0.224719	0.655172	0.76	0.774194	0.852941	2
4098407	0.564103	0.114583	0.59375	0.742424	0.842105	0.894309	2
4098408	0.540541	0.104167	0.612903	0.738462	0.851351	0.893878	2
4098483	0.428571	0.107843	0.285714	0.538462	0.846154	0.5625	2
4098510	0.566879	0.158333	0.432432	0.790698	0.933333	0.861635	2
4098541	0.715556	0.20438	0.6	0.839506	0.949153	0.916914	2
4098587	0.788732	0.22093	0.777778	0.84375	0.9375	0.943144	2
4129674	0.566265	0.145455	0.321429	0.607143	0.702703	0.648649	2
4130112	0.444444	0.088889	0.289474	0.865385	0.837838	0.906977	2
4130124	0.607143	0.106383	0.428571	0.850746	0.87234	0.92735	2
4133106	0.3	0.07438	0.266667	0.770833	0.702128	0.827273	2
4134434	0.668675	0.232323	0.705128	0.909091	0.854962	0.935484	2
4134461	0.753788	0.2827	0.735294	0.911458	0.905325	0.945406	2
4134530	0.66787	0.237069	0.584416	0.845361	0.864865	0.934286	2
4134563	0.463687	0.137255	0.413793	0.615385	0.709091	0.780303	2
4227685	0.421569	0.045113	0.369565	0.433333	0.568182	0.763158	2
4227724	0.608	0.164384	0.5	0.661765	0.720588	0.916667	2
4227748	0.657718	0.1875	0.565217	0.695122	0.759036	0.907738	2
4227760	0.647541	0.168919	0.5	0.688312	0.753623	0.895425	2
4227949	0.442748	0.931298	0.611111	0.425	0.177419	0.170213	1
4228315	0.290598	0.031088	0.166667	0.25	0.47619	0.539474	2
4228567	0.527473	0.08	0.516129	0.738095	0.833333	0.876623	2
4228606	0.504762	0.083333	0.485714	0.74	0.863636	0.888325	2
4228612	0.522124	0.101449	0.581395	0.777778	0.855072	0.901478	2
4228666	0.508197	0.14375	0.4375	0.685714	0.783784	0.739837	2
4228672	0.495652	0.139073	0.422222	0.666667	0.709677	0.614458	2
4230364	0.393701	0.117284	0.444444	0.5	0.714286	0.454545	2
4230370	0.460993	0.127273	0.484848	0.583333	0.757576	0.566667	2
4230394	0.685393	0.180124	0.727273	0.736842	0.877551	0.802198	2
4230489	0.594937	0.112994	0.469388	0.826923	0.759259	0.866438	2
4230520	0.457944	0.060403	0.3	0.709677	0.666667	0.790323	2
4281696	0.39779	0.237113	0.34	0.479042	0.487342	0.501748	2
4281710	0.417085	0.269565	0.368932	0.494048	0.496774	0.506969	2
4422677	0.255102	0.058394	0.333333	0.285714	0.352941	0.333333	1
4442594	0.98913	0.989418	0.977273	0.785714	0.782609	0.787879	1
4446812	0.555556	0.120879	0.333333	0.692308	0.4375	0.782609	2
4446868	0.494505	0.072368	0.2	0.529412	0.636364	0.382979	1
4446890	0.578947	0.111111	0.289474	0.730769	0.6875	0.5625	2
4458021	1	0.957895	0.369231	0.361111	0.478261	0.552941	1
4458339	0.987179	1	0.489796	0.583333	0.611111	0.44	1
4626608	0.473684	0.074074	0.466667	0.677419	0.911765	0.875	2
4626612	0.45	0.073394	0.451613	0.7	0.885714	0.897727	2
4626613	0.4625	0.074074	0.46875	0.741935	0.885714	0.879121	2
4629056	0.657343	0.228814	0.743902	0.915888	0.918478	0.950382	2
4629098	0.554745	0.171429	0.683544	0.853503	0.905109	0.9254	2
4630454	0.303571	0.075188	0.282051	0.653061	0.59375	0.666667	2
4630478	0.385321	0.15748	0.434783	0.640625	0.675676	0.724638	2
4630481	0.396226	0.16129	0.444444	0.630769	0.675676	0.740741	2
4630556	0.204545	0.099237	0.309524	0.4	0.454545	0.753846	2
4630616	0.393333	0.067568	0.35	0.488889	0.722222	0.741259	2
4630640	0.54918	0.154321	0.563636	0.776471	0.858491	0.857651	2
4630730	0.655462	0.173333	0.693548	0.774194	0.901515	0.937378	2
4630739	0.654639	0.165854	0.716981	0.775701	0.914286	0.93319	2
4679583	0.528571	0.135922	0.492308	0.727273	0.863636	0.913793	2
4679607	0.51049	0.145729	0.52459	0.727273	0.836957	0.823708	2
4679655	0.405063	0.092857	0.386364	0.673469	0.676471	0.726891	2
4692041	0.755968	0.323529	0.75	0.909091	0.909091	0.917178	2
4692106	0.627907	0.147208	0.510204	0.739726	0.796296	0.86758	2
4692181	0.45	0.09434	0.322581	0.652174	0.55	1	2
4726811	0.376471	0.068627	0.285714	0.578947	0.606061	0.708738	2
4726813	0.380952	0.065421	0.285714	0.564103	0.606061	0.699029	2
4726816	0.406977	0.089286	0.413043	0.613636	0.617647	0.745763	2
4727623	0.638889	0.083333	0.514286	0.74359	0.65	0.809917	2
4727626	0.61	0.083333	0.441176	0.694444	0.605263	0.738739	2
4727769	0.484615	0.09589	0.394737	0.78	0.447368	0.813725	2
4727788	0.512195	0.105263	0.357143	0.673077	0.4	0.78744	2
4727800	0.427273	0.097744	0.261905	0.625	0.421053	0.79	2
4729858	0.403509	0.059172	0.358974	0.684211	0.901639	0.8	2
4729887	0.429907	0.058824	0.333333	0.722222	0.916667	0.829787	2
4730595	0.622951	0.227273	0.634615	0.877551	0.746479	0.841379	2
4730607	0.51	0.163636	0.578947	0.837838	0.673077	0.747368	2
4732581	0.47541	0.140845	0.25	0.675	0.536585	0.748344	2
4732611	0.62766	0.23494	0.483871	0.80303	0.710526	0.800847	2
4732689	0.343066	0.094118	0.108696	0.432432	0.684211	0.441667	2
4732692	0.268293	0.073171	0.098039	0.290323	0.586207	0.40708	1
4736832	0.417582	0.044118	0.340909	0.78125	0.759259	0.816754	2
4745969	0.4	0.095588	0.47541	0.892857	0.690909	0.776786	2
4746117	0.428571	0.146789	0.333333	0.764706	0.5	0.76	2
4746118	0.409836	0.137615	0.304348	0.705882	0.5	0.738462	2
4746749	0.69	0.140351	0.487179	0.734694	0.72973	0.835714	2
4746767	0.485714	0.091743	0.37037	0.588235	0.62963	0.693878	2
4752094	0.767717	0.288235	0.591549	0.806818	0.864078	0.953795	2
4752223	0.707407	0.219653	0.648649	0.863636	0.927152	0.940945	2
4752244	0.649485	0.149351	0.563636	0.77193	0.864865	0.899083	2
4752249	0.651515	0.155844	0.52	0.789474	0.863014	0.89	2
4752286	0.487179	0.138462	0.484848	0.804878	0.888889	0.86755	2
4752294	0.572581	0.15625	0.542857	0.860465	0.915254	0.882716	2
4752410	0.551724	0.137931	0.461538	0.822222	0.791667	0.867925	2
4752411	0.538462	0.128205	0.461538	0.755556	0.787234	0.866242	2
4776631	0.486188	0.131579	0.462687	0.805195	0.770492	0.880814	2
4776709	0.539683	0.214286	0.607143	0.853333	0.881356	0.880546	2
4776712	0.537634	0.212121	0.576923	0.848485	0.875	0.860082	2
4781101	0.403226	0.135135	0.333333	0.454545	0.615385	0.7375	2
4781161	0.455882	0.166667	0.529412	0.644068	0.605263	0.741497	2
4784439	0.35443	0.089109	0.282051	0.428571	0.566667	0.617284	2
4784484	0.605634	0.181102	0.44898	0.71831	0.813559	0.832512	2
4784546	0.493333	0.088889	0.28	0.657143	0.766667	0.747664	2
4784835	0.308824	0.122449	0.25	0.666667	0.631579	0.833333	2
4784836	0.369863	0.122449	0.294118	0.677419	0.730769	0.850394	2
4784945	0.787686	0.280303	0.739645	0.862637	0.915323	0.956422	2
4784966	0.816594	0.267717	0.739394	0.878788	0.909091	0.941497	2
4785035	0.83165	0.324468	0.758929	0.833333	0.881356	0.919926	2
4785047	0.822222	0.303665	0.742268	0.840278	0.863248	0.919926	2
4785101	0.806084	0.258065	0.74359	0.881579	0.878049	0.922261	2
4785137	0.80625	0.299578	0.756098	0.935294	0.88835	0.946064	2
4785146	0.826748	0.309917	0.77907	0.90625	0.891509	0.93787	2
4785321	0.701258	0.302083	0.807018	0.88535	0.905028	0.94518	2
4785352	0.7	0.263736	0.835052	0.849673	0.908629	0.935728	2
4785395	0.608466	0.163636	0.769231	0.846939	0.869231	0.928	2
4785421	0.493671	0.10625	0.7	0.786667	0.825243	0.896774	2
4785533	0.467836	0.067073	0.5	0.75	0.736111	0.836735	2
4794021	1	1	1	0.538462	0.8	1	1
4807916	0.438596	0.080808	0.428571	0.8	0.682927	0.829268	2
4807947	0.666667	0.245098	0.636364	0.902439	0.830508	0.913669	2
4807987	0.682171	0.294643	0.678571	0.898305	0.871795	0.925743	2
4808041	0.38835	0.105263	0.481481	0.8	0.65	0.78125	2
4808047	0.353535	0.073394	0.44	0.73913	0.583333	0.75	2
4813056	0.553398	0.207317	0.5	0.636364	0.813559	0.854839	2
4817796	0.311688	0.07619	0.259259	0.571429	0.72	0.684211	2
4817892	0.454023	0.099502	0.650794	0.804878	0.842697	0.898182	2
4817893	0.450867	0.1	0.661017	0.807692	0.847059	0.901515	2
4817895	0.45614	0.10101	0.661017	0.782051	0.847059	0.890566	2
4818466	0.648148	0.111888	0.6625	0.714286	0.837209	0.839041	2
4818480	0.696133	0.155844	0.651685	0.782178	0.879121	0.881188	2
4818531	0.704819	0.190789	0.633333	0.837209	0.855263	0.918478	2
4818552	0.616822	0.178862	0.492537	0.821429	0.73913	0.872093	2
4818844	0.75	0.303371	0.842105	0.957055	0.939394	0.984399	2
4818936	0.742991	0.2625	0.644068	0.804598	0.926471	0.931271	2
4818942	0.740741	0.278481	0.661538	0.806452	0.917808	0.914754	2
4818996	0.737705	0.289855	0.671429	0.842975	0.886792	0.91791	2
4819017	0.728205	0.323944	0.708333	0.86087	0.892473	0.907609	2
4819041	0.771739	0.397661	0.768293	0.863248	0.904255	0.928571	2
4819095	0.74569	0.390625	0.753846	0.907692	0.891892	0.924138	2
4819122	0.726115	0.337349	0.697674	0.951219	0.818182	0.902655	2
4819141	0.626506	0.206349	0.586207	0.909091	0.789474	0.867925	2
4841545	0.814917	0.346154	0.735099	0.977012	0.940678	0.962644	2
4857353	0.595588	0.095652	0.321429	0.675676	0.71875	0.744681	2
4857377	0.701923	0.156716	0.541667	0.886076	0.805195	0.901786	2
4857416	0.738007	0.196891	0.705882	0.883495	0.783505	0.898823	2
4857488	0.44697	0.0625	0.461538	0.540541	0.21875	0.527473	1
4857557	0.601942	0.083721	0.555556	0.723684	0.730769	0.808511	2
4857675	0.82866	0.281553	0.802817	0.96875	0.924138	0.945161	2
4857684	0.837748	0.287958	0.784615	0.964497	0.940171	0.9389	2
4857768	0.280702	0.086022	0.304348	0.291667	0.5625	0.666667	2
4857774	0.222222	0.085106	0.208333	0.190476	0.461538	0.481481	2
4857840	0.746544	0.337931	0.515152	0.728571	0.938462	0.882353	2
4857843	0.754386	0.340136	0.52	0.733333	0.971429	0.882629	2
4857909	0.682635	0.19697	0.53012	0.662651	0.910448	0.829146	2
4857933	0.490566	0.084615	0.454545	0.490909	0.820513	0.75969	2
4857953	0.582822	0.125874	0.507692	0.716049	0.788732	0.883408	2
4857960	0.598802	0.104895	0.592105	0.744681	0.831461	0.89313	2
4857984	0.708861	0.162921	0.737288	0.817568	0.823129	0.921739	2
4858086	0.77918	0.315534	0.742647	0.93038	0.913043	0.957055	2
4858113	0.735484	0.336493	0.764706	0.92437	0.888889	0.947608	2
4858128	0.760518	0.317391	0.790476	0.917431	0.876812	0.973118	2
4858184	0.649485	0.216049	0.714286	0.831169	0.78125	0.913725	2
4858203	0.58156	0.118056	0.545455	0.770492	0.696203	0.872642	2
4858455	0.533784	0.14557	0.459016	0.847222	0.775862	0.848781	2
4858458	0.560976	0.15528	0.515152	0.8625	0.786885	0.847619	2
4858548	0.783375	0.354839	0.761589	0.945946	0.890995	0.935897	2
4858611	0.829091	0.344262	0.785714	0.893805	0.933735	0.924812	2
4858746	0.782609	0.343137	0.735849	0.902439	0.907489	0.950269	2
4858753	0.772277	0.33	0.697248	0.858025	0.913636	0.948756	2
4858843	0.636986	0.209302	0.594203	0.760563	0.873239	0.822967	2
4858849	0.595588	0.149254	0.540984	0.761905	0.85	0.797872	2
4858954	0.361345	0.081633	0.346939	0.548387	0.5	0.712644	2
4858963	0.412214	0.109677	0.4375	0.631579	0.653846	0.765766	2
4858975	0.505952	0.140127	0.546667	0.72	0.78125	0.869048	2
4859071	0.751152	0.365482	0.746269	0.965714	0.909574	0.944602	2
4859104	0.745819	0.325991	0.689922	0.911602	0.898089	0.927641	2
4859107	0.754839	0.333333	0.685039	0.938202	0.88535	0.946377	2
4859164	0.8	0.318182	0.720779	0.894737	0.869863	0.964832	2
4859313	0.63285	0.267516	0.767442	0.896552	0.903226	0.918919	2
4859327	0.581522	0.231788	0.777778	0.883212	0.897959	0.91924	2
4859328	0.581522	0.231788	0.774648	0.895522	0.904762	0.904077	2
4859692	0.782857	0.291339	0.608696	0.794521	0.768116	0.877637	2
4859756	0.819549	0.378531	0.683544	0.909091	0.882353	0.940928	2
4859834	0.365385	0.110553	0.2	0.277778	0.533333	0.555556	2
4860123	0.53125	0.19	0.533333	0.833333	0.895522	0.953125	2
4860124	0.535354	0.205882	0.533333	0.8125	0.895522	0.953368	2
4860167	0.669725	0.295918	0.609756	0.84507	0.878049	0.950943	2
4860210	0.72	0.252033	0.526316	0.931035	0.825397	0.919643	2
4860394	0.825843	0.163743	0.711111	0.892157	0.880952	0.900293	2
4860508	0.496183	0.095541	0.576271	0.8	0.840426	0.89939	2
4860852	0.488372	0.104478	0.590909	0.774194	0.72973	0.904762	2
4860859	0.467532	0.100775	0.555556	0.757576	0.735294	0.886076	2
4860964	0.710784	0.193548	0.519231	0.836538	0.88785	0.913295	2
4860967	0.708134	0.191083	0.571429	0.881818	0.9	0.924157	2
4861015	0.732394	0.22561	0.741935	0.955696	0.931429	0.925926	2
4861030	0.681818	0.210884	0.764706	0.936709	0.940789	0.921191	2
4861068	0.729885	0.211538	0.736842	0.947368	0.9375	0.938517	2
4861312	0.686567	0.186047	0.61194	0.746835	0.838235	0.925234	2
4861339	0.695652	0.19209	0.65625	0.790123	0.850746	0.940092	2
4861531	0.596939	0.107843	0.565217	0.879121	0.839286	0.912718	2
4861537	0.611374	0.146341	0.589744	0.875	0.833333	0.916468	2
4861630	0.408451	0.068966	0.441176	0.764706	0.642857	0.772277	2
4861739	0.533898	0.177305	0.5	0.75	0.818182	0.891626	2
4861775	0.477612	0.174825	0.533333	0.657895	0.82	0.862069	2
4861784	0.379032	0.143836	0.5	0.606061	0.738095	0.824675	2
4862206	0.739645	0.255435	0.752475	0.85906	0.861878	0.947099	2
4862213	0.74026	0.243094	0.742574	0.862319	0.857988	0.95203	2
4862218	0.745875	0.252688	0.75	0.856115	0.860465	0.950089	2
4862462	0.597701	0.19186	0.545455	0.820513	0.810811	0.861386	2
4862493	0.696	0.263415	0.636364	0.881188	0.877551	0.896694	2
4862552	0.641026	0.177515	0.58	0.828571	0.8	0.820513	2
4862576	0.457447	0.073529	0.333333	0.736842	0.708333	0.607143	2
4862738	0.790323	0.368421	0.83908	0.992647	0.955556	0.94955	2
4862953	0.777778	0.3125	0.784091	0.884354	0.89172	0.967249	2
4863010	0.853175	0.380645	0.766234	0.93617	0.909091	0.965812	2
4863013	0.844	0.370861	0.726027	0.925373	0.899281	0.958696	2
4863094	0.809859	0.255	0.825581	0.96	0.90625	0.969937	2
4863328	0.785714	0.269896	0.738806	0.944444	0.911628	0.95467	2
4863397	0.697143	0.190476	0.530303	0.928571	0.826531	0.915567	2
4863424	0.328571	0.078261	0.214286	0.666667	0.5	0.68	2
4863472	0.351351	0.083333	0.325581	0.702703	0.5	0.702128	2
4863484	0.511905	0.14	0.431373	0.728814	0.652174	0.852381	2
4863577	0.786885	0.289062	0.767442	0.85906	0.924051	0.938073	2
4863619	0.755208	0.263538	0.8	0.851852	0.932515	0.917485	2
4863621	0.758974	0.260073	0.787234	0.846154	0.92	0.908582	2
4863718	0.802395	0.303665	0.804124	0.883721	0.925134	0.940625	2
4863880	0.5	0.109091	0.371429	0.709677	0.75	0.681818	2
4863982	0.707143	0.295455	0.71831	0.906475	0.882883	0.950749	2
4864033	0.742515	0.352381	0.806452	0.943128	0.937143	0.95526	2
4864378	0.45283	0.106145	0.285714	0.577778	0.625	0.785714	2
4864381	0.418301	0.105556	0.255319	0.511628	0.5	0.691176	2
4864511	0.548387	0.108108	0.540984	0.781818	0.807692	0.863905	2
4864563	0.72381	0.185714	0.72619	0.866667	0.99187	0.954128	2
4864686	0.587838	0.125926	0.60274	0.90099	0.776316	0.920245	2
4864719	0.544944	0.125	0.656716	0.869565	0.8	0.923664	2
4864731	0.55122	0.180233	0.690141	0.865979	0.813725	0.927336	2
4864737	0.571429	0.16763	0.710145	0.858586	0.821782	0.927586	2
4864845	0.741935	0.322751	0.723684	0.926606	0.869823	0.971292	2
4864899	0.735931	0.294872	0.704225	0.873134	0.888199	0.952891	2
4864923	0.763713	0.343558	0.690141	0.872727	0.895833	0.944	2
4865022	0.767974	0.311741	0.695652	0.883333	0.886792	0.934307	2
4865167	0.567164	0.198582	0.421053	0.871795	0.870968	0.880734	2
4865258	0.580952	0.214953	0.4	0.76087	1	0.925581	2
4865273	0.664384	0.243902	0.529412	0.793651	0.963636	0.929412	2
4865330	0.805233	0.364929	0.755556	0.939394	0.964286	0.955665	2
4865448	0.7	0.208	0.692308	0.893617	0.864198	0.881057	2
4865449	0.688073	0.2	0.6875	0.886364	0.859155	0.889908	2
4865457	0.642202	0.193548	0.666667	0.905882	0.835821	0.884058	2
4865519	0.277108	0.060345	0.181818	0.290323	0.3125	0.191489	1
4865523	0.309524	0.068966	0.181818	0.30303	0.352941	0.297872	2
4865526	0.369565	0.089431	0.25641	0.388889	0.4	0.483871	2
4865664	0.780952	0.391026	0.803922	0.872642	0.911894	0.9199	2
4865818	0.680556	0.15534	0.697674	0.754717	0.857143	0.89272	2
4865833	0.561404	0.126214	0.676471	0.75	0.793651	0.883838	2
4866111	0.302521	0.052941	0.214286	0.921569	0.621622	0.86036	2
4866113	0.325397	0.053892	0.206897	0.901961	0.638889	0.864253	2
4866159	0.369369	0.071429	0.176471	0.886792	0.575	0.865471	2
4866472	0.415254	0.104575	0.285714	0.657143	0.631579	0.775	2
4866523	0.411765	0.090395	0.314286	0.714286	0.444444	0.826667	2
4866595	0.566327	0.167665	0.447368	0.8375	0.807692	0.874074	2
4866706	0.682609	0.237838	0.545455	0.839623	0.869048	0.899425	2
4866707	0.678414	0.232044	0.534091	0.839623	0.869048	0.897959	2
4866742	0.638889	0.22449	0.544118	0.791667	0.944444	0.907749	2
4866748	0.670157	0.226667	0.6	0.822785	0.955556	0.916667	2
4866762	0.701923	0.293706	0.597403	0.824176	0.944954	0.929919	2
4866841	0.695652	0.282051	0.666667	0.802198	0.932203	0.925258	2
4866892	0.711039	0.287081	0.635135	0.875	0.923077	0.921914	2
4866907	0.700935	0.268182	0.633803	0.830189	0.909091	0.920086	2
4866910	0.695783	0.276995	0.628571	0.841121	0.908257	0.913502	2
4867000	0.758065	0.33557	0.708333	0.900662	0.896175	0.952652	2
4867060	0.74677	0.341549	0.700787	0.909091	0.908163	0.965517	2
4867108	0.741758	0.344828	0.666667	0.923469	0.923077	0.96384	2
4867183	0.58794	0.213018	0.509259	0.846939	0.835938	0.908629	2
4867201	0.442029	0.116279	0.44186	0.774648	0.76087	0.879433	2
4867372	0.32	0.071429	0.108108	0.310345	0.470588	0.508197	2
4867382	0.546296	0.128205	0.255319	0.512821	0.724138	0.736842	2
4867438	0.746212	0.296875	0.670588	0.869048	0.915094	0.925926	2
4867462	0.796238	0.306977	0.705882	0.87234	0.924658	0.929705	2
4867590	0.742382	0.27027	0.801724	0.916667	0.924623	0.948052	2
4867643	0.711475	0.168539	0.666667	0.92437	0.863905	0.915619	2
4867656	0.641434	0.145669	0.583333	0.927835	0.830986	0.908277	2
4867841	0.492958	0.147059	0.486842	0.703704	0.862069	0.884058	2
4867845	0.479452	0.140187	0.513889	0.703704	0.853933	0.88968	2
4867847	0.5	0.152381	0.513889	0.695122	0.863158	0.897887	2
4867963	0.710674	0.266409	0.657658	0.895105	0.877301	0.931579	2
4867964	0.708683	0.265385	0.663636	0.894366	0.879518	0.932806	2
4867973	0.712042	0.287823	0.684211	0.868966	0.890173	0.927793	2
4868238	0.314815	0.053763	0.16	0.421053	0.8125	0.860465	2
4868307	0.664122	0.173709	0.397059	0.885057	0.965517	0.92735	2
4868319	0.688889	0.205021	0.466667	0.9	0.927711	0.932249	2
4868334	0.721485	0.227799	0.530864	0.893617	0.926606	0.946809	2
4868418	0.7	0.246445	0.582278	0.886228	0.820513	0.933566	2
4868421	0.689349	0.241206	0.573333	0.88125	0.810811	0.928962	2
4868436	0.66881	0.215385	0.567568	0.831461	0.794872	0.920065	2
4868484	0.683417	0.188811	0.555556	0.924812	0.826389	0.946768	2
4868523	0.764444	0.23871	0.631068	0.964072	0.844828	0.955108	2
4868568	0.58042	0.122302	0.506173	0.905263	0.754717	0.924282	2
4868586	0.456311	0.072993	0.314815	0.792453	0.534483	0.87013	2
4868667	0.375	0.080808	0.25	0.4	0.433333	0.55102	2
4868688	0.5	0.105769	0.459459	0.727273	0.695652	0.777778	2
4868691	0.561224	0.122642	0.512821	0.75	0.705882	0.835	2
4868727	0.77027	0.2375	0.771429	0.913043	0.85567	0.915937	2
4868772	0.807895	0.281369	0.759615	0.923077	0.916168	0.932471	2
4868835	0.831325	0.282158	0.828125	0.917241	0.934911	0.968224	2
4868922	0.781609	0.343066	0.783505	0.924812	0.946565	0.943478	2
4868940	0.777108	0.335878	0.769231	0.913669	0.952381	0.9375	2
4869122	0.768116	0.373563	0.783019	0.905109	0.960526	0.931442	2
4869215	0.641509	0.172414	0.606061	0.844444	0.853448	0.882494	2
4869227	0.679105	0.164062	0.627119	0.825	0.77551	0.86445	2
4869229	0.673913	0.171875	0.603448	0.808219	0.772277	0.860947	2
4869272	0.776224	0.256881	0.641791	0.890909	0.861386	0.890215	2
4869532	0.822064	0.307229	0.737374	0.87027	0.858407	0.945906	2
4869586	0.839552	0.266667	0.706349	0.871795	0.858537	0.929955	2
4869655	0.8	0.313043	0.707965	0.917808	0.886667	0.934461	2
4869670	0.754386	0.25	0.666667	0.886957	0.895161	0.943489	2
4869784	0.5375	0.092308	0.42623	0.76	0.647059	0.855856	2
4869793	0.638095	0.11811	0.535211	0.85	0.692308	0.901869	2
4869799	0.669492	0.147287	0.583333	0.842105	0.75	0.910299	2
4869921	0.780556	0.261803	0.738095	0.957747	0.885417	0.944154	2
4869962	0.604651	0.136929	0.602564	0.893939	0.809524	0.88664	2
4869977	0.502262	0.09205	0.430769	0.68	0.680851	0.756303	2
4870133	0.744186	0.282927	0.710526	0.938272	0.947917	0.970149	2
4870193	0.601562	0.171053	0.527778	0.805556	0.810811	0.85	2
4870196	0.570175	0.13986	0.46875	0.892857	0.78125	0.822222	2
4870520	0.303922	0.117241	0.227273	0.65	0.677419	0.821656	2
4870572	0.688312	0.306569	0.649123	0.84058	0.780702	0.923841	2
4870651	0.476636	0.08046	0.4	0.72093	0.553571	0.758621	2
4870654	0.443396	0.075145	0.372093	0.697674	0.535714	0.75	2
4870762	0.34127	0.051724	0.194444	0.521739	0.653846	0.66	2
4870789	0.654167	0.150538	0.507692	0.861111	0.898876	0.935484	2
4870833	0.762162	0.287671	0.621053	0.925234	0.938272	0.942505	2
4870920	0.689189	0.240642	0.508772	0.9	0.915663	0.917857	2
4870940	0.597701	0.186335	0.45098	0.888889	0.887097	0.913043	2
4872686	0.288344	0.096	0.346667	0.295082	0.285714	0.259434	1
4872689	0.362162	0.215827	0.308642	0.5625	0.52439	0.636771	2
4872902	0.511111	0.117949	0.416667	0.730769	0.733333	0.806723	2
4872923	0.637795	0.168317	0.607595	0.83871	0.8	0.906166	2
4873139	0.844444	0.360544	0.689189	0.869565	0.932039	0.934783	2
4873157	0.888283	0.43787	0.679245	0.888889	0.896552	0.94235	2
4873787	0.4	0.080745	0.47619	0.814815	0.813953	0.863014	2
4873817	0.591346	0.190955	0.62963	0.901235	0.896552	0.902141	2
4874156	0.5	0.087719	0.210526	0.8	0.8	0.801587	2
4874168	0.555556	0.105634	0.222222	0.888889	0.75	0.827869	2
4874216	0.607595	0.135135	0.27027	0.806452	0.685714	0.804688	2
4874777	0.765957	0.10274	0.673077	0.878505	0.784314	0.969863	2
4874783	0.76129	0.117241	0.705882	0.848214	0.817308	0.967742	2
4874819	0.688742	0.157534	0.666667	0.852632	0.848837	0.953216	2
4874864	0.716535	0.234694	0.603448	0.910569	0.947368	0.917625	2
4874885	0.752381	0.283262	0.666667	0.910714	0.931429	0.903631	2
4874891	0.750779	0.275556	0.671053	0.864407	0.928571	0.9	2
4875029	0.708333	0.25	0.753086	0.908257	0.90625	0.877256	2
4875050	0.563492	0.185185	0.689655	0.837838	0.927536	0.83237	2
4875053	0.533333	0.166667	0.660714	0.816901	0.923077	0.827381	2
4875125	0.417808	0.098765	0.580645	0.666667	0.777778	0.716049	2
4875128	0.436242	0.115152	0.617647	0.65	0.785714	0.752941	2
4875218	0.776	0.279503	0.777778	0.915493	0.825	0.930556	2
4875626	0.619883	0.230769	0.461538	0.844156	0.758065	0.851301	2
4875629	0.637838	0.238095	0.462963	0.740741	0.734375	0.849123	2
4875722	0.704762	0.237354	0.638889	0.849673	0.877301	0.946237	2
4875752	0.58498	0.189427	0.522222	0.870968	0.865248	0.936709	2
4875857	0.263158	0.051282	0.170213	0.588235	0.5	0.674074	2
4875896	0.593583	0.206704	0.557143	0.891089	0.806452	0.910941	2
4875899	0.634021	0.213483	0.589041	0.87963	0.814433	0.916084	2
4875926	0.676113	0.258373	0.652174	0.892086	0.830769	0.947776	2
4876043	0.541176	0.087379	0.32	0.541667	0.482759	0.773196	2
4876122	0.396226	0.07563	0.475	0.735294	0.605263	0.882883	2
4876123	0.396226	0.077586	0.463415	0.742857	0.615385	0.883929	2
4876151	0.488372	0.110236	0.540984	0.781818	0.762712	0.877551	2
4876220	0.714286	0.244094	0.725806	0.8	0.842105	0.923236	2
4876234	0.724138	0.211679	0.719298	0.861538	0.838983	0.917031	2
4876235	0.724138	0.211679	0.725664	0.856	0.836207	0.920863	2
4876486	0.553191	0.181818	0.447368	0.822222	0.854167	0.887446	2
4876490	0.6	0.217391	0.5	0.833333	0.86	0.88843	2
4876526	0.778761	0.305263	0.671642	0.925926	0.913979	0.950495	2
4876648	0.588235	0.15	0.485714	0.638889	0.745455	0.663366	2
4876658	0.4875	0.095652	0.407407	0.44	0.675	0.590361	2
4876760	0.489474	0.124352	0.444444	0.666667	0.659091	0.62931	2
4876784	0.597222	0.146789	0.641026	0.762712	0.723077	0.776536	2
4876808	0.625571	0.162037	0.640449	0.791045	0.732394	0.811518	2
4876858	0.488095	0.097938	0.575342	0.666667	0.686275	0.759563	2
4880964	0.432692	0.066667	0.196078	0.75	0.666667	0.742268	2
4880967	0.447619	0.065789	0.215686	0.774194	0.714286	0.75	2
4880976	0.438017	0.892617	0.661017	0.159091	0.178571	0.164384	1
4881103	0.37931	0.086331	0.357143	0.633333	0.484848	0.708333	2
4908804	0.340659	0.067308	0.266667	0.3125	0.375	0.2	1
4908831	0.557143	0.130841	0.441176	0.655172	0.609756	0.753247	2
4908945	0.4375	0.11236	0.21875	0.375	0.454545	0.666667	2
5015979	0.3125	0.050847	0.3	0.612903	0.904762	0.828571	2
5073107	0.623288	0.21831	0.588235	0.852941	0.859649	0.868889	2
5073212	0.273684	0.106195	0.27027	0.551724	0.5	0.693333	2
5073213	0.255556	0.098214	0.243243	0.517241	0.516129	0.637681	2
5097727	0.471264	0.094017	0.357143	0.409091	0.612903	0.509091	2
5097854	0.669492	0.240964	0.544118	0.873684	0.8	0.941909	2
5097863	0.632558	0.221477	0.516667	0.877778	0.796296	0.942982	2
5097884	0.525974	0.138889	0.425532	0.791667	0.676056	0.918994	2
5103367	0.506494	0.113636	0.442308	0.769231	0.630435	0.809524	2
5103399	0.518519	0.125	0.465517	0.8	0.755102	0.813084	2
5103435	0.397059	0.065421	0.526316	0.75	0.666667	0.787879	2
5126126	0.490385	0.151079	0.333333	0.679245	0.921875	0.883929	2
5126165	0.41129	0.132911	0.3125	0.610169	0.830986	0.853448	2
5126177	0.414634	0.128834	0.322581	0.610169	0.830986	0.853448	2
5162380	0.857143	0.987013	0.6875	0.5	0.705882	0.584906	1
5162419	0.534653	0.129412	0.627907	0.863014	0.793651	0.918605	2
5162535	0.778169	0.405063	0.863158	0.912409	0.935897	0.943201	2
5162789	0.695853	0.277228	0.779412	0.921875	0.902913	0.882784	2
5162804	0.688776	0.314433	0.753425	0.918605	0.882353	0.904459	2
5162819	0.7	0.289017	0.736842	0.917647	0.89916	0.905983	2
5162878	0.482759	0.158621	0.568182	0.836066	0.768116	0.815534	2
5169638	0.643011	0.594231	0.722362	0.737347	0.721831	0.740175	1
5169675	0.040478	0.033877	0.031685	0.045971	0.037863	0.042279	1
5169722	0.110197	0.130258	0.056317	0.058684	0.065328	0.05923	1
5169731	0.091183	0.114911	0.039288	0.052611	0.056967	0.05286	1
5169769	0.030364	0.034722	0.041462	0.034453	0.022416	0.032663	1
5169779	0.036109	0.038462	0.041754	0.037344	0.025855	0.035682	1
5169810	0.055613	0.061789	0.05947	0.060409	0.044111	0.063996	1
5169842	0.111729	0.146608	0.06038	0.057635	0.057399	0.057162	1
5170007	0.873702	0.791411	0.88785	0.868939	0.887086	0.880471	1
5170030	0.183419	0.281915	0.141892	0.174677	0.141631	0.142763	1
5170059	0.689624	0.593023	0.691358	0.764493	0.791826	0.784611	1
5181485	0.559441	0.185185	0.689655	0.763158	0.876712	0.860806	2
5181589	0.66	0.29798	0.746988	0.831169	0.858586	0.870445	2
5181748	0.609375	0.162338	0.526316	0.80597	0.831169	0.896429	2
5181775	0.714286	0.241611	0.671053	0.879121	0.84466	0.940541	2
5181844	0.466667	0.148936	0.566038	0.84507	0.843137	0.911475	2
5181847	0.464646	0.142857	0.566038	0.846154	0.822222	0.905594	2
5181967	0.364407	0.078818	0.416667	0.711111	0.55	0.705882	2
5181991	0.587302	0.151659	0.607143	0.872	0.75	0.879765	2
5182021	0.651163	0.236559	0.707692	0.88189	0.825581	0.907463	2
5182102	0.548387	0.191781	0.602941	0.785714	0.822581	0.80791	2
5210276	0.567568	0.195122	0.473684	0.733333	0.762712	0.858696	2
5210289	0.583333	0.235294	0.482143	0.733333	0.775862	0.849462	2
5210339	0.742424	0.368421	0.434783	0.6	0.740741	0.736842	2
5295721	0.491429	0.112069	0.25	0.671642	0.512821	0.670968	2
5295724	0.51087	0.128755	0.326531	0.7	0.583333	0.693252	2
5295873	0.608696	0.262712	0.542373	0.808219	0.705882	0.875486	2
5295899	0.322034	0.06422	0.272727	0.617647	0.419355	0.766423	2
5299532	0.6	0.159204	0.557143	0.876289	0.84466	0.893617	2
5299541	0.63253	0.167539	0.597015	0.861386	0.846847	0.901639	2
5300365	0.754045	0.252101	0.56962	0.843478	0.809917	0.894988	2
5300386	0.775281	0.233831	0.536232	0.788889	0.824074	0.893983	2
5300437	0.522124	0.147651	0.264706	0.444444	0.595745	0.747967	2
5300443	0.5	0.125874	0.257143	0.477273	0.577778	0.718182	2
5300658	0.450382	0.123288	0.44186	0.701754	0.844444	0.869792	2
5300722	0.459459	0.089041	0.472222	0.761905	0.882353	0.858974	2
5300841	0.466102	0.117188	0.190476	0.42	0.6	0.64	2
5300844	0.5	0.136364	0.204545	0.442308	0.594595	0.649351	2
5300881	0.682836	0.238579	0.492063	0.630769	0.822581	0.788177	2
5300940	0.640316	0.203883	0.485294	0.578947	0.708333	0.731959	2
5302121	0.446701	0.134199	0.42	0.6	0.709091	0.765101	2
5302145	0.469613	0.15122	0.408163	0.541667	0.711538	0.714286	2
5324173	0.616505	0.174863	0.576923	0.830986	0.742857	0.850746	2
5324283	0.801619	0.442748	0.714286	0.818898	0.916031	0.954545	2
5324289	0.792683	0.415493	0.676056	0.837398	0.922481	0.952991	2
5324322	0.690821	0.271523	0.609375	0.8	0.87234	0.942257	2
5324499	0.42446	0.097701	0.323077	0.676056	0.788732	0.744939	2
5324508	0.48	0.131148	0.373333	0.7	0.8125	0.77592	2
5324544	0.587678	0.174107	0.5	0.778689	0.88785	0.867133	2
5324595	0.492462	0.135747	0.526316	0.717647	0.883333	0.869732	2
5324604	0.464088	0.112745	0.470588	0.706667	0.9	0.84507	2
5324625	0.266667	0.046243	0.25	0.451613	0.777778	0.597015	2
5324742	0.415254	0.164384	0.461538	0.538462	0.655172	0.878788	2
5324862	0.703252	0.230769	0.578431	0.866667	0.855072	0.856502	2
5324871	0.637209	0.192308	0.591398	0.807692	0.792453	0.78	2
5324883	0.55914	0.145923	0.5	0.767442	0.714286	0.692308	2
5324970	0.348993	0.105528	0.261905	0.693878	0.512195	0.770186	2
5324979	0.481081	0.14486	0.320755	0.671875	0.692308	0.819048	2
5325021	0.696319	0.245902	0.5875	0.844444	0.863248	0.931694	2
5325039	0.724719	0.275194	0.655172	0.849624	0.895425	0.947479	2
5325096	0.747059	0.306202	0.655172	0.832	0.844262	0.947005	2
5325150	0.439024	0.115152	0.348837	0.514286	0.515152	0.726415	2
5325153	0.415254	0.109756	0.236842	0.484848	0.5	0.721649	2
5325667	0.654167	0.278947	0.68254	0.809524	0.846154	0.870504	2
5325776	0.754386	0.42132	0.796117	0.911111	0.918033	0.950851	2
5326421	0.572093	0.147619	0.549296	0.835165	0.822222	0.892442	2
5326963	0.144444	0.074074	0.217391	0.384615	0.235294	0.375	1
5326981	0.465517	0.166667	0.486486	0.540541	0.5	0.633803	2
5327008	0.722222	0.258065	0.745098	0.808824	0.822581	0.897059	2
5327044	0.687898	0.196721	0.729167	0.703125	0.774194	0.862434	2
5327083	0.488372	0.098485	0.488889	0.653061	0.72	0.826347	2
5327128	0.517544	0.143939	0.467742	0.789474	0.810811	0.906977	2
5327149	0.314103	0.748344	0.344086	0.110092	0.129771	0.063694	1
5327191	0.819549	0.373737	0.739496	0.938889	0.887574	0.961538	2
5327269	0.682008	0.216814	0.61194	0.835165	0.674419	0.883534	2
5327281	0.620879	0.174129	0.540984	0.75	0.619718	0.823864	2
5328001	0.222222	0.043689	0.170732	0.621212	0.633333	0.801802	2
5328046	0.647773	0.248963	0.653333	0.880597	0.874286	0.931138	2
5328055	0.992674	0.992308	0.686047	0.871886	0.887755	0.93184	1
5328172	0.68	0.240437	0.711864	0.820225	0.90625	0.959538	2
5328208	0.530769	0.152778	0.333333	0.75	0.77551	0.851064	2
5328219	0.458333	0.10596	0.292683	0.722222	0.7	0.816	2
5328229	0.326923	0.075342	0.176471	0.541667	0.5	0.683673	2
5328655	0.534351	0.155556	0.557377	0.813953	0.728814	0.895238	2
5328657	0.548148	0.167939	0.583333	0.8	0.75	0.88785	2
5329214	0.459677	0.100671	0.413793	0.515152	0.5625	0.653465	2
5329307	0.562016	0.168269	0.615385	0.879518	0.731959	0.868421	2
5329316	0.533597	0.177033	0.609375	0.886076	0.735294	0.864111	2
5329319	0.538462	0.173913	0.58209	0.876543	0.74	0.860714	2
5329349	0.517857	0.170732	0.571429	0.77551	0.697368	0.732283	2

## Sheet: 0507-T
snp	V00	V01	V03	V06	V08	class
13246	1	0.996212	1	1	0.363636	2
28243	0.96875	1	1	1	0.392857	2
33776	1	0.994505	1	1	0.470588	2
37211	0.787736	0.07717	0.110609	0.075472	0.948387	3
38216	0.516129	0.971751	0.979221	1	0.236364	1
40264	1	1	0.993506	1	0.5	2
58480	0.901639	1	1	1	0.578947	2
58744	1	1	0.997093	1	0.4375	2
61226	0.916667	1	1	1	0.294118	2
61473	1	1	1	1	0.3	2
74182	1	1	1	1	0.4	2
81360	0.893617	1	1	1	0.5	2
94214	0.946667	0.994413	0.992248	0.946429	0.375	2
96009	0.941176	0.989011	1	1	0.4375	2
113664	0.945205	0.995833	0.997143	1	0.208333	2
113832	0.96875	1	0.997409	1	0.352941	2
136575	0.988235	0.990033	0.992519	0.963636	0.461538	2
137782	0.982456	1	0.98939	0.971429	0.25	2
153026	0.980392	1	1	0.909091	0.5	2
162534	0.938776	1	0.996875	0.956522	0.230769	2
162729	0.931818	1	0.997222	0.939394	0.555556	2
162945	0.965517	0.995951	1	1	0.538462	2
163269	1	0.989848	0.990196	0.944444	0.416667	2
165155	1	0.995146	1	0.962963	0.4	2
170385	0.96875	0.995192	0.997033	1	0.266667	2
171036	0.851064	1	0.996855	1	0.625	2
197827	1	0.995652	1	1	0.46875	2
200655	0.970588	1	0.997268	1	0.5	2
201219	0.861111	1	0.99361	0.95	0.5	2
206084	0.972222	0.99095	0.997319	1	0.5	2
217441	0.764706	0.733945	0.651832	1	1	1
218716	1	1	0.9941	0.945946	0.266667	2
222034	0.717557	0.225064	0.206827	0.215686	0.96696	3
223819	0.857143	0.26378	0.27512	0.205882	0.970534	3
224852	0.764228	0.199248	0.231602	0.181818	0.952471	3
225632	0.671233	0.164474	0.169761	0.25	0.964557	3
226462	0.833693	0.215054	0.25813	0.25	0.973138	3
228796	0.854286	0.32	0.326848	0.111111	0.984456	3
228871	0.939963	0.352713	0.255732	0.244444	0.987365	3
228976	0.703008	0.169399	0.182013	0.309524	0.954106	3
229139	0.986667	1	0.997191	1	0.466667	2
229420	0.797872	0.201031	0.344	0.183333	0.97514	3
229435	0.666667	0.167845	0.114035	0.324561	0.404213	1
229942	0.946429	0.995902	1	0.119048	0.363636	1
229954	1	1	1	0.146341	0.6	1
230554	0.43662	0.066667	0.085106	0.190476	0.907692	3
231088	0.797688	0.158065	0.173611	0.116279	0.973435	3
231166	0.701389	0.103175	0.232301	0.12766	0.912281	3
231590	0.683333	0.075269	0.164179	0.195122	0.939759	3
232325	0.738676	0.25	0.224638	0.117647	0.898246	3
232421	0.741935	0.16453	0.069307	0.177215	0.905363	3
232475	0.209302	0.761155	0.774892	0.75	0.05042	1
232493	0.751678	0.181287	0.213043	0.207547	0.896266	3
232496	0.751701	0.176119	0.223913	0.226415	0.912351	3
232520	0.836735	0.273713	0.317121	0.210526	0.93932	3
232577	0.038961	0.149584	0.158111	0.192308	0.873188	1
232829	0.797235	0.247423	0.249135	0.161765	0.973282	3
233007	0.832021	0.29249	0.241026	0.174603	0.961818	3
233732	0.883357	0.323171	0.331761	0.1	0.98675	3
234857	0.895795	0.222222	0.374798	0.5	0.976642	3
234920	0.76	0.095	0.168724	0.46875	0.957346	3
235403	0.786184	0.16996	0.197468	0.1875	0.967245	3
263129	1	1	0.992443	1	0.307692	2
265660	1	0.995283	1	1	0.5	2
270086	1	1	0.997573	1	0.416667	2
272061	1	1	1	1	0.388889	2
273474	0.964286	1	1	0.958333	0.4	2
273525	0.960784	0.995708	1	1	0.461538	2
294254	0.972222	1	0.99726	1	0.5	2
303923	0.936709	1	0.997872	1	0.5	2
318887	0.961538	1	0.997658	1	0.470588	2
337314	1	0.989418	0.997573	1	0.458333	2
337412	1	1	1	0.977778	0.291667	2
338326	1	1	0.994135	1	0.4	2
338338	1	1	1	1	0.411765	2
338414	1	1	1	1	0.333333	2
338842	1	1	0.997959	0.934783	0.555556	2
338995	1	1	0.997238	1	0.4	2
343509	1	0.99359	0.997076	1	0.285714	2
356500	0.9	1	0.996599	1	0.416667	2
363879	1	1	0.990074	1	0.454545	2
379696	0.913043	1	1	0.926829	0.428571	2
382670	1	0.995726	1	1	0.333333	2
383603	0.935484	0.995726	1	1	0.555556	2
388495	0.90625	1	1	0.960784	0.333333	2
388532	1	1	1	0.104167	0.9375	1
412626	0.925926	1	1	0.933333	0.5	2
417372	1	1	1	0.121951	0.933333	1
435420	1	0.995633	0.997361	1	0.333333	2
441794	1	1	0.996466	0.888889	0.3	2
443059	1	0.993939	0.997268	1	0.5	2
452069	0.966667	1	1	1	0.48	2
459613	0.580952	0.113793	0.112088	0.166667	0.87963	3
464599	0.952381	1	0.996875	0.980392	0.1875	2
466143	1	0.996528	1	1	0.230769	2
472533	0.979592	0.995392	0.994269	0.913043	0.333333	2
472852	0.96875	0.996139	0.997101	1	0.318182	2
474931	1	1	0.997268	1	0.210526	2
476967	0.577114	0.068047	0.058315	0.096154	0.166667	1
477087	0.536424	0.043614	0.055024	0.104167	0.768293	3
477480	0.643836	0.153374	0.076923	0.166667	0.791209	3
477663	0.901818	0.300283	0.344891	0.333333	0.969274	3
477884	0.675	0.095941	0.130841	0.166667	0.953125	3
484002	0.9	1	0.991632	1	0.545455	2
487308	0.953488	0.997199	0.993671	1	0.368421	2
491029	0.984615	0.99537	0.991304	0.108108	0.409091	1
495627	0.924528	1	0.992188	0.882353	0.583333	2
500870	1	1	0.995025	1	0.466667	2
519259	0.6	1	1	1	0.692308	2
519260	0.6	0.989474	1	1	0.666667	2
519501	0.888889	1	1	1	0.529412	2
519507	0.893939	0.995902	1	1	0.529412	2
521416	0.90625	1	0.997151	1	0.5	2
521608	0.875	0.993671	1	1	0.583333	2
522448	0.936508	0.996296	0.997506	1	0.380952	2
523054	1	0.99495	1	1	0.5	2
531886	0.986486	0.992126	0.995192	1	0.478261	2
537538	0.909091	0.995261	0.997305	1	0.55	2
539194	0.935484	1	1	1	0.535714	2
539681	1	1	1	0.981818	0.454545	2
549177	1	1	1	1	0.416667	2
553230	0.587719	0.062201	0.115556	0.361111	0.886792	3
557761	0.911765	1	1	1	0.466667	2
561833	1	0.994819	1	0.92	0.235294	2
561836	0.97561	1	0.996979	0.923077	0.222222	2
562662	0.959184	0.994792	1	1	0.454545	2
563936	0.453704	0.433447	0.447244	1	0.84	1
564554	0.967742	1	1	1	0.5	2
573108	0.962264	0.988889	0.992806	1	0.444444	2
573704	1	1	0.996835	0.894737	0.588235	2
578174	0.880952	1	1	0.25	0.5	1
579521	0.896552	1	1	0.24	0.533333	1
580540	1	1	1	0.133333	0.916667	1
600959	0.877193	0.995516	0.997006	0.904762	0.461538	2
606843	0.826087	1	1	0.714286	0.928571	1
611324	1	1	1	0.875	0.5625	2
613175	1	1	1	1	0.461538	2
613178	1	0.994012	1	0.945946	0.25	2
613188	1	0.994152	1	0.948718	0.333333	2
613277	1	0.991701	1	1	0.444444	2
623734	0.885714	0.995536	0.99734	0.931035	0.615385	2
623735	0.884058	1	1	0.931035	0.615385	2
635718	1	0.994475	0.996942	1	0.384615	2
636234	0.978495	0.996139	0.997409	1	0.25	2
648929	0.957747	0.983607	0.995249	1	0.533333	2
706971	1	1	1	1	0.3	2
716654	0.923077	1	0.997579	1	0.2	2
716660	0.910714	1	1	1	0.153846	2
716666	0.90566	1	0.997596	1	0.153846	2
719133	0.981818	1	1	1	0.357143	2
729540	1	0.995781	1	1	0.307692	2
737073	1	1	1	1	0.444444	2
741459	0.857143	1	1	1	0.583333	2
745143	0.892857	1	1	1	0.384615	2
747732	0.766667	0.113744	0.076555	0.25	0.919643	3
747831	0.658385	0.13355	0.138593	0.125	0.923345	3
747979	0.695455	0.244949	0.214894	0.291667	0.968531	3
747996	0.695455	0.209809	0.173516	0.255814	0.964286	3
759444	1	1	1	1	0.333333	2
760602	0.959459	0.996154	0.994764	1	0.363636	2
762895	0.816327	0.179878	0.183178	0.205882	0.723247	3
765298	1	1	1	1	0.368421	2
765346	1	1	0.996109	1	0.333333	2
770061	0.492063	0.03871	0.070886	0.307692	0.874074	3
770088	0.285714	0.041885	0.045226	0.235294	0.683544	3
771795	1	1	1	1	0.384615	2
771798	0.982143	0.992832	1	0.83871	0.285714	2
777010	1	1	1	0.956522	0.5	2
780500	0.926471	0.995885	0.99495	0.35	0.727273	1
781580	0.96875	1	1	0.521739	0.5	2
792982	0.945946	0.993056	0.996732	0.962963	0.454545	2
797363	1	1	1	0.979167	0.5	2
797555	0.952381	1	1	1	0.454545	2
797558	0.952381	1	0.997076	0.9	0.454545	2
805047	0.97561	1	1	0.947368	0.461538	2
811196	0.964912	1	0.995294	1	0.272727	2
817103	1	1	0.997222	1	0.217391	2
823623	1	1	1	1	0.411765	2
823629	1	1	1	1	0.411765	2
824959	1	1	0.991404	1	0.5	2
828104	0.985915	0.987903	0.989071	1	0.5	2
845884	1	1	0.996491	1	0.307692	2
846838	1	1	0.996154	1	0.428571	2
851343	1	1	0.991071	1	0.470588	2
853286	0.707692	0.144876	0.125	0.184211	0.939655	3
853370	0.595745	0.146179	0.191011	0.189655	0.952128	3
853382	0.568047	0.120635	0.164733	0.151515	0.947674	3
872052	0.95	0.968992	0.992509	1	0.52381	2
876373	1	1	1	1	0.3125	2
883991	1	0.990991	1	1	0.363636	2
889400	0.909408	0.573099	0.316832	0.166667	0.956044	3
889412	0.908745	0.536585	0.287532	0.272727	0.941558	3
890420	1	0.993464	1	1	0.5	2
890603	0.98	0.990783	1	1	0.5	2
902224	1	0.996855	1	0.702128	0.55	2
902374	0.208955	0.209059	0.233261	0.529412	0.333333	1
919285	1	0.99187	1	1	0.428571	2
923065	1	1	1	0.966667	0.5	2
927985	0.98	1	1	1	0.190476	2
933187	1	1	1	1	0.3	2
937889	1	0.996169	1	1	0.46875	2
947280	1	1	1	0.139535	0.733333	1
948003	0.942529	0.996951	1	1	0.409091	2
957957	1	1	1	1	0.428571	2
957969	1	0.986395	1	1	0.466667	2
969796	0.706667	0.192	0.205634	0.266667	0.899408	3
976639	0.975	0.995726	1	1	0.333333	2
994784	0.984848	1	1	1	0.416667	2
997063	0.877551	0.37963	0.304734	0.25	0.99631	3
1016592	0.95	1	1	1	0.333333	2
1018162	1	0.982456	0.993789	1	0.363636	2
1019006	0.986111	1	0.997468	1	0.266667	2
1033461	1	1	1	1	0.333333	2
1034923	0.928571	1	1	1	0.4	2
1041343	0.888889	0.994872	1	1	0.44	2
1081370	1	1	1	0.846154	0.545455	2
1082009	0.984615	0.996587	1	0.193548	0.923077	1
1083031	1	0.995146	0.996689	1	0.4	2
1083664	0.903846	0.988166	1	1	0.454545	2
1096191	0.984615	0.995652	1	1	0.333333	2
1097082	1	1	0.99726	0.961538	0.416667	2
1098692	0.916667	1	0.990074	0.964286	0.3	2
1100614	1	1	1	1	0.357143	2
1113500	0.97561	0.988827	0.993631	1	0.428571	2
1124521	0.940298	0.993528	0.997222	1	0.4	2
1126574	0.921569	1	1	1	0.5	2
1138991	1	1	1	0.333333	1	1
1143357	1	1	1	1	0.272727	2
1159350	0.987342	1	0.997602	0.952381	0.521739	2
1167072	0.96875	1	0.996212	0.947368	0.4	2
1185475	0.979592	0.988142	0.992288	0.892857	0.52381	2
1200367	1	0.98913	0.996997	0.916667	0.576923	2
1200443	1	0.993939	0.996743	0.935484	0.384615	2
1207261	0.972222	0.994318	0.997199	1	0.5	2
1207926	1	1	0.994186	0.923077	0.3	2
1224533	1	1	1	1	0.375	2
1229807	1	1	1	1	0.315789	2
1252574	0.984848	0.995851	0.997442	1	0.521739	2
1255138	0.575	0.956044	0.989071	1	0.384615	2
1255552	1	0.99631	0.98708	1	0.227273	2
1263360	0.863636	0.992248	1	1	0.333333	2
1265136	0.984375	0.995868	1	1	0.3125	2
1285605	0.931035	1	1	0.976744	0.307692	2
1285914	0.714286	1	1	1	0.25	2
1285917	0.733333	1	1	1	0.25	2
1286133	0.980769	1	1	0.954545	0.307692	2
1340366	0.891304	0.993976	1	1	0.4	2
1349627	1	1	1	1	0.416667	2
1355910	0.494118	0.96	0.925072	0.965517	0.069767	1
1361975	0.962963	1	1	1	0.352941	2
1362008	0.949153	1	0.9975	1	0.5	2
1364203	0.90625	1	1	1	0.352941	2
1380180	1	1	1	1	0.433333	2
1383439	1	0.990741	1	0.956522	0.461538	2
1383446	1	0.991935	1	1	0.5	2
1388667	1	1	1	1	0.454545	2
1388996	0.44	0.603015	0.593534	1	0.25	1
1392094	1	0.994286	1	1	0.3	2
1395747	0.951219	1	1	1	0.454545	2
1408382	1	1	0.9975	1	0.466667	2
1411590	1	0.993464	1	0.823529	0.347826	2
1437326	1	1	0.99449	1	0.5	2
1457364	0.957447	0.990991	1	0.833333	0.5	2
1458094	0.972973	1	0.992647	1	0.3	2
1462036	1	0.995392	1	0.979592	0.45	2
1463310	1	1	1	1	0.272727	2
1472396	0.970588	1	1	1	0.375	2
1497486	0.982759	1	1	1	0.5	2
1515075	1	1	1	1	0.454545	2
1525445	1	1	0.994709	1	0.3125	2
1539261	0.864407	1	1	1	0.444444	2
1542794	0.928571	1	0.997041	1	0.571429	2
1549660	0.74	0.07309	0.139205	0.263158	0.982353	3
1549669	0.662983	0.059211	0.114035	0.243243	0.965278	3
1564702	1	1	0.996904	1	0.5	2
1571309	1	0.992095	1	0.972973	0.5	2
1578837	0.941176	1	1	1	0.4	2
1589450	0.984615	1	1	1	0.3125	2
1589919	0.889109	0.279693	0.306122	0.125	0.989247	3
1593184	1	1	1	1	0.235294	2
1595684	1	1	1	1	0.454545	2
1613375	0.976744	1	1	0.125	0.375	1
1624510	1	0.987013	0.99308	1	0.307692	2
1626160	0.833333	1	1	1	0.545455	2
1633872	1	0.994819	0.996479	1	0.285714	2
1638539	0.923077	0.96124	0.992727	0.9375	0.4	2
1641670	1	0.996139	1	1	0.363636	2
1653514	0.923077	1	0.996678	0.909091	0.4	2
1665082	0.891304	0.992126	1	1	0.318182	2
1667784	0.948276	0.981308	0.991826	0.969697	0.5	2
1669270	1	0.992	1	1	0.461538	2
1672536	0.90625	1	0.996805	1	0.47619	2
1677041	1	0.992593	1	1	0.230769	2
1677076	1	1	1	1	0.357143	2
1681552	1	1	1	1	0.454545	2
1686548	0.918367	1	1	1	0.333333	2
1699258	1	1	0.996644	1	0.5	2
1700518	1	1	0.995413	1	0.235294	2
1706225	1	0.996805	0.990453	1	0.444444	2
1721336	0.893617	1	1	1	0.333333	2
1723518	0.904762	1	1	1	0.222222	2
1724466	1	0.993939	1	1	0.461538	2
1726609	1	0.995781	1	1	0.235294	2
1731599	1	1	0.997512	1	0.368421	2
1736693	1	1	1	1	0.266667	2
1736765	1	1	1	1	0.466667	2
1736777	1	1	1	1	0.4	2
1737699	1	1	0.994366	1	0.384615	2
1738161	1	0.995575	1	1	0.461538	2
1749688	1	0.995215	1	1	0.461538	2
1749753	0.880952	1	1	1	0.4	2
1751854	1	1	0.989873	1	0.333333	2
1754979	0.923077	1	1	1	0.571429	2
1754981	0.920635	1	1	1	0.571429	2
1764569	0.95082	1	1	1	0.307692	2
1809510	1	1	1	0.214286	0.705882	1
1825557	0.94186	1	0.997753	1	0.357143	2
1830373	0.918367	1	1	0.974359	0.454545	2
1833173	0.983051	0.995726	1	0.972973	0.4	2
1833952	1	1	1	1	0.428571	2
1852295	1	1	1	1	0.285714	2
1857950	0.947368	0.929412	0.907738	0.888889	0.769231	2
1861755	0.974359	0.994286	0.996678	0.944444	0.4	2
1863210	0.904762	1	1	1	0.47619	2
1865111	0.966102	0.995098	1	1	0.333333	2
1871477	0.890411	0.243827	0.313433	0.169492	0.971944	3
1880700	0.783951	0.171717	0.189258	0.173913	0.97381	3
1881048	0.38806	0.101604	0.1	0.178571	0.758242	3
1881060	0.641026	0.074074	0.049645	0.242424	0.893939	3
1881423	0.148459	0.782946	0.707415	0.827586	0.022751	1
1881474	0.896024	0.27	0.305556	0.266667	0.972093	3
1896991	0.887324	1	1	1	0.190476	2
1904851	0.96	0.989933	1	0.973684	0.307692	2
1908258	0.952381	1	1	1	0.5	2
1909005	1	0.984615	0.997024	1	0.333333	2
1909141	1	0.995633	1	1	0.3125	2
1909199	1	1	0.997625	1	0.461538	2
1911880	0.987013	1	0.992908	1	0.352941	2
1919704	0.939394	1	1	1	0.454545	2
1925585	1	1	0.98827	0.942857	0.529412	2
1934480	0.944444	1	1	1	0.538462	2
1934954	1	1	1	1	0.318182	2
1939484	1	1	0.99726	1	0.5	2
1954888	0.942308	1	0.996942	1	0.222222	2
1955002	1	1	0.994366	1	0.4375	2
1966293	0.982143	1	1	1	0.333333	2
1966320	0.958333	1	1	1	0.461538	2
1992164	1	1	1	1	0.428571	2
2003498	1	1	0.996656	1	0.3	2
2011861	0.958333	0.994709	0.99723	1	0.5	2
2012219	0.863636	0.990654	1	1	0.466667	2
2012429	0.95	1	0.99162	0.821429	0.727273	2
2012933	0.913043	1	1	1	0.272727	2
2032311	0.980392	0.994709	1	1	0.5	2
2046283	0.888889	0.994536	0.990291	1	0.6	2
2057629	1	1	1	0.947368	0.333333	2
2057953	1	1	1	1	0.380952	2
2060119	1	1	1	1	0.454545	2
2060325	1	0.986577	1	0.789474	0.3	2
2060881	0.898551	1	1	1	0.461538	2
2063140	0.886364	1	1	1	0.357143	2
2071999	0.975	1	1	1	0.454545	2
2083307	1	1	1	1	0.27027	2
2111512	0.981132	1	1	0.923077	0.545455	2
2124782	1	1	0.994118	0.95	0.363636	2
2152970	1	1	1	0.235294	0.9375	1
2183361	1	1	1	1	0.461538	2
2196598	0.966667	1	0.996599	1	0.533333	2
2210202	0.955556	1	1	1	0.5	2
2218828	0.956522	1	0.996894	1	0.538462	2
2226673	1	0.991597	0.997076	1	0.4	2
2236661	1	0.995098	1	1	0.368421	2
2237663	0.974359	0.988506	0.996711	1	0.4	2
2259016	1	1	1	1	0.333333	2
2261924	1	1	1	1	0.411765	2
2266128	0.949153	1	0.993789	1	0.5	2
2266253	0.973684	1	1	1	0.357143	2
2267970	0.971429	0.994595	0.996503	1	0.272727	2
2271453	0.722222	1	1	1	0.3	2
2271522	0.955556	1	1	1	0.4	2
2272416	1	1	0.996979	0.875	0.4	2
2295224	1	0.993333	0.993769	0.357143	0.929577	1
2325897	1	1	1	1	0.4	2
2328054	0.894737	0.99115	0.996743	1	0.607143	2
2333872	0.863636	1	1	1	0.25	2
2336916	0.906977	1	1	1	0.583333	2
2346399	1	0.990909	0.983402	1	0.294118	2
2346651	1	1	1	1	0.3125	2
2347879	1	1	1	1	0.428571	2
2356189	1	0.986301	1	0.928571	0.333333	2
2356443	0.861111	1	0.993631	1	0.307692	2
2362906	0.956522	1	0.997382	1	0.478261	2
2375466	1	1	0.993769	1	0.416667	2
2377819	0.931035	0.994819	0.99723	1	0.363636	2
2385090	1	1	1	1	0.454545	2
2385375	0.944444	0.995238	1	1	0.538462	2
2385399	0.90566	1	1	1	0.545455	2
2386748	1	0.993506	1	1	0.461538	2
2394989	0.973333	0.995575	0.997859	1	0.428571	2
2395342	1	1	1	1	0.25	2
2408751	1	1	1	0.947368	0.454545	2
2414323	1	1	1	1	0.25	2
2425498	0.93617	0.994681	0.997183	1	0.571429	2
2458906	0.97619	0.988024	1	1	0.466667	2
2461999	0.975	1	0.9941	1	0.461538	2
2470690	1	0.994709	0.99635	1	0.5	2
2471582	0.902778	1	0.997175	1	0.5	2
2480889	0.946429	1	0.993333	1	0.555556	2
2484703	0.956522	0.978495	0.99435	1	0.384615	2
2492552	0.921569	1	1	1	0.428571	2
2494310	1	1	1	1	0.466667	2
2509939	1	1	0.996865	1	0.416667	2
2523441	0.964286	1	0.997076	1	0.538462	2
2525385	0.951219	1	0.989437	1	0.470588	2
2528065	0.953125	0.994764	1	1	0.533333	2
2537245	1	1	1	1	0.461538	2
2537246	1	1	1	1	0.461538	2
2537321	0.947368	0.9875	1	1	0.266667	2
2566194	1	1	1	1	0.3125	2
2570500	0.979592	0.992806	1	1	0.454545	2
2586409	1	1	1	1	0.454545	2
2588203	0.9375	1	0.997159	1	0.5	2
2604756	0.956522	0.994186	1	0.909091	0.545455	2
2620457	1	1	0.996885	1	0.285714	2
2624070	0.924528	1	1	1	0.533333	2
2624112	0.888889	0.995516	0.99446	0.962963	0.285714	2
2624421	0.981481	1	1	1	0.363636	2
2644541	0.921569	1	0.99373	1	0.545455	2
2682944	0.823529	1	1	0.882353	0.363636	2
2707466	0.970588	1	0.996835	1	0.466667	2
2726686	0.810811	1	1	1	0.25	2
2738898	1	1	1	1	0.363636	2
2739913	0.945946	1	1	0.923077	0.384615	2
2739916	0.948718	1	0.996644	0.923077	0.384615	2
2748735	0.972222	1	1	1	0.333333	2
2748753	1	1	1	1	0.294118	2
2748789	1	0.994444	1	1	0.384615	2
2749928	0.957447	1	1	1	0.5	2
2751055	0.945946	0.987805	1	1	0.4	2
2751578	0.888889	1	0.996441	1	0.5	2
2755166	1	1	1	1	0.454545	2
2766921	1	1	0.997151	1	0.416667	2
2769088	1	1	0.992105	0.939394	0.416667	2
2769091	1	0.994652	0.987047	1	0.416667	2
2770179	0.944444	1	1	1	0.363636	2
2774135	0.904762	1	1	1	0.533333	2
2776821	1	1	1	1	0.363636	2
2785015	0.92	1	1	1	0.35	2
2796405	1	0.984733	1	1	0.473684	2
2799339	0.897959	1	1	1	0.315789	2
2828791	0.913043	1	0.994475	1	0.545455	2
2830054	0.962963	1	1	1	0.461538	2
2831411	0.933333	0.977143	0.989437	1	0.6	2
2835143	0.950617	1	1	0.142857	0.5	1
2836311	0.909091	1	1	1	0.5	2
2854297	0.981481	0.992063	0.991957	1	0.333333	2
2855348	1	0.990566	0.994118	1	0.5	2
2855420	1	1	1	1	0.333333	2
2861848	1	1	0.99661	1	0.363636	2
2872287	0.954545	1	1	0.909091	0.583333	2
2884481	0.984127	0.991304	1	1	0.4	2
2892256	0.973333	0.989247	0.992167	0.923077	0.1875	2
2899290	0.871795	0.992537	1	1	0.55	2
2918260	0.983871	1	0.99705	1	0.238095	2
2918277	1	1	0.997199	1	0.321429	2
2927769	1	0.996226	0.997347	1	0.285714	2
2937792	0.945205	0.995745	1	1	0.357143	2
2953155	0.885714	1	1	0.923077	0.45	2
2953164	0.833333	1	0.993031	1	0.421053	2
2982558	0.914286	0.993103	0.994778	0.956522	0.529412	2
2985774	1	0.991453	0.986667	1	0.454545	2
2990515	1	1	0.992405	1	0.222222	2
2998373	1	0.989011	0.989276	1	0.5	2
3007853	0.972222	1	1	0.944444	0.555556	2
3013072	0.967742	1	1	0.944444	0.545455	2
3062934	0.913793	1	0.997059	0.903226	0.6	2
3065130	0.973333	0.994681	0.997368	1	0.4	2
3073143	1	1	1	1	0.461538	2
3073146	1	1	1	1	0.416667	2
3074262	0.97561	1	1	1	0.5	2
3076729	1	1	1	1	0.461538	2
3098792	1	1	0.992453	1	0.333333	2
3108716	0.768844	0.261818	0.179954	0.212766	0.982175	3
3108731	0.827243	0.275229	0.309859	0.235294	0.983412	3
3113216	1	1	1	1	0.26087	2
3125025	0.966667	0.990741	0.997143	0.904762	0.454545	2
3126873	0.9	0.991935	0.990196	1	0.545455	2
3127473	0.911765	1	0.995614	1	0.454545	2
3129435	0.777778	1	0.995951	1	0.5	2
3140826	0.928571	0.99495	1	1	0.411765	2
3141411	1	1	1	1	0.333333	2
3145047	0.972222	1	0.989865	1	0.5	2
3153459	0.923077	0.995745	0.997585	1	0.307692	2
3155974	0.765677	0.292096	0.248918	0.2	0.968912	3
3155979	0.755102	0.291228	0.226374	0.175	0.963173	3
3159678	0.839763	0.242553	0.285421	0.25	0.971901	3
3159786	0.871314	0.28169	0.318898	0.129032	0.983193	3
3177821	1	1	0.996865	1	0.333333	2
3182039	0.74359	0.27451	0.213904	0.4375	0.973856	3
3189755	0.864865	1	1	0.956522	0.272727	2
3204370	1	1	0.997312	1	0.5	2
3214235	0.966102	0.995595	1	0.970588	0.333333	2
3230328	1	1	0.99308	0.965517	0.384615	2
3258578	0.862069	1	1	1	0.533333	2
3259060	1	1	1	1	0.294118	2
3269283	1	1	0.997067	1	0.416667	2
3275886	0.928571	1	1	1	0.384615	2
3288833	0.918919	1	1	1	0.571429	2
3289283	0.985915	1	1	0.933333	0.368421	2
3291049	0.988235	1	0.992788	0.878788	0.190476	2
3331173	1	1	0.997101	1	0.5	2
3352215	0.891892	0.994186	1	1	0.391304	2
3371616	0.932203	1	1	1	0.363636	2
3388985	0.954545	0.994475	1	1	0.454545	2
3394398	0.971429	1	0.996988	1	0.363636	2
3399869	0.956522	0.987805	1	1	0.5	2
3405377	0.873362	0.184932	0.259067	0.375	0.984	3
3505152	1	1	0.995851	1	0.333333	2
3509202	0.931818	1	1	0.962963	0.266667	2
3524185	1	0.995833	1	1	0.35	2
3524347	1	1	1	1	0.25	2
3524353	1	1	1	1	0.25	2
3534886	1	1	1	1	0.2	2
3579152	0.259259	0.572192	0.14795	0.050891	0.371085	1
3579203	0.85	1	0.800353	0.923261	0.715475	1
3579313	0.071038	0.465116	0.174497	0.489736	0.548621	1
3579658	0.829787	1	0.547945	1	0.709371	1
3586869	0.918033	1	0.994065	0.884615	0.5	2
3591454	1	1	1	1	0.266667	2
3591896	0.980392	1	1	1	0.363636	2
3594849	0.962264	1	1	0.961538	0.210526	2
3597152	0.928571	1	1	1	0.461538	2
3601456	0.984375	0.996169	0.997487	1	0.4	2
3604247	1	1	0.994505	1	0.5	2
3608556	1	1	1	0.972973	0.5	2
3619573	1	1	0.992308	1	0.235294	2
3621250	0.9	1	0.997596	1	0.36	2
3621502	1	1	0.98374	1	0.5	2
3622298	1	0.986486	0.990506	1	0.388889	2
3639726	1	1	1	1	0.333333	2
3640560	1	0.992593	1	1	0.368421	2
3652896	1	1	1	0.944444	0.4	2
3657703	0.974026	0.991903	0.994065	1	0.333333	2
3658468	1	1	0.991342	1	0.333333	2
3664184	1	0.992537	0.996865	1	0.363636	2
3664193	1	0.992308	1	1	0.363636	2
3671065	0.964286	1	0.990654	1	0.454545	2
3688183	1	1	0.993789	0.967742	0.285714	2
3703725	0.909091	1	0.997283	1	0.266667	2
3707442	0.941176	1	1	0.897959	0.294118	2
3710076	1	0.995575	0.99723	1	0.277778	2
3718435	1	1	1	1	0.347826	2
3721703	0.965517	1	1	1	0.5	2
3727290	1	1	0.997268	1	0.4	2
3738675	0.72973	0.166667	0.150115	0.190476	0.969925	3
3741275	0.983607	1	1	1	0.208333	2
3741278	0.983051	1	1	0.939394	0.208333	2
3742387	1	0.990385	0.996622	1	0.461538	2
3742622	1	0.994152	1	1	0.285714	2
3748319	1	1	0.996855	0.944444	0.461538	2
3764157	1	0.993197	1	1	0.307692	2
3786849	1	0.990385	1	1	0.5	2
3791907	0.882353	0.992188	0.994638	1	0.529412	2
3801460	0.985714	1	1	1	0.473684	2
3801496	0.985294	1	1	1	0.411765	2
3822478	0.93617	0.975904	0.980237	1	0.4	2
3832586	1	1	1	1	0.380952	2
3841741	0.964286	1	1	1	0.461538	2
3842208	0.97561	1	1	0.962963	0.1875	2
3855900	0.984848	1	1	1	0.25	2
3857725	0.96875	1	0.997245	1	0.357143	2
3857749	0.982143	0.996429	1	1	0.294118	2
3861337	0.829787	0.984848	0.972973	0.92	0.363636	2
3861339	0.82	0.970149	0.973684	0.884615	0.363636	2
3869611	1	1	0.987715	0.967742	0.4375	2
3873865	1	0.995238	0.997006	1	0.470588	2
3887969	0.982759	1	1	1	0.470588	2
3888065	1	1	0.997101	1	0.454545	2
3922019	0.945455	0.996169	1	1	0.2	2
3927651	1	0.99375	1	1	0.25	2
3940663	1	1	0.996528	1	0.3	2
3941614	0.974359	0.983871	0.996599	1	0.538462	2
3941707	0.981818	1	1	1	0.5	2
3964839	0.938462	1	0.99696	0.961538	0.571429	2
3969224	0.986486	1	1	1	0.25	2
3976287	1	1	0.993691	1	0.5	2
3997340	0.928571	1	1	1	0.454545	2
4001519	0.96875	1	1	1	0.454545	2
4007985	1	1	0.992405	0.933333	0.5	2
4011455	0.984375	1	0.992105	1	0.47619	2
4018363	0.913043	1	1	1	0.583333	2
4020657	1	0.994681	1	1	0.5	2
4024053	0.96875	0.990521	1	1	0.388889	2
4024808	0.966102	1	1	1	0.470588	2
4035553	0.888889	0.849817	0.997537	1	0.419355	2
4036423	0.989362	1	1	1	0.4	2
4037672	1	0.993789	1	1	0.4	2
4041879	1	0.996283	1	1	0.454545	2
4085290	0.631868	0.03719	0.103774	0.139535	0.966667	3
4085380	0.852713	0.355346	0.383701	0.323529	0.967849	3
4085890	0.895833	0.993671	0.989218	0.868421	0.529412	2
4085929	0.442623	0.93722	0.926437	0.886364	0.05	1
4087154	0.778481	0.234104	0.246305	0.114754	0.966443	3
4098483	0.648148	0.077273	0.186301	0.151515	0.833333	3
4098510	0.699386	0.083004	0.165761	0.189189	0.94012	3
4101607	1	1	0.994065	1	0.272727	2
4106244	1	0.980769	1	1	0.4	2
4119896	0.987805	1	1	0.978261	0.25	2
4126690	0.886792	0.988701	0.993039	1	0.466667	2
4130772	0.939024	0.989324	0.997706	1	0.5	2
4134197	1	1	1	1	0.454545	2
4134461	0.855856	0.192308	0.297753	0.170732	0.98392	3
4136454	0.975309	0.996599	0.997807	0.912281	0.5625	2
4145262	1	1	0.996491	0.964286	0.416667	2
4147408	1	1	0.992288	1	0.478261	2
4149973	0.916667	0.991031	0.993528	0.947368	0.444444	2
4154831	1	1	1	0.974359	0.5	2
4155930	1	0.993333	0.996711	1	0.3	2
4160524	0.923077	0.995327	1	1	0.363636	2
4163332	0.888889	1	1	1	0.285714	2
4170310	0.972973	1	0.997525	0.952381	0.421053	2
4170334	0.939394	0.996805	0.997462	0.956522	0.464286	2
4184547	0.882353	1	1	0.869565	0.5	2
4191314	1	1	0.996923	1	0.444444	2
4194227	0.957447	1	0.99705	1	0.384615	2
4200301	0.97619	1	1	1	0.5	2
4205881	1	0.985611	1	1	0.347826	2
4205965	0.986486	1	1	1	0.208333	2
4206106	1	0.991228	1	1	0.45	2
4219635	1	0.995261	0.996815	1	0.307692	2
4221054	0.90411	1	0.993671	1	0.3125	2
4222533	0.563107	0.963801	1	0.931035	0.212121	2
4227724	0.72043	0.059574	0.117788	0.129032	0.879397	3
4227949	0.151515	0.803468	1	1	1	1
4230394	0.857778	0.304878	0.127536	0.225806	0.963964	3
4230863	1	1	1	1	0.333333	2
4231367	1	1	1	1	0.45	2
4243951	1	1	0.993958	1	0.222222	2
4246391	0.974359	0.993421	1	1	0.3125	2
4249083	0.984615	0.987654	0.989848	0.970588	0.555556	2
4250165	1	1	1	1	0.266667	2
4250639	0.946667	1	0.986413	0.979592	0.285714	2
4254782	0.92	1	0.996914	1	0.2	2
4265808	0.972973	1	1	0.973684	0.294118	2
4267307	1	0.991837	1	0.977273	0.333333	2
4272234	0.75	1	1	1	0.7	2
4279837	0.935484	0.988462	1	1	0.421053	2
4279936	1	1	1	0.953488	0.461538	2
4286953	1	1	1	1	0.461538	2
4300963	1	0.995708	1	1	0.388889	2
4304422	0.964286	0.996094	1	1	0.5	2
4309947	0.967742	1	1	1	0.363636	2
4315091	1	0.996094	1	1	0.210526	2
4316872	0.966102	0.995633	1	1	0.4	2
4326650	0.958333	1	1	1	0.333333	2
4330583	1	1	0.997199	1	0.5	2
4338798	0.964912	0.987261	0.996732	1	0.272727	2
4348243	0.966667	0.994898	0.996951	1	0.4	2
4371062	1	0.991935	1	1	0.294118	2
4372583	0.981481	0.995122	1	1	0.5	2
4383001	1	1	0.997436	0.978261	0.5	2
4384335	0.866667	0.988701	0.996599	0.962963	0.622222	2
4388828	0.948052	0.985981	0.977387	0.923077	0.5	2
4418557	1	0.995327	0.992268	1	0.428571	2
4429733	1	1	1	1	0.3	2
4429878	1	1	0.997361	1	0.375	2
4435348	0.975	0.992481	1	1	0.454545	2
4446911	0.457143	0.070755	0.133515	0.192308	0.59375	3
4457544	0.759259	0.713208	0.792812	0.818182	0.434783	1
4457556	0.369231	0.324415	0.25239	0.234043	0.192308	1
4457569	0.361111	0.381657	0.301724	0.3	0.241379	1
4458021	0.571429	0.4883	0.48516	0.52439	0.125	1
4458123	0.552147	0.477918	0.45	0.632184	0.214286	1
4458744	0.992908	0.995261	0.996918	0.468085	0.6	1
4458780	1	1	0.998423	0.571429	0.911765	1
4458819	0.983051	0.996101	0.994048	0.472222	0.722222	1
4483374	0.929825	0.995556	0.995506	1	0.52381	2
4489989	1	1	1	1	0.363636	2
4568015	0.894737	0.994764	0.996337	1	0.538462	2
4568017	0.902439	1	1	1	0.583333	2
4569054	0.918919	0.994318	0.993007	0.944444	0.428571	2
4571222	0.97561	1	1	0.971429	0.478261	2
4595309	0.944444	1	0.995556	1	0.533333	2
4601705	0.936709	0.996226	1	1	0.529412	2
4602227	0.966102	0.994845	1	1	0.222222	2
4603809	1	1	0.99726	0.960784	0.5	2
4606942	1	0.996241	1	1	0.416667	2
4613167	1	1	0.997579	1	0.272727	2
4623055	0.925926	1	1	0.857143	0.416667	2
4625674	1	1	1	1	0.473684	2
4629056	0.842391	0.253659	0.242126	0.263158	0.976974	3
4630319	1	1	0.997368	0.962264	0.333333	2
4630322	1	1	0.994723	0.962963	0.424242	2
4630640	0.700375	0.173594	0.181034	0.151515	0.68	3
4631872	0.875	1	1	1	0.470588	2
4633950	0.972222	0.988701	0.991379	1	0.5	2
4646126	0.888889	1	0.994505	1	0.52381	2
4662903	1	1	1	1	0.333333	2
4663410	1	1	0.991279	1	0.478261	2
4665147	1	1	1	1	0.333333	2
4667686	0.9	0.993548	1	1	0.416667	2
4670348	0.833333	1	1	1	0.363636	2
4670366	0.877193	0.986842	1	1	0.347826	2
4672779	0.95	1	0.997312	0.972222	0.533333	2
4677132	0.894118	1	0.995086	1	0.454545	2
4690769	1	1	1	1	0.375	2
4692041	0.902299	0.403553	0.337313	0.236842	0.988439	3
4692608	1	1	0.992462	1	0.333333	2
4692860	1	1	1	1	0.4	2
4695348	0.988764	0.996599	0.997347	1	0.368421	2
4697890	0.948718	1	0.997297	1	0.444444	2
4717460	1	1	0.994845	1	0.285714	2
4721762	1	1	0.997429	0.982143	0.5	2
4722083	1	1	0.994302	1	0.454545	2
4726811	0.493506	0.057778	0.106522	0.18	0.867925	3
4726813	0.493506	0.057018	0.10515	0.18	0.858491	3
4727769	0.632653	0.228571	0.175115	0.22449	0.902439	3
4732449	0.117647	0.090253	0.126294	0.12069	0.791045	1
4736832	0.487603	0.047847	0.086387	0.139535	0.87069	3
4740318	0.928571	0.985075	0.997033	1	0.3	2
4746749	0.824	0.122222	0.199482	0.227273	0.928571	3
4752094	0.854962	0.354305	0.254945	0.111111	0.974504	3
4752223	0.737209	0.232432	0.232301	0.109091	0.962963	3
4764233	0.974026	1	0.994737	1	0.375	2
4778221	0.958333	1	0.99697	0.87234	0.5	2
4782815	1	0.993711	1	1	0.5	2
4784945	0.83792	0.284519	0.307033	0.260274	0.983301	3
4785137	0.836538	0.176611	0.311195	0.236111	0.967742	3
4785146	0.860687	0.213198	0.33271	0.338235	0.969409	3
4785395	0.700787	0.154574	0.184109	0.230769	0.960526	3
4788875	0.983333	1	0.997101	1	0.363636	2
4797091	1	1	0.990596	0.866667	0.5625	2
4807878	0.229167	0.164948	0.144385	0.121212	0.181818	1
4807947	0.833333	0.337278	0.281984	0.230769	0.964444	3
4813056	0.744966	0.298137	0.202346	0.3	0.921311	3
4818531	0.88189	0.201835	0.188161	0.217391	0.96519	3
4818942	0.845426	0.216828	0.258449	0.222222	0.976035	3
4841545	0.863176	0.22252	0.25303	0.1875	0.98546	3
4854926	1	1	1	1	0.481481	2
4857353	0.619658	0.215743	0.201705	0.210526	0.906667	3
4857377	0.772988	0.26817	0.286713	0.166667	0.958537	3
4857416	0.831858	0.307359	0.319266	0.350877	0.948104	3
4857494	0.4375	0.161111	0.096413	0.129032	0.705128	3
4857557	0.680272	0.192575	0.234714	0.085714	0.954198	3
4857675	0.854167	0.225064	0.277496	0.074627	0.97338	3
4858086	0.919149	0.428571	0.408037	0.371429	0.984252	3
4858128	0.882227	0.364322	0.374598	0.307692	0.975207	3
4858203	0.703704	0.210191	0.202083	0.26	0.956113	3
4858455	0.649718	0.172872	0.260784	0.12766	0.952191	3
4858548	0.894488	0.412351	0.407353	0.338028	0.981693	3
4858746	0.871921	0.241486	0.263793	0.185185	0.988134	3
4859071	0.835714	0.14497	0.254181	0.1	0.983087	3
4859104	0.84131	0.154897	0.267213	0.114754	0.978723	3
4859107	0.870813	0.363839	0.307061	0.242424	0.983936	3
4859164	0.869565	0.397674	0.389338	0.22807	0.984091	3
4859692	0.8625	0.261719	0.337531	0.551724	0.975069	3
4859756	0.887363	0.248428	0.350427	0.296296	0.989975	3
4861030	0.87027	0.227642	0.209073	0.133333	0.955882	3
4862213	0.876405	0.21365	0.21673	0.106061	0.968254	3
4862462	0.73301	0.078125	0.04	0.216216	0.765957	3
4862953	0.837004	0.211712	0.253731	0.206897	0.968326	3
4863094	0.89172	0.299035	0.331224	0.368421	0.986335	3
4863619	0.866055	0.222222	0.258912	0.163636	0.976266	3
4864033	0.795556	0.245192	0.226378	0.208333	0.973786	3
4864686	0.763158	0.232558	0.239829	0.128205	0.961219	3
4865201	0.233766	0.229947	0.119469	0.448276	0.88	1
4865330	0.916497	0.330935	0.303534	0.340909	0.987666	3
4865448	0.80315	0.314433	0.239808	0.225806	0.95092	3
4866523	0.636364	0.064286	0.062053	0.102041	0.889706	3
4866667	0.680328	0.119675	0.060559	0.12	0.648986	3
4866892	0.786802	0.130137	0.166667	0.129032	0.988395	3
4866907	0.78803	0.118681	0.153846	0.136364	0.626134	3
4866910	0.79562	0.119639	0.152015	0.130435	0.977431	3
4867000	0.886567	0.373429	0.266962	0.128571	0.98155	3
4867060	0.850498	0.206767	0.227528	0.109091	0.754153	3
4867372	0.443038	0.191388	0.06267	0.219512	0.555556	3
4867382	0.63964	0.284404	0.115869	0.222222	0.789916	3
4867438	0.83905	0.410714	0.326693	0.23913	0.970149	3
4867462	0.850746	0.394231	0.354528	0.277778	0.978297	3
4867643	0.810748	0.179558	0.202869	0.207547	0.962238	3
4867656	0.793103	0.153203	0.171806	0.163636	0.953618	3
4867797	0.454545	0.123377	0.093909	0.294118	0.627907	3
4867963	0.847059	0.307527	0.208092	0.1875	0.917553	3
4867973	0.837363	0.179541	0.048733	0.15873	0.922857	3
4868421	0.812796	0.150901	0.182104	0.191781	0.955267	3
4868484	0.811715	0.183544	0.16826	0.162162	0.968903	3
4868667	0.540984	0.195238	0.171149	0.178571	0.828571	3
4868688	0.696078	0.134783	0.171429	0.128205	0.939024	3
4868835	0.87835	0.343465	0.356631	0.106383	0.976684	3
4868922	0.876923	0.396396	0.403442	0.193548	0.976038	3
4869122	0.905405	0.391931	0.369231	0.325581	0.961484	3
4869227	0.76875	0.079545	0.11828	0.228571	0.959288	3
4869532	0.825737	0.159639	0.207297	0.371429	0.972021	3
4869586	0.831551	0.174419	0.319343	0.323529	0.97861	3
4869784	0.514286	0.113043	0.135204	0.128205	0.871622	3
4869793	0.691057	0.157447	0.191847	0.219512	0.940972	3
4869799	0.743056	0.185185	0.22619	0.272727	0.955263	3
4869921	0.854419	0.331155	0.317073	0.258065	0.97541	3
4870133	0.858621	0.305994	0.321586	0.418605	0.994398	3
4870520	0.447368	0.255072	0.206349	0.315789	0.937853	1
4870920	0.816456	0.273016	0.268041	0.216216	0.963883	3
4874156	0.722222	0.228873	0.225722	0.203704	0.964789	3
4875218	0.875354	0.308475	0.287324	0.25	0.961905	3
4875926	0.832	0.207358	0.259962	0.280702	0.971791	3
4876151	0.655629	0.123506	0.134752	0.135135	0.922449	3
4876220	0.80543	0.152778	0.212371	0.151515	0.951769	3
4876648	0.680723	0.155378	0.217722	0.133333	0.793814	3
4876658	0.642857	0.166667	0.1925	0.225806	0.677419	3
4876808	0.816176	0.21663	0.181409	0.084746	0.951743	3
4880976	0.288136	0.848387	0.841823	0.958333	0.028571	1
4890836	1	1	0.997642	1	0.461538	2
4891166	1	1	0.994536	1	0.454545	2
4901385	1	1	1	1	0.47619	2
4921474	1	1	1	1	0.307692	2
4926371	1	1	1	1	0.454545	2
4926452	0.987013	1	0.997238	0.75	0.411765	2
4930734	0.897436	1	0.99262	1	0.307692	2
4947897	0.939394	1	0.997076	0.973684	0.416667	2
4961165	0.870968	1	1	1	0.291667	2
4961456	0.985714	1	1	0.926829	0.529412	2
4964549	1	0.992395	1	1	0.466667	2
4995048	0.982456	1	0.996599	1	0.5	2
4996418	1	0.993056	0.996466	1	0.416667	2
5003644	1	1	1	0.116279	0.818182	1
5005354	0.953846	0.995536	0.994269	1	0.384615	2
5037953	1	1	0.995585	1	0.428571	2
5048956	0.909091	1	0.996914	1	0.578947	2
5055031	1	0.995575	1	0.942857	0.333333	2
5065982	1	1	0.992857	0.973684	0.139535	2
5066280	0.878049	1	1	1	0.171875	2
5067881	1	1	1	1	0.4	2
5068568	0.959184	1	1	1	0.211538	2
5069527	1	0.987448	0.994624	0.921569	0.125	2
5069658	0.925926	0.992308	1	1	0.121951	2
5070465	0.983607	1	1	1	0.275862	2
5073107	0.769231	0.117117	0.164356	0.137255	0.958386	3
5090543	0.935484	1	1	1	0.25	2
5094256	0.960784	0.995434	1	0.966667	0.5	2
5097863	0.732143	0.190635	0.243243	0.25	0.948276	3
5098046	0.973684	1	0.992565	1	0.4375	2
5098066	1	1	0.996269	1	0.454545	2
5100469	0.963636	1	1	0.966667	0.428571	2
5112519	0.969388	1	1	1	0.428571	2
5121479	0.984848	1	1	1	0.3	2
5121559	1	0.996633	1	0.984615	0.25641	2
5133932	0.953125	1	1	1	0.416667	2
5139908	1	1	1	1	0.4	2
5143821	0.958904	0.993651	0.997573	1	0.384615	2
5146741	1	1	0.996721	0.977273	0.409091	2
5155712	0.957447	1	1	1	0.352941	2
5157983	1	1	0.996914	1	0.307692	2
5158849	0.944444	1	0.997253	1	0.407407	2
5158873	0.925	0.994286	1	1	0.296296	2
5169646	0.817143	0.774343	0.668275	0.84466	0.995272	1
5169779	0.952218	0.962066	0.996491	0.382653	0.528414	1
5170177	0.042071	0.061475	0.060661	0.104839	0.172227	1
5170195	0.223404	0.445687	0.479139	0.282407	0.171132	1
5180663	1	1	1	1	0.285714	2
5181589	0.820847	0.148551	0.190578	0.283019	0.938338	3
5181748	0.679105	0.07177	0.118919	0.172414	0.944444	3
5185642	0.914286	0.990991	1	1	0.5	2
5188303	0.981481	1	0.995585	1	0.217391	2
5201274	1	0.989899	0.992857	0.970588	0.411765	2
5205891	0.933333	0.99	0.971888	1	0.4	2
5207690	0.95	1	0.99262	1	0.357143	2
5207699	0.9	1	1	1	0.357143	2
5214003	0.989691	1	0.997899	1	0.263158	2
5214243	1	1	1	0.956522	0.380952	2
5214312	1	0.995575	0.996416	0.982143	0.235294	2
5221930	0.927711	0.996226	1	1	0.263158	2
5229496	0.890411	0.991176	1	0.967213	0.411765	2
5230621	0.956522	0.985981	0.997375	1	0.52381	2
5232655	0.984615	1	0.995049	0.939394	0.368421	2
5234533	0.958333	1	0.994012	0.9	0.5	2
5234629	0.947368	1	0.991914	0.955556	0.352941	2
5235962	1	0.991304	0.994898	1	0.434783	2
5242766	0.944444	1	0.993378	1	0.444444	2
5244676	1	1	0.996805	1	0.272727	2
5256916	1	1	0.996914	1	0.4375	2
5257444	1	1	0.997361	1	0.458333	2
5262010	1	1	1	0.973684	0.333333	2
5264828	1	1	0.984791	1	0.4	2
5268321	0.970149	0.985646	0.989691	1	0.363636	2
5270543	1	0.99635	0.997674	1	0.454545	2
5274534	0.902778	1	1	1	0.357143	2
5276660	0.942308	1	1	1	0.428571	2
5279750	1	1	0.997658	0.952381	0.5	2
5288651	0.986842	0.992509	1	1	0.357143	2
5289506	0.974684	1	1	1	0.5	2
5291158	0.941176	0.991304	0.994709	1	0.5	2
5295721	0.619608	0.145408	0.160221	0.127273	0.903955	3
5295724	0.651515	0.156863	0.164179	0.12963	0.912088	3
5296496	0.933333	1	1	0.9375	0.5	2
5299541	0.721804	0.161383	0.19917	0.173077	0.920118	3
5300386	0.839243	0.324455	0.282648	0.106383	0.973485	3
5300632	0.33913	0.034843	0.030395	0.095238	0.671429	3
5300881	0.864516	0.190332	0.190678	0.190476	0.904762	3
5300940	0.79798	0.17268	0.169421	0.214286	0.8	3
5302121	0.660377	0.092754	0.080745	0.177215	0.84375	3
5303899	1	0.995851	1	1	0.4375	2
5324283	0.916968	0.205761	0.256983	0.171429	0.976549	3
5324883	0.70428	0.152113	0.112735	0.105263	0.896104	3
5326421	0.779783	0.214118	0.211132	0.137931	0.973626	3
5327083	0.404255	0.090909	0.09893	0.133333	0.877907	3
5327149	0.298077	0.836735	0.871537	1	0.495208	1
5328046	0.921053	0.360606	0.258481	0.102564	0.982159	3
5328655	0.730337	0.182663	0.209016	0.177778	0.912195	3

## Sheet: 0510-T
snp	V00	V05	V07	V08	class
3206	1	0.772727	0.8	0.974684	2
3413	0.972973	0.27027	1	0.983333	2
3581	1	0.347826	0.909091	0.96	2
6106	0.972222	0.5	1	0.990099	2
6985	0.972973	0.46875	0.9	0.985507	2
11244	0.925926	0.55	0.916667	0.980769	2
21042	0.972973	0.588235	1	1	2
33290	0.982759	0.441176	1	1	2
36725	1	0.361111	0.9	1	2
37169	0.225352	0.153846	0.333333	0.074766	3
39185	1	0.227273	1	1	2
46698	1	0.789474	0.833333	0.975	2
61398	0.944444	0.3125	1	1	2
61467	0.902439	0.458333	0.933333	1	2
61473	0.902439	0.5	0.9375	1	2
62806	0.976744	0.363636	1	1	2
62809	0.952381	0.363636	1	1	2
64242	0.967742	0.36	1	1	2
66463	0.988095	0.555556	1	1	2
77565	0.935484	0.241379	0.909091	0.923077	2
79326	0.956522	0.666667	0.964286	1	2
80393	0.967742	0.518519	1	1	2
81360	0.96875	0.5	1	1	2
94490	0.984375	0.612903	1	1	2
100747	1	0.56	1	0.990566	2
107950	0.943396	0.26087	1	1	2
118854	0.975	0.4	0.923077	0.989362	2
130324	0.961538	0.451613	1	1	2
130624	0.916667	0.642857	0.916667	0.985294	2
132205	0.972973	0.833333	0.733333	0.987013	2
133555	0.962264	0.37931	1	1	2
135405	1	0.6	0.952381	1	2
141103	0.982143	0.380952	0.875	1	2
157648	1	0.555556	0.9	1	2
162092	1	0.391304	1	0.979592	2
163269	1	0.481481	0.909091	1	2
169560	0.962963	0.434783	1	1	2
176426	0.9375	0.7	0.909091	1	2
176969	0.942308	0.428571	0.96	1	2
176972	0.960784	0.323529	0.884615	1	2
179217	1	0.366667	1	1	2
185181	1	0.210526	1	1	2
186088	0.96875	0.4	1	1	2
203447	0.962963	0.37037	1	0.987421	2
204267	0.982456	0.333333	0.971429	1	2
225458	0.963636	0.632653	0.944444	1	2
226612	0.589744	0.170732	0.5	0.185185	3
226616	0.560976	0.195122	0.5	0.171053	3
228682	0.319149	0.19802	0.294118	0.067073	3
228796	0.442105	0.47541	0.366667	0.117647	3
228871	0.479592	0.157895	0.5	0.222222	3
228976	0.423529	0.225	0.173913	0.077778	3
229420	0.4	0.494737	0.151515	0.143519	3
229942	1	0.433333	1	1	2
230752	0.886364	0.5	0.8	0.985075	2
232796	0.230769	0.184211	0.25	0.101852	3
232829	0.43617	0.54386	0.258065	0.177778	3
233732	0.527132	0.254902	0.407407	0.22	3
234251	0.252874	0.096386	0.25	0.064103	3
234857	0.518868	0.619048	0.291667	0.155172	3
238648	1	0.266667	0.833333	0.988235	2
244227	0.966667	0.233333	1	1	2
255119	1	0.521739	0.8125	1	2
255305	0.977778	0.375	1	1	2
256553	0.925926	0.590909	1	1	2
256556	0.927273	0.666667	1	1	2
271836	0.888889	0.541667	1	0.983333	2
271989	0.98	0.35	1	1	2
274731	0.965517	0.461538	1	0.985075	2
283212	1	0.857143	0.6	0.951219	2
292154	0.92	0.4375	0.733333	0.981308	2
299646	0.977273	0.458333	1	0.975	2
308990	0.892857	0.285714	0.909091	0.975309	2
308993	0.892857	0.238095	0.916667	0.97561	2
315091	1	0.542857	1	1	2
315169	1	0.42	1	1	2
317491	0.964286	0.454545	0.916667	1	2
323436	0.980769	0.269231	0.9	0.973333	2
323766	1	0.318182	1	0.990099	2
325956	1	0.517241	0.785714	1	2
341985	0.925	0.619048	1	1	2
343782	1	0.529412	1	1	2
349638	0.972222	0.5	1	1	2
349659	1	0.631579	0.933333	0.95082	2
358701	0.98	0.612903	1	1	2
363143	0.985714	0.76	0.818182	0.991736	2
368959	0.921053	0.37931	1	1	2
373186	1	0.304348	0.75	1	2
381432	0.932203	0.241379	0.95	0.972973	2
382826	1	0.441176	1	1	2
384093	1	0.5	1	1	2
386670	0.970149	0.533333	1	1	2
389990	0.977778	0.357143	1	1	2
406419	0.956522	0.461538	1	1	2
410748	0.948276	0.68	0.894737	0.991667	2
417324	1	0.555556	1	1	2
418332	0.823529	0.545455	1	1	2
440300	0.981818	0.416667	1	0.943182	2
440354	0.925	0.5625	1	0.972603	2
443161	1	0.333333	0.952381	1	2
443362	1	0.466667	1	1	2
443805	1	0.666667	0.882353	1	2
443826	1	0.736842	0.866667	0.988764	2
444216	0.980769	0.45	1	0.977012	2
444656	0.972973	0.451613	1	0.982143	2
457492	0.944444	0.446809	1	0.974359	2
466143	0.962963	0.391304	0.833333	0.970149	2
467048	0.96875	0.458333	0.9	1	2
477663	0.559524	0.612245	0.526316	0.126437	3
482234	1	0.466667	1	1	2
483981	1	0.318182	1	0.9875	2
485977	0.979592	0.545455	1	1	2
486692	0.980392	0.354839	1	0.978723	2
487252	0.962963	0.529412	0.866667	0.977778	2
494904	1	0.5	1	1	2
505585	0.939394	0.45	0.857143	1	2
505938	0.966102	0.318182	0.833333	1	2
511983	1	0.241379	1	0.985915	2
519184	1	0.241379	1	0.988506	2
519498	1	0.346154	1	0.989247	2
519618	0.982759	0.382353	0.923077	0.984375	2
519696	0.986842	0.484848	0.866667	0.990991	2
520863	1	0.3	1	0.977528	2
529445	0.962264	0.580645	1	0.959184	2
536068	1	0.34375	0.941176	1	2
547735	1	0.441176	0.846154	1	2
551490	0.897436	0.525	1	0.975309	2
554878	0.944444	0.5	1	0.973684	2
554881	0.941176	0.5	1	0.974359	2
556271	1	0.5	1	1	2
559707	1	0.32	0.909091	0.987342	2
562283	0.951613	0.434783	1	1	2
563920	0.458333	0.321429	0.368421	0.358974	3
563936	1	0.193548	0.411765	0.414286	1
569019	0.954545	0.733333	0.8	0.986486	2
571083	1	0.4	1	1	2
571407	0.97561	0.472222	0.9375	1	2
571416	1	0.485714	0.944444	1	2
571518	0.947368	0.75	0.916667	0.975904	2
575216	0.964286	0.59375	0.941176	0.990741	2
576300	1	0.555556	1	0.966292	2
578204	1	0.4	0.941176	1	2
578261	1	0.65	0.909091	1	2
602488	0.970588	0.461538	1	0.968254	2
604544	0.935484	0.541667	0.9	0.989899	2
618633	0.954545	0.375	1	0.986667	2
618642	0.953488	0.5	1	0.973684	2
623734	0.976744	0.705882	0.8	0.983607	2
623735	1	0.705882	0.8	0.983607	2
624439	0.948718	0.285714	1	1	2
635227	0.938776	0.342857	1	1	2
637041	0.980769	0.351351	1	0.990909	2
638012	0.923077	0.454545	0.923077	0.970588	2
641805	1	0.419355	1	1	2
654271	1	0.45	1	0.974684	2
657619	1	0.357143	0.888889	1	2
659236	1	0.468085	0.692308	0.967391	2
668774	1	0.372093	0.928571	0.970874	2
670226	1	0.375	1	0.987654	2
670241	0.978723	0.428571	0.909091	0.985714	2
670286	1	0.545455	1	1	2
671111	1	0.55	1	1	2
672867	1	0.347826	1	0.960526	2
685919	1	0.473684	1	1	2
685922	1	0.4	0.727273	0.988095	2
694731	1	0.48	1	0.985075	2
695334	0.976744	0.25	0.846154	0.972973	2
703725	1	0.416667	0.909091	0.987013	2
703728	1	0.416667	1	1	2
707660	1	0.44	1	1	2
711303	0.976744	0.413793	0.866667	1	2
720673	0.978261	0.428571	0.857143	1	2
735459	1	0.454545	0.7	1	2
736310	0.96875	0.285714	1	0.985714	2
747570	1	0.615385	1	0.984375	2
763153	0.978723	0.214286	0.875	1	2
763210	0.964286	0.178571	0.956522	0.990385	2
768487	0.477273	0.227273	0.727273	0.090909	3
777512	0.916667	0.857143	0.75	0.990566	2
780242	1	0.470588	0.428571	0.613208	1
780500	0.8	0.419355	0.555556	0.493056	1
781946	0.92	0.592593	1	1	2
782819	0.965517	0.404762	1	0.984615	2
782963	1	0.535714	0.368421	0.473684	1
783098	1	0.789474	0.4	0.519231	1
792982	0.951219	0.761905	0.916667	0.969231	2
793204	1	0.48	0.941176	1	2
808590	1	0.4	0.88	0.989247	2
812509	1	0.434783	0.785714	1	2
814969	1	0.409091	1	1	2
836449	0.970588	0.5	1	1	2
837618	1	0.414634	0.913043	0.972973	2
842345	1	0.388889	1	0.983051	2
851868	0.965517	0.285714	1	0.961905	2
852557	1	0.5	1	1	2
859044	0.974359	0.48	1	1	2
866175	1	0.357143	1	1	2
868727	1	0.333333	0.909091	1	2
873164	1	0.485714	1	1	2
875118	0.92	0.6	1	1	2
876469	1	0.351351	0.866667	0.980392	2
919603	0.983871	0.357143	0.909091	1	2
919660	0.981818	0.444444	1	1	2
927401	1	0.423077	0.904762	0.985294	2
931618	0.945946	0.304348	0.6	0.956522	2
938939	1	0.171429	1	0.961538	2
939227	0.8	0.470588	1	1	2
939242	0.952381	0.5	1	1	2
939353	0.958333	0.4	0.944444	1	2
939395	0.954545	0.459459	1	1	2
948465	0.945205	0.291667	0.833333	0.976471	2
951929	1	0.361111	0.866667	1	2
955712	0.97619	0.4	0.923077	1	2
957957	0.977778	0.416667	1	1	2
963057	0.933333	0.518519	0.727273	0.984252	2
967958	1	0.375	1	0.980769	2
968423	0.4375	0.190476	0.222222	0.135417	3
971359	0.98	0.388889	1	1	2
973420	1	0.454545	0.923077	1	2
977797	1	0.576923	1	1	2
996943	0.12069	0.48	0.266667	0.089552	3
1000418	1	0.444444	0.9	1	2
1000424	1	0.277778	0.909091	0.989362	2
1010753	0.944444	0.6	1	0.982456	2
1017487	0.977273	0.208333	1	0.973684	2
1023613	1	0.411765	0.944444	1	2
1027909	0.967742	0.4	0.888889	1	2
1038505	0.942857	0.642857	0.6	0.986301	2
1041562	1	0.461538	1	1	2
1075307	1	0.583333	1	0.988889	2
1118839	0.946429	0.2	1	1	2
1121901	0.9375	0.35	1	0.983871	2
1153586	0.928571	0.45	1	0.985507	2
1159350	0.942308	0.352941	0.95	1	2
1160508	0.96875	0.307692	0.8	1	2
1161553	0.973684	0.421053	0.842105	1	2
1164124	1	0.368421	1	1	2
1170180	1	0.428571	1	1	2
1172792	1	0.631579	0.8	0.972603	2
1173016	0.977778	0.5	1	0.962264	2
1183930	0.942857	0.25	1	0.982143	2
1184997	0.976744	0.375	0.944444	0.98	2
1205382	0.968254	0.5	1	1	2
1210342	0.983607	0.6	0.8	0.966667	2
1212410	0.987013	0.452381	0.962963	1	2
1220989	0.90566	0.5	1	1	2
1221205	0.951219	0.4375	0.8	1	2
1221346	0.967742	0.73913	0.818182	0.906977	2
1221409	0.945455	0.625	0.875	1	2
1221507	0.944444	0.444444	1	1	2
1221724	1	0.5	1	1	2
1229744	0.947368	0.5	0.9	0.983333	2
1229747	0.952381	0.526316	0.833333	0.949153	2
1244936	0.979167	0.291667	1	1	2
1245002	0.942857	0.478261	1	1	2
1245068	0.95	0.272727	0.833333	0.990291	2
1245098	0.941176	0.2	0.727273	1	2
1269571	0.986111	0.3125	0.888889	1	2
1271942	0.962264	0.571429	1	1	2
1277716	1	0.535714	0.857143	0.952381	2
1277735	0.978261	0.75	0.857143	0.985915	2
1278940	1	0.470588	1	0.984375	2
1284411	0.945946	0.6	1	1	2
1286133	0.947368	0.444444	1	0.987952	2
1287416	0.970588	0.5	1	1	2
1374540	0.925	0.548387	1	1	2
1382773	1	0.269231	0.9	1	2
1383875	0.923077	0.5	1	1	2
1388730	0.959184	0.545455	1	1	2
1389027	1	0.27027	0.5	0.507692	1
1396101	0.90625	0.5	0.916667	1	2
1402700	1	0.588235	1	1	2
1423169	1	0.777778	0.769231	1	2
1423223	1	0.421053	0.84	0.975904	2
1436688	0.982456	0.407407	1	1	2
1436691	0.947368	0.535714	1	0.990566	2
1437254	1	0.433333	1	0.982759	2
1441523	1	0.588235	1	1	2
1443609	0.983051	0.28125	1	1	2
1443762	0.942308	0.541667	1	1	2
1454362	0.970588	0.352941	1	1	2
1469786	0.869565	0.458333	0.846154	1	2
1475010	0.972973	0.5	1	1	2
1491749	1	0.5	1	0.974026	2
1493617	1	0.238095	1	1	2
1493716	0.967742	0.684211	0.823529	1	2
1500814	0.945946	0.285714	0.846154	0.988235	2
1500841	0.928571	0.285714	0.846154	0.990291	2
1504463	0.981481	0.6	1	1	2
1506482	0.901961	0.538462	1	1	2
1507993	1	0.333333	1	1	2
1508775	1	0.222222	0.7	0.987805	2
1511037	1	0.5	1	1	2
1511416	0.981481	0.310345	0.833333	1	2
1514802	1	0.409091	1	1	2
1517370	0.972222	0.62069	1	0.986486	2
1517375	0.973684	0.607143	1	1	2
1517558	0.958333	0.423077	0.928571	1	2
1520121	0.97619	0.24	1	0.985915	2
1528495	0.954545	0.3125	0.9	0.986301	2
1533379	1	0.222222	1	0.985507	2
1537801	1	0.555556	1	1	2
1551053	1	0.318182	1	1	2
1551326	0.947368	0.5	0.875	1	2
1551452	0.980769	0.36	1	1	2
1552892	0.883721	0.954545	0.777778	0.970149	2
1558212	1	0.357143	1	1	2
1558609	0.971429	0.518519	1	1	2
1570078	1	0.5	0.9375	1	2
1575081	1	0.566667	0.846154	1	2
1585426	0.977273	0.447368	0.9	1	2
1589919	0.42268	0.205882	0.866667	0.166667	3
1589920	0.427083	0.117647	0.8	0.168317	3
1592477	1	0.368421	1	0.985507	2
1595765	0.928571	0.272727	0.9	1	2
1598493	0.945946	0.235294	0.833333	0.955882	2
1607516	1	0.34375	0.933333	0.989899	2
1629460	1	0.423077	0.75	0.985714	2
1635183	0.407407	0.148148	0.466667	0.114754	3
1635210	0.366667	0.25	0.571429	0.142857	3
1636103	0.979167	0.444444	1	0.990476	2
1636163	0.975	0.37037	1	0.990196	2
1636193	0.974359	0.310345	1	1	2
1657232	1	0.565217	1	1	2
1657364	0.984615	0.416667	0.842105	0.989899	2
1675855	0.939394	0.733333	0.818182	1	2
1681165	0.666667	0.818182	1	0.980392	1
1686278	1	0.272727	0.9	0.985507	2
1686311	1	0.285714	0.846154	0.972603	2
1698073	0.925926	0.5	1	1	2
1710466	0.956522	0.45	1	1	2
1710640	1	0.315789	1	1	2
1711552	0.976744	0.275862	0.894737	0.985714	2
1725083	0.921053	0.428571	1	1	2
1737585	0.925926	0.266667	0.833333	1	2
1749076	1	0.481481	1	0.989247	2
1751101	0.956522	0.558824	1	1	2
1754874	1	0.35	0.7	1	2
1755368	0.984615	0.45	1	0.971014	2
1760556	1	0.4	0.6	1	2
1816373	0.970588	0.5	1	0.981308	2
1819825	0.958333	0.666667	0.923077	1	2
1820029	1	0.347826	0.8	0.978261	2
1824064	0.923077	0.625	1	0.985075	2
1842852	1	0.526316	0.818182	1	2
1844680	1	0.24	0.928571	1	2
1844881	1	0.321429	1	0.984375	2
1867152	0.378049	0.545455	1	1	1
1867158	0.390805	0.391304	0.958333	1	1
1871033	1	0.533333	1	1	2
1871477	0.557143	0.372093	0.285714	0.090909	3
1881423	0.603774	0.774194	0.722222	0.862745	1
1881474	0.351852	0.5	0.5	0.168831	3
1883864	1	0.333333	0.909091	1	2
1903818	0.952381	0.3	0.764706	1	2
1904851	1	0.535714	0.888889	1	2
1904968	1	0.333333	1	1	2
1911241	1	0.5	1	0.990826	2
1913140	1	0.44	1	1	2
1915527	1	0.5	0.933333	1	2
1926452	1	0.5	1	1	2
1932409	1	0.333333	1	0.95082	2
1932412	1	0.333333	1	0.95082	2
1937863	0.98	0.4	0.928571	0.985915	2
1940348	1	0.428571	1	1	2
1954315	0.818182	0.852941	0.833333	0.984848	2
1960725	0.952381	0.222222	1	0.983333	2
1977763	1	0.3125	1	0.97561	2
1978741	1	0.538462	0.916667	0.984615	2
1990835	1	0.588235	1	1	2
1992897	0.976744	0.294118	1	1	2
1998139	1	0.413793	1	0.980583	2
1998553	1	0.588235	1	1	2
2003213	0.952381	0.75	0.8	1	2
2065461	1	0.55	0.866667	0.97619	2
2068413	0.95	0.4375	1	1	2
2069291	0.93617	0.3	1	0.988095	2
2092079	0.976744	0.428571	1	1	2
2092086	0.977778	0.478261	1	1	2
2118889	0.962963	0.818182	0.818182	1	2
2130442	1	0.541667	1	0.972973	2
2153208	0.967742	0.416667	0.933333	0.969072	2
2210700	0.958333	0.571429	1	1	2
2232163	0.971429	0.588235	0.866667	1	2
2294613	1	0.363636	0.866667	0.982759	2
2294619	1	0.363636	0.866667	1	2
2329916	0.925926	0.428571	0.8	1	2
2377813	1	0.423077	1	1	2
2383851	1	0.75	0.882353	0.938272	2
2383854	1	0.777778	0.823529	0.975309	2
2475114	0.92	0.588235	1	1	2
2499202	0.972222	0.285714	0.916667	1	2
2593473	1	0.4	1	1	2
2601225	0.969697	0.416667	1	0.985915	2
2620457	1	0.391304	1	1	2
2621147	1	0.56	0.818182	1	2
2649322	1	0.461538	1	0.973684	2
2649325	0.96	0.416667	1	1	2
2651222	0.970588	0.5	1	1	2
2651228	0.947368	0.545455	1	1	2
2701613	0.84	0.333333	1	1	2
2707127	0.882353	0.666667	1	1	2
2707141	1	0.277778	1	0.966667	2
2715063	1	0.44	1	1	2
2755139	1	0.384615	1	1	2
2757626	0.925926	0.4375	1	1	2
2772000	0.964912	0.391304	1	1	2
2772027	0.944444	0.433333	1	0.971831	2
2784213	0.976744	0.764706	0.75	0.976471	2
2828747	0.969697	0.25	0.923077	1	2
2844542	1	0.722222	0.875	0.959184	2
2860922	0.944444	0.357143	1	1	2
2871362	1	0.478261	0.909091	1	2
2890234	1	0.636364	0.916667	1	2
2895369	1	0.411765	1	1	2
2914291	1	0.4	1	1	2
2918809	0.962264	0.263158	1	1	2
2925424	1	0.625	1	0.967742	2
2935187	1	0.25	1	1	2
2936352	1	0.5	1	1	2
2965047	1	0.294118	1	1	2
2972369	1	0.363636	1	1	2
2973626	0.948718	0.208333	1	1	2
2995790	0.941176	0.384615	1	0.948718	2
3022257	0.966667	0.470588	0.9	1	2
3026742	0.96	0.277778	1	1	2
3050326	1	0.3125	0.95	0.990196	2
3052295	0.962963	0.541667	1	0.986301	2
3062934	1	0.266667	1	1	2
3068592	1	0.24	1	1	2
3075374	1	0.375	1	0.989691	2
3075493	1	0.5	1	1	2
3076006	1	0.333333	1	1	2
3080791	1	0.529412	1	1	2
3080927	1	0.583333	1	1	2
3087527	0.88	0.388889	1	0.982143	2
3097813	0.972973	0.692308	0.8	1	2
3108731	0.172414	0.683333	0.444444	0.083333	1
3114043	0.9375	0.444444	1	1	2
3143879	1	0.333333	1	1	2
3155974	0.254545	0.478261	0.2	0.175676	3
3155979	0.230769	0.363636	0.2	0.175676	3
3159786	0.24	0.404762	0.380952	0.12	3
3159813	0.372881	0.25	0.458333	0.125	3
3184086	0.971429	0.588235	0.8	1	2
3189284	1	0.44	1	1	2
3195533	1	0.363636	0.9	0.983871	2
3240133	1	0.5625	1	1	2
3240378	0.892857	0.363636	1	1	2
3245632	1	0.5	1	1	2
3260101	1	0.5	1	1	2
3274819	1	0.470588	1	0.970588	2
3283988	1	0.5	1	0.986667	2
3285453	1	0.47619	1	1	2
3300522	1	0.545455	1	1	2
3300980	1	0.352941	1	1	2
3324651	1	0.47619	1	1	2
3325247	0.951219	0.6	1	1	2
3326107	1	0.5	1	1	2
3338811	1	0.5	1	1	2
3353950	1	0.238095	1	1	2
3356668	0.963636	0.318182	1	0.975309	2
3360345	0.977778	0.323529	0.941176	0.99115	2
3365271	1	0.571429	1	1	2
3365932	1	0.25	0.866667	1	2
3367200	1	0.564103	1	1	2
3367803	1	0.333333	1	1	2
3368368	1	0.590909	1	1	2
3368629	1	0.4	1	1	2
3369493	1	0.533333	0.875	0.970297	2
3370278	1	0.32	1	0.986301	2
3370898	0.974359	0.464286	1	1	2
3389492	0.946429	0.56	1	1	2
3396095	1	0.421053	1	1	2
3405377	0.290323	0.333333	0.363636	0.1	3
3406157	0.972973	0.529412	0.9	1	2
3409973	1	0.555556	1	1	2
3413354	1	0.416667	1	1	2
3413465	1	0.466667	1	1	2
3503085	0.96	0.5	1	0.987342	2
3529662	1	0.318182	1	0.96	2
3529665	1	0.318182	1	0.96	2
3531518	0.928571	0.764706	0.9	1	2
3533529	1	0.357143	1	0.990826	2
3538715	1	0.5	0.941176	1	2
3579152	0.996865	0.448718	0.957447	0.864865	2
3581136	1	0.3125	0.769231	1	2
3586869	0.973684	0.631579	0.916667	0.989691	2
3589624	1	0.842105	0.75	1	2
3589648	0.944444	0.454545	0.6	1	2
3591545	0.984375	0.16129	1	0.977778	2
3596558	1	0.466667	1	1	2
3599422	1	0.68	0.857143	0.983051	2
3600937	1	0.571429	1	1	2
3611910	0.969697	0.285714	1	0.929825	2
3619456	1	0.454545	0.944444	1	2
3620852	0.971429	0.478261	0.833333	0.991453	2
3621502	0.972973	0.434783	0.9	0.974026	2
3621858	0.954545	0.3125	0.9	1	2
3622847	1	0.45	0.909091	0.980769	2
3629628	0.982143	0.45	1	1	2
3629814	0.95	0.411765	0.888889	0.985714	2
3631599	1	0.578947	0.6	1	2
3631920	1	0.391304	1	1	2
3633802	1	0.666667	0.933333	1	2
3637449	1	0.56	0.916667	1	2
3639912	1	0.7	0.846154	1	2
3640560	1	0.368421	0.8	1	2
3641520	1	0.571429	0.916667	1	2
3643040	1	0.352941	1	1	2
3643304	1	0.566667	1	1	2
3644781	0.955556	0.357143	0.944444	0.966667	2
3644899	0.960784	0.514286	0.909091	1	2
3651674	0.9375	0.285714	1	1	2
3657881	1	0.346154	1	1	2
3657922	1	0.363636	1	0.970149	2
3672672	0.939394	0.76	0.8	1	2
3675039	1	0.304348	0.666667	1	2
3695828	1	0.4	1	1	2
3697774	1	0.555556	1	0.992366	2
3702137	1	0.324324	0.928571	1	2
3703950	1	0.235294	1	0.986111	2
3716938	1	0.526316	0.818182	1	2
3723783	1	0.529412	1	1	2
3727533	0.955556	0.416667	1	1	2
3730341	1	0.421053	1	1	2
3735219	0.974359	0.47619	1	0.987654	2
3736784	1	0.7	0.826087	0.989899	2
3738032	1	0.555556	1	1	2
3760339	1	0.5625	1	1	2
3761390	1	0.333333	1	0.912281	2
3765427	1	0.611111	0.7	0.988636	2
3776904	0.928571	0.48	0.928571	0.977273	2
3787149	1	0.521739	1	1	2
3787340	0.935484	0.421053	1	1	2
3787767	1	0.612903	1	0.974684	2
3792336	0.942857	0.272727	1	1	2
3795602	1	0.5	0.964286	1	2
3796258	1	0.380952	0.916667	1	2
3800276	1	0.571429	0.75	1	2
3818585	1	0.611111	0.8	0.965517	2
3822628	0.952381	0.333333	1	1	2
3823806	1	0.59375	0.9	1	2
3823818	1	0.466667	0.909091	1	2
3824608	1	0.294118	1	0.962264	2
3843387	1	0.454545	0.8	1	2
3843483	1	0.4	0.909091	0.983607	2
3846430	1	0.391304	1	0.976744	2
3872503	1	0.5	0.833333	1	2
3873350	1	0.421053	1	1	2
3874228	0.953488	0.555556	0.818182	1	2
3881008	1	0.5625	1	1	2
3883233	1	0.53125	0.85	1	2
3883598	1	0.333333	0.9	0.983051	2
3885445	0.9375	0.5	1	0.989362	2
3896747	0.98	0.368421	0.75	1	2
3900440	0.953488	0.384615	1	0.969697	2
3931536	0.970588	0.5	1	0.986486	2
3943284	1	0.32	0.882353	1	2
3944715	0.944444	0.863636	0.692308	1	2
3949213	0.957447	0.75	0.846154	1	2
3949770	1	0.578947	0.833333	1	2
3950421	0.97619	0.388889	1	1	2
3952334	0.926829	0.52381	1	1	2
3954869	0.962264	0.5	0.923077	0.97619	2
3955883	1	0.96	0.636364	0.988889	2
3964881	1	0.555556	1	0.990385	2
3965001	0.978723	0.346154	0.916667	0.979167	2
3981648	1	0.533333	1	0.989247	2
3983318	1	0.52381	1	1	2
3984326	1	0.322581	0.818182	0.989362	2
3986110	0.978261	0.315789	1	1	2
3999470	0.970588	0.611111	1	1	2
4002533	0.97619	0.344828	1	0.9875	2
4003960	0.959184	0.48	0.9	1	2
4008578	1	0.56	0.866667	0.988764	2
4020059	0.97619	0.459459	0.833333	1	2
4020933	1	0.411765	1	1	2
4024085	0.96	0.285714	1	1	2
4035514	1	0.183333	0.857143	0.978947	2
4039774	0.953488	0.392857	1	0.965116	2
4046345	1	0.210526	1	1	2
4085380	0.488889	0.534483	0.363636	0.138462	3
4085533	0.444444	0.395833	0.727273	0.169492	3
4101572	1	0.4	1	0.96875	2
4104301	0.965517	0.5	1	1	2
4104544	1	0.628571	0.947368	0.990909	2
4104583	1	0.555556	1	1	2
4120733	1	0.785714	0.8	1	2
4122570	1	0.318182	1	0.977273	2
4133662	1	0.419355	1	1	2
4134326	0.975	0.6875	0.882353	1	2
4134461	0.325	0.259259	0.304348	0.116071	3
4134530	0.361446	0.131579	0.238095	0.085714	3
4152084	1	0.36	1	1	2
4152159	0.977778	0.32	0.866667	1	2
4163503	0.973684	0.5	1	0.977273	2
4165997	1	0.435897	1	1	2
4166386	1	0.5	1	1	2
4173088	0.951219	0.551724	0.909091	1	2
4174068	0.894737	0.391304	1	0.97561	2
4176512	0.980392	0.157895	1	0.978723	2
4182488	0.947368	0.826087	0.7	1	2
4198765	1	0.473684	1	1	2
4204904	1	0.368421	1	1	2
4232537	1	0.5	1	1	2
4232612	0.846154	0.538462	0.9	1	2
4247109	1	0.56	1	1	2
4250072	0.966667	0.368421	0.823529	0.9875	2
4250114	0.966667	0.5	1	0.971014	2
4263612	1	0.454545	1	1	2
4270850	0.97619	0.259259	1	1	2
4277956	0.979167	0.4375	1	1	2
4280699	1	0.434783	0.8	0.981481	2
4281251	1	0.259259	0.666667	1	2
4285128	0.938776	0.538462	1	1	2
4288037	0.959184	0.459459	0.8125	0.988889	2
4296221	0.964286	0.586207	1	0.977012	2
4297411	1	0.448276	0.923077	1	2
4297525	1	0.409091	1	0.992308	2
4301041	0.979167	0.814815	0.8	1	2
4311235	0.914286	0.5	1	1	2
4312489	0.975	0.736842	0.9	0.974359	2
4329881	0.926829	0.25	0.928571	0.985075	2
4330019	1	0.263158	0.785714	1	2
4330583	1	0.393939	1	1	2
4345779	1	0.714286	0.909091	0.952381	2
4378054	0.95	0.541667	1	1	2
4382665	1	0.190476	1	1	2
4382728	1	0.428571	0.692308	1	2
4382827	1	0.466667	0.933333	0.975	2
4382833	0.977778	0.538462	0.846154	0.988235	2
4387913	0.928571	0.391304	1	0.987013	2
4387916	0.952381	0.391304	1	1	2
4387920	0.954545	0.45	1	1	2
4390992	0.958333	0.411765	1	0.968254	2
4391494	0.979167	0.296296	0.846154	1	2
4394564	0.971429	0.212121	0.928571	1	2
4394669	0.978723	0.846154	0.8	0.974684	2
4398230	1	0.387097	1	0.949495	2
4401381	1	0.461538	1	1	2
4402744	1	0.5	0.9	0.985075	2
4404468	0.934783	0.583333	1	1	2
4420811	1	0.818182	0.722222	1	2
4426668	0.907407	0.428571	1	0.991597	2
4432836	1	0.464286	1	1	2
4436379	1	0.65	0.7	1	2
4438730	0.948718	0.35	0.769231	0.972222	2
4438799	0.958333	0.434783	0.933333	1	2
4439018	1	0.521739	1	1	2
4439741	1	0.352941	1	1	2
4444309	0.962264	0.5	1	1	2
4452359	0.980392	0.413793	1	1	2
4455251	0.942857	0.451613	1	1	2
4457544	0.697674	0.766667	0.615385	0.614286	1
4457556	0.339623	0.212121	0.411765	0.409091	1
4457569	0.37931	0.294118	0.368421	0.425743	1
4458336	0.989011	0.166667	0.4375	0.446667	1
4458339	1	0.74359	0.4	0.458904	1
4458819	0.435644	0.38983	1	1	1
4458915	0.965517	0.5625	0.4	0.405405	1
4458948	0.392157	0.510638	0.333333	0.311828	3
4487424	1	0.5	0.882353	1	2
4494142	0.911111	0.454545	1	1	2
4494702	0.92	0.321429	1	1	2
4500927	1	0.341463	1	0.988372	2
4564828	0.962264	0.461538	1	1	2
4564829	0.961538	0.48	0.9	1	2
4568098	1	0.516129	1	0.978022	2
4570527	0.934783	0.363636	1	1	2
4578620	1	0.318182	0.894737	0.985915	2
4586623	0.957747	0.710526	0.833333	1	2
4586971	0.888889	0.961538	0.666667	1	2
4587246	0.981818	0.368421	1	1	2
4587274	0.954545	0.363636	0.9	1	2
4590008	0.969231	0.434783	1	1	2
4590941	0.954545	0.40625	0.916667	0.964912	2
4590968	0.956522	0.388889	0.933333	0.984848	2
4593796	1	0.394737	0.92	1	2
4596079	1	0.26087	1	1	2
4598176	1	0.428571	1	1	2
4605102	0.985294	0.891892	0.631579	1	2
4607160	0.916667	0.448276	1	1	2
4613008	1	0.346154	0.933333	0.983607	2
4616273	0.945455	0.275862	1	0.979381	2
4618689	1	0.555556	0.75	1	2
4620694	1	0.37037	1	1	2
4621084	0.970149	0.333333	0.95	1	2
4622119	0.984375	0.512821	1	0.993378	2
4629056	0.1875	0.433962	0.5	0.111111	3
4630640	0.269231	0.16	0.190476	0.070922	3
4640570	0.942857	0.390244	1	0.989583	2
4641923	1	0.375	1	1	2
4645955	1	0.5	1	1	2
4649393	1	0.833333	0.769231	0.946429	2
4652424	0.977273	0.294118	1	1	2
4653208	1	0.526316	1	1	2
4653718	0.984848	0.465116	0.909091	1	2
4655434	0.958333	0.5	1	1	2
4655892	0.96	0.5	0.842105	0.982759	2
4658636	1	0.217391	1	0.971963	2
4667071	1	0.576923	1	1	2
4667074	1	0.538462	1	1	2
4668685	1	0.48	1	1	2
4684651	1	0.3	1	1	2
4686424	0.921053	0.434783	0.941176	1	2
4692041	0.409091	0.661017	0.333333	0.134146	3
4717878	0.923077	0.457143	1	1	2
4718286	0.97561	0.382353	1	1	2
4721151	0.952381	0.392857	0.916667	1	2
4721672	0.982456	0.210526	0.8	0.988095	2
4721762	1	0.470588	1	1	2
4721765	1	0.484848	0.8	0.978495	2
4721846	0.979592	0.522727	1	1	2
4721909	0.972973	0.321429	0.833333	0.958904	2
4722083	0.947368	0.4	0.833333	0.986842	2
4722649	0.92	0.527778	1	1	2
4731876	0.976744	0.560976	1	1	2
4751050	0.977778	0.5	1	1	2
4751057	0.977273	0.451613	1	1	2
4752094	0.454545	0.340426	0.5625	0.070423	3
4752223	0.336364	0.244898	0.380952	0.094737	3
4752249	0.263158	0.162162	0.35	0.082192	3
4759562	0.957447	0.736842	0.823529	0.981818	2
4761032	1	0.529412	0.866667	0.989583	2
4769192	0.965517	0.4	0.769231	1	2
4770206	1	0.357143	1	0.972973	2
4770800	1	0.578947	0.909091	1	2
4780333	0.9375	0.277778	0.866667	0.95	2
4784945	0.431034	0.382353	0.314286	0.16129	3
4784966	0.414634	0.111111	0.3125	0.178771	3
4785035	0.485714	0.159091	0.25	0.179245	3
4785137	0.358696	0.229167	0.636364	0.119658	3
4785146	0.34375	0.326087	0.607143	0.125	3
4785321	0.329412	0.490566	0.416667	0.090909	3
4786425	1	0.333333	0.947368	1	2
4793940	0.9375	0.588235	1	1	2
4801781	0.964286	0.555556	0.545455	0.945455	2
4803360	1	0.689655	0.9	0.976744	2
4811803	0.972973	0.45	1	1	2
4813783	1	0.210526	0.833333	1	2
4815778	1	0.26087	1	1	2
4818936	0.471698	0.174603	0.5	0.112676	3
4818942	0.444444	0.19697	0.636364	0.119403	3
4819017	0.272727	0.203704	0.25	0.105263	3
4819041	0.289474	0.208333	0.272727	0.106061	3
4837423	1	0.45	1	1	2
4837969	0.945946	0.758621	0.818182	0.97619	2
4841545	0.483516	0.319149	0.45	0.192308	3
4846662	0.833333	0.952381	0.7	0.95	2
4846924	1	0.48	0.944444	0.948454	2
4851921	0.981132	0.387097	1	0.978495	2
4853872	0.960784	0.470588	1	1	2
4857377	0.308824	0.459016	0.388889	0.139241	3
4857416	0.297619	0.526316	0.428571	0.158879	3
4857557	0.240964	0.473684	0.214286	0.053691	3
4857675	0.516484	0.112676	0.393939	0.139785	3
4857684	0.54023	0.47541	0.419355	0.103448	3
4858086	0.42029	0.52381	0.266667	0.078652	3
4858113	0.378788	0.12069	0.272727	0.082474	3
4858128	0.42623	0.46	0.277778	0.07	3
4858548	0.524272	0.637681	0.2	0.125	3
4858746	0.486111	0.212121	0.238095	0.183908	3
4858753	0.507042	0.121212	0.208333	0.188235	3
4859071	0.433333	0.103448	0.173913	0.114286	3
4859104	0.44186	0.112676	0.117647	0.09375	3
4859107	0.433735	0.493151	0.264706	0.091837	3
4859164	0.42	0.613333	0.235294	0.107843	3
4859313	0.183673	0.333333	0.307692	0.192308	3
4859327	0.195122	0.310345	0.25	0.155172	3
4859328	0.190476	0.241379	0.25	0.155172	3
4862206	0.338028	0.107692	0.307692	0.125	3
4862213	0.352113	0.114754	0.266667	0.101695	3
4862218	0.361111	0.123077	0.266667	0.104	3
4862493	0.227273	0.119048	0.314286	0.070707	3
4863013	0.5	0.25	0.6	0.196078	3
4863094	0.48	0.369565	0.4375	0.158537	3
4863328	0.504762	0.192308	0.321429	0.175676	3
4863397	0.4	0.178571	0.461538	0.157895	3
4863577	0.5	0.347826	0.225806	0.13986	3
4863619	0.5	0.192308	0.24	0.19697	3
4863621	0.460526	0.173077	0.28	0.195489	3
4864719	0.209302	0.222222	0.266667	0.061224	3
4864845	0.338028	0.476923	0.4	0.166667	3
4864899	0.373333	0.278689	0.363636	0.152941	3
4865330	0.4125	0.425532	0.333333	0.10989	3
4865448	0.277778	0.581395	0.277778	0.116279	3
4865449	0.305556	0.093023	0.277778	0.111111	3
4867000	0.422414	0.618421	0.307692	0.164286	3
4867060	0.407767	0.15	0.151515	0.166667	3
4867108	0.39726	0.45	0.192308	0.165049	3
4867438	0.466667	0.605263	0.384615	0.191919	3
4867462	0.477273	0.567568	0.538462	0.164948	3
4867963	0.112903	0.462687	0.217391	0.107843	3
4867973	0.144928	0.171875	0.3	0.115385	3
4868319	0.405063	0.069444	0.363636	0.053571	3
4868334	0.430108	0.074074	0.333333	0.075	3
4868418	0.2875	0.459459	0.176471	0.093023	3
4868727	0.384615	0.159091	0.230769	0.1	3
4868772	0.382353	0.186047	0.257143	0.163636	3
4868835	0.381443	0.558824	0.307692	0.221154	3
4869122	0.490196	0.588235	0.230769	0.157895	3
4869532	0.46875	0.123288	0.478261	0.190476	3
4869586	0.416667	0.111111	0.466667	0.178082	3
4869655	0.508772	0.189189	0.608696	0.152174	3
4869921	0.46789	0.387755	0.428571	0.069565	3
4869962	0.35	0.418605	0.290323	0.065041	3
4870133	0.292683	0.795918	0.166667	0.07	1
4874819	0.510638	0.128205	0.285714	0.088235	3
4874864	0.573529	0.62	0.952381	1	1
4875218	0.45	0.291667	0.470588	0.111111	3
4875722	0.402597	0.116667	0.25	0.111888	3
4875752	0.290323	0.085106	0.235294	0.068493	3
4875926	0.351351	0.338462	0.222222	0.103448	3
4876784	0.409091	0.103896	0.411765	0.119403	3
4876808	0.401869	0.131579	0.4	0.109375	3
4877806	0.955556	0.619048	1	1	2
4885858	1	0.434783	1	1	2
4890668	0.971429	0.571429	1	1	2
4891525	0.823529	0.257143	0.952381	0.972477	2
4893232	1	0.307692	1	1	2
4909938	1	0.571429	0.923077	1	2
4910250	1	0.5	1	1	2
4911349	0.971429	0.40625	1	1	2
4911651	1	0.514286	1	0.989247	2
4912158	0.852459	0.638889	1	1	2
4913251	1	0.575	1	1	2
4913383	0.981132	0.4375	1	0.991667	2
4915231	1	0.580645	1	1	2
4919125	1	0.310345	0.75	0.986486	2
4926362	1	0.608696	0.909091	1	2
4926371	1	0.592593	0.818182	1	2
4933115	1	0.466667	0.8	0.965517	2
4933568	1	0.25	1	0.970588	2
4934723	0.985294	0.34375	0.9375	1	2
4934831	0.948718	0.407407	0.866667	1	2
4934834	0.947368	0.423077	0.8	0.988095	2
4947627	1	0.421053	1	0.964286	2
4947636	1	0.421053	1	0.963636	2
4948191	1	0.47619	1	1	2
4953105	1	0.542857	0.9375	1	2
4955132	0.953488	0.448276	1	1	2
4955720	1	0.583333	1	1	2
4956299	1	0.285714	1	1	2
4956650	1	0.545455	1	0.973333	2
4958262	1	0.324324	1	1	2
4967614	0.965517	0.5625	0.952381	1	2
4977636	1	0.583333	1	1	2
4978203	1	0.294118	1	0.979381	2
4978446	0.9375	0.428571	0.941176	0.984848	2
4979811	1	0.444444	1	0.981132	2
4982216	1	0.26087	1	1	2
4984967	0.961538	0.606061	0.909091	0.977528	2
5005528	0.916667	0.47619	1	1	2
5007544	1	0.192308	0.862069	0.989011	2
5012984	1	0.454545	0.944444	1	2
5030647	1	0.478261	1	1	2
5032148	0.964286	0.5	0.9	1	2
5035187	0.981481	0.25	0.923077	0.988636	2
5035493	1	0.461538	0.846154	1	2
5036716	0.978723	0.333333	1	1	2
5036725	0.980392	0.36	1	1	2
5041586	0.970588	0.318182	1	1	2
5042208	0.97561	0.365854	1	0.985714	2
5042346	1	0.583333	1	1	2
5046170	0.946667	0.261905	0.95	0.989011	2
5053724	0.976744	0.208333	1	1	2
5065698	1	0.384615	0.904762	0.97	2
5065854	0.980392	0.785714	0.785714	0.983333	2
5066280	0.980769	0.428571	1	1	2
5066466	1	0.266667	0.947368	1	2
5068265	0.967742	0.578947	1	1	2
5072999	1	0.416667	1	1	2
5084395	1	0.214286	0.916667	1	2
5084483	0.934783	0.34375	1	1	2
5089919	1	0.384615	0.818182	0.987654	2
5104377	0.875	0.545455	0.857143	0.951219	2
5110375	1	0.48	1	1	2
5119871	1	0.47619	0.923077	1	2
5120246	0.970588	0.478261	0.857143	1	2
5120294	0.965517	0.538462	0.833333	1	2
5120438	0.949153	0.764706	0.882353	0.969388	2
5120963	1	0.2	1	1	2
5121158	0.933333	0.4375	0.882353	1	2
5133932	0.967742	0.52381	0.8	1	2
5134520	1	0.535714	0.909091	0.989362	2
5148062	0.965517	0.4	0.916667	1	2
5150158	1	0.591837	1	1	2
5154091	0.942308	0.484848	1	1	2
5155712	0.964912	0.371429	0.916667	1	2
5159320	1	0.5	1	0.990741	2
5162535	0.567901	0.15873	0.176471	0.156863	3
5162789	0.428571	0.285714	0.277778	0.123077	3
5162804	0.419355	0.235294	0.1875	0.1	3
5162819	0.45283	0.333333	0.1875	0.079365	3
5167372	1	0.304348	0.916667	1	2
5169716	0.552632	0.148148	0.236842	0.142857	3
5169755	0.508929	0.253521	0.6	0.736842	1
5169779	0.353846	0.561644	0.388889	0.261905	3
5182669	1	0.214286	1	0.986486	2
5184581	0.976744	0.636364	1	0.971429	2
5184868	0.934783	0.4375	0.714286	0.988235	2
5184946	0.972973	0.277778	0.846154	0.962025	2
5185795	0.945946	0.705882	0.875	0.975904	2
5186344	0.96875	0.285714	1	0.985915	2
5188978	0.967213	0.513514	1	0.988095	2
5190240	0.965517	0.416667	0.909091	0.97619	2
5208878	1	0.285714	0.818182	1	2
5209538	1	0.268293	0.636364	0.942857	2
5214719	0.931035	0.9	0.818182	0.948718	2
5216375	0.88	0.25	0.6	0.875	2
5220079	1	0.458333	0.933333	1	2
5220181	1	0.259259	0.916667	0.987179	2
5224447	0.943662	0.5	1	0.990654	2
5224508	0.983333	0.363636	1	0.989247	2
5228098	1	0.481481	1	0.985507	2
5228335	1	0.382353	0.933333	0.992126	2
5228470	0.982143	0.45	1	0.988764	2
5228566	0.980392	0.809524	0.833333	0.972603	2
5229658	1	0.627907	0.944444	1	2
5232916	0.973684	0.333333	1	1	2
5233414	0.980769	0.347826	1	0.987179	2
5234629	1	0.357143	0.833333	0.972973	2
5236274	0.973684	0.325581	0.785714	0.988372	2
5241365	0.888889	0.3125	1	1	2
5241986	0.97561	0.307692	1	0.981818	2
5242193	0.961538	0.604651	1	0.982609	2
5245230	0.972222	0.481481	1	1	2
5246530	0.971429	0.413043	0.923077	1	2
5248976	1	0.75	0.222222	0.141732	1
5249084	0.705882	0.6	0.347826	0.299213	1
5249102	1	0.657143	0.28	0.333333	1
5249135	1	0.485714	0.32	0.414815	1
5249147	1	0.685714	0.375	0.411765	1
5250920	0.953488	0.5	0.8	0.987805	2
5252039	0.975	0.25	1	1	2
5252296	0.928571	0.4	0.909091	0.985915	2
5252423	0.98	0.333333	1	1	2
5253355	0.846154	0.7	0.923077	1	2
5262999	1	0.428571	0.928571	0.96	2
5263347	0.962264	0.535714	1	0.983333	2
5269156	0.956522	0.428571	1	1	2
5274113	1	0.5	0.8	1	2
5274534	0.95	0.322581	0.96	0.989796	2
5276582	0.971429	0.5	1	0.970149	2
5278093	1	0.52	1	1	2
5279243	1	0.5	1	1	2
5280602	1	0.333333	0.916667	1	2
5291987	0.976744	0.5	1	1	2
5294287	0.954545	0.602564	0.818182	0.990909	2
5296169	0.983607	0.542857	1	1	2
5298431	0.942857	0.176471	1	1	2
5300386	0.471264	0.5	0.2	0.04918	3
5300881	0.388235	0.225806	0.363636	0.078652	3
5302280	0.958333	0.545455	0.956522	0.982301	2
5311970	1	0.368421	0.823529	1	2
5312407	0.964912	0.45	1	1	2
5316460	1	0.55	0.9	1	2
5316535	0.966102	0.346154	0.9375	0.979167	2
5319134	0.980769	0.4	1	1	2
5320511	0.953488	0.612903	1	0.988764	2
5320640	0.979592	0.5	1	1	2
5324283	0.422222	0.138889	0.384615	0.22	3
5324289	0.431818	0.513514	0.384615	0.272727	3
5324778	0.363636	0.186047	0.173913	0.115044	3
5325021	0.42268	0.166667	0.478261	0.133333	3
5325039	0.43299	0.162162	0.478261	0.15942	3
5325096	0.445652	0.35	0.464286	0.147059	3
5325219	0.866667	0.22807	0.95	0.978495	2
5325776	0.414634	0.193548	0.222222	0.171053	3
5329349	0.357143	0.307692	0.172414	0.072581	3
5332995	0.967742	0.147059	1	1	2

## Sheet: 0511-T
snp	V03	V04	class
17771	0.55817	0.501629	1
17914	0.342037	0.319018	1
17915	0.335092	0.308176	1
18906	0.764706	0.788136	1
20271	0.871642	0.84874	1
20886	0.891892	0.857143	1
21249	0.09816	0.139535	1
21319	0.838816	0.7625	1
121097	0.812559	0.725	1
122185	0.878906	0.882353	1
123435	0.781818	0.782946	1
124071	0.8	0.861702	1
124074	0.795276	0.864583	1
125563	0.386364	0.34632	1
179016	0.986486	0.8125	1
179019	1	0.75	1
179460	1	0.785714	1
212258	0.681481	0.701923	1
212966	0.798358	0.820809	1
214054	0.847368	0.825397	1
260349	0.835227	0.77686	1
260985	0.803279	0.877551	1
260988	0.807377	0.882979	1
261714	0.902736	0.824074	1
302956	1	0.714286	1
362600	0.513514	0.638889	1
362605	0.393939	0.517241	1
391911	0.805882	0.766667	1
393427	0.8125	0.8	1
393436	0.780303	0.795455	1
404722	0.130435	0.134454	1
404760	0.085821	0.086538	1
404776	0.336283	0.3125	1
404797	0.432584	0.4	1
404827	0.830769	0.583333	1
564185	0.694444	0.882353	1
564221	0.471264	0.393939	1
576600	0.923077	0.846154	1
594152	0.575758	0.5625	1
594160	0.283019	0.375	1
594165	0.957447	0.842105	1
605949	0.246602	0.335294	1
606006	0.598778	0.502994	1
606885	0.304659	0.283237	1
606971	0.464012	0.403941	1
607020	0.178571	0.172043	1
624415	0.973684	0.75	1
624424	1	0.75	1
632286	0.788889	0.833333	1
632419	0.83871	0.68	1
780236	0.391447	0.308057	1
780242	0.419355	0.330144	1
783582	0.136038	0.128378	1
902272	0.345588	0.222222	1
902278	0.341615	0.246154	1
902322	0.18705	0.189189	1
902338	0.079208	0.112	1
902374	0.053628	0.081301	1
918372	0.959184	0.8	1
944330	0.092857	0.105263	1
1003672	0.863192	0.848837	1
1006287	0.937126	0.852941	1
1007231	0.424419	0.551237	1
1079868	0.884058	0.818182	1
1102850	0.855072	0.866667	1
1107434	0.098039	0.137931	1
1107455	0.102041	0.12766	1
1107490	0.108696	0.115385	1
1107492	0.889503	0.883495	1
1221962	0.805195	0.8	1
1221973	0.568965	0.583333	1
1277593	1	0.789474	1
1277596	1	0.692308	1
1277599	1	0.75	1
1352017	0.351064	0.382979	1
1352020	0.219512	0.285714	1
1364840	0.561404	0.65625	1
1364855	0.206186	0.326923	1
1364862	0.45283	0.47541	1
1364893	0.194444	0.098592	1
1364956	0.681159	0.611111	1
1364965	0.241379	0.352941	1
1365005	0.784615	0.586207	1
1389492	0.741667	0.724138	1
1389507	0.201794	0.230769	1
1427304	0.675676	0.842105	1
1498817	0.83871	0.7	1
1684592	0.257732	0.306452	1
1684668	0.226891	0.311828	1
1702756	1	0.764706	1
1857842	0.209091	0.251497	1
1857880	0.452381	0.453552	1
1857896	0.64095	0.638298	1
1857904	0.253012	0.280899	1
1857914	0.214953	0.218935	1
1867152	0.304348	0.440514	1
1867158	0.316038	0.450161	1
1867161	0.678571	0.536278	1
1867185	0.378685	0.486034	1
1867272	0.375912	0.497585	1
1936272	0.847826	0.886792	1
1936273	0.861702	0.925926	1
1958798	0.638298	0.8	1
1958806	0.4	0.5	1
1975152	0.192053	0.217949	1
1975255	0.494253	0.54902	1
2338686	0.14094	0.156627	1
2338746	0.277372	0.285714	1
2338779	0.581633	0.493151	1
2338818	0.266667	0.337209	1
2338836	0.146154	0.22619	1
2339133	0.421053	0.615385	1
2339345	0.708333	0.947368	1
2339663	1	0.733333	1
2340261	0.725	0.73913	1
2340330	0.744186	0.78125	1
2366340	0.894737	0.833333	1
2394308	0.947368	0.833333	1
2394310	0.9	0.842105	1
2404663	0.928571	0.8	1
2404687	1	0.769231	1
2405006	1	0.785714	1
2405092	1	0.769231	1
2467414	0.818182	0.842105	1
2467415	0.826087	0.842105	1
2483121	0.444444	0.6	1
2483137	0.275862	0.44898	1
2483157	0.432432	0.467532	1
2483158	0.426667	0.45	1
2483159	0.565789	0.55	1
2483202	0.432432	0.414062	1
2483277	0.638462	0.647482	1
2483281	0.311475	0.320312	1
2483282	0.319328	0.325581	1
2483284	0.333333	0.325758	1
2483443	0.430851	0.496504	1
2483478	0.457286	0.343284	1
2483489	0.450777	0.379845	1
2483589	0.722222	0.766667	1
2483590	0.722222	0.75	1
2521400	0.456592	0.475771	1
2731039	1	0.764706	1
2731045	1	0.714286	1
2757160	0.633333	0.708333	1
2875074	1	0.785714	1
2944095	0.270492	0.447368	1
2944185	0.210227	0.276786	1
2944222	0.241758	0.305085	1
2944233	0.258242	0.30597	1
2944314	0.347222	0.461538	1
2944324	0.531915	0.439024	1
3042735	0.12	0.240506	1
3057829	1	0.727273	1
3064944	0.858156	0.875	1
3242442	1	0.727273	1
3249245	0.258621	0.282609	1
3250127	0.157025	0.114286	1
3250140	0.2	0.168675	1
3250180	0.641667	0.730337	1
3250353	0.116505	0.152174	1
3250361	0.106796	0.10989	1
3250377	0.901786	0.848485	1
3250406	0.057692	0.108434	1
3250549	0.830508	0.951219	1
3250575	0.670213	0.59322	1
3256841	0.367521	0.349057	1
3256904	0.229947	0.265487	1
3256916	0.193333	0.178947	1
3256946	0.133333	0.127907	1
3256993	0.349398	0.315789	1
3257059	0.48951	0.544776	1
3257095	0.352	0.465517	1
3257123	0.25	0.341772	1
3510429	1	0.782609	1
3556492	0.243243	0.247619	1
3556616	0.461066	0.529221	1
3556643	0.484615	0.503788	1
3556685	0.511784	0.510204	1
3556691	0.511945	0.505435	1
3556910	0.590278	0.623288	1
3556916	0.405498	0.362416	1
3557119	0.5475	0.494949	1
3557149	0.575107	0.473077	1
3557179	0.432739	0.52	1
3557393	0.41635	0.466667	1
3557629	0.498361	0.577778	1
3557791	0.422658	0.438462	1
3557866	0.17619	0.222222	1
3558236	0.359551	0.353488	1
3558260	0.432271	0.416667	1
3558263	0.446394	0.425532	1
3558345	0.522613	0.582524	1
3558347	0.527919	0.574257	1
3558407	0.457944	0.369942	1
3558416	0.525084	0.631902	1
3558419	0.471572	0.350318	1
3558563	0.317778	0.306667	1
3558593	0.191781	0.171875	1
3558620	0.175141	0.160428	1
3558626	0.774725	0.778947	1
3558662	0.442308	0.399194	1
3558716	0.447312	0.431718	1
3558743	0.543689	0.582192	1
3558773	0.532847	0.625	1
3558832	0.172043	0.188679	1
3558838	0.189189	0.211268	1
3558841	0.22314	0.205479	1
3558847	0.702128	0.743902	1
3558853	0.680723	0.735294	1
3558916	0.635338	0.705521	1
3558943	0.369942	0.307692	1
3558946	0.634146	0.69	1
3559066	0.360947	0.356164	1
3559161	0.461806	0.422222	1
3559270	0.462012	0.467811	1
3559354	0.51608	0.48254	1
3559408	0.481707	0.527211	1
3559458	0.398568	0.366071	1
3559600	0.476357	0.481752	1
3559606	0.51458	0.510949	1
3559672	0.470588	0.527344	1
3559745	0.271375	0.261146	1
3584276	0.145729	0.227273	1
3584283	0.169014	0.241935	1
3584318	0.586667	0.554745	1
3584338	0.238318	0.216783	1
3584355	0.343195	0.275862	1
3584377	0.486111	0.455882	1
3584434	0.764706	0.8	1
3584446	0.714286	0.789474	1
3632106	0.880383	0.801887	1
3634453	0.892857	0.827586	1
3678519	0.756098	0.764706	1
3678520	0.736842	0.777778	1
3718574	0.9	0.733333	1
3767254	0.846154	0.818182	1
3768454	1	0.764706	1
3849814	0.861111	0.904762	1
3849815	0.857143	0.904762	1
4029259	0.415301	0.43662	1
4030308	0.932203	0.855932	1
4031034	0.806084	0.85	1
4031037	0.805243	0.848485	1
4036033	1	0.75	1
4036036	1	0.75	1
4038268	1	0.75	1
4150480	0.875537	0.907895	1
4238388	0.039627	0.051136	1
4238393	0.040964	0.04918	1
4252843	0.853211	0.879121	1
4269282	1	0.785714	1
4354608	0.884615	0.88	1
4354609	0.88	0.869565	1
4457529	0.148551	0.176	1
4457544	0.767974	0.742138	1
4457556	0.251429	0.305882	1
4457569	0.288312	0.37931	1
4457826	0.620094	0.492248	1
4457835	0.397351	0.51751	1
4457877	0.405405	0.547244	1
4457908	0.381107	0.551601	1
4458123	0.584498	0.510029	1
4458144	0.407652	0.461095	1
4458183	0.393124	0.493671	1
4458573	0.171548	0.111801	1
4458576	0.108597	0.090909	1
4458588	0.155844	0.068493	1
4458594	0.178723	0.097222	1
4458597	0.201681	0.108844	1
4458819	0.643275	0.485294	1
4458885	0.268293	0.430233	1
4458906	0.226837	0.451128	1
4459041	0.626594	0.462745	1
4459200	0.770349	0.614907	1
4482006	0.839506	0.916667	1
4691795	0.148352	0.113208	1
4691822	0.437107	0.462264	1
4691833	0.645038	0.709677	1
4691836	0.623529	0.698925	1
4691910	0.10231	0.136752	1
4813861	0.973684	0.769231	1
4841663	0.666667	0.686275	1
4842430	0.888889	0.877049	1
4843156	0.858871	0.855422	1
4843159	0.852459	0.853659	1
4843795	0.75	0.777778	1
4844696	0.483051	0.510638	1
4844698	0.497835	0.511111	1
4844702	0.530516	0.552941	1
4846647	0.899038	0.891566	1
4979550	0.345238	0.276596	1
4979573	0.330544	0.415385	1
4979613	0.430464	0.458824	1
4979615	0.428105	0.465909	1
4979655	0.35412	0.461078	1
4979659	0.339326	0.466258	1
4979697	0.233397	0.302326	1
5169626	0.116431	0.100233	1
5169638	0.21875	0.2147	1
5169651	0.106171	0.110132	1
5169731	0.129128	0.179245	1
5169753	0.141662	0.18251	1
5169779	0.598826	0.639831	1
5169781	0.201571	0.175978	1
5169841	0.115781	0.105611	1
5169857	0.076645	0.064062	1
5169895	0.579477	0.567914	1
5169896	0.215292	0.208733	1
5169903	0.09682	0.065934	1
5170007	0.237043	0.310584	1
5170059	0.335533	0.370213	1
5170087	0.206235	0.196203	1
5170122	0.099526	0.120482	1
5170138	0.66443	0.638889	1
5170150	0.427083	0.346939	1
5170156	0.471698	0.288889	1
5170221	0.196705	0.250549	1
5170285	0.169942	0.245	1
5170320	0.372414	0.391304	1
5170344	0.221477	0.230769	1
5248163	0.13442	0.168919	1
5248182	0.110375	0.14966	1
5248214	0.119565	0.088889	1
5248250	0.316498	0.275	1
5248664	0.830357	0.807229	1
5248943	0.161094	0.15	1
5248970	0.117986	0.118227	1
5249051	0.627045	0.603448	1
5249066	0.353267	0.378261	1
5249114	0.33794	0.358209	1
5249135	0.706134	0.713513	1
5287185	1	0.733333	1
5287188	1	0.666667	1
5287251	1	0.7	1
5288922	0.75	0.684211	1
5288923	0.736842	0.625	1
5304151	0.205882	0.352941	1
5304154	0.621622	0.473684	1

## Sheet: 0512-T
snp	V01	V02	V03	V04	V05	V08	V09	class
2891	1	1	0.998	1	1	0.164835	0.998679	2
6106	1	1	1	1	1	0.083333	0.999311	2
6307	1	1	1	1	0.998331	0.125	1	2
6562	1	1	1	1	0.998322	0.095238	0.998075	2
23261	1	1	1	0.992537	0.995968	0.083333	0.999134	2
26787	1	1	0.995575	0.986111	0.993776	0.186441	0.98915	2
27325	1	1	0.997101	0.990826	0.998261	0.057471	0.999055	2
28243	1	1	1	1	1	0.138462	1	2
32010	1	1	0.99811	1	0.997683	0.075758	0.999506	2
32088	1	0.962963	1	1	0.998659	0.098901	0.999403	2
32741	1	1	0.995423	1	1	0.158333	0.998526	2
33776	1	1	1	0.983871	0.997826	0.152542	0.998682	2
34252	1	1	1	0.99359	1	0.12766	0.997691	2
34870	1	1	0.996479	1	0.995984	0.123077	0.997097	2
35029	1	1	1	1	0.997685	0.136364	0.998208	2
58739	1	1	1	1	0.996132	0.082707	0.997178	2
58744	1	1	1	1	0.998088	0.081481	0.999089	2
60088	1	1	1	1	0.995726	0.142857	1	2
61398	1	1	1	1	0.997396	0.151515	0.995406	2
62608	1	1	1	1	0.998387	0.219178	1	2
70105	1	1	1	1	0.994624	0.185567	0.997877	2
72621	0.985915	1	0.997642	1	1	0.151515	0.998612	2
96768	1	1	1	1	0.994434	0.25	0.998795	2
103782	1	1	0.995885	1	0.994536	0.084337	0.998192	2
115182	1	1	1	0.993506	0.994302	0.140351	0.995972	2
133042	1	1	1	1	0.998299	0.114583	0.997553	2
133873	1	1	0.996721	1	0.995984	0.146667	0.997836	2
140947	1	1	1	1	0.99635	0.086207	1	2
153206	0.982456	1	0.997333	0.992647	1	0.142857	0.998964	2
155779	0.988764	0.954545	1	0.981366	0.995769	0.121739	0.997041	2
155848	1	1	1	1	1	0.107143	0.999495	2
158758	0.986486	1	0.997732	0.99359	0.995671	0.071429	0.99568	2
161205	1	1	0.997214	0.994595	1	0.168675	0.999052	2
163269	1	1	1	1	0.991984	0.15	0.996803	2
170385	1	1	1	1	0.998066	0.087379	0.997636	2
173237	1	1	1	1	1	0.08547	0.99926	2
175757	1	1	0.996139	1	0.9984	0.082474	0.991392	2
176699	1	1	0.995413	0.992701	0.993921	0.079646	0.997843	2
176969	0.96875	0.965517	0.987041	1	0.990358	0.126667	0.982916	2
177047	0.943396	1	0.972973	0.925926	0.951613	0.056738	0.952096	2
183988	0.9875	1	1	0.990476	0.993039	0.125	1	2
184954	0.946429	1	0.997625	0.993056	0.995138	0.096154	0.997191	2
187159	1	1	1	1	1	0.11215	0.99923	2
187174	1	1	1	1	1	0.1	1	2
190347	0.963855	1	0.996283	0.990476	0.996176	0.092593	1	2
191178	1	0.958333	0.995272	1	0.998739	0.119565	0.998554	2
191304	1	1	1	1	1	0.095238	0.999345	2
193507	0.976744	1	1	0.991667	1	0.172414	1	2
193809	0.981818	1	0.997101	1	0.998092	0.141732	0.996441	2
195090	0.986842	1	1	1	0.998217	0.072289	0.997602	2
195372	1	1	1	1	0.99835	0.09375	0.998279	2
197827	0.983051	1	1	1	1	0.1	1	2
198864	1	1	1	1	0.998605	0.122642	1	2
201416	1	1	0.994609	0.985075	0.996516	0.129032	0.998028	2
211085	1	1	0.986441	1	0.994854	0.139241	0.992238	2
218265	1	1	1	1	1	0.12037	0.999191	2
218266	1	1	0.997442	1	0.996324	0.111111	0.998379	2
218514	1	1	0.995781	0.992593	0.998848	0.099379	0.999497	2
219068	1	1	1	1	0.998645	0.092308	0.999317	2
219254	1	1	0.987395	1	0.992647	0.113208	0.989399	2
219263	1	1	1	1	0.997602	0.103448	0.998353	2
219300	1	1	1	1	1	0.092593	0.99687	2
219419	1	1	0.997519	1	0.996124	0.118421	0.999112	2
219584	0.985915	1	0.996914	1	1	0.138614	0.996451	2
224534	1	1	1	1	1	0.215686	1	2
236718	1	1	1	1	0.996479	0.119266	0.998503	2
239381	1	1	1	0.992126	0.997976	0.133333	1	2
240407	1	1	1	1	0.998084	0.089744	0.997425	2
240673	1	1	1	1	0.996815	0.106061	1	2
242126	0.984375	1	1	1	0.998713	0.107143	1	2
243349	1	1	1	1	1	0.082569	0.999127	2
243439	1	1	0.998124	0.994286	1	0.126761	0.997666	2
244872	1	1	1	1	0.998084	0.089286	0.999162	2
244896	1	1	0.995122	0.988636	0.996161	0.127273	0.995951	2
255305	1	1	1	1	0.998205	0.123711	0.997837	2
265660	0.987952	1	1	1	1	0.09375	1	2
266894	0.987179	1	1	1	1	0.086957	0.998698	2
271836	1	1	1	1	1	0.111111	0.998956	2
291863	1	1	0.996212	1	0.998138	0.101266	1	2
292631	1	1	1	1	0.998058	0.237288	0.999201	2
294254	1	1	0.99061	1	0.997951	0.107692	0.996205	2
300894	1	1	1	1	0.994638	0.112903	1	2
301254	1	1	1	1	0.997579	0.108108	1	2
315193	1	1	1	1	0.998815	0.0875	0.998928	2
316191	1	1	0.996988	1	1	0.127907	1	2
326028	1	1	0.997585	1	0.993893	0.113208	0.9986	2
326773	1	1	1	1	1	0.098361	0.998739	2
332330	1	1	1	1	1	0.190476	1	2
339752	1	1	1	1	1	0.103448	0.998489	2
339893	1	1	1	1	1	0.209302	1	2
339902	1	1	1	0.988889	0.985816	0.205128	0.998264	2
343345	1	1	1	1	0.997275	0.134615	0.993103	2
343551	1	1	1	0.993243	0.997608	0.083333	0.99872	2
343782	0.987342	1	1	1	1	0.130435	0.998042	2
344149	1	1	1	0.990909	0.994059	0.114286	0.998469	2
347338	0.981481	1	1	1	0.998392	0.079208	0.999201	2
347972	0.988235	1	0.998264	0.993243	0.997283	0.097403	0.997183	2
356931	1	1	0.996441	1	1	0.171875	0.998607	2
377000	0.985075	1	1	1	0.993701	0.090164	0.997761	2
378392	1	1	1	1	1	0.126984	0.99466	2
379898	1	1	1	0.992701	1	0.108527	0.995674	2
382670	1	1	1	1	0.998172	0.123457	0.998037	2
382907	1	1	1	1	1	0.126984	0.999286	2
388042	1	1	1	1	0.998279	0.134831	0.999069	2
391122	0.986667	1	0.997831	1	0.998435	0.112245	0.997632	2
396374	0.982456	1	1	1	0.99687	0.087379	0.998446	2
396808	1	1	0.99729	1	1	0.111111	0.998363	2
400110	1	1	0.994505	0.989796	0.998141	0.132653	0.995876	2
402556	1	1	1	1	0.996485	0.08	1	2
406758	0.986301	1	1	1	0.995893	0.109589	0.997419	2
414299	1	1	1	1	0.995153	0.138889	0.998291	2
432346	1	1	0.997685	1	0.995822	0.115789	0.996857	2
433311	1	1	1	1	0.994898	0.078947	0.99431	2
433639	0.982143	1	1	1	0.997904	0.093333	0.997797	2
433837	1	1	1	1	0.994264	0.0625	0.989144	2
434537	1	1	1	1	1	0.156522	1	2
436248	1	1	1	0.99375	0.996581	0.118421	0.997504	2
437524	1	1	1	1	0.996491	0.065789	0.998999	2
441007	1	1	1	1	0.993186	0.111111	0.997046	2
442352	1	1	0.995851	1	1	0.1	0.9936	2
451247	1	1	1	1	1	0.0625	0.999133	2
451914	1	1	0.997355	1	1	0.101852	1	2
453257	1	1	1	1	0.994071	0.126984	0.998026	2
453891	1	0.954545	1	1	0.995485	0.138889	0.997561	2
463528	1	1	1	1	0.998592	0.121212	0.998539	2
463867	1	1	1	1	0.995381	0.166667	0.998736	2
474931	1	1	1	1	1	0.184211	1	2
475514	1	1	1	1	0.996988	0.128205	1	2
482320	1	1	1	1	1	0.140625	0.998201	2
485977	1	1	1	1	1	0.102564	0.998459	2
493726	1	1	1	1	0.994163	0.076923	1	2
494370	1	1	0.996633	1	1	0.105882	1	2
494904	1	1	0.997706	1	0.998516	0.151515	0.996669	2
500452	0.987805	1	1	1	0.998302	0.163265	0.998519	2
512548	1	1	1	1	0.994245	0.079545	0.998192	2
522074	1	1	1	1	0.995025	0.125	0.997331	2
522214	1	1	1	1	0.998621	0.109375	0.999204	2
532629	1	1	1	1	1	0.094595	1	2
534753	1	1	0.997712	1	0.996748	0.115385	0.998986	2
539654	1	1	1	0.990654	1	0.127907	0.998113	2
541146	1	1	1	1	1	0.1	0.998615	2
547426	1	1	0.995381	0.985294	0.998311	0.140496	0.996566	2
547480	1	1	0.997519	1	0.994992	0.120879	0.999271	2
551886	1	0.933333	1	1	0.996479	0.084967	0.992551	2
552378	1	1	0.995726	1	1	0.095238	0.998663	2
561428	1	1	1	1	1	0.166667	0.997735	2
562346	1	0.952381	0.9729	0.978495	0.984985	0.072917	0.984587	2
563936	0.464789	0.565217	0.456422	0.50505	0.421622	1	0.459747	1
564000	0.638298	0.5	0.510086	0.584416	0.455631	0.615385	0.509767	1
564506	1	1	1	1	0.994048	0.093333	0.990885	2
564701	1	1	1	1	0.998361	0.093023	0.995006	2
564805	0.976744	1	1	1	1	0.141509	1	2
568182	1	1	0.998039	1	0.992284	0.095238	0.99653	2
568275	0.964912	1	1	0.992481	0.998285	0.065574	0.997447	2
571416	1	1	0.997845	1	0.997372	0.076271	0.997741	2
579599	1	1	1	1	1	0.15625	1	2
579650	0.978723	1	1	1	1	0.131579	0.995418	2
603471	0.973684	1	0.995614	1	0.994505	0.117647	0.995475	2
605274	1	1	0.984733	0.984733	0.994624	0.155844	0.983582	2
606971	0.394737	0.571429	0.464696	0.41206	0.474215	0.580645	0.483279	1
609957	1	1	1	1	1	0.086207	0.997661	2
610206	0.985075	1	1	1	1	0.133333	0.999135	2
615344	1	1	1	1	1	0.095745	0.995283	2
616329	1	1	1	1	0.998384	0.082645	1	2
616449	1	1	1	1	1	0.135135	0.998462	2
616467	1	1	0.996644	1	0.990689	0.135802	0.993179	2
620732	0.988506	1	0.985915	0.988235	1	0.12963	0.99536	2
623136	1	1	1	1	1	0.108108	0.995789	2
623597	0.986111	1	1	1	1	0.085106	0.99923	2
638474	1	1	0.995049	1	1	0.1	1	2
638555	1	0.9375	1	0.992958	0.998255	0.125	0.99898	2
638706	1	1	0.996774	1	1	0.102941	0.997257	2
644680	1	1	1	1	1	0.10101	0.995155	2
644827	1	1	1	1	0.998172	0.117021	0.996192	2
650105	1	1	1	0.991935	0.99619	0.107143	0.998068	2
654154	1	1	1	0.993378	0.996552	0.198198	0.995327	2
655752	1	1	1	1	1	0.088608	1	2
656467	0.989362	1	0.99569	1	1	0.101695	1	2
656958	1	1	1	0.992857	0.998168	0.111111	0.996457	2
656969	1	1	1	1	0.996569	0.107843	0.997523	2
662743	1	1	1	1	1	0.138462	0.997512	2
664069	1	1	1	1	0.997802	0.114583	0.997183	2
671678	1	1	1	1	1	0.090909	1	2
677711	1	1	0.9984	0.993939	0.998821	0.087302	0.998343	2
677957	1	1	1	1	0.995082	0.196429	0.99811	2
679992	1	1	1	1	1	0.145833	0.99906	2
687314	1	1	1	1	0.998088	0.15	0.997636	2
698660	1	1	0.996466	1	0.992857	0.069565	0.998856	2
699519	1	1	1	1	1	0.096774	0.996691	2
699524	1	1	0.997494	1	1	0.113636	0.998353	2
730671	1	1	1	1	1	0.186441	0.999249	2
733083	1	1	0.997361	1	1	0.130435	0.999038	2
733559	1	1	1	1	0.99841	0.094118	1	2
737760	1	1	0.984334	0.982609	0.986135	0.132353	0.978702	2
738318	1	1	0.996732	1	0.992857	0.112676	1	2
756040	0.981132	1	1	1	0.998051	0.086957	1	2
763153	1	1	1	1	0.998308	0.079208	0.997143	2
763210	1	1	1	1	1	0.068376	0.998548	2
775285	1	1	1	1	1	0.074766	1	2
775570	1	1	1	1	1	0.119565	0.997953	2
786702	1	1	0.994485	1	0.997344	0.120301	0.999414	2
790588	1	1	1	1	0.998363	0.11236	0.998826	2
790618	1	1	1	1	0.998314	0.121951	1	2
790744	1	1	0.997015	0.992647	0.996546	0.084112	0.99887	2
790828	1	1	0.997717	1	0.991758	0.109091	0.994382	2
798557	1	1	1	1	1	0.183333	0.997344	2
802411	0.987013	0.9375	0.987138	0.959184	0.985801	0.091837	0.982385	2
806157	1	1	0.99654	0.981818	1	0.096386	0.994126	2
807335	1	1	0.996923	1	0.996764	0.102564	0.995511	2
808500	1	1	1	1	0.997706	0.074074	0.998243	2
811196	0.986111	1	1	1	1	0.120482	0.995968	2
813926	1	1	1	1	1	0.1	0.999034	2
816494	1	1	1	1	1	0.119048	1	2
816854	0.983051	1	1	1	0.998555	0.09009	1	2
822881	1	1	1	1	0.98954	0.129032	0.993597	2
830260	1	1	1	1	0.996063	0.123288	0.998586	2
841350	1	1	1	0.986842	1	0.084112	0.998101	2
850465	1	0.964286	0.997895	1	0.998705	0.126437	0.997587	2
852869	1	1	0.997151	1	0.996639	0.114943	0.998995	2
854631	1	1	0.996656	1	0.996248	0.12069	1	2
855675	1	1	1	1	1	0.101449	0.998621	2
864095	0.974684	1	1	0.992188	0.997041	0.141414	0.991567	2
873164	1	1	1	1	1	0.180723	1	2
875401	1	1	1	1	0.997773	0.185714	0.997661	2
875448	0.984848	1	1	0.992248	0.995816	0.123457	0.997613	2
875455	1	1	0.996855	1	0.989627	0.113924	0.996458	2
876136	1	1	0.994302	0.982906	0.996101	0.075	0.995767	2
881653	1	1	1	1	1	0.123596	0.99816	2
890802	0.981481	1	1	1	0.995549	0.113208	0.999127	2
898384	1	1	1	0.989362	0.996435	0.096774	1	2
903848	0.343066	0.272727	0.425697	0.486957	0.416488	1	0.402478	1
908157	1	1	1	1	1	0.086022	0.998405	2
910032	1	1	1	1	0.998534	0.133333	0.999316	2
911644	1	0.9375	1	1	0.997249	0.164384	0.997583	2
913391	1	1	0.997015	1	0.998387	0.069767	0.998547	2
913522	1	1	1	1	0.997433	0.105263	1	2
921030	0.97561	1	0.997355	1	0.992126	0.127907	0.990525	2
921081	0.986842	1	1	1	0.996296	0.16	0.997627	2
933370	1	1	0.996656	1	0.992308	0.152542	0.992	2
933946	1	1	0.997347	0.99187	1	0.153846	0.998885	2
937048	0.966667	1	1	1	1	0.093023	1	2
937988	1	1	1	0.988372	0.996516	0.126984	1	2
938341	0.98	1	1	1	0.998008	0.136986	0.997525	2
940088	1	1	1	1	1	0.084615	0.999291	2
965642	1	1	1	1	0.99842	0.108434	1	2
967091	1	1	1	1	0.99768	0.094595	1	2
967670	1	1	0.997468	1	0.998492	0.098901	0.997671	2
975186	1	1	0.994898	1	1	0.09434	0.997682	2
978628	0.982759	1	0.997531	0.991667	0.997055	0.084746	0.996006	2
979941	1	1	1	0.993243	1	0.088889	0.99928	2
986219	1	1	0.997462	1	1	0.133333	0.999101	2
991167	1	1	0.997863	1	0.99859	0.125	1	2
995443	1	1	1	1	1	0.1	0.994652	2
1007473	1	1	0.994792	1	0.997275	0.1	0.990033	2
1017318	1	1	0.997436	1	0.998285	0.109375	0.998122	2
1019712	0.987654	1	1	1	0.998165	0.104651	0.995556	2
1020003	1	1	0.994048	1	0.994975	0.114754	0.996815	2
1021388	0.960784	1	1	1	1	0.121212	1	2
1051002	1	1	0.996855	1	0.995984	0.205128	0.997775	2
1054277	1	1	1	1	1	0.088608	0.997976	2
1056671	1	1	1	1	0.990783	0.25	0.997283	2
1059921	1	1	0.996429	1	0.998371	0.132353	0.998344	2
1060647	1	0.916667	1	1	0.998095	0.285714	1	2
1074983	0.986486	1	0.990566	1	1	0.088608	0.998643	2
1082617	1	1	0.994872	0.993197	0.998355	0.147541	0.995215	2
1086823	0.988764	1	1	1	1	0.181818	0.998092	2
1086898	1	1	1	1	0.998353	0.176471	0.99809	2
1102118	1	1	1	1	0.99827	0.106383	0.997934	2
1112056	0.989011	1	1	1	1	0.3125	0.996963	2
1116153	0.988235	1	1	1	0.996109	0.179104	0.997416	2
1131463	1	1	0.997475	1	0.99711	0.0625	0.99835	2
1132824	0.988372	1	0.995902	1	0.995485	0.203125	0.988571	2
1132917	1	1	0.996743	1	0.998279	0.152542	1	2
1132932	1	0.944444	0.994083	1	0.99679	0.121212	0.999017	2
1151672	1	1	1	1	1	0.152542	0.996564	2
1154732	1	1	0.997403	1	1	0.245283	0.998409	2
1156548	1	1	1	1	0.997738	0.078947	0.993535	2
1161253	0.990991	1	0.997101	1	0.996774	0.164179	0.995758	2
1164154	1	1	1	0.977012	0.983871	0.191489	0.993228	2
1183201	1	1	0.996951	1	1	0.082353	0.993846	2
1212158	1	1	1	1	0.992537	0.145161	0.998869	2
1213253	1	1	1	1	0.996357	0.126761	1	2
1215533	1	1	1	1	1	0.074468	0.997738	2
1215545	1	1	1	1	1	0.083333	0.999209	2
1215626	1	1	1	1	0.997797	0.137931	0.996571	2
1217518	1	1	1	1	0.998311	0.157895	0.997947	2
1224064	1	1	0.997845	1	1	0.138614	0.999196	2
1226179	0.981481	1	1	0.990741	0.997283	0.163265	1	2
1226416	0.9875	1	1	1	1	0.154639	0.99803	2
1232022	1	1	0.997238	1	0.997881	0.101266	0.995528	2
1232103	1	1	1	1	1	0.174757	0.996041	2
1232806	0.987654	1	0.997512	1	1	0.117647	1	2
1237529	1	1	0.997245	1	1	0.089552	1	2
1238794	1	1	1	1	1	0.141026	0.99916	2
1241611	1	1	1	1	0.998279	0.139535	1	2
1243009	1	1	0.99729	0.991597	0.994915	0.133333	0.999165	2
1243630	1	0.95	1	0.992424	1	0.078125	0.994956	2
1244816	1	1	0.997355	1	0.996296	0.181818	0.999159	2
1244992	1	1	1	1	0.998158	0.174757	0.997974	2
1246904	1	1	0.99696	0.99187	0.994872	0.153846	0.991141	2
1247273	1	1	0.991903	1	0.997506	0.149254	0.996377	2
1247414	1	1	1	1	0.998031	0.181818	0.998791	2
1248947	0.985294	1	0.995536	1	1	0.104348	0.997506	2
1248971	1	1	1	1	0.994638	0.086957	0.997418	2
1257307	1	1	1	1	0.995146	0.129032	0.998371	2
1258057	0.983333	1	0.997449	1	0.996627	0.132353	0.998084	2
1258545	1	1	1	1	1	0.132353	1	2
1259397	1	0.95	0.992327	0.987421	0.990215	0.098592	0.991498	2
1261128	1	1	0.997481	1	0.994094	0.138889	1	2
1264483	1	1	1	1	1	0.096774	0.997055	2
1264494	1	1	1	1	1	0.098361	1	2
1270210	1	1	1	1	0.998273	0.202247	0.997838	2
1284174	1	1	1	1	0.998656	0.089888	0.999159	2
1284216	1	1	1	0.991597	0.998516	0.109756	0.999044	2
1284240	1	1	0.997423	1	1	0.092105	1	2
1352703	1	1	1	1	0.997877	0.086207	0.9952	2
1353021	1	1	0.997033	1	0.996234	0.1375	0.998869	2
1353998	1	1	1	0.991453	0.992293	0.067568	0.998026	2
1369264	0.980392	1	0.997238	1	1	0.153846	1	2
1369294	1	1	0.991279	1	0.995652	0.1	0.998788	2
1370327	1	1	1	0.991071	1	0.142857	1	2
1370669	1	1	1	1	0.998028	0.101695	1	2
1370798	0.981132	1	1	1	1	0.175	0.997647	2
1372556	0.969697	1	1	1	0.997674	0.166667	0.996328	2
1372595	1	1	1	1	1	0.121622	1	2
1373140	1	1	1	1	0.997792	0.101449	1	2
1378304	1	1	1	1	1	0.090909	0.998853	2
1380387	1	1	0.995327	0.990991	1	0.219512	1	2
1388995	0.678571	0.733333	0.598266	0.632479	0.623679	0.782609	0.588636	1
1388996	0.678571	0.733333	0.595989	0.621849	0.616842	0.772727	0.588501	1
1390789	0.981132	1	1	1	1	0.186047	1	2
1397392	1	1	1	1	1	0.086957	1	2
1397395	0.989247	1	0.993994	1	1	0.086957	1	2
1408382	0.984375	1	0.993311	0.984962	1	0.090909	0.998674	2
1409653	0.945455	0.941176	1	1	1	0.099174	0.999196	2
1428128	1	1	1	1	0.997567	0.060976	1	2
1443762	1	1	0.995134	0.991071	0.996942	0.147059	1	2
1454594	0.986842	1	1	1	0.997355	0.101695	0.998314	2
1454606	0.987342	1	1	1	0.994565	0.137255	0.998039	2
1458118	1	1	1	1	0.998336	0.084211	0.991952	2
1466188	1	1	1	1	0.997895	0.09375	0.998615	2
1466524	1	1	1	0.992958	1	0.102804	0.998874	2
1469766	1	1	0.994737	1	1	0.138462	0.997888	2
1469874	0.983051	1	1	1	0.995624	0.131579	0.998711	2
1472396	1	1	1	1	1	0.272727	0.997283	2
1474887	1	1	1	0.990909	0.99807	0.12963	0.998168	2
1498258	1	1	1	1	0.995434	0.078947	0.998737	2
1498541	1	1	1	1	0.997988	0.140625	0.997429	2
1505664	0.986486	1	0.996454	1	0.998162	0.081967	0.992509	2
1506383	0.962963	1	1	1	1	0.120879	0.999155	2
1506692	0.983333	1	0.996364	1	0.997429	0.108696	0.998408	2
1507150	1	1	0.984456	1	0.994667	0.128205	0.992665	2
1510677	1	1	1	1	0.997925	0.245283	1	2
1522304	1	1	1	1	0.997738	0.148936	0.998557	2
1522307	1	1	1	1	1	0.139535	1	2
1530378	1	1	1	1	0.997802	0.148936	1	2
1551366	1	1	1	1	0.998516	0.098901	0.999136	2
1554538	1	1	0.994413	1	0.994186	0.147059	1	2
1560367	1	1	1	1	0.994048	0.054945	0.998711	2
1560778	1	1	0.996988	1	0.995643	0.068966	1	2
1565233	0.981818	1	1	1	0.995334	0.074074	0.999145	2
1565454	1	1	1	1	1	0.208955	1	2
1568952	1	1	1	0.988764	0.997831	0.101266	0.995192	2
1569045	1	1	1	1	0.997506	0.160714	1	2
1580179	1	1	0.994778	1	0.987654	0.102564	0.993385	2
1581812	0.982759	1	1	1	0.998035	0.12963	0.998377	2
1581976	1	1	1	0.985075	1	0.139535	0.997245	2
1583429	1	1	1	1	1	0.15942	0.997674	2
1583957	0.986301	1	1	0.990385	0.996569	0.084507	1	2
1584101	1	1	0.997743	1	0.994915	0.125	0.999098	2
1585181	0.985507	1	1	0.990196	0.998487	0.125	0.999274	2
1593184	0.985294	1	0.997512	1	1	0.075	0.997378	2
1593643	1	1	1	1	1	0.142857	1	2
1593859	1	1	0.995745	1	1	0.103448	1	2
1595580	1	1	1	0.991525	0.986111	0.147059	0.998243	2
1595750	0.980769	1	1	1	0.989247	0.104478	0.993378	2
1599811	0.985507	1	1	1	0.997147	0.119403	1	2
1601767	0.983333	1	1	1	0.998088	0.121212	0.998853	2
1602154	1	1	1	1	1	0.112676	0.997722	2
1602155	0.965517	1	1	1	0.998092	0.112676	1	2
1607720	0.975904	1	1	1	0.995305	0.129412	0.998768	2
1617744	1	1	1	1	0.996552	0.230769	0.999019	2
1618265	1	1	1	1	0.997717	0.118421	0.997253	2
1632768	1	1	1	1	0.9984	0.148515	0.998014	2
1634595	0.985714	1	1	1	0.994475	0.1	0.994715	2
1653133	0.983333	1	1	1	1	0.205128	0.996939	2
1657232	1	1	1	1	0.996473	0.151899	0.995851	2
1659438	1	1	0.99705	1	0.998425	0.078261	1	2
1667125	1	1	1	1	1	0.074074	0.995423	2
1672696	1	1	1	1	1	0.155556	0.998055	2
1675471	1	1	1	1	0.99646	0.084746	1	2
1677041	1	1	1	1	1	0.178571	0.997706	2
1677076	1	1	1	1	1	0.179487	0.997375	2
1684103	1	1	1	1	0.996737	0.103448	1	2
1686023	1	1	1	1	1	0.111111	0.998814	2
1691347	1	1	1	1	0.997625	0.153846	0.996997	2
1699258	0.984127	1	1	1	0.997585	0.25	1	2
1702538	1	1	1	1	1	0.090909	1	2
1704971	1	0.933333	0.982368	0.992908	0.984934	0.227273	0.989141	2
1709050	1	1	1	1	0.995327	0.106061	1	2
1711454	1	1	1	1	1	0.125	1	2
1717996	1	1	1	1	1	0.195122	1	2
1718320	1	1	0.993827	0.987013	0.987421	0.112903	0.985488	2
1724466	1	1	1	1	1	0.111111	0.995238	2
1724553	1	1	1	1	0.997849	0.125	0.993068	2
1726426	1	1	0.997159	1	1	0.142857	1	2
1726546	1	1	1	1	0.998131	0.106383	0.999074	2
1736765	1	1	0.996753	1	0.997481	0.101695	1	2
1747861	1	1	0.997118	1	0.989583	0.1875	0.991094	2
1748119	1	0.933333	0.997596	1	0.998043	0.17284	0.997305	2
1749076	0.964286	1	1	1	0.99688	0.155844	0.992915	2
1754254	1	1	0.995798	1	1	0.166667	1	2
1770784	1	1	0.995049	1	0.997033	0.233333	0.991254	2
1777668	1	1	1	1	1	0.176471	1	2
1853672	1	1	1	1	0.997696	0.146667	0.998659	2
1859828	1	1	1	1	0.998328	0.155172	0.995526	2
1860350	0.984127	1	1	1	0.997717	0.104478	0.995049	2
1863850	0.978723	1	0.996198	0.9875	0.995169	0.22449	0.994845	2
1864062	1	1	1	1	1	0.142857	1	2
1865429	1	1	0.996516	1	0.995134	0.157895	1	2
1868122	1	1	1	1	1	0.175	0.996512	2
1868134	1	1	1	1	0.993737	0.236842	0.998797	2
1869770	1	1	1	1	1	0.131579	1	2
1875866	1	1	1	0.990476	1	0.14	0.998418	2
1876610	1	1	0.993865	1	0.997268	0.214286	1	2
1877914	0.986301	1	1	0.990826	1	0.123288	0.998077	2
1896703	1	1	1	1	0.997245	0.137255	1	2
1899139	1	1	0.99723	1	0.99823	0.105263	0.99865	2
1906728	0.985915	1	1	1	0.995305	0.089286	0.998641	2
1907698	1	1	1	1	1	0.141176	1	2
1908073	1	1	1	1	0.998004	0.185185	0.998691	2
1908258	1	1	1	0.991453	0.998035	0.092105	1	2
1940513	0.985075	1	0.997006	1	0.997984	0.142857	0.997691	2
1947584	1	1	1	1	1	0.15	1	2
1947693	1	1	0.991892	1	0.998208	0.08642	1	2
1947704	1	1	0.994845	1	0.996497	0.096386	0.995816	2
1963502	1	0.95	0.98524	0.989583	0.992424	0.236842	0.994652	2
1968099	1	1	1	1	0.998055	0.166667	0.998626	2
1997708	1	1	1	1	0.997543	0.1	1	2
2008062	1	1	1	1	1	0.16129	0.998917	2
2016721	0.989691	1	0.986348	1	0.997669	0.177778	0.996473	2
2022698	1	1	1	1	0.995943	0.125	0.997622	2
2023339	0.979167	1	1	1	0.99729	0.152174	0.995775	2
2023432	1	1	1	0.990385	0.998106	0.139535	1	2
2034926	1	1	1	0.991228	0.997912	0.113208	0.992327	2
2041296	1	1	1	1	0.99723	0.171429	0.995798	2
2041565	1	1	0.994924	1	0.99435	0.148148	0.997389	2
2048825	0.901235	1	0.923323	0.886792	0.937132	0.706897	0.910739	1
2067205	1	1	1	1	0.996503	0.092784	0.998983	2
2082387	1	1	0.994118	0.988506	0.996805	0.1	0.992032	2
2104021	1	1	1	1	1	0.107692	0.998674	2
2104036	1	1	1	0.990566	0.997773	0.112903	0.996364	2
2110922	1	1	1	1	1	0.138889	1	2
2135120	1	1	1	1	0.985447	0.194444	1	2
2135163	1	1	1	1	1	0.219512	1	2
2145905	1	1	1	1	0.998158	0.065789	0.997824	2
2146547	1	1	1	1	0.998117	0.089888	0.996736	2
2149708	1	1	1	1	0.997506	0.079365	1	2
2163813	1	1	0.996633	1	0.994751	0.146341	0.998559	2
2166340	1	1	0.994382	1	0.995643	0.098361	0.992157	2
2181335	1	1	1	1	0.997947	0.184211	0.998942	2
2214791	1	1	1	1	1	0.22449	0.996422	2
2229642	0.986111	1	1	1	1	0.140351	0.998182	2
2233161	1	1	1	1	0.995536	0.159091	1	2
2244399	0.953488	1	0.988827	0.955056	0.991803	0.146667	0.974555	2
2244802	1	1	1	1	1	0.181818	1	2
2244877	1	1	0.996324	0.990196	0.997368	0.196078	0.998371	2
2244898	1	1	0.995025	1	0.996914	0.245283	0.997481	2
2247200	1	1	1	1	0.995098	0.133333	1	2
2247905	0.987805	1	0.995062	1	0.996094	0.126761	0.998773	2
2260477	1	1	0.996805	1	1	0.214286	0.998649	2
2262113	1	1	0.997375	1	1	0.137931	1	2
2272416	1	1	1	1	1	0.2	0.998305	2
2326578	1	0.8	1	1	0.995157	0.122449	1	2
2328054	1	0.9	1	1	1	0.131579	0.996503	2
2329290	1	1	1	1	1	0.139535	0.997599	2
2333029	0.974359	1	0.994135	1	0.996212	0.275	0.997487	2
2334150	1	1	1	1	1	0.25	1	2
2348370	0.967742	1	1	1	0.997403	0.157895	1	2
2350551	1	1	1	1	0.99763	0.134615	0.998255	2
2354711	1	0.9	0.995614	1	0.997333	0.111111	1	2
2372918	1	1	1	0.971963	0.997768	0.25	0.992898	2
2373506	1	1	1	1	0.995294	0.177778	1	2
2383398	0.981132	1	0.996689	1	1	0.121951	1	2
2385549	1	1	1	0.962025	1	0.220339	0.997732	2
2390498	1	1	1	1	1	0.176471	1	2
2397467	1	1	1	1	0.996094	0.227273	1	2
2397740	1	1	1	1	0.997126	0.157895	1	2
2413716	1	1	1	1	1	0.139535	0.998555	2
2415253	0.911765	1	0.997085	0.988235	0.987261	0.178571	0.997576	2
2417392	1	1	0.995062	1	0.992218	0.224138	0.998884	2
2431613	0.978723	1	1	1	1	0.119403	0.998523	2
2466838	1	1	0.996805	0.990826	1	0.147541	0.992089	2
2482018	1	1	1	1	1	0.125	0.998967	2
2485768	1	1	1	1	1	0.189189	0.997564	2
2485879	1	1	0.997191	1	1	0.112903	0.998652	2
2486263	0.987013	1	0.992424	0.984127	0.985263	0.137255	0.984683	2
2487393	0.985915	1	1	1	0.998294	0.106383	1	2
2494310	1	1	1	1	0.997988	0.243243	1	2
2504048	1	1	1	1	0.997567	0.096386	0.998688	2
2504054	1	1	0.996732	1	0.997625	0.098765	0.997355	2
2506777	1	1	1	1	1	0.192308	1	2
2507565	1	1	1	1	0.997797	0.175439	0.998457	2
2518739	1	1	1	1	0.997619	0.206897	1	2
2535757	1	1	1	1	0.996198	0.111111	0.995475	2
2553632	0.984127	1	1	1	1	0.257143	0.995671	2
2557999	0.984615	1	1	1	1	0.141026	0.996154	2
2569236	1	1	1	1	0.997625	0.159091	1	2
2594638	1	1	1	1	0.995575	0.230769	1	2
2594761	1	1	1	1	0.996454	0.166667	0.998514	2
2600742	1	1	0.995434	1	0.993865	0.2	1	2
2614166	0.988506	0.928571	0.979592	0.98	0.98977	0.145833	0.976059	2
2620457	1	1	1	1	0.997722	0.116279	1	2
2621147	1	1	1	1	0.995153	0.171875	0.997927	2
2622095	1	1	1	1	0.997506	0.230769	0.998415	2
2622906	0.980392	1	1	1	0.995238	0.116667	0.996205	2
2622909	0.979592	1	1	1	0.992891	0.126984	0.998168	2
2623636	1	1	1	1	0.998138	0.127273	0.99686	2
2625202	0.9625	0.941176	0.99635	0.978495	0.997567	0.228571	0.994595	2
2625403	1	1	1	1	1	0.269231	0.998178	2
2641983	0.9875	1	1	1	0.996587	0.210526	0.995169	2
2646517	0.979592	1	0.989071	1	0.990506	0.132075	0.995227	2
2702451	1	1	1	1	1	0.114286	0.99754	2
2704216	1	1	1	1	0.975831	0.2	0.992891	2
2704999	1	1	1	1	1	0.125	1	2
2716213	1	1	0.996364	1	0.997826	0.16129	1	2
2716231	1	1	1	1	1	0.2	1	2
2716507	1	1	1	0.988506	0.997934	0.109589	1	2
2720365	1	1	1	1	0.997297	0.177778	1	2
2724563	1	1	1	1	1	0.114754	1	2
2729767	1	1	1	1	1	0.14	0.998387	2
2738023	1	1	1	1	1	0.096154	1	2
2738656	1	1	0.994819	1	0.992157	0.146341	1	2
2738743	1	1	1	1	1	0.114754	1	2
2746622	1	1	1	1	1	0.162791	1	2
2748735	1	1	1	1	0.99435	0.148148	0.994975	2
2748753	1	1	1	1	1	0.166667	0.997783	2
2748789	1	1	0.994334	1	0.997912	0.145833	0.998578	2
2758440	1	1	0.996047	1	1	0.242424	1	2
2760038	1	1	1	1	1	0.113208	0.997783	2
2796405	1	1	1	1	1	0.166667	0.99651	2
2797595	1	1	1	1	0.99802	0.16	0.99688	2
2798492	1	1	1	1	0.997768	0.134615	1	2
2809276	1	1	1	1	0.997653	0.150943	0.998767	2
2809776	1	1	1	1	1	0.128205	1	2
2815309	1	1	0.992509	1	0.997763	0.116279	0.989316	2
2820805	0.985507	1	0.996923	1	1	0.181818	0.998438	2
2821917	1	1	1	0.980392	1	0.238095	1	2
2825422	1	1	1	1	0.998039	0.155556	0.997101	2
2825440	0.985075	1	0.993902	0.992188	0.996205	0.139535	0.995595	2
2839272	1	1	1	1	1	0.072464	1	2
2870948	1	1	1	1	0.995868	0.214286	1	2
2870951	1	1	1	1	1	0.259259	1	2
2872728	0.979592	1	1	1	1	0.131148	0.998681	2
2872729	1	1	1	1	0.996491	0.131148	0.994723	2
2873202	1	1	1	1	1	0.181818	0.994135	2
2888353	1	1	1	1	1	0.102041	0.998869	2
2892077	0.986486	1	0.989619	1	0.997468	0.226415	0.985944	2
2892104	0.985294	1	1	1	0.990868	0.208955	0.996759	2
2892858	1	1	1	1	1	0.152542	0.998582	2
2892861	1	1	1	1	1	0.15	1	2
2906772	1	1	1	1	0.99359	0.111111	1	2
2913733	1	1	1	1	0.997207	0.152542	1	2
2918260	1	1	0.996988	1	0.998205	0.155172	0.997611	2
2918277	1	1	1	0.991379	1	0.175439	0.998856	2
2918452	1	1	1	1	1	0.170732	1	2
2931904	1	1	1	0.989691	0.998031	0.125	0.998911	2
2936733	1	1	0.996491	1	0.997355	0.159091	0.998214	2
2941603	1	1	0.996835	1	1	0.113208	1	2
2971524	1	1	0.993311	1	1	0.109091	1	2
2989061	1	1	1	1	0.996317	0.153846	0.998734	2
3003424	0.981818	1	1	0.990654	0.997468	0.181818	0.998279	2
3003436	1	1	1	1	1	0.205128	0.994941	2
3018396	1	0.9	0.994318	1	0.992701	0.116279	0.996479	2
3018653	1	1	1	1	0.997475	0.105263	1	2
3022257	1	1	1	1	0.995556	0.137255	1	2
3027831	1	1	1	0.989247	0.994709	0.128571	0.997685	2
3059381	1	1	1	1	1	0.163265	0.99858	2
3065130	1	0.9375	1	1	1	0.109091	0.998737	2
3069813	1	1	1	1	0.997904	0.2	1	2
3072125	1	1	0.996753	1	1	0.109375	0.99733	2
3073507	0.981481	1	0.981685	1	0.994987	0.222222	0.987478	2
3077875	1	1	0.997773	0.990826	1	0.068966	0.998987	2
3086862	1	1	1	1	1	0.127273	0.997722	2
3098856	1	1	0.984436	1	0.997101	0.148936	0.99569	2
3099214	0.983051	1	1	0.992366	1	0.089286	1	2
3099958	1	1	0.99631	0.980392	1	0.108696	0.997959	2
3109890	0.976471	1	1	0.992308	0.995261	0.130435	0.992042	2
3111695	1	1	1	1	0.997821	0.135593	1	2
3113130	1	1	1	1	1	0.12766	0.998876	2
3127240	0.978261	1	1	0.983333	1	0.209677	0.997167	2
3139648	1	1	1	1	1	0.12766	0.997561	2
3139852	0.982759	1	0.993865	1	1	0.153846	0.995833	2
3140844	0.959184	1	1	1	1	0.133333	1	2
3140919	1	1	1	1	1	0.130435	0.99903	2
3143459	1	1	1	1	0.99793	0.102941	1	2
3143699	1	1	1	1	1	0.137255	1	2
3143714	1	1	1	1	1	0.150943	1	2
3146012	1	1	1	1	1	0.137931	1	2
3148650	1	0.7	1	1	0.997059	0.081967	0.998658	2
3163780	1	1	0.995984	1	1	0.153846	1	2
3164023	1	1	0.993333	1	1	0.105263	1	2
3168659	1	1	1	1	0.997305	0.142857	0.99537	2
3176638	1	1	1	1	0.997579	0.2	0.997199	2
3176641	1	1	0.99631	1	1	0.2	0.99859	2
3191723	1	1	1	1	1	0.112676	0.997812	2
3192030	0.981132	1	1	1	0.9975	0.2	0.994709	2
3192158	1	1	0.996516	1	0.995526	0.163636	0.995334	2
3195767	1	1	1	0.990291	0.9947	0.083333	0.992298	2
3195929	1	1	1	1	0.998243	0.112903	0.997555	2
3196063	1	0.916667	1	1	1	0.363636	1	2
3215528	1	1	1	0.991228	0.993151	0.189189	0.998534	2
3222347	1	1	0.994302	1	0.994495	0.098765	0.994369	2
3222841	1	1	0.995556	1	1	0.109091	1	2
3223287	0.982143	1	1	1	1	0.12069	0.998905	2
3235489	0.980392	1	1	1	1	0.216216	1	2
3240795	1	1	1	0.991228	1	0.277778	0.998462	2
3261619	1	1	1	1	0.994778	0.153846	1	2
3262300	1	1	0.990196	1	0.997101	0.111111	1	2
3264484	1	1	1	1	0.99705	0.140625	0.997685	2
3280541	1	1	0.997442	0.991379	0.990726	0.103896	0.997732	2
3297822	1	1	1	1	1	0.164384	1	2
3306523	1	1	1	0.988636	1	0.12069	0.994801	2
3310643	1	1	0.993421	1	0.990123	0.237288	0.994783	2
3310649	0.987013	1	0.9967	1	1	0.254545	0.99646	2
3316092	1	1	1	1	0.995086	0.121951	0.99635	2
3324831	1	0.947368	1	1	0.994092	0.270833	0.990955	2
3330138	1	1	0.996923	1	0.997959	0.131579	0.998762	2
3330267	1	1	1	0.990741	0.99685	0.089286	0.998115	2
3333196	1	1	1	1	0.990123	0.151515	1	2
3347315	1	1	0.994382	1	0.994302	0.178571	1	2
3350966	1	1	1	1	0.994975	0.093333	0.998812	2
3351009	1	1	1	1	1	0.077922	0.998471	2
3357309	1	1	1	1	0.998165	0.112903	0.996914	2
3358284	0.98	1	1	1	1	0.129032	0.997824	2
3359171	0.967213	1	1	1	1	0.144928	0.998729	2
3375586	1	1	1	1	1	0.095238	0.997953	2
3376493	0.986842	1	1	1	0.997191	0.238095	1	2
3389471	1	1	0.993333	1	0.996587	0.078431	0.999095	2
3390140	1	1	1	1	1	0.12069	1	2
3404692	1	1	1	0.988095	0.996139	0.083333	0.997478	2
3404695	1	1	1	0.987952	1	0.08	0.997537	2
3409935	1	1	1	1	1	0.139535	0.999186	2
3417254	1	1	1	1	0.995825	0.177419	1	2
3420874	1	1	1	1	0.997854	0.226415	0.998638	2
3422839	0.987179	1	0.995169	1	1	0.131148	1	2
3423452	0.988764	1	0.997602	1	0.998138	0.132075	0.98756	2
3425531	0.989691	1	1	0.993464	1	0.188679	0.998894	2
3432421	1	1	1	1	0.997959	0.125	1	2
3432604	1	1	1	1	1	0.116279	0.994429	2
3496744	1	1	1	1	0.9975	0.109375	1	2
3505377	0.983607	1	0.99061	1	1	0.078125	0.998192	2
3512350	0.980769	1	0.992537	1	1	0.214286	1	2
3521014	1	1	1	1	0.994094	0.1	0.998473	2
3529548	1	1	1	1	0.994595	0.1	1	2
3540981	1	1	0.997151	1	0.997976	0.123288	0.998817	2
3581594	1	1	1	1	0.99793	0.156863	0.998862	2
3583562	1	1	0.996743	1	0.99169	0.116667	0.998452	2
3584276	0.170213	0.235294	0.130303	0.160714	0.164093	0.245902	0.154791	1
3584377	0.761468	0.782609	0.843137	0.827869	0.815331	0.80303	0.791391	1
3584649	0.983607	1	1	1	1	0.28125	1	2
3591572	1	1	1	1	0.998325	0.111111	1	2
3595290	1	1	0.996466	0.989899	0.99784	0.241379	0.992661	2
3611297	1	1	0.996528	1	0.998055	0.113636	0.995313	2
3621392	1	1	1	1	1	0.162162	1	2
3629619	1	1	1	1	1	0.141026	0.998582	2
3629628	1	1	1	1	0.995546	0.148148	0.998688	2
3638943	1	1	0.997268	1	0.998492	0.285714	0.997982	2
3638973	1	1	0.989286	1	0.989882	0.125	0.998454	2
3642440	1	1	0.990521	1	0.993691	0.092105	0.9967	2
3643040	0.97561	1	1	1	1	0.136364	1	2
3643097	1	1	0.997085	1	0.998217	0.137931	1	2
3645067	0.985507	1	0.992	1	1	0.130435	1	2
3659893	0.989583	1	1	1	0.995204	0.070423	1	2
3661120	0.978723	1	1	0.992593	0.998328	0.084906	1	2
3661131	1	1	1	1	0.998288	0.089109	1	2
3662178	1	1	0.993399	0.99	0.996016	0.09375	0.998721	2
3670711	1	1	0.99726	1	0.995671	0.115942	0.998839	2
3685895	1	1	0.994911	1	0.994737	0.102564	0.995103	2
3730341	1	1	0.997512	1	0.998428	0.093333	1	2
3730433	1	1	1	1	1	0.101124	1	2
3730469	1	1	0.996575	0.988764	1	0.152542	0.998672	2
3730547	1	1	1	1	0.998264	0.111111	0.995995	2
3736175	1	1	1	1	0.99631	0.166667	0.998473	2
3737198	1	1	1	1	1	0.1875	0.998929	2
3738909	1	1	1	1	1	0.164706	0.997805	2
3739251	1	1	1	1	0.998039	0.107692	0.998471	2
3740789	0.987952	1	0.995098	0.990196	0.99308	0.155556	0.993243	2
3741779	0.988636	1	0.997382	1	0.998397	0.068966	0.995192	2
3742303	1	1	0.995614	1	0.997429	0.102564	1	2
3743146	1	1	0.997462	1	0.99827	0.054054	0.999025	2
3755751	1	1	1	1	0.997877	0.166667	0.995833	2
3756129	0.985507	0.833333	1	1	1	0.075	0.992574	2
3766336	1	1	0.996599	1	1	0.107692	0.996346	2
3768103	1	1	1	1	0.998145	0.16129	0.996809	2
3776904	0.982759	1	1	1	1	0.121212	1	2
3785931	0.984615	1	1	1	0.997768	0.178571	0.995114	2
3793343	1	1	0.997442	1	0.995146	0.097087	0.996234	2
3796055	0.984127	1	1	1	1	0.085714	1	2
3800498	1	1	1	1	1	0.206897	1	2
3801334	0.980769	1	1	1	1	0.130435	0.997118	2
3809292	1	1	1	1	1	0.104478	0.998825	2
3814089	1	1	1	1	0.997854	0.092308	0.99589	2
3823887	1	1	1	1	0.99848	0.096154	1	2
3836551	1	1	0.99759	1	0.995138	0.120482	0.995629	2
3836617	0.984615	1	0.997579	1	0.998355	0.089888	0.999139	2
3837387	1	1	0.996979	1	0.997403	0.133333	1	2
3837543	1	1	1	1	1	0.105263	1	2
3844979	1	1	1	1	1	0.153846	0.997814	2
3846883	0.979592	1	1	0.991453	0.99646	0.171717	0.994388	2
3855900	0.987179	1	1	1	1	0.092857	0.998807	2
3863340	1	1	1	1	0.996344	0.114286	1	2
3865881	1	1	1	1	1	0.108108	1	2
3868486	1	1	1	1	0.99842	0.120879	0.998282	2
3874983	1	1	1	1	0.992883	0.083333	0.998992	2
3875828	1	1	1	1	0.996552	0.153846	0.998247	2
3880807	1	1	1	1	0.996534	0.093333	0.999094	2
3881008	0.983333	1	1	0.992188	0.99784	0.129412	0.995012	2
3881146	1	1	1	1	1	0.111111	1	2
3882462	1	1	1	1	0.996466	0.09589	1	2
3883871	1	1	0.995927	1	0.996678	0.091954	0.994422	2
3890552	1	1	0.99654	1	0.998165	0.152542	0.998853	2
3890609	1	1	1	1	1	0.112903	0.99883	2
3891574	0.972973	1	0.995423	1	0.995739	0.109091	0.994859	2
3893880	1	1	0.997375	1	0.998379	0.111111	0.994565	2
3897239	1	1	1	1	1	0.202703	0.998235	2
3897764	0.985075	1	1	0.990196	0.997613	0.092308	1	2
3907533	1	1	1	1	1	0.106667	0.997845	2
3908115	0.986842	1	0.996855	1	0.996117	0.157895	0.994737	2
3920311	0.988372	1	1	1	1	0.075	0.997606	2
3920593	1	1	1	1	0.997783	0.084507	1	2
3930221	1	1	1	1	1	0.108108	0.997416	2
3934257	1	1	1	1	1	0.161765	1	2
3934428	0.984848	1	1	1	1	0.101695	0.997923	2
3942861	0.982759	1	0.996429	1	1	0.118421	0.99734	2
3960498	1	1	0.99768	1	1	0.155963	0.990423	2
3968831	1	1	1	1	0.996149	0.117117	0.999272	2
3971054	1	0.967742	1	1	0.995033	0.117647	0.995804	2
3983318	1	1	0.997167	1	1	0.090909	0.997914	2
3989458	1	1	0.996785	1	1	0.088608	1	2
3996519	1	1	1	1	0.996324	0.13253	0.998847	2
3999584	0.983051	1	1	1	0.99798	0.070423	0.998775	2
3999761	1	0.941176	1	1	0.997175	0.112903	0.99359	2
4006058	0.982456	1	1	1	0.996473	0.086957	0.994797	2
4010633	0.985294	1	1	1	1	0.16129	0.998912	2
4013061	1	1	1	1	0.997727	0.183673	0.998836	2
4013124	1	1	1	0.982456	0.993031	0.136364	0.998033	2
4013304	1	1	1	1	0.997685	0.089552	0.998308	2
4018090	0.984848	1	1	1	1	0.057143	1	2
4024529	1	1	1	1	0.998501	0.096774	0.998185	2
4026746	1	1	0.996845	1	0.995918	0.163265	1	2
4045468	1	1	0.995327	1	1	0.125	0.992327	2
4093182	1	1	1	1	1	0.121212	1	2
4093794	1	1	0.997886	1	0.996727	0.11828	1	2
4097933	1	1	0.997268	1	0.998004	0.117647	0.998858	2
4097936	1	1	0.994269	1	0.995984	0.117647	0.998814	2
4097939	0.957447	0.958333	1	1	0.998024	0.120482	0.998822	2
4103518	1	1	1	0.988764	0.998004	0.096774	1	2
4121705	1	1	1	1	0.997947	0.115385	1	2
4131678	1	1	1	1	0.998379	0.107143	0.997368	2
4134731	1	1	1	1	1	0.109375	1	2
4137277	0.961538	0.947368	0.992806	1	0.996289	0.214286	0.991001	2
4140250	1	1	0.993127	1	1	0.138889	1	2
4150255	0.98913	1	1	1	1	0.156863	0.997067	2
4150548	1	1	0.994444	0.992537	0.994941	0.1125	0.99574	2
4155167	1	1	0.994695	1	1	0.125	0.996904	2
4157185	1	1	1	1	1	0.131579	1	2
4159996	1	1	0.997382	1	0.998236	0.105263	0.996802	2
4173636	1	1	1	1	0.998211	0.115385	0.997475	2
4174914	1	1	1	1	1	0.089744	0.996303	2
4177423	0.983607	1	1	0.99115	0.995392	0.219512	0.995413	2
4188987	1	0.916667	0.993631	0.991453	0.990157	0.194444	0.988926	2
4189047	1	1	1	1	0.998102	0.10989	0.99591	2
4199236	1	1	1	1	1	0.138889	1	2
4199281	1	1	0.99705	1	0.995444	0.116279	1	2
4199326	1	1	1	1	1	0.066667	0.995122	2
4200301	1	1	1	1	1	0.123457	0.994536	2
4205213	1	1	1	1	1	0.086957	0.995918	2
4205312	1	1	1	1	1	0.166667	0.996976	2
4205522	1	1	1	1	1	0.145631	0.996512	2
4212509	1	1	0.996154	1	0.997917	0.089552	1	2
4220470	1	1	1	1	0.998496	0.244898	0.998211	2
4221765	1	1	0.997253	1	1	0.103448	1	2
4222077	1	1	0.997619	1	1	0.151515	0.999172	2
4227246	1	1	1	1	1	0.064815	0.998158	2
4227949	1	0.916667	0.994475	1	1	0.395349	0.985816	2
4229884	1	1	1	0.992593	0.998331	0.160714	0.999071	2
4230863	0.9875	1	1	1	0.998319	0.074074	0.999165	2
4230932	1	1	1	1	0.998299	0.130435	1	2
4235214	1	1	1	1	1	0.110092	0.999127	2
4237636	1	1	0.995261	1	1	0.137931	0.993056	2
4239915	1	1	1	1	0.998031	0.098765	1	2
4239918	1	1	1	1	1	0.120482	0.996982	2
4250480	1	1	0.997996	1	1	0.080808	0.998601	2
4265457	1	1	1	1	0.998462	0.134328	0.99424	2
4268480	1	1	0.995434	0.988636	0.994681	0.25	0.994302	2
4282496	0.982456	1	1	1	1	0.142857	0.999068	2
4282698	1	1	1	1	0.998047	0.106667	0.998832	2
4288825	1	1	1	0.991228	1	0.074627	0.998435	2
4291218	1	1	1	1	0.996923	0.142857	1	2
4296763	1	1	1	0.991736	0.996604	0.151163	0.998965	2
4300906	1	1	0.997506	1	0.998285	0.132653	1	2
4301374	1	1	0.992551	0.994975	0.99455	0.132231	0.994441	2
4301527	1	1	0.98995	1	0.995522	0.105769	0.995098	2
4301536	1	1	0.997579	1	0.998549	0.104762	0.999059	2
4301665	1	1	1	1	0.998462	0.114583	0.998342	2
4302908	1	1	0.997596	0.991935	0.989726	0.130435	0.996507	2
4305444	0.97619	1	1	1	0.998138	0.160714	0.998825	2
4307265	1	1	1	1	1	0.141026	0.997735	2
4308263	1	1	0.995086	1	0.993007	0.114754	0.992495	2
4308268	1	1	1	1	0.998221	0.1	0.995314	2
4316277	1	1	1	1	0.998525	0.179775	0.998136	2
4317489	1	1	0.995215	1	0.995338	0.082192	0.997585	2
4329881	1	1	0.997059	0.990826	0.998066	0.144737	0.998881	2
4330583	1	1	0.996785	1	0.998095	0.15493	1	2
4332739	1	1	0.997006	1	1	0.122807	0.997478	2
4334165	1	1	1	1	0.998043	0.089552	0.998008	2
4336362	1	1	1	1	0.998214	0.111111	0.99809	2
4337826	1	1	0.992832	1	0.995037	0.172043	1	2
4337883	1	1	1	0.993631	1	0.089109	0.998064	2
4344891	1	1	0.997647	1	1	0.09375	0.999122	2
4347736	1	1	0.995204	1	0.998423	0.108911	0.995115	2
4348243	1	1	0.997253	0.993789	0.996024	0.090909	1	2
4350325	1	1	1	0.991667	0.998519	0.106061	0.997761	2
4352040	1	1	1	1	1	0.106667	1	2
4352517	1	1	1	1	1	0.132075	0.998062	2
4354526	1	1	0.995671	0.987654	1	0.111111	0.998705	2
4363574	0.987342	1	0.996835	1	1	0.136986	0.996746	2
4364280	1	1	1	1	0.997389	0.1	0.996399	2
4366802	0.966667	1	1	1	0.994307	0.057143	0.998308	2
4368070	1	1	0.99537	1	1	0.151163	1	2
4375877	0.982759	1	1	1	1	0.129032	0.999004	2
4376424	1	1	0.997732	1	1	0.108696	1	2
4381834	1	1	0.995037	0.992754	0.996569	0.084211	0.98928	2
4383001	1	1	0.995726	0.992647	0.996222	0.079208	0.99523	2
4386793	1	1	1	1	0.997778	0.125	0.997921	2
4386970	1	1	1	1	1	0.225352	0.998726	2
4387126	1	1	1	1	0.997748	0.210526	0.997241	2
4387858	1	1	1	0.993827	0.996139	0.090909	0.999207	2
4398365	0.984615	1	0.997596	1	0.996965	0.099174	0.997645	2
4406914	1	1	0.99537	1	0.991826	0.175	0.995575	2
4410331	1	1	1	1	1	0.170732	1	2
4413141	1	1	1	1	0.997859	0.196078	1	2
4422506	1	1	1	1	1	0.132353	0.997519	2
4430643	1	1	1	1	0.998084	0.094595	0.999042	2
4430733	1	1	1	1	0.998319	0.074074	0.999068	2
4431319	0.970588	1	1	1	0.998299	0.121212	0.997305	2
4431964	1	1	1	0.990909	1	0.104651	1	2
4433013	0.982759	1	1	1	1	0.152174	0.993209	2
4451990	1	1	0.997579	0.993464	1	0.121951	0.997314	2
4454158	1	1	0.995745	1	1	0.095238	0.999292	2
4457556	0.228346	0.454545	0.326572	0.309524	0.304878	0.208333	0.39413	1
4457569	0.272059	0.4	0.37691	0.368715	0.332503	0.240506	0.409091	1
4458021	0.469799	0.431373	0.484879	0.519481	0.446075	0.900415	0.404503	1
4458123	0.528926	0.4375	0.489385	0.495726	0.458937	0.99495	0.378049	1
4459041	0.511111	0.638298	0.492492	0.55814	0.535936	0.067568	0.617397	1
4477974	1	1	1	1	1	0.09589	0.995455	2
4490931	1	1	1	1	0.998377	0.084906	0.999176	2
4492350	1	1	1	1	0.99812	0.155556	0.998736	2
4496348	1	1	1	1	1	0.106383	1	2
4577852	0.973684	1	1	0.990385	0.997868	0.151899	0.990228	2
4590008	0.988095	1	1	1	0.996319	0.155556	0.999459	2
4590951	1	1	0.997543	0.993007	0.996748	0.1	0.998357	2
4594873	1	1	1	1	0.998347	0.227848	0.997425	2
4598962	0.986111	1	1	0.990654	0.990632	0.182927	0.986612	2
4605965	1	1	0.989547	1	0.988658	0.140351	0.988693	2
4606361	1	1	0.997487	0.986667	0.997849	0.142857	0.998469	2
4610720	1	1	1	1	0.998447	0.057851	0.999084	2
4611050	1	1	1	1	1	0.121739	0.999213	2
4612334	1	1	1	1	1	0.089655	1	2
4613167	1	1	1	1	1	0.097561	0.99865	2
4617478	1	1	1	0.991228	0.997976	0.127907	0.998672	2
4620209	1	1	1	1	0.998435	0.117188	0.998433	2
4641086	0.972222	1	0.997531	1	0.998081	0.095238	0.998082	2
4641923	1	1	1	1	1	0.1	1	2
4646866	1	1	0.991071	1	0.991438	0.16	0.995349	2
4647241	1	1	0.992674	1	1	0.06383	0.996132	2
4647247	1	1	0.996403	1	0.996705	0.052632	0.998162	2
4647546	1	1	1	0.994382	1	0.142857	0.998004	2
4648578	0.982759	1	1	1	0.998113	0.123077	0.996005	2
4660347	1	1	0.996528	1	1	0.116279	1	2
4662543	1	1	1	1	1	0.128205	0.994475	2
4663332	0.964912	1	1	1	1	0.108434	0.994702	2
4674125	1	1	1	1	1	0.090909	1	2
4675356	1	1	1	0.982906	1	0.081081	0.997525	2
4684549	1	1	0.995074	1	0.994958	0.122449	0.997019	2
4689440	0.986301	1	0.997712	1	1	0.090909	0.999353	2
4712736	1	1	0.99812	0.993289	0.994211	0.188679	0.995373	2
4720812	1	1	0.994059	1	0.994033	0.136364	0.997406	2
4736280	0.984127	1	1	0.986014	0.998705	0.181818	0.99728	2
4744925	0.984848	1	0.997748	0.994048	1	0.23871	0.997139	2
4747165	1	1	1	1	0.996909	0.095652	0.999133	2
4749752	1	1	1	1	1	0.116279	1	2
4749821	1	1	1	1	0.997669	0.122807	0.998573	2
4761429	1	1	1	1	0.998464	0.271845	0.999331	2
4761534	1	1	0.994695	1	1	0.112245	0.999317	2
4762491	1	1	1	0.992248	1	0.088235	0.999223	2
4763915	1	1	0.997717	0.991304	1	0.075269	0.99792	2
4767076	1	1	1	0.993506	0.998047	0.107843	0.999102	2
4768341	1	1	1	1	1	0.119048	0.998227	2
4778950	1	1	1	1	0.994286	0.083333	0.997963	2
4780651	1	1	1	1	0.995646	0.06	0.997537	2
4781881	1	0.964286	0.997917	1	0.996109	0.056738	0.996514	2
4782466	0.970149	1	0.991124	1	0.990689	0.181818	0.991952	2
4783104	0.987013	1	0.996008	0.993197	0.994452	0.2	0.996053	2
4786352	1	1	1	1	0.997717	0.218182	0.998698	2
4792367	1	1	1	1	1	0.1875	1	2
4793132	0.985915	1	1	1	0.997912	0.16	1	2
4794276	1	1	1	1	1	0.107143	0.998782	2
4794327	1	1	0.993174	0.976562	0.997904	0.118644	0.998825	2
4794375	0.985294	1	1	0.987097	0.998415	0.129032	1	2
4794642	1	1	1	1	0.997167	0.074074	0.998557	2
4801973	1	1	0.997579	1	0.998175	0.125	0.999098	2
4806134	1	1	1	0.991525	0.998175	0.15625	0.998986	2
4836979	0.987179	1	1	1	1	0.076923	1	2
4837318	1	1	0.997199	1	0.997738	0.137931	0.99807	2
4837474	1	1	0.991266	1	0.995238	0.084337	0.986637	2
4837507	1	1	0.993485	0.990566	1	0.067308	0.9941	2
4854305	1	1	0.997238	1	0.995261	0.076336	0.997477	2
4854314	0.925	1	0.976945	0.977778	0.985759	0.063492	0.965456	2
4855271	1	1	1	1	1	0.089744	0.99916	2
4871178	1	1	1	1	1	0.132743	1	2
4878656	1	0.944444	0.99619	1	0.995902	0.058824	0.996599	2
4879472	1	1	1	1	0.998031	0.089552	0.997986	2
4903870	1	0.928571	0.994695	1	0.998258	0.126214	0.998253	2
4907417	0.986486	1	1	1	0.997361	0.114035	0.997055	2
4908699	1	1	0.993443	1	0.992347	0.216216	0.99542	2
4915231	1	1	1	1	0.997783	0.161765	1	2
4926212	1	1	0.996016	1	1	0.119403	0.998476	2
4929898	1	1	1	0.993103	1	0.173077	0.998304	2
4946547	1	1	0.997033	1	1	0.152941	1	2
4946559	1	1	0.983607	1	0.985623	0.166667	0.985507	2
4946820	1	1	1	1	1	0.119403	0.998106	2
4947627	1	1	1	1	0.99389	0.070588	1	2
4947636	1	1	1	1	0.995772	0.104651	0.998864	2
4948080	1	1	0.997748	1	0.998374	0.102804	0.996337	2
4958262	0.986486	1	0.992874	1	0.987698	0.084906	0.992435	2
4961090	0.988372	1	1	1	0.998466	0.068966	0.996315	2
4961105	0.988506	1	1	1	0.998392	0.086614	1	2
4961456	0.983871	1	0.997636	1	0.995569	0.082645	0.998108	2
4963944	1	1	1	1	1	0.136364	0.997992	2
4963949	1	1	0.995595	1	1	0.12987	1	2
4969059	1	1	1	1	0.996656	0.082474	1	2
4969428	1	1	1	1	0.997159	0.14	0.998724	2
4969440	1	1	1	1	0.996904	0.188889	1	2
4969729	1	1	1	1	0.995381	0.141026	0.992844	2
4972600	1	1	1	1	0.998264	0.088608	1	2
4974769	0.971831	1	1	1	0.997763	0.131148	0.998165	2
4989759	1	1	1	1	0.996032	0.185185	1	2
4996406	1	1	1	1	0.997442	0.114286	0.994555	2
4996418	1	1	0.99639	1	1	0.141026	0.995413	2
4998506	1	1	1	1	0.997191	0.129032	0.998138	2
5003644	1	1	0.995624	1	0.995502	0.125	0.992609	2
5007544	1	1	0.997429	1	0.998485	0.094017	0.998524	2
5010192	1	1	1	1	1	0.088889	0.999155	2
5028570	1	1	0.99807	0.967391	0.980545	0.149425	0.976153	2
5037553	1	1	1	0.992424	0.992995	0.095745	0.995528	2
5037792	1	1	0.997537	1	1	0.088	0.998612	2
5037796	1	1	1	1	1	0.08871	0.99793	2
5043600	0.984127	1	0.995294	1	0.998355	0.103896	0.998328	2
5046170	1	1	1	1	1	0.072072	1	2
5050600	1	1	1	1	1	0.109756	0.998849	2
5052926	1	1	0.99723	1	1	0.1	1	2
5064418	1	1	1	1	1	0.148936	1	2
5068010	1	1	1	1	0.997821	0.068966	0.997481	2
5080342	1	1	1	1	0.998489	0.086957	1	2
5080601	1	1	1	1	0.997455	0.12069	1	2
5087724	0.979167	1	1	1	0.998576	0.116505	0.999311	2
5098469	1	1	0.997625	0.984848	0.996721	0.057692	0.997411	2
5103274	1	1	0.996923	1	1	0.085714	0.997785	2
5105871	1	1	1	1	1	0.084746	0.998262	2
5106769	1	1	1	0.990385	1	0.076923	0.997275	2
5109222	1	1	1	1	1	0.114286	1	2
5116168	1	1	0.997449	1	0.998113	0.13253	0.99908	2
5117287	1	1	1	1	0.997908	0.103774	0.998798	2
5122501	1	1	0.997416	0.986111	0.998092	0.100719	0.996774	2
5122807	0.982759	1	0.996047	1	1	0.114754	1	2
5132461	1	1	1	1	0.998333	0.079646	0.996897	2
5133932	1	1	1	1	0.997938	0.082353	0.994589	2
5139908	1	1	0.997613	1	1	0.131148	0.999295	2
5139968	1	1	1	1	0.99812	0.109091	0.998136	2
5141027	1	0.965517	1	1	1	0.232558	0.995801	2
5141135	0.97619	1	0.995633	0.987654	0.990148	0.142857	0.992453	2
5144980	1	1	1	1	1	0.156627	0.997151	2
5144996	1	1	0.997183	1	0.997899	0.145833	0.994619	2
5146741	1	1	0.997409	1	0.995448	0.141593	0.997533	2
5147387	0.983051	1	1	0.992806	1	0.135922	0.999127	2
5150158	1	0.961538	1	1	0.991859	0.104575	0.994952	2
5153274	1	1	0.997191	1	0.995268	0.12	0.999119	2
5154373	0.984848	1	0.996753	1	0.998178	0.153846	0.993186	2
5160989	1	1	1	1	1	0.121622	1	2
5176939	1	1	1	1	0.995859	0.090909	0.997552	2
5179027	0.988235	1	0.995272	1	0.996086	0.087912	1	2
5184119	0.987654	1	0.994024	1	0.998643	0.15873	0.99486	2
5184176	1	1	0.986056	0.982249	0.994924	0.068493	0.995949	2
5188204	1	1	1	1	1	0.085106	0.998377	2
5192278	1	1	1	1	1	0.068182	0.999083	2
5192280	1	1	1	1	0.997925	0.070588	0.997164	2
5193286	1	1	0.997191	1	0.992436	0.144928	0.993258	2
5199940	1	1	1	1	1	0.083333	0.997292	2
5201136	1	1	0.987138	0.97541	0.981557	0.118812	0.971698	2
5205241	1	1	1	1	1	0.113636	0.999016	2
5205262	1	1	1	1	0.991853	0.106383	0.998134	2
5206406	0.962963	0.923077	0.99177	1	0.979094	0.107692	0.959055	2
5207729	1	1	1	1	0.997647	0.077922	0.995413	2
5212171	1	1	0.996885	1	0.998311	0.075188	0.996674	2
5215635	1	1	0.996377	1	0.995181	0.112676	0.996674	2
5216145	1	1	0.995049	1	1	0.074468	0.99834	2
5224415	1	1	0.991853	0.993506	0.996875	0.28125	0.994648	2
5227405	0.986486	1	1	1	0.998325	0.132075	0.998267	2
5240111	1	1	1	0.98895	0.996748	0.088496	0.996456	2
5241884	1	1	1	1	1	0.184211	0.996454	2
5248271	0.573333	0.757576	0.485021	0.459854	0.478308	0.440994	0.459667	1
5250202	1	1	1	1	0.997859	0.072072	1	2
5258097	1	1	1	1	0.997585	0.082192	0.997872	2
5258948	1	1	1	1	0.99591	0.125	0.998	2
5264828	1	1	1	1	0.997549	0.16	1	2
5265596	1	1	0.995012	0.992188	0.998282	0.16092	1	2
5265887	1	1	1	1	0.998031	0.104478	1	2
5265893	1	1	1	1	0.998031	0.079365	0.998904	2
5276471	0.986842	1	1	0.993197	0.998252	0.111111	0.999032	2
5277141	1	1	1	1	0.998095	0.141026	1	2
5277178	1	1	1	1	1	0.120482	0.99692	2
5279486	1	1	0.997382	0.992308	1	0.3	1	2
5279750	1	1	1	1	0.996769	0.054054	0.99877	2
5280728	1	1	1	1	0.997817	0.145161	1	2
5288651	1	1	1	1	1	0.089552	1	2
5293948	1	1	1	1	0.996383	0.119565	0.998309	2
5294947	1	1	1	1	1	0.166667	0.997951	2
5294977	1	1	0.997361	1	0.995516	0.093333	0.996403	2
5298431	1	1	1	0.991228	0.996721	0.121951	0.9973	2
5298587	1	1	1	1	0.995185	0.09009	0.996535	2
5301662	1	1	1	1	0.997942	0.173913	0.998126	2
5301816	1	1	1	1	0.998741	0.110465	0.996822	2
5303899	1	1	1	1	1	0.073684	0.998837	2
5304483	0.989011	1	1	1	0.998551	0.099237	0.995713	2
5304765	0.988095	1	1	1	0.997118	0.084746	0.997504	2
5306279	1	1	0.989924	1	0.998476	0.123596	0.997771	2
5307280	1	1	1	0.991803	0.995215	0.07563	1	2
5307313	0.984848	1	1	1	0.998319	0.096491	0.998913	2
5307478	1	1	0.996933	1	0.992355	0.116279	0.990506	2
5310197	1	1	1	1	1	0.123077	1	2
5313417	1	0.9375	1	1	1	0.134021	1	2
5316460	1	1	1	1	0.997778	0.166667	0.997683	2
5317740	1	1	1	1	0.998471	0.06	0.99868	2
5317785	1	1	1	1	0.99362	0.084746	0.999288	2
5319134	1	1	1	1	0.998529	0.142857	0.99872	2
5325252	1	1	1	0.990196	0.998172	0.301887	0.99705	2
5332569	1	1	0.997963	1	0.995868	0.063636	0.99823	2
